# Supplementary material for: Vitamin C Rescues in vitro Embryonic Development by Correcting Impaired Active DNA Demethylation
Source: Front Cell Dev Biol. 2021 Nov 19;9:784244. doi: 10.3389/fcell.2021.784244 (PMC8640463; doi:10.3389/fcell.2021.784244)
Supplement: Supplementary file 1 [file Table2.XLSX]

## Sheet: IVO Embryos-RPKM
Gene	Zygote-1	Zygote-2	Zygote-3	Zygote-4	Zygote-5	Zygote-6	Zygote-7	Zygote-8	Zygote-9	Zygote-10	Zygote-11	Zygote-12	Zygote-13	Zygote-14	Zygote-15	Zygote-16	Zygote-17	Zygote-18	Zygote-19	Zygote-20	Zygote-21	Zygote-22	Zygote-23	2-cell-1	2-cell-2	2-cell-3	2-cell-4	2-cell-5	2-cell-6	2-cell-7	2-cell-8	2-cell-9	2-cell-10	2-cell-11	2-cell-12	2-cell-13	2-cell-14	2-cell-15	2-cell-16	2-cell-17	2-cell-18	2-cell-19	2-cell-20	2-cell-21	2-cell-22	2-cell-23	4-cell-1	4-cell-2	4-cell-3
ENSMUSG00000026234	106.599	106.341	125.425	95.146	179.386	121.988	224.36	104.869	90.3634	82.6154	74.4942	100.326	136.268	95.5487	93.5448	104.646	151.386	136.547	168.586	217.479	231.64	207.028	118.239	215.525	104.479	138.398	299.377	121.724	154.147	184.224	118.381	108.372	141.782	166.232	106.225	230.607	122.604	180.227	119.937	196.851	207.033	209.059	293.409	125.164	128.716	150.289	268.487	321.014	448.059
ENSMUSG00000036160	17.4753	21.6006	27.7011	27.1846	9.75738	27.3851	27.7779	27.9345	18.4294	19.8889	11.8759	30.3873	13.3596	12.2984	22.1971	26.9387	27.2334	26.3224	16.528	17.1243	43.7362	38.5169	19.5706	70.9324	26.3077	35.4298	34.9273	37.2149	65.1453	46.0561	26.1684	10.0036	43.1993	55.4105	43.6703	17.4703	37.1264	9.29005	20.6143	45.9933	41.4066	58.3419	32.601	33.2949	71.109	33.5038	60.1782	69.9955	52.7128
ENSMUSG00000062997	30.873	21.6006	36.9348	39.806	21.7665	32.3642	45.9404	37.0934	24.9688	28.3034	19.9731	31.8343	28.0552	22.7047	18.4976	27.9748	37.6462	32.903	36.3617	42.8107	43.7362	14.4438	38.3258	140.501	97.7144	96.3247	44.9066	73.6544	88.0837	92.1122	105.297	76.694	104.121	204.326	102.094	101.327	91.521	104.049	98.6986	132.461	124.22	188.396	173.872	102.967	156.62	97.6398	206.457	234.123	240.973
ENSMUSG00000062006	9.32014	5.81554	15.3895	5.82526	4.50341	6.22389	12.8206	14.1962	4.75597	11.4744	8.0972	10.6114	12.0237	13.2444	5.28502	3.10831	16.0197	1.64515	6.61122	10.2746	4.85957	4.81461	4.07722	46.3789	34.5759	52.0375	4.98962	31.0124	37.6191	19.0577	24.2992	25.0089	38.7686	84.8474	54.2928	38.4346	33.6728	16.7221	34.9818	58.8714	27.6044	149.501	92.3694	70.2892	96.3121	36.3756	231.455	181.023	195.791
ENSMUSG00000029614	51.2608	56.4939	36.1654	54.3691	39.7801	34.8538	76.9234	42.1307	43.9927	43.6026	29.6897	50.1631	38.7429	42.5712	41.7516	51.8052	48.059	60.8705	46.2785	68.4972	64.7943	62.59	48.1112	94.1219	88.6946	66.4309	79.8339	62.8001	103.682	80.9952	85.3587	95.0339	101.906	204.326	99.1434	125.786	92.3844	100.333	105.57	161.896	89.7144	219.998	157.571	112.833	171.922	112.956	280.523	279.982	320.042
ENSMUSG00000040952	1.74753	1.66158	3.0779	0	0	0	1.06838	0	0	0.764957	2.69907	2.41169	2.67192	1.89205	4.75651	4.14441	2.40295	1.64515	6.61122	0	1.61986	4.81461	2.44633	66.8402	66.8968	89.6817	9.97924	75.9803	66.0628	80.9952	71.0284	51.6851	80.8603	192.205	89.7012	101.327	81.1601	78.0364	88.7038	103.025	62.11	233.368	130.404	102.967	126.916	106.255	300.891	325.841	410.407
ENSMUSG00000032518	2.33003	0	4.61686	0.970877	0.750568	3.73434	5.3419	7.32708	1.18899	1.52991	2.69907	1.44701	1.33596	1.89205	2.64251	5.18052	0	5.75802	3.30561	3.42486	1.61986	0	3.26177	96.85	53.3671	78.6098	19.9585	61.2494	76.1557	76.2308	54.2059	33.3452	59.8144	72.7263	70.2266	48.9167	73.3894	78.0364	70.5882	45.9933	100.066	115.468	76.0689	80.7709	105.313	79.452	201.828	173.782	184.495
ENSMUSG00000042354	71.6486	60.6478	85.4118	89.3207	94.5715	75.9315	136.753	69.6073	81.446	78.7906	62.6183	99.8439	65.4621	70.006	60.7777	95.3215	120.949	125.031	145.447	142.132	160.366	178.141	87.2524	136.408	57.877	126.219	69.8547	90.7112	114.692	147.697	72.2745	46.6833	57.5991	176.621	97.9631	59.3989	75.9797	133.777	143.675	132.461	103.517	202.981	111.387	110.983	130.516	153.16	262.932	260.673	357.694
ENSMUSG00000060636	8.73763	9.9695	10.7727	7.76702	6.75511	3.73434	8.54704	17.4018	11.8899	13.0043	5.93794	13.9878	21.3754	10.4063	9.51303	6.21662	11.2138	4.93545	26.4449	8.56215	4.85957	4.81461	9.78532	27.2817	22.5495	42.0729	14.9689	27.9111	39.4542	30.1747	28.6606	11.6708	27.6919	95.2369	41.8999	45.4227	28.4924	46.4503	47.4753	36.7947	17.2528	103.314	46.1847	61.0406	62.1078	43.0764	216.641	147.232	210.851
ENSMUSG00000037805	1.16502	3.32317	2.30843	0.970877	2.2517	1.24478	4.27352	0.915885	1.18899	5.3547	4.85832	0	2.67192	6.62219	4.22801	1.0361	1.60197	2.46772	3.30561	1.71243	0	4.81461	0.815443	62.7479	48.8572	73.0739	9.97924	62.8001	67.8979	46.0561	42.9909	21.6744	47.63	114.284	82.0294	48.9167	56.1213	72.4624	72.4622	58.8714	44.8572	120.33	70.6354	57.9577	92.7117	68.9222	222.196	181.023	139.313
ENSMUSG00000008668	2.33003	2.49238	1.53895	0.970877	1.50114	0	2.13676	1.83177	1.18899	4.58974	1.61944	2.89403	4.00788	1.89205	1.5855	4.14441	3.20393	0.822575	0	0	3.23972	0	0.815443	25.9176	27.811	33.2154	19.9585	19.3827	37.6191	12.7051	23.0531	20.0071	22.1535	50.2158	31.8675	20.9643	24.1753	14.8641	21.8636	22.0768	3.45055	80.2201	43.4679	30.8286	54.0068	41.1619	169.425	101.373	139.313
ENSMUSG00000102343	13.9802	7.47713	13.0811	12.6214	6.00454	7.46867	24.5727	17.4018	7.72845	10.7094	11.3361	12.5408	13.3596	10.4063	12.1555	16.5777	14.4177	9.04832	13.2224	23.974	11.339	24.0731	6.52355	1.36408	0.751649	0	0	0	0	0	0.623056	1.66726	3.32302	0	0.590139	3.49405	1.72681	0	0	1.83973	13.8022	2.43091	0	0	0	0.957253	0	0	0
ENSMUSG00000025900	2.91254	0	0	0.970877	0	0	2.13676	0	0.594496	0	0	0.964676	0	0	1.5855	0	3.20393	1.64515	0	0	3.23972	0	0	2.72817	11.2747	6.64309	4.98962	13.9556	5.50523	6.35256	3.11528	8.33631	8.8614	0	1.77042	6.9881	12.0877	7.43204	1.24935	0	3.45055	0	0	1.23314	2.70034	2.87176	0	0	0
ENSMUSG00000025902	0	0	0.769476	0	0.750568	0	0	0.457943	0.594496	0	0	0.482338	0	0	0	0	0.800984	0	0	0	0	0	0	0	0	0	0	0	0	1.58814	0	0	0	0	0	0	0	0	0	0	0	0	0	0	0	0	0	0	0
ENSMUSG00000033845	4.07756	2.49238	6.15581	6.79614	5.25397	4.97911	8.54704	6.4112	2.97248	0	0.539813	4.34104	1.33596	0.946027	2.64251	7.25273	3.20393	1.64515	0	5.13729	6.47943	0	0.815443	13.6408	25.5561	18.8221	0	9.30371	21.1034	9.52884	16.1995	15.0053	15.5074	0	21.245	17.4703	9.49746	11.1481	19.3649	3.67947	3.45055	51.0492	8.15024	12.948	3.60045	12.4443	87.0269	84.4774	48.9476
ENSMUSG00000025903	28.5429	20.7698	17.6979	23.3011	17.2631	27.3851	30.983	21.5233	19.0239	20.6538	22.6722	19.7759	12.0237	18.9205	16.3835	21.7582	20.8256	16.4515	26.4449	13.6994	17.8184	9.62922	23.6479	49.1071	34.5759	35.4298	14.9689	35.6642	27.5262	44.4679	27.4145	28.3434	34.3379	45.0211	28.3267	34.9405	21.5851	37.1602	29.3597	23.9165	48.3077	44.9719	13.5837	34.528	30.6039	22.0168	71.288	9.65456	37.652
ENSMUSG00000104217	90.8713	74.7713	66.1749	106.797	82.5625	73.4419	96.1542	77.3923	70.745	66.5513	43.1851	84.4091	64.1261	62.4378	66.5912	94.2854	106.531	131.612	155.364	150.694	197.623	105.921	82.3598	91.3937	79.6748	93.0032	89.8131	89.1606	85.3311	100.053	64.1748	75.0267	116.306	155.842	79.6688	111.81	115.696	141.209	96.1999	90.1469	106.967	125.192	138.554	99.8846	130.516	104.341	122.208	171.368	180.73
ENSMUSG00000033813	128.734	132.096	122.347	135.923	138.855	120.744	172.009	105.785	107.604	88.7351	74.4942	124.926	96.1892	115.415	98.8298	142.982	170.609	149.709	264.449	234.603	307.773	245.545	133.733	141.865	120.264	133.969	229.522	116.296	148.641	176.284	114.642	140.05	189.412	228.568	115.667	223.619	162.32	209.955	134.305	174.775	200.132	206.628	277.108	133.796	187.224	162.733	185.164	277.568	338.868
ENSMUSG00000062588	0	1.66158	0.769476	3.88351	0.750568	0	1.06838	0.915885	0	0	1.07963	0.482338	0	0	0.528502	2.07221	2.40295	0.822575	0	1.71243	0	0	0	1.36408	3.0066	5.5359	0	2.32593	6.42277	1.58814	1.24611	0	4.4307	8.6579	1.77042	3.49405	0	1.85801	0	5.5192	3.45055	4.86183	5.43349	1.84972	7.20091	0.957253	5.55491	16.8955	15.0608
ENSMUSG00000033793	44.2707	17.4466	24.6232	41.7477	27.771	33.609	48.0771	27.9345	28.5358	23.7137	30.7694	50.1631	24.0473	30.2729	41.2231	36.2636	43.2531	24.6772	69.4178	32.5362	38.8766	28.8877	31.8023	19.0972	30.8176	18.8221	14.9689	17.0568	14.6806	4.76442	25.5453	51.6851	26.5842	13.8526	10.0324	17.4703	23.3119	11.1481	9.99479	16.5576	41.4066	9.72365	21.734	10.4817	9.00113	25.8458	12.9615	38.6182	22.5912
ENSMUSG00000104046	0	0	0	0	0	0	0	0	0	0	0	0	0	0	0	0	0	0	0	0	0	0	0	1.36408	1.5033	0	0	2.32593	0	0	1.86917	1.66726	0	1.73158	0.590139	3.49405	0	0	3.74805	1.83973	3.45055	3.64637	0	0.616572	0	0	0.925818	0	3.7652
ENSMUSG00000025907	58.2509	70.6173	59.2496	54.3691	93.0704	94.6032	68.3763	55.4111	89.1744	52.7821	45.8841	41.4811	53.4385	62.4378	45.4511	47.6608	52.0639	41.1287	52.8897	30.8237	51.8354	33.7023	81.5443	190.972	128.532	140.612	139.709	151.961	154.147	257.279	112.773	113.374	168.367	174.89	146.945	129.28	160.593	282.418	136.804	226.287	131.121	205.412	220.056	124.547	145.818	168.476	222.196	152.059	244.738
ENSMUSG00000090031	1.74753	0.830792	0.769476	0	0.750568	4.97911	0	0	1.78349	6.88462	1.61944	0.964676	0	0.946027	0.528502	0	4.00492	2.46772	0	0	0	0	0.815443	5.45634	8.26814	6.64309	4.98962	24.8099	5.50523	6.35256	7.47668	5.00178	5.53837	8.6579	7.67181	0	2.59022	11.1481	7.49609	11.0384	3.45055	2.43091	0	9.86515	0.900113	0.957253	17.5905	14.4818	3.7652
ENSMUSG00000033740	4.07756	0	0.769476	0	0	6.22389	7.47866	8.24297	2.97248	9.17949	1.07963	3.8587	4.00788	5.67616	1.057	8.28883	2.40295	2.46772	0	3.42486	1.61986	4.81461	4.07722	2.72817	0	0	4.98962	3.87655	4.5877	0	1.24611	0	3.32302	1.73158	4.13098	0	3.45362	3.71602	0.624674	0	3.45055	2.43091	0	0	0	1.91451	0.925818	0	0
ENSMUSG00000102135	0	0	0	0	0	0	0	0	0	0	0	0	0	0	0	0	0	0	0	0	0	0	0.815443	0	0	0	0	0	0	0	0	0	0	0	0	0	0	0	0	0	0	0	0	0	0.900113	0	0.925818	0	0
ENSMUSG00000102534	7.57261	5.81554	6.15581	1.94175	3.00227	0	6.41028	5.49531	6.53946	5.3547	4.31851	9.64676	6.67981	0.946027	6.87052	3.10831	9.6118	9.04832	13.2224	6.84972	14.5787	4.81461	9.78532	0	0	0	0	0.775309	0	3.17628	0	0	0	0	0	10.4822	0	1.85801	0	1.83973	3.45055	3.64637	0	1.84972	0	0	0	0	0
ENSMUSG00000051285	22.7178	25.7546	5.38633	17.4758	18.0136	16.1821	24.5727	24.271	16.6459	19.8889	19.4333	30.3873	28.0552	16.0825	17.9691	27.9748	23.2285	16.4515	13.2224	17.1243	24.2979	28.8877	24.4633	15.0049	28.5627	18.8221	4.98962	26.3605	22.0209	25.4103	14.9534	15.0053	36.5533	19.0474	19.4746	27.9524	8.63405	18.5801	25.6117	20.2371	13.8022	7.29274	13.5837	18.4972	24.3031	18.1878	16.6647	31.3773	11.2956
ENSMUSG00000103509	0	0	0	0	0	0	0	0	0	0	0	0	0	0	0	0	0	0	0	0	0	0	0	0	0	0	0	0	0	0	0	0	0	0	0	0	0	1.85801	0.624674	0	0	0	0	0.616572	0	0	0.925818	0	0
ENSMUSG00000097797	0	0	0	0	1.50114	0	0	0	0	1.52991	0	0.964676	0	2.83808	0.528502	0	0	1.64515	0	1.71243	0	0	0	1.36408	0	0	0	0	0	0	0	1.66726	0	0	1.18028	0	0	1.85801	0.624674	0	0	0	0	0	0	0.957253	0.925818	0	0
ENSMUSG00000084353	0.582509	0	0.769476	0	0.750568	0	0	0.457943	0.594496	0	0.539813	2.41169	0	0	0.528502	1.0361	0.800984	0	0	0	0	0	0	1.36408	0	0	0	0	0	0	0	0	0	0	0	0	0	0	0	0	0	1.21546	0	0	1.80023	0.957253	0.925818	0	0
ENSMUSG00000061024	7.57261	14.1235	6.92528	4.85439	6.00454	13.6926	6.41028	8.70091	9.51194	12.2393	10.7963	9.64676	9.35173	8.51424	4.75651	7.25273	4.8059	5.75802	9.91683	3.42486	4.85957	4.81461	17.1243	21.8254	3.0066	14.3934	0	15.5062	19.2683	17.4695	3.11528	5.00178	14.3998	29.4368	25.376	10.4822	9.49746	7.43204	12.4935	7.35893	3.45055	15.8009	48.9014	9.86515	16.202	27.7603	8.33236	4.82728	11.2956
ENSMUSG00000025911	2.91254	0.830792	3.84738	6.79614	1.50114	0	5.3419	10.0747	0	2.29487	5.39813	6.27039	4.00788	2.83808	2.64251	2.07221	6.40787	6.5806	6.61122	1.71243	1.61986	0	1.63089	5.45634	2.25495	9.96463	0	3.10124	0	3.17628	2.49223	1.66726	1.10767	6.92632	1.77042	3.49405	3.45362	1.85801	0.624674	0	3.45055	0	2.71675	1.84972	0	0.957253	0	0	0
ENSMUSG00000079671	0.582509	0	0.769476	0.970877	0	0	0	0	0	0	0	0.964676	0	0	0	0	0.800984	0	3.30561	1.71243	0	0	0	0	0	0	0	0	0	1.58814	0.623056	0	0	0	5.90139	0	0	0	0	1.83973	3.45055	0	0	0	0	0.957253	7.40654	0	0
ENSMUSG00000067879	0	0	0	0	0	0	0	0	0	0	0	0	0	0	0	0	0	0	0	1.71243	0	0	0	0	0	0	0	0	0	0	0	0	0	0	1.18028	0	0	0	0	0	0	0	0	0	0	0	4.62909	0	0
ENSMUSG00000025912	31.4555	37.3856	20.7758	19.4175	42.7824	27.3851	19.2308	32.5139	32.1028	18.359	23.7518	17.3642	17.3675	30.2729	20.0831	16.5777	13.6167	7.40317	9.91683	5.13729	16.1986	19.2584	37.5104	31.374	12.0264	21.0364	19.9585	28.6865	21.1034	22.234	26.7914	13.3381	33.2302	22.5105	31.2774	34.9405	12.9511	29.7282	34.3571	11.0384	20.7033	12.1546	29.8842	16.6474	30.6039	31.5893	4.62909	4.82728	0
ENSMUSG00000045210	27.9604	27.4161	26.9317	26.2137	48.0363	22.406	35.2566	33.4298	36.8588	31.3633	29.1499	15.9172	29.3912	22.7047	16.912	13.4693	21.6266	18.9192	23.1393	20.5492	6.47943	19.2584	32.6177	46.3789	28.5627	21.0364	14.9689	45.7433	56.8874	52.4086	25.5453	13.3381	27.6919	34.6316	32.4577	24.4584	31.0826	33.4442	31.2337	55.192	34.5055	54.6956	57.0517	54.8749	45.9058	39.2474	11.1098	26.55	18.826
ENSMUSG00000097893	0.582509	0.830792	1.53895	1.94175	0	1.24478	1.06838	0.915885	1.78349	0.764957	1.07963	0	1.33596	3.78411	0.528502	1.0361	2.40295	0.822575	0	1.71243	0	0	0	0	2.25495	2.21436	0	0	3.67016	0	0	0	0	5.19474	3.54084	0	0	0	0.624674	3.67947	0	0	0	3.08286	0	0.957253	0	0	7.53041
ENSMUSG00000025915	0	0	0	0	0.750568	0	0	0	0	0.764957	0	0	0	0	0	0	0	0	0	0	0	0	0	10.9127	30.066	28.7867	4.98962	30.2371	21.1034	14.2933	19.9378	33.3452	9.96907	10.3895	20.0647	38.4346	16.4047	11.1481	31.8584	7.35893	13.8022	25.5246	16.3005	9.24858	19.8025	12.4443	58.3265	101.373	52.7128
ENSMUSG00000046101	1.16502	0.830792	0.769476	0	0	0	0	0	0	0	0	0	0	0	0	0	0	0	3.30561	0	0	0	0	2.72817	0.751649	3.32154	0	4.65186	0	1.58814	6.85362	0	3.32302	6.92632	3.54084	10.4822	0.863405	1.85801	4.37272	1.83973	0	7.29274	8.15024	7.39886	9.00113	4.78626	30.552	7.24092	3.7652
ENSMUSG00000098234	2.33003	1.66158	0.769476	0.970877	0.750568	1.24478	1.06838	0.457943	1.78349	1.52991	1.61944	2.41169	0	1.89205	0.528502	2.07221	1.60197	0	9.91683	1.71243	0	0	0.815443	13.6408	9.77144	15.5005	4.98962	8.5284	11.928	7.9407	19.3147	1.66726	8.8614	24.2421	24.1957	45.4227	3.45362	13.0061	16.8662	11.0384	3.45055	44.9719	27.1675	20.9634	23.4029	12.4443	102.766	33.7909	22.5912
ENSMUSG00000093178	0	0	0	0	0	0	0	0	0	0	0	0	0	0	0	0	0.800984	0.822575	0	0	0	0	0	0	0	0	0	0	0	0	0	1.66726	0	0	0	0	0	0	0.624674	0	0	1.21546	0	0	0.900113	0	0.925818	0	0
ENSMUSG00000099032	0	1.66158	0	0	0	0	1.06838	0	0	0	0	0	0	0	0	0	0	0	0	0	0	0	0	0	0	0	4.98962	0	0	0	0	0	0	0	0	0	0	0	0	0	0	0	0	0	0	0	0.925818	0	0
ENSMUSG00000025917	26.2129	13.2927	37.7043	35.9225	21.0159	17.4269	34.1882	32.9719	20.2129	26.7735	18.3536	28.4579	34.735	17.0285	21.1401	31.0831	51.2629	37.0159	39.6673	32.5362	40.4964	52.9607	24.4633	35.4662	30.066	35.4298	9.97924	13.9556	22.0209	25.4103	14.3303	18.3399	15.5074	24.2421	15.9338	20.9643	29.3558	14.8641	13.1182	22.0768	20.7033	12.1546	27.1675	28.9789	5.40068	19.1451	77.7687	53.1001	45.1824
ENSMUSG00000056763	8.15512	5.81554	12.3116	18.4467	4.50341	7.46867	12.8206	12.8224	5.94496	13.0043	4.85832	12.0584	12.0237	7.56822	7.92752	12.4332	20.8256	13.9838	23.1393	8.56215	9.71915	19.2584	9.78532	16.369	20.2945	29.8939	24.9481	23.2593	14.6806	25.4103	11.8381	16.6726	9.96907	15.5842	25.9661	20.9643	21.5851	9.29005	13.7428	16.5576	17.2528	41.3255	2.71675	16.0309	21.6027	16.2733	30.552	50.6864	75.3041
ENSMUSG00000067851	77.4736	76.4329	68.4834	46.6021	117.839	73.4419	96.1542	66.4017	86.2019	66.5513	64.7776	49.1985	62.7902	61.4918	51.2646	60.094	56.8698	48.5319	62.8066	58.2226	38.8766	67.4046	93.776	148.685	86.4397	80.8242	124.74	93.0371	113.775	160.402	80.3743	128.379	161.721	102.163	95.6026	136.268	120.877	144.925	111.192	97.5058	72.4616	79.0047	135.837	91.8692	81.9103	117.742	40.736	77.2364	45.1824
ENSMUSG00000048960	33.7855	14.9543	13.8506	28.1554	26.2699	17.4269	39.5301	15.57	22.5909	22.9487	16.7342	43.8927	21.3754	18.9205	22.1971	36.2636	44.8551	40.3062	29.7505	39.3859	29.1574	33.7023	17.9398	13.6408	36.0792	32.1082	34.9273	45.7433	27.5262	25.4103	31.1528	36.6797	25.4765	29.4368	23.0154	10.4822	92.3844	14.8641	18.1156	80.9482	44.8572	34.0328	21.734	54.2583	30.6039	26.8031	11.1098	7.24092	15.0608
ENSMUSG00000057715	0	0.830792	0.769476	0	0	0	0	0.915885	1.78349	0	0	0.482338	0	0.946027	0.528502	1.0361	5.60688	1.64515	0	0	0	0	0	0	0	0	0	0	0	0	0	5.00178	0	0	0	0	0	0	0	0	0	0	0	0	0	1.91451	0.925818	0	0
ENSMUSG00000025938	0	0	1.53895	0.970877	1.50114	0	0	4.12148	2.37798	0	1.07963	0	0	1.89205	2.11401	0	0.800984	0	0	0	1.61986	0	0	0	2.25495	1.10718	0	3.10124	4.5877	1.58814	1.86917	3.33452	0	0	0	0	0.863405	1.85801	0	1.83973	0	2.43091	0	1.23314	0.900113	0	0	0	0
ENSMUSG00000099498	0.582509	1.66158	0.769476	1.94175	5.25397	0	2.13676	0.915885	3.56698	4.58974	2.15925	2.89403	2.67192	4.73014	1.5855	2.07221	2.40295	0.822575	0	1.71243	6.47943	0	3.26177	0	6.0132	3.32154	4.98962	0	0	0	0.623056	6.66904	2.21535	0	0	3.49405	0	1.85801	1.24935	0	0	0	2.71675	2.46629	0	0.957253	0.925818	0	0
ENSMUSG00000042414	0	0	0	0	0	1.24478	0	0	0	0	0	0	0	0	0	0	0	0	0	0	0	0	0	0	0	0	0	1.55062	0	0	0	0	0	1.73158	2.36056	0	0.863405	0	2.4987	5.5192	0	6.07728	16.3005	4.316	6.30079	2.87176	0.925818	0	0
ENSMUSG00000005886	31.4555	31.5701	16.9285	31.0681	32.2744	36.0986	16.0257	29.7663	28.5358	21.4188	30.7694	25.5639	18.7035	35.003	21.1401	14.5055	23.2285	13.9838	33.0561	23.974	9.71915	9.62922	31.8023	19.0972	24.0528	15.5005	39.917	41.0914	38.5366	34.9391	19.3147	30.0107	28.7995	13.8526	31.2774	6.9881	20.7217	42.7342	25.6117	12.8781	27.6044	29.171	16.3005	22.1966	12.6016	33.5038	2.77745	0	0
ENSMUSG00000025935	45.4357	58.1554	47.7075	39.806	101.327	42.3225	56.6242	54.0372	70.745	57.3718	50.7424	43.4104	62.7902	64.3298	42.8086	61.1301	66.4816	45.2416	42.9729	53.0853	56.695	57.7753	58.7119	46.3789	59.3803	37.6442	84.8235	49.6198	44.0419	73.0545	80.3743	85.0303	107.444	67.5316	72.5871	52.4108	100.155	85.4685	58.0947	73.5893	55.2088	20.6628	65.2019	53.0252	43.2054	41.1619	1.85164	21.7227	0
ENSMUSG00000025937	36.1155	14.1235	17.6979	22.3302	9.00681	3.73434	22.436	21.9812	10.7009	16.0641	9.17682	31.352	12.0237	9.46027	6.87052	19.686	34.4423	23.8547	36.3617	32.5362	25.9177	33.7023	10.6008	36.8303	32.3209	31.0011	9.97924	32.563	24.7736	36.5272	6.23056	11.6708	3.32302	24.2421	33.6379	3.49405	18.9949	11.1481	18.1156	23.9165	24.1539	54.6956	19.0172	24.6629	35.1044	11.487	92.5818	26.55	71.5389
ENSMUSG00000102982	0	0	0	1.94175	0.750568	0	0	0	0	0	1.07963	0.482338	0	0	0	1.0361	0	0	0	0	1.61986	0	0	1.36408	1.5033	1.10718	0	0	0	0	0	0	1.10767	0	0	0	0	0	0	3.67947	0	3.64637	0	0	0	0	2.77745	0	0
ENSMUSG00000025932	14.5627	9.13871	10.0032	12.6214	9.75738	8.71345	10.6838	9.15885	16.6459	15.2991	17.274	7.71741	12.0237	11.3523	11.627	14.5055	8.81082	10.6935	9.91683	5.13729	9.71915	9.62922	10.6008	2.72817	6.76484	17.7149	9.97924	3.87655	4.5877	9.52884	8.09973	6.66904	13.2921	5.19474	8.85209	6.9881	15.5413	13.0061	4.37272	9.19866	13.8022	0	5.43349	6.16572	6.30079	7.65802	0.925818	0	0
ENSMUSG00000054493	0	0	0	0	0	0	0	0	0	0	0	0	0	0	0	0	0	0	0	0	0	0	0	0	0	0	0	0	0	0	0	0	0	0	0	0	0	0	0	0	0	0	0	0	0	0	0	0	0
ENSMUSG00000025930	0	0	0	0	0	0	0	0	0	0	0	0	0	0	0	0	0	0	0	0	0	0	0	0	0	0	0	0	0	0	0	0	0	0	0	0	0	0	0	0	0	0	0	0	0	0	0	0	0
ENSMUSG00000082193	0	0	0	0	0	0	1.06838	0	0	0	0	0	0	0	0	0	0	0	0	0	0	0	0	0	0	0	0	0	0	0	0	0	0	0	0	0	0	0	0	0	0	0	0	0	0	0	4.62909	0	0
ENSMUSG00000032769	5.24258	7.47713	0.769476	3.88351	4.50341	1.24478	3.20514	5.95325	11.8899	6.88462	6.47776	2.41169	4.00788	8.51424	5.81352	3.10831	4.00492	0.822575	3.30561	1.71243	1.61986	0	5.7081	0	4.5099	0	0	0	0	3.17628	0	0	0	0	0	0	0	0	0	0	3.45055	0	0	4.316	0	0	1.85164	0	0
ENSMUSG00000025925	41.3581	31.5701	46.938	75.7284	65.2994	26.1403	91.8807	48.9999	46.9652	52.0171	43.1851	52.5748	32.0631	35.949	40.1661	68.3828	86.5062	83.08	56.1953	85.6215	80.9929	33.7023	33.4332	68.2042	59.3803	74.1811	54.8858	82.1828	63.3102	80.9952	66.667	58.3541	53.1684	70.9948	56.0632	108.316	80.2967	81.7525	75.5856	57.0317	72.4616	83.8665	100.52	68.4395	61.2077	61.2642	50.92	77.2364	71.5389
ENSMUSG00000104379	0	0	0	1.94175	0	0	0	0	0	0	0	0.482338	0	0	0	1.0361	0	0	0	1.71243	1.61986	4.81461	0	0	1.5033	0	0	2.32593	0	1.58814	0	0	1.10767	0	2.9507	0	0	1.85801	3.12337	5.5192	0	0	0	0	0	0.957253	0	0	0
ENSMUSG00000032719	0	0	0	1.94175	0	0	0	0	0	0	0	0.482338	0	0	0	1.0361	0	0	0	1.71243	1.61986	4.81461	0	0	1.5033	0	0	2.32593	0	3.17628	1.24611	0	0	0	1.18028	0	0	1.85801	3.12337	3.67947	0	0	0	0	2.70034	0.957253	0.925818	0	0
ENSMUSG00000100652	0	0	0	0	0	0	0	0	0	0	0.539813	0	0	0	0	0	0	0	0	1.71243	0	0	0	5.45634	1.5033	6.64309	0	3.10124	3.67016	1.58814	1.24611	1.66726	0	1.73158	2.9507	0	0	1.85801	1.24935	7.35893	0	0	0	0	0	0.957253	4.62909	0	0
ENSMUSG00000067795	0	0	0	0	0	0	1.06838	0	0	0	0	0.482338	0	0	0	0	0	0.822575	0	0	0	0	0	6.82042	6.0132	12.179	4.98962	2.32593	1.83508	7.9407	1.86917	11.6708	0	3.46316	8.85209	3.49405	0.863405	3.71602	9.37012	0	3.45055	10.9391	2.71675	3.69943	1.80023	10.5298	23.1455	2.41364	15.0608
ENSMUSG00000043716	3.49505	0.830792	5.38633	5.82526	5.25397	4.97911	2.13676	7.78502	4.75597	5.3547	2.15925	2.41169	6.67981	4.73014	3.17101	4.14441	8.00984	5.75802	9.91683	0	4.85957	4.81461	1.63089	76.3888	63.8902	88.5745	59.8754	72.8791	70.6505	82.5833	59.8134	85.0303	74.2142	145.453	95.0124	136.268	113.106	100.333	115.565	88.3072	100.066	206.628	135.837	88.7863	94.5119	67.9649	322.185	234.123	361.459
ENSMUSG00000025921	24.4654	31.5701	26.1622	29.1263	53.2903	24.8956	37.3933	43.9625	49.9377	42.0727	31.849	25.0816	36.071	50.1394	24.3111	30.047	33.6413	19.7418	36.3617	25.6864	24.2979	38.5169	31.8023	34.1021	36.8308	39.8585	54.8858	45.7433	45.877	66.7019	59.1903	40.0143	27.6919	50.2158	41.8999	27.9524	56.9847	37.1602	47.4753	40.4741	27.6044	40.1101	40.7512	41.9269	38.7049	45.9481	52.7716	21.7227	30.1216
ENSMUSG00000025920	28.5429	20.7698	32.318	27.1846	36.0273	22.406	51.2823	27.4766	23.1853	27.5385	31.3092	39.0694	40.0788	31.2189	23.2541	36.2636	55.2679	36.1933	42.9729	59.935	56.695	48.1461	25.2787	15.0049	29.3143	18.8221	24.9481	20.158	13.7631	17.4695	34.8912	23.3417	33.2302	10.3895	11.2126	27.9524	29.3558	20.4381	11.2441	33.1152	10.3517	4.86183	16.3005	25.2794	9.00113	9.57253	1.85164	0	0
ENSMUSG00000025939	60.5809	44.8628	80.795	87.379	78.0591	49.7911	99.3594	70.9811	63.0166	52.7821	43.7249	61.2569	77.4858	57.7077	52.8502	58.0218	93.7151	79.7898	132.224	159.256	163.606	91.4776	62.7891	75.0247	64.6419	38.7513	94.8028	51.9457	42.2068	41.2917	60.4365	63.3559	60.9221	64.0684	34.2281	69.881	81.1601	40.8762	35.6064	88.3072	58.6594	53.4801	59.7684	32.6783	57.6073	36.3756	87.9527	113.441	26.3564
ENSMUSG00000102457	37.2805	24.9238	42.3212	48.5439	27.0204	11.203	47.0087	41.6728	27.9413	25.2436	20.5129	39.0694	36.071	17.0285	36.4666	23.8304	56.8698	48.5319	66.1122	82.1966	85.8525	48.1461	26.0942	17.7331	12.0264	6.64309	24.9481	8.5284	8.25785	6.35256	2.49223	10.0036	6.64605	13.8526	7.67181	17.4703	6.90724	11.1481	4.9974	22.0768	34.5055	17.0164	10.867	12.948	18.0023	10.5298	7.40654	9.65456	7.53041
ENSMUSG00000079658	97.8614	100.526	114.652	101.942	144.109	69.7076	158.12	102.579	97.4974	97.1496	62.6183	110.455	134.932	82.3044	90.9023	106.719	164.202	117.628	218.17	231.178	225.16	216.658	100.3	306.919	235.266	245.794	344.284	238.02	213.787	336.686	244.238	281.767	266.95	706.484	241.367	632.423	279.743	406.904	284.227	550.08	652.155	608.944	613.985	361.311	450.957	321.637	1021.18	728.919	854.701
ENSMUSG00000097744	4.66007	0.830792	0	2.91263	0	0	0	4.57943	1.18899	1.52991	0	4.34104	1.33596	0	1.5855	2.07221	3.20393	1.64515	6.61122	1.71243	8.09929	0	0.815443	6.82042	0	6.64309	19.9585	0	1.83508	0	1.24611	43.3488	2.21535	6.92632	0.590139	0	5.18043	0	1.24935	3.67947	3.45055	1.21546	2.71675	1.23314	9.00113	0	3.70327	0	3.7652
ENSMUSG00000025940	13.3977	17.4466	22.3148	31.0681	17.2631	4.97911	51.2823	25.6448	21.9964	22.1838	18.3536	29.4226	24.0473	17.0285	16.912	33.1553	47.258	34.5481	23.1393	41.0983	38.8766	33.7023	16.3089	27.2817	44.3473	46.5016	9.97924	24.8099	27.5262	19.0577	29.2836	21.6744	21.0458	29.4368	20.6549	17.4703	26.7656	14.8641	24.987	25.7563	17.2528	29.171	13.5837	23.4297	36.0045	34.4611	104.617	24.1364	37.652
ENSMUSG00000025779	0.582509	0.830792	0	4.85439	6.75511	2.48956	3.20514	5.03737	1.18899	3.82479	0.539813	3.37637	1.33596	1.89205	2.11401	3.10831	4.00492	2.46772	0	6.84972	6.47943	4.81461	0.815443	13.6408	7.51649	8.85745	4.98962	3.10124	6.42277	1.58814	8.09973	5.00178	7.75372	17.3158	11.8028	6.9881	6.90724	3.71602	7.49609	3.67947	6.90111	20.6628	2.71675	4.93257	0	4.78626	41.6618	19.3091	37.652
ENSMUSG00000101640	0	0	0.769476	0	1.50114	2.48956	0	0.915885	0.594496	0	0.539813	0.482338	0	0	0.528502	0	0	0	3.30561	3.42486	1.61986	0	0	1.36408	5.26155	12.179	9.97924	3.10124	0.917539	0	8.09973	10.0036	6.64605	5.19474	2.36056	3.49405	16.4047	3.71602	3.74805	5.5192	10.3517	0	19.0172	11.0983	4.50057	3.82901	0	14.4818	11.2956
ENSMUSG00000042686	0	1.66158	0.769476	0	1.50114	3.73434	0	1.83177	0.594496	0	1.61944	0.964676	0	0.946027	1.057	1.0361	0.800984	0.822575	3.30561	1.71243	0	0	0.815443	0	0.751649	0	0	1.55062	0	0	0	0	0	0	1.18028	0	4.31703	0	2.4987	0	0	0	0	0.616572	0	0	0	0	3.7652
ENSMUSG00000025777	88.5413	89.7255	77.7171	75.7284	137.354	105.806	99.3594	77.8502	109.387	57.3718	56.1406	65.1156	94.8533	74.7361	65.5342	80.8161	77.6954	91.3058	92.557	95.896	103.671	125.18	118.239	121.404	114.251	85.2529	214.554	91.4865	128.455	136.58	107.789	126.712	166.151	129.868	107.995	104.822	135.555	178.369	127.434	97.5058	138.022	89.9438	124.97	109.133	106.213	124.443	37.9585	43.4455	52.7128
ENSMUSG00000099899	39.6106	29.9085	50.7854	49.5147	29.2721	36.0986	65.1712	50.8316	40.4257	54.312	32.9286	46.7868	50.7665	43.5172	31.7101	61.1301	50.462	44.419	29.7505	58.2226	66.4142	48.1461	53.0038	34.1021	66.8968	29.8939	74.8443	41.8667	14.6806	39.7035	62.3056	113.374	98.583	32.9	14.1633	66.387	86.3405	35.3022	25.6117	55.192	34.5055	12.1546	19.0172	22.8132	21.6027	21.0596	1.85164	0	0
ENSMUSG00000025927	13.9802	7.47713	9.23371	11.6505	10.5079	7.46867	32.0514	16.9439	13.6734	7.64957	7.01757	19.7759	6.67981	16.0825	18.4976	15.5416	22.4275	18.0966	16.528	10.2746	14.5787	28.8877	8.96988	0	2.25495	3.32154	14.9689	0	3.67016	11.117	4.98445	3.33452	8.8614	1.73158	1.77042	0	0.863405	1.85801	0	3.67947	13.8022	2.43091	5.43349	0.616572	8.10102	0.957253	0	0	0
ENSMUSG00000043760	0.582509	0	2.30843	2.91263	0.750568	1.24478	1.06838	1.83177	3.56698	0.764957	3.77869	1.44701	0	2.83808	3.17101	0	4.00492	2.46772	0	0	1.61986	4.81461	0	0	4.5099	2.21436	0	0	0	1.58814	1.24611	0	0	1.73158	0	6.9881	1.72681	1.85801	0	1.83973	0	0	0	0.616572	0.900113	0	0	0	0
ENSMUSG00000041872	1.74753	0.830792	0.769476	0	1.50114	0	3.20514	0.457943	0.594496	0	1.61944	4.34104	0	0.946027	0.528502	1.0361	1.60197	0	0	0	0	0	0	0	3.75825	0	0	0	0	0	0	0	0	0	0.590139	10.4822	0.863405	1.85801	0	5.5192	0	1.21546	0	0	0.900113	0	0	9.65456	11.2956
ENSMUSG00000041859	18.0578	19.939	5.38633	8.7379	22.517	16.1821	12.8206	22.8971	20.2129	19.1239	18.3536	10.1291	17.3675	26.4888	9.51303	2.07221	12.0148	8.22575	9.91683	6.84972	12.9589	9.62922	10.6008	27.2817	13.5297	15.5005	14.9689	20.9334	17.4332	22.234	12.4611	11.6708	23.2612	15.5842	22.4253	10.4822	5.18043	16.7221	28.735	5.5192	20.7033	10.9391	19.0172	12.948	17.1022	10.5298	29.6262	28.9637	22.5912
ENSMUSG00000025931	2.91254	0.830792	0.769476	0	1.50114	0	0	1.83177	1.18899	0.764957	0.539813	1.44701	1.33596	0.946027	1.057	0	3.20393	0.822575	0	0	3.23972	4.81461	1.63089	1.36408	1.5033	3.32154	0	0	0.917539	0	0	0	0	0	0	0	0.863405	1.85801	0	5.5192	0	0	0	0.616572	0	0	0	0	0
ENSMUSG00000041779	6.40759	4.15396	3.0779	3.88351	2.2517	2.48956	2.13676	3.2056	1.18899	6.11966	2.69907	7.71741	0	5.67616	3.17101	6.21662	4.8059	4.11287	9.91683	1.71243	6.47943	4.81461	0.815443	5.45634	3.75825	3.32154	9.97924	1.55062	1.83508	3.17628	5.60751	18.3399	11.0767	0	2.9507	3.49405	10.3609	7.43204	0	5.5192	0	0	2.71675	1.84972	1.80023	1.91451	0.925818	0	7.53041
ENSMUSG00000025933	12.8152	2.49238	4.61686	9.70877	6.75511	4.97911	12.8206	9.61679	7.72845	14.5342	8.63701	13.5055	4.00788	6.62219	15.3265	17.6138	16.8207	8.22575	16.528	8.56215	17.8184	4.81461	11.4162	4.09225	4.5099	14.3934	9.97924	0	5.50523	3.17628	1.86917	0	0	6.92632	3.54084	6.9881	0.863405	1.85801	0	1.83973	0	0	8.15024	4.93257	9.00113	0	0.925818	0	7.53041
ENSMUSG00000102633	86.2113	73.9405	17.6979	28.1554	61.5466	28.6299	14.9573	24.271	57.0716	61.1966	27.5305	87.7855	16.0315	81.3583	63.4202	74.5995	67.2826	49.3545	89.2514	109.595	87.4723	163.697	53.0038	27.2817	81.9298	57.5734	144.699	33.3383	24.7736	39.7035	91.5893	91.6994	62.0298	58.8737	44.8506	111.81	49.2141	42.7342	63.0921	296.197	31.055	41.3255	16.3005	14.7977	79.21	37.3329	12.0356	26.55	15.0608
ENSMUSG00000025934	0	0	0	0	0	0	0	0	0	0	0	0	0	0	0	0	0	0	0	0	0	0	0	0	0	0	0	0	0	0	0	1.66726	0	0	0	0	0	0	0	0	0	0	0	0	0	0	2.77745	0	0
ENSMUSG00000099343	0	0	0	0	0	0	0	0	0	0	0	0	0	0	0	0	0	0	0	0	0	0	0	0	0	0	0	0	0	0	0	0	0	0	0	0	0	0	0	0	0	0	0	0	0	0	0	0	0
ENSMUSG00000067750	36.698	54.8323	42.3212	47.573	53.2903	44.812	69.4447	50.3737	66.5836	35.188	37.2471	46.7868	48.0946	39.7331	38.0521	41.4441	44.8551	37.0159	46.2785	41.0983	59.9347	52.9607	53.0038	17.7331	43.5957	36.537	49.8962	29.4618	19.2683	26.9984	37.3834	40.0143	43.1993	19.0474	43.0802	76.8691	35.3996	24.1541	23.113	36.7947	34.5055	30.3864	43.4679	32.6783	36.0045	27.7603	47.2167	38.6182	26.3564
ENSMUSG00000086194	0	0.830792	0	0	0.750568	0	0	0	0	0	0	0	0	0	0.528502	0	0	0	0	0	0	0	0	0	2.25495	1.10718	4.98962	0	0	0	0	0	0	0	1.77042	0	0	1.85801	0	0	0	2.43091	0	0	1.80023	0	0	0	0
ENSMUSG00000094436	0	0	0	0	0	0	0	0	0	0	0	0	0	0	0	0	0	0	0	0	0	0	0	0	0.751649	1.10718	0	15.5062	0	0	7.47668	16.6726	8.8614	10.3895	1.77042	13.9762	4.31703	3.71602	0.624674	0	3.45055	2.43091	5.43349	5.54915	1.80023	0.957253	0	0	0
ENSMUSG00000041722	36.1155	24.9238	26.1622	22.3302	46.5352	67.218	40.5985	40.2989	32.6973	35.188	29.1499	27.9756	33.399	33.1109	29.5961	36.2636	40.0492	19.7418	9.91683	13.6994	38.8766	24.0731	34.2486	51.8352	36.8308	43.1801	19.9585	45.7433	39.4542	30.1747	28.0375	35.0125	56.4914	64.0684	50.1618	34.9405	36.263	48.3083	31.8584	36.7947	51.7583	29.171	38.0344	59.1909	41.4052	42.1191	42.5876	45.8591	33.8868
ENSMUSG00000085507	0	0	0	0	0	0	0	0	0	0	0	0	0	0	0	0	0	0	0	0	0	0	0	2.72817	0	3.32154	0	0.775309	3.67016	0	0	0	0	3.46316	0	0	0	0	0.624674	0	0	3.64637	0	3.08286	0	1.91451	2.77745	2.41364	11.2956
ENSMUSG00000094926	1.16502	0	0	0	0	0	0	0	0	0	0	0	0	0	0	0	0	0	0	0	0	0	0	2.72817	1.5033	6.64309	0	0	4.5877	4.76442	0	0	0	3.46316	1.77042	0	1.72681	0	3.12337	1.83973	0	7.29274	2.71675	3.08286	2.70034	1.91451	5.55491	0	3.7652
ENSMUSG00000085079	163.685	161.174	136.197	126.214	210.159	204.144	202.992	136.467	181.916	117.803	104.724	136.502	152.3	141.904	108.871	133.657	159.396	134.902	228.087	239.74	260.797	284.062	160.642	186.88	194.677	171.613	454.055	144.208	155.064	235.045	172.587	235.084	225.966	277.053	124.519	317.959	187.359	286.134	158.043	281.479	251.89	200.55	317.859	163.392	200.725	176.134	55.5491	72.4092	67.7737
ENSMUSG00000085679	0	0	0	0	0	0	1.06838	0	0	2.29487	0	0.482338	1.33596	0.946027	0	0	0	0	0	0	0	0	0	0	0	5.5359	0	0	0	0	0	3.33452	1.10767	1.73158	0	3.49405	0	1.85801	0	0	0	0	0	0	0	0	2.77745	2.41364	0
ENSMUSG00000082935	0	0.830792	1.53895	0	0.750568	0	0	0	0	1.52991	0	0	0	0	0	0	0	0	0	0	1.61986	0	0	1.36408	2.25495	11.0718	0	0.775309	1.83508	1.58814	1.24611	1.66726	5.53837	5.19474	1.18028	0	1.72681	0	4.37272	0	0	19.4473	2.71675	11.0983	8.10102	0.957253	31.4778	31.3773	15.0608
ENSMUSG00000041670	65.8235	41.5396	43.0906	46.6021	75.8073	79.6658	72.6499	45.7943	58.8551	33.6581	35.6277	57.8805	56.1104	59.5997	45.4511	49.733	71.2875	65.806	79.3346	71.922	77.7532	57.7753	85.6215	47.743	75.1649	69.7524	79.8339	64.3507	64.2277	103.229	125.857	65.0232	89.7216	39.8263	53.1125	73.3751	142.462	94.7585	59.9687	53.3522	55.2088	37.6792	65.2019	57.9577	81.0102	60.3069	5.55491	2.41364	3.7652
ENSMUSG00000102766	0	0	0	0	0	0	0	0	0	0	0	0.482338	0	0	0	0	0	0	0	0	0	0	0	1.36408	0	0	0	0	0	0	0	0	0	0	0	0	0.863405	0	0	0	0	0	0	5.54915	0	0	0.925818	0	0
ENSMUSG00000026158	5.24258	10.8003	4.61686	0.970877	5.25397	4.97911	0	4.12148	5.35046	6.88462	8.0972	4.34104	2.67192	12.2984	2.11401	5.18052	6.40787	2.46772	0	1.71243	6.47943	0	8.96988	6.82042	0.751649	3.32154	0	2.32593	3.67016	4.76442	11.8381	5.00178	11.0767	6.92632	2.36056	3.49405	3.45362	3.71602	13.1182	5.5192	6.90111	0	2.71675	2.46629	0	4.78626	0	2.41364	0
ENSMUSG00000026156	4.07756	6.64634	6.15581	3.88351	1.50114	2.48956	6.41028	4.57943	5.35046	3.82479	7.55738	4.82338	6.67981	5.67616	6.87052	4.14441	4.8059	4.11287	6.61122	3.42486	4.85957	9.62922	7.33899	17.7331	13.5297	7.75027	14.9689	4.65186	6.42277	11.117	11.8381	5.00178	19.9381	17.3158	18.8845	6.9881	12.0877	20.4381	9.37012	3.67947	3.45055	7.29274	5.43349	12.948	3.60045	7.65802	6.48073	2.41364	15.0608
ENSMUSG00000026155	44.2707	45.6936	42.3212	46.6021	33.025	38.5881	57.6925	26.5607	39.8312	45.1325	38.3267	58.8452	33.399	31.2189	34.8811	46.6247	53.6659	57.5802	42.9729	58.2226	69.6539	43.3315	59.5274	43.6507	39.8374	18.8221	34.9273	20.9334	23.856	25.4103	44.237	26.6762	37.6609	43.2895	31.2774	17.4703	35.3996	46.4503	18.7402	27.596	24.1539	25.5246	29.8842	28.9789	7.20091	31.5893	15.7389	2.41364	26.3564
ENSMUSG00000026154	28.5429	23.2622	40.0127	39.806	33.7756	4.97911	27.7779	45.3363	35.6698	39.0128	28.0703	55.4689	42.7508	41.6252	31.7101	32.1192	58.4718	37.0159	36.3617	44.5232	51.8354	62.59	30.1714	25.9176	16.5363	18.8221	19.9585	15.5062	4.5877	4.76442	7.47668	16.6726	18.8305	20.779	1.18028	3.49405	20.7217	11.1481	3.74805	16.5576	13.8022	10.9391	8.15024	12.3314	26.1033	8.61527	10.184	9.65456	7.53041
ENSMUSG00000102495	1.74753	6.64634	12.3116	3.88351	3.00227	0	3.20514	6.4112	3.56698	9.94445	11.3361	17.8465	16.0315	5.67616	7.39902	9.32493	14.4177	8.22575	16.528	5.13729	3.23972	28.8877	10.6008	4.09225	0	3.32154	14.9689	3.87655	0.917539	1.58814	1.86917	0	3.32302	6.92632	0	0	2.59022	3.71602	0.624674	0	6.90111	2.43091	5.43349	1.84972	5.40068	2.87176	4.62909	0	0
ENSMUSG00000026153	6.9901	7.47713	1.53895	6.79614	5.25397	11.203	8.54704	6.4112	8.91744	11.4744	5.93794	10.6114	5.34385	3.78411	6.87052	4.14441	10.4128	7.40317	6.61122	8.56215	4.85957	9.62922	8.15443	15.0049	18.7912	5.5359	19.9585	9.30371	20.1859	19.0577	19.9378	5.00178	24.3688	10.3895	27.7365	0	6.90724	14.8641	6.24674	5.5192	24.1539	19.4473	10.867	9.86515	5.40068	15.316	6.48073	7.24092	18.826
ENSMUSG00000026141	4.66007	0.830792	2.30843	3.88351	0	0	0	4.12148	2.37798	1.52991	4.31851	3.8587	4.00788	5.67616	1.5855	4.14441	8.00984	2.46772	0	3.42486	6.47943	4.81461	5.7081	0	3.0066	2.21436	4.98962	2.32593	0.917539	1.58814	2.49223	1.66726	6.64605	0	2.9507	0	7.77065	1.85801	2.4987	0	0	0	0	1.84972	1.80023	0	0	0	0
ENSMUSG00000067736	0.582509	0.830792	0	2.91263	0.750568	0	2.13676	2.28971	0.594496	3.82479	2.69907	2.89403	5.34385	2.83808	4.75651	3.10831	2.40295	0	3.30561	1.71243	3.23972	0	0.815443	4.09225	1.5033	9.96463	9.97924	2.32593	0	1.58814	2.49223	0	2.21535	1.73158	1.18028	0	6.04384	5.57403	3.12337	0	3.45055	3.64637	5.43349	4.316	8.10102	5.74352	2.77745	7.24092	7.53041
ENSMUSG00000101939	98.4439	88.8947	107.727	116.505	144.109	56.015	168.804	98.4577	131.384	100.974	71.7952	118.655	113.557	100.279	88.2598	131.585	150.585	149.709	287.588	224.328	260.797	255.174	110.085	319.196	224.743	229.186	464.035	187.625	188.095	263.631	170.717	283.434	272.488	522.937	166.419	642.905	262.475	386.466	184.279	732.214	734.968	528.724	692.77	345.897	466.259	266.116	750.838	651.682	666.441
ENSMUSG00000101111	2.91254	3.32317	5.38633	3.88351	1.50114	0	9.61542	4.12148	5.35046	6.88462	4.85832	3.37637	5.34385	8.51424	6.34202	4.14441	8.00984	3.2903	0	1.71243	1.61986	0	4.07722	10.9127	11.2747	18.8221	9.97924	13.1803	7.34031	7.9407	5.60751	11.6708	18.8305	12.1211	4.72111	10.4822	27.629	14.8641	5.62207	36.7947	3.45055	35.2482	32.601	25.896	42.3053	11.487	18.5164	21.7227	26.3564
ENSMUSG00000100862	0	0	0	1.94175	1.50114	0	1.06838	0.457943	0.594496	0.764957	1.07963	0	0	0.946027	0.528502	3.10831	0	0	3.30561	0	1.61986	0	0	0	1.5033	1.10718	0	1.55062	0	0	1.24611	0	1.10767	5.19474	0.590139	0	0	1.85801	0	5.5192	0	1.21546	13.5837	9.24858	6.30079	0	2.77745	7.24092	11.2956
ENSMUSG00000102070	0	0	0	0	0	0	0	0	0.594496	0	0	0	0	1.89205	0	0	0.800984	0	0	0	0	0	0	0	0	0	0	1.55062	0	0	0	0	0	3.46316	0	0	0	1.85801	0	1.83973	0	0	2.71675	1.84972	0	0	1.85164	0	0
ENSMUSG00000073725	3.49505	2.49238	6.15581	2.91263	4.50341	4.97911	5.3419	2.74766	2.37798	8.41453	5.39813	6.75273	6.67981	10.4063	6.34202	6.21662	9.6118	4.11287	0	3.42486	8.09929	0	4.07722	2.72817	2.25495	1.10718	0	3.10124	12.8455	4.76442	3.11528	0	1.10767	3.46316	5.31125	3.49405	0	9.29005	1.24935	5.5192	0	27.9555	0	4.316	1.80023	4.78626	22.2196	19.3091	11.2956
ENSMUSG00000033569	8.73763	4.15396	3.0779	1.94175	2.2517	4.97911	2.13676	4.57943	5.94496	5.3547	8.0972	8.19974	2.67192	6.62219	5.28502	6.21662	6.40787	1.64515	3.30561	0	11.339	4.81461	6.52355	2.72817	0	0	0	0	0.917539	1.58814	0.623056	0	1.10767	0	4.13098	6.9881	0	1.85801	1.87402	1.83973	3.45055	0	0	1.23314	0.900113	1.91451	0	0	0
ENSMUSG00000086240	0	0	0	0	0	0	0	0	0.594496	0	0	0.482338	0	2.83808	0	0	1.60197	0	0	0	0	0	0	0	1.5033	0	0	0	0.917539	0	0.623056	0	0	0	0	0	0	0	0	0	0	1.21546	0	0	0	0	0.925818	0	0
ENSMUSG00000048874	100.191	115.48	97.7234	79.6119	158.37	131.947	107.906	101.205	101.064	75.7308	78.2729	62.7039	100.197	77.5742	66.5912	88.0688	89.7102	85.5478	102.474	102.746	71.2737	105.921	123.947	85.9374	51.8638	48.716	44.9066	68.2272	63.3102	101.641	59.1903	58.3541	100.798	58.8737	80.8491	38.4346	80.2967	92.9005	66.8402	66.2304	93.1649	86.2974	97.8029	51.1755	86.4109	79.452	51.8458	67.5819	52.7128
ENSMUSG00000103783	0	0	0	0	0	0	0	0	0	0	0	0	0	0	0	0	0	0	0	0	0	0	0	0	0	0	0	0	0	0	0	0	0	0	0	0	0	0	4.37272	0	0	0	0	0	0	0.957253	0	0	3.7652
ENSMUSG00000104315	0	0	0	0	0	0	0	0	0	0	0	0	0	0	0	0	0	0.822575	0	0	0	0	0	1.36408	0	3.32154	0	0	1.83508	0	0	0	0	0	1.77042	0	0	0	5.62207	1.83973	0	1.21546	2.71675	1.23314	0.900113	3.82901	2.77745	2.41364	0
ENSMUSG00000026064	7.57261	6.64634	8.46423	24.2719	8.25625	3.73434	18.1625	12.3645	8.32295	13.7692	8.0972	12.5408	6.67981	14.1904	10.57	18.6499	23.2285	4.93545	9.91683	11.987	4.85957	4.81461	5.7081	24.5535	33.8242	36.537	29.9377	32.563	19.2683	17.4695	32.3989	20.0071	33.2302	51.9474	17.7042	34.9405	59.575	40.8762	26.861	29.4357	37.9561	64.4192	38.0344	49.3257	63.0079	17.2305	13.8873	33.7909	41.4172
ENSMUSG00000086726	0	0	0	0	0	0	0	0	0	0	0	0	0	0	0	0	0	0	0	0	0	0	0	2.72817	3.0066	1.10718	0	3.10124	0	0	0	1.66726	0	0	0	0	2.59022	0	1.87402	1.83973	0	0	0	0.616572	0	0	0	0	0
ENSMUSG00000100237	0.582509	0.830792	1.53895	1.94175	2.2517	0	3.20514	0.457943	0.594496	3.05983	1.07963	1.44701	5.34385	0	2.11401	1.0361	0.800984	2.46772	3.30561	0	1.61986	0	0	0	0	0	0	0	0	0	0.623056	0	2.21535	0	0.590139	0	3.45362	0	0	3.67947	0	0	0	0	0	0	0	0	0
ENSMUSG00000086727	96.1139	73.9405	87.7203	83.4955	99.8255	56.015	127.137	70.9811	75.501	71.906	53.4415	108.526	102.869	83.2504	75.5757	112.935	116.143	108.58	211.559	202.067	178.184	264.804	88.8833	50.4711	81.9298	54.2519	124.74	68.2272	40.3717	61.9375	91.5893	141.717	110.767	76.1895	43.0802	90.8453	162.32	96.6166	41.8532	90.1469	113.868	36.4637	57.0517	39.4606	45.0057	31.5893	7.40654	0	7.53041
ENSMUSG00000050217	53.5908	39.0472	66.1749	68.9323	68.3017	41.0777	101.496	49.4578	51.7212	53.547	41.0258	66.5626	66.7981	61.4918	54.9642	84.9605	76.8944	85.5478	148.752	111.308	95.5716	144.438	58.7119	25.9176	43.5957	34.3226	49.8962	33.3383	17.4332	34.9391	49.2214	73.3595	62.0298	31.1684	20.0647	55.9048	74.2528	42.7342	17.4909	40.4741	37.9561	17.0164	24.4507	18.4972	18.9024	14.3588	4.62909	0	3.7652
ENSMUSG00000100205	1.16502	0	0.769476	0	1.50114	1.24478	1.06838	0.915885	0.594496	1.52991	0.539813	0.482338	1.33596	1.89205	0.528502	2.07221	1.60197	0	9.91683	0	0	0	0	72.2965	146.572	105.182	134.72	133.353	67.8979	101.641	150.157	195.07	156.182	112.553	71.997	279.524	184.769	254.547	146.174	222.608	117.319	100.883	225.49	120.231	105.313	104.341	12.9615	94.1319	79.0693
ENSMUSG00000100592	0.582509	0.830792	0	0	0.750568	0	0	0	0	1.52991	0	0.482338	0	0.946027	0	0	0.800984	0.822575	0	1.71243	1.61986	0	1.63089	62.7479	106.734	79.717	49.8962	86.0594	28.4437	53.9968	104.673	138.383	97.4754	70.9948	45.4407	167.714	136.418	133.777	114.315	93.8264	69.0111	65.6347	84.2191	77.688	62.1078	55.5207	9.25818	43.4455	11.2956
ENSMUSG00000026058	1.74753	2.49238	3.0779	2.91263	3.00227	0	1.06838	6.86914	2.97248	3.82479	0.539813	5.30572	1.33596	0.946027	2.11401	5.18052	6.40787	3.2903	0	6.84972	6.47943	4.81461	2.44633	0	0	0	9.97924	0.775309	0	0	1.86917	3.33452	0	1.73158	1.77042	0	0.863405	0	0	0	0	4.86183	0	0	0	0	0	0	0
ENSMUSG00000026134	20.3878	17.4466	20.7758	25.2428	16.5125	6.22389	20.2992	25.1868	14.2679	16.8291	11.3361	25.0816	10.6877	18.9205	19.5546	18.6499	23.2285	17.2741	26.4449	17.1243	32.3972	19.2584	14.678	8.18451	9.01979	14.3934	9.97924	7.75309	13.7631	12.7051	5.60751	1.66726	7.75372	5.19474	9.44223	3.49405	10.3609	3.71602	8.12077	12.8781	13.8022	10.9391	5.43349	9.86515	14.4018	6.70077	20.368	16.8955	11.2956
ENSMUSG00000004768	21.5528	19.1082	17.6979	21.3593	27.0204	22.406	27.7779	21.5233	19.0239	17.594	17.8138	15.4348	20.0394	21.7586	16.3835	17.6138	27.2334	16.4515	13.2224	17.1243	11.339	4.81461	15.4934	10.9127	9.77144	32.1082	14.9689	20.9334	5.50523	7.9407	9.9689	10.0036	15.5074	13.8526	18.8845	10.4822	7.77065	20.4381	14.3675	12.8781	17.2528	6.07728	8.15024	12.948	19.8025	12.4443	8.33236	19.3091	3.7652
ENSMUSG00000042215	0	0	0	0	0	0	0	0	0	0	0	0	0	0	0	0	0	0	0	0	0	0	0	1.36408	0.751649	0	0	1.55062	0.917539	0	0.623056	0	1.10767	0	1.18028	3.49405	0.863405	0	1.87402	1.83973	0	2.43091	0	1.23314	0	1.91451	0	0	0
ENSMUSG00000042197	62.3284	58.9862	56.9412	49.5147	54.7915	49.7911	85.4704	51.7475	46.3707	43.6026	32.9286	44.8574	50.7665	52.9775	48.0936	55.9496	63.2777	47.7093	89.2514	56.5102	77.7532	77.0338	48.1112	39.5585	41.3407	18.8221	49.8962	31.7877	31.1963	26.9984	34.2681	23.3417	26.5842	29.4368	34.8182	17.4703	15.5413	31.5862	24.987	33.1152	51.7583	36.4637	43.4679	33.2949	20.7026	47.8626	7.40654	19.3091	22.5912
ENSMUSG00000081402	0	0	0	0	0	0	0	0	0.594496	0	0	0	0	1.89205	0	0	0	0	0	0	0	0	0	35.4662	9.01979	16.6077	14.9689	19.3827	30.2788	20.6458	9.9689	1.66726	14.3998	17.3158	26.5563	6.9881	8.63405	14.8641	18.1156	11.0384	6.90111	13.37	2.71675	13.5646	8.10102	31.5893	0.925818	2.41364	11.2956
ENSMUSG00000042182	4.66007	0.830792	0.769476	2.91263	3.75284	0	1.06838	3.66354	1.18899	0	1.61944	1.92935	4.00788	0	2.64251	1.0361	4.8059	1.64515	3.30561	0	0	0	6.52355	6.82042	4.5099	3.32154	4.98962	4.65186	3.67016	1.58814	4.36139	6.66904	2.21535	3.46316	0	3.49405	3.45362	1.85801	0	1.83973	3.45055	2.43091	0	0	3.60045	2.87176	1.85164	0	3.7652
ENSMUSG00000026131	35.533	58.1554	36.9348	37.8642	34.5261	26.1403	42.7352	40.2989	41.6147	39.0128	29.1499	38.587	33.399	42.5712	34.3526	29.0109	36.8452	26.3224	56.1953	29.1113	22.678	19.2584	46.4803	43.6507	12.778	63.1093	54.8858	10.8543	37.6191	26.9984	40.4987	23.3417	49.8454	8.6579	50.1618	17.4703	52.6677	24.1541	17.4909	7.35893	13.8022	18.2319	8.15024	8.01543	8.10102	31.5893	3.70327	28.9637	15.0608
ENSMUSG00000103364	0.582509	0	0	0	0	0	0	0	0	0	0	0	0	0	0.528502	0	0	0	0	0	0	0	0	0	0	0	0	0	0	0	0	0	0	0	0	0	2.59022	1.85801	0	0	0	0	0	0	0	2.87176	1.85164	106.2	0
ENSMUSG00000096992	1.16502	0	1.53895	1.94175	2.2517	0	0	0.915885	0.594496	0.764957	0.539813	0	2.67192	0	0	0	0.800984	0.822575	0	0	0	0	4.07722	1.36408	0.751649	3.32154	9.97924	0	1.83508	0	1.86917	0	0	0	1.18028	0	1.72681	0	1.24935	0	6.90111	0	0	0.616572	0.900113	3.82901	0.925818	69.9955	0
ENSMUSG00000042111	40.1931	30.7393	35.3959	41.7477	63.0477	47.3016	74.7866	39.3831	52.3157	48.1923	37.7869	27.9756	42.7508	64.3298	42.2801	39.3719	58.4718	33.7256	23.1393	49.6605	63.1744	33.7023	40.7722	21.8254	36.0792	27.6795	14.9689	20.158	36.7016	23.8221	37.3834	21.6744	32.1226	6.92632	22.4253	31.4465	30.2192	48.3083	25.6117	18.3973	31.055	32.8173	24.4507	16.6474	24.3031	53.6061	12.9615	41.0319	33.8868
ENSMUSG00000101711	4.66007	3.32317	3.0779	7.76702	11.2585	0	9.61542	4.57943	7.72845	12.2393	12.9555	8.19974	5.34385	10.4063	3.69951	9.32493	8.00984	5.75802	3.30561	1.71243	4.85957	19.2584	1.63089	9.54859	27.0594	34.3226	0	13.1803	20.1859	9.52884	38.6295	20.0071	11.0767	32.9	25.376	3.49405	25.9022	11.1481	15.6169	7.35893	24.1539	64.4192	35.3177	22.8132	50.4064	31.5893	70.3622	55.5137	60.2432
ENSMUSG00000026127	8.73763	6.64634	6.15581	12.6214	21.0159	9.95823	19.2308	11.4486	17.2404	21.4188	15.1148	15.9172	14.6956	17.0285	7.92752	18.6499	16.0197	9.04832	16.528	11.987	16.1986	24.0731	8.15443	42.2866	51.1122	54.2519	34.9273	27.9111	55.0523	38.1154	64.1748	33.3452	27.6919	74.4579	56.0632	13.9762	44.8971	24.1541	43.1025	27.596	31.055	109.391	59.7684	45.0097	79.21	50.7344	121.282	118.268	139.313
ENSMUSG00000026126	1.16502	0.830792	1.53895	0	0.750568	1.24478	1.06838	5.49531	1.18899	2.29487	1.61944	1.44701	0	0.946027	0	1.0361	1.60197	0	0	1.71243	1.61986	0	1.63089	0	5.26155	0	0	2.32593	4.5877	7.9407	4.36139	5.00178	1.10767	0	5.31125	0	0.863405	3.71602	4.9974	1.83973	3.45055	0	2.71675	2.46629	0	0.957253	2.77745	9.65456	0
ENSMUSG00000100280	0.582509	0.830792	1.53895	0	0.750568	1.24478	0	3.66354	0	1.52991	0	0.482338	0	0.946027	0	0	0	0	0	0	0	0	0	0	3.75825	0	0	6.97779	0	3.17628	4.36139	1.66726	2.21535	0	0	0	0.863405	1.85801	2.4987	1.83973	3.45055	0	0	0.616572	0	1.91451	0.925818	0	0
ENSMUSG00000026124	0	0	0	0	0	0	0	0	0	0	0	0	0	0	0	0	0	0	0	0	0	0	0	0	0	0	0	0	0	0	1.24611	0	0	0	0	0	0	0	0	0	0	0	0	0	0	0	0	0	0
ENSMUSG00000037529	0	0	0	0	0	0	0	0	0	0	0	0	0	0	0	0	0	0	0	0	0	0	0	0	0.751649	0	0	0	0	0	1.24611	0	0	0	0	0	0	0	1.87402	1.83973	0	0	0	0	0	0	0	0	0
ENSMUSG00000037509	5.24258	5.81554	0.769476	0.970877	2.2517	14.9373	2.13676	2.28971	3.56698	3.82479	3.23888	2.41169	2.67192	3.78411	1.5855	1.0361	3.20393	0.822575	0	0	1.61986	0	3.26177	1.36408	3.0066	3.32154	0	0	7.34031	3.17628	2.49223	3.33452	1.10767	0	0	6.9881	0.863405	0	3.12337	0	0	0	0	0.616572	3.60045	1.91451	3.70327	2.41364	0
ENSMUSG00000037503	8.15512	16.6158	5.38633	6.79614	5.25397	18.6717	6.41028	14.1962	14.8624	9.94445	10.2565	7.71741	14.6956	16.0825	6.34202	6.21662	7.20885	2.46772	0	0	6.47943	0	8.96988	5.45634	13.5297	17.7149	14.9689	6.20248	12.8455	9.52884	14.3303	10.0036	7.75372	3.46316	8.85209	13.9762	4.31703	9.29005	13.7428	0	3.45055	6.07728	10.867	1.84972	11.7015	20.1023	15.7389	16.8955	7.53041
ENSMUSG00000026123	7.57261	2.49238	3.84738	3.88351	3.75284	3.73434	7.47866	4.57943	4.16147	3.82479	5.93794	1.92935	5.34385	5.67616	2.11401	2.07221	0.800984	0	0	5.13729	3.23972	0	6.52355	1.36408	1.5033	2.21436	4.98962	4.65186	0.917539	12.7051	4.36139	3.33452	6.64605	3.46316	0	0	0	7.43204	0.624674	0	3.45055	0	5.43349	0	0	7.65802	0	0	0
ENSMUSG00000103708	0	0	0	0	0	0	0	0	0	0	0	0	0	0	0	0	0	0	0	0	0	0	0	0	0	0	0	0	0	0	0	0	0	0	0	0	0	0	0	0	0	0	0	0	0	0	0	0	0
ENSMUSG00000104201	0	0	0	0	0	0	0	0	0	0	0	0	0	0	0	0	0	0	0	0	0	0	0	1.36408	0	0	0	0	0	0	0	0	0	0	0	0	0	0	0	0	0	0	0	0	0	0.957253	0	4.82728	0
ENSMUSG00000045216	12.8152	10.8003	4.61686	0	16.5125	16.1821	12.8206	11.9065	12.4844	4.58974	9.71664	7.71741	13.3596	11.3523	12.684	7.25273	1.60197	3.2903	3.30561	1.71243	1.61986	4.81461	6.52355	13.6408	11.2747	4.42872	14.9689	24.0346	26.6086	22.234	9.9689	15.0053	22.1535	0	18.8845	3.49405	24.1753	18.5801	19.9896	9.19866	13.8022	13.37	16.3005	11.0983	3.60045	19.1451	5.55491	7.24092	15.0608
ENSMUSG00000104523	9.90265	10.8003	2.30843	0	11.2585	13.6926	8.54704	11.4486	10.1064	3.82479	9.71664	7.71741	9.35173	10.4063	12.684	6.21662	0.800984	2.46772	3.30561	1.71243	1.61986	0	4.89266	9.54859	9.77144	1.10718	9.97924	19.3827	23.856	20.6458	1.86917	10.0036	18.8305	0	14.7535	3.49405	23.3119	14.8641	14.3675	9.19866	10.3517	6.07728	13.5837	8.01543	3.60045	14.3588	3.70327	4.82728	15.0608
ENSMUSG00000037470	6.9901	6.64634	7.69476	7.76702	3.00227	2.48956	12.8206	9.61679	3.56698	10.7094	3.77869	8.19974	4.00788	5.67616	5.81352	11.3971	8.81082	4.93545	6.61122	6.84972	11.339	9.62922	4.89266	19.0972	6.0132	7.75027	0	14.7309	9.17539	15.8814	3.73834	3.33452	7.75372	0	13.5732	24.4584	6.04384	20.4381	8.74544	12.8781	0	24.3091	5.43349	8.632	10.8014	13.4015	56.4749	55.5137	41.4172
ENSMUSG00000037447	0.582509	1.66158	1.53895	1.94175	1.50114	3.73434	3.20514	1.37383	2.37798	2.29487	1.07963	1.92935	5.34385	2.83808	1.057	0	0.800984	1.64515	0	5.13729	0	0	1.63089	5.45634	21.0462	2.21436	14.9689	7.75309	11.0105	3.17628	15.5764	1.66726	12.1844	10.3895	7.67181	3.49405	6.90724	11.1481	7.49609	20.2371	6.90111	0	27.1675	7.39886	2.70034	11.487	0.925818	0	3.7652
ENSMUSG00000102762	0	0	0	0	0	0	0	0	0	0	0	0	0	0	0	0	0	0	0	0	0	0	0	0	0	0	0	0	0	0	0	0	0	0	0	0	0	0	0	0	3.45055	0	0	0	4.50057	0	2.77745	0	0
ENSMUSG00000010453	1.16502	2.49238	3.84738	4.85439	0.750568	7.46867	1.06838	5.95325	2.37798	4.58974	0.539813	2.89403	9.35173	1.89205	1.057	1.0361	1.60197	4.11287	0	0	4.85957	4.81461	0.815443	21.8254	13.5297	6.64309	4.98962	7.75309	18.3508	19.0577	4.98445	8.33631	6.64605	12.1211	15.9338	0	7.77065	0	9.99479	14.7179	6.90111	6.07728	13.5837	6.16572	7.20091	27.7603	11.1098	38.6182	7.53041
ENSMUSG00000037432	0.582509	0	1.53895	0.970877	0	1.24478	0	0.915885	2.37798	1.52991	2.15925	0.482338	4.00788	1.89205	2.64251	3.10831	2.40295	0	0	0	3.23972	0	0	1.36408	0.751649	0	0	0.775309	1.83508	0	0	0	3.32302	0	4.72111	0	1.72681	0	4.37272	1.83973	3.45055	0	0	1.23314	0	0.957253	0	0	0
ENSMUSG00000001143	5.24258	4.15396	6.92528	0.970877	6.75511	8.71345	3.20514	6.4112	6.53946	5.3547	8.0972	1.92935	8.01577	11.3523	4.75651	5.18052	5.60688	4.93545	0	0	3.23972	9.62922	5.7081	1.36408	1.5033	0	9.97924	2.32593	7.34031	4.76442	4.98445	3.33452	6.64605	3.46316	4.13098	0	5.18043	1.85801	7.49609	0	3.45055	0	8.15024	1.23314	7.20091	5.74352	0.925818	0	3.7652
ENSMUSG00000037408	2.33003	2.49238	0	0	3.00227	0	1.06838	0.915885	4.16147	1.52991	4.85832	2.41169	4.00788	1.89205	2.11401	1.0361	1.60197	0	0	1.71243	3.23972	0	1.63089	10.9127	12.0264	0	0	3.87655	7.34031	4.76442	6.85362	6.66904	1.10767	0	6.49153	6.9881	2.59022	5.57403	1.24935	3.67947	3.45055	0	0	0.616572	3.60045	9.57253	6.48073	2.41364	15.0608
ENSMUSG00000001138	0	0	0	0	0	0	0	0	0.594496	2.29487	1.07963	0	0	0	0.528502	0	0	0	0	0	0	0	0	10.9127	3.0066	0	0	12.405	16.5157	7.9407	0	5.00178	8.8614	12.1211	9.44223	0	0.863405	3.71602	9.99479	11.0384	0	1.21546	5.43349	7.39886	2.70034	7.65802	2.77745	2.41364	0
ENSMUSG00000067653	0	0	0	0	0	0	0	0.457943	0	0	0	0	0	0	0	0	0	0	0	0	0	0	0	5.45634	0.751649	2.21436	0	4.65186	3.67016	3.17628	0	0	4.4307	3.46316	12.9831	0	2.59022	1.85801	1.24935	7.35893	0	1.21546	0	0	0.900113	3.82901	1.85164	9.65456	0
ENSMUSG00000109510	0	0	0	0	0	0	0	0	0	0	0	0	0	0	0	0	0	0	0	0	3.23972	0	0	5.45634	0.751649	3.32154	0	4.65186	3.67016	3.17628	1.86917	0	4.4307	3.46316	14.1633	0	0.863405	3.71602	2.4987	3.67947	3.45055	6.07728	2.71675	0	1.80023	4.78626	4.62909	14.4818	3.7652
ENSMUSG00000079610	0	0	0	0	0	0	0	0	0	0.764957	0	0	1.33596	0	0	0	0	0	0	0	3.23972	0	0	2.72817	3.0066	5.5359	0	1.55062	1.83508	4.76442	4.98445	0	4.4307	3.46316	5.31125	0	0.863405	1.85801	3.74805	5.5192	6.90111	8.5082	2.71675	2.46629	3.60045	7.65802	2.77745	26.55	3.7652
ENSMUSG00000087589	0	3.32317	2.30843	1.94175	0.750568	0	5.3419	3.2056	0.594496	3.82479	0	0.964676	5.34385	2.83808	1.5855	1.0361	1.60197	0.822575	0	0	0	0	0	0	0.751649	0	0	3.87655	0	0	1.86917	0	2.21535	0	0.590139	0	0	1.85801	0	0	0	1.21546	0	0.616572	0	2.87176	0	0	0
ENSMUSG00000046337	0	7.47713	0.769476	2.91263	3.00227	1.24478	6.41028	10.5327	4.16147	7.64957	2.15925	1.92935	6.67981	4.73014	5.28502	2.07221	4.8059	1.64515	3.30561	0	0	0	2.44633	1.36408	4.5099	7.75027	0	6.97779	7.34031	1.58814	7.47668	1.66726	7.75372	6.92632	10.6225	6.9881	6.04384	7.43204	5.62207	7.35893	3.45055	6.07728	5.43349	2.46629	0.900113	3.82901	3.70327	2.41364	0
ENSMUSG00000061518	33.203	15.785	16.159	26.2137	21.0159	9.95823	29.9146	27.0186	29.1303	27.5385	25.911	40.5164	32.0631	32.1649	35.4096	30.047	47.258	27.145	49.5841	39.3859	48.5957	48.1461	17.1243	80.481	26.3077	63.1093	44.9066	47.2939	50.4646	36.5272	54.829	36.6797	57.5991	109.089	47.2111	41.9286	58.7116	39.0182	55.596	40.4741	55.2088	103.314	54.3349	64.74	73.8093	48.8199	134.244	65.1682	124.252
ENSMUSG00000037351	0	0	0	0	0.750568	0	1.06838	0	1.18899	0	0.539813	0	1.33596	0.946027	0	0	0	0	0	3.42486	0	0	0.815443	2.72817	0	0	0	0	3.67016	3.17628	0.623056	0	0	0	0.590139	0	0	1.85801	0	0	6.90111	0	0	2.46629	0.900113	0	0	4.82728	0
ENSMUSG00000026117	0	0	0	0	0	0	0	0	0.594496	0	0	0	2.67192	0.946027	0	1.0361	0	0	0	0	0	0	0	1.36408	0	0	0	0	0.917539	0	0	0	0	0	1.18028	0	1.72681	0	0	0	0	0	0	0	0	1.91451	0	0	0
ENSMUSG00000026116	26.2129	30.7393	21.5453	26.2137	35.2767	19.9165	14.9573	32.9719	25.5633	24.4786	23.7518	18.8112	20.0394	23.6507	12.684	31.0831	9.6118	6.5806	9.91683	17.1243	14.5787	14.4438	26.9096	19.0972	3.75825	5.5359	0	10.8543	12.8455	6.35256	9.34584	6.66904	9.96907	20.779	4.13098	3.49405	5.18043	5.57403	6.24674	0	6.90111	9.72365	0	3.69943	0.900113	4.78626	3.70327	4.82728	7.53041
ENSMUSG00000050122	1.16502	0.830792	0	0.970877	0	0	0	1.83177	0	0	0	0.482338	0	0	0	2.07221	0.800984	0	0	0	0	0	0	1.36408	0.751649	0	0	0	1.83508	0	0	0	0	5.19474	0	0	0	0	0	0	0	0	0	0	0	0.957253	1.85164	0	0
ENSMUSG00000026113	5.24258	20.7698	13.8506	22.3302	18.0136	26.1403	18.1625	21.0654	20.2129	16.0641	18.8935	4.34104	18.7035	13.2444	24.8396	33.1553	6.40787	3.2903	6.61122	0	6.47943	9.62922	21.2015	13.6408	20.2945	11.0718	0	25.5852	14.6806	15.8814	12.4611	16.6726	14.3998	38.0947	11.8028	17.4703	12.9511	13.0061	22.4883	29.4357	31.055	27.9555	43.4679	36.3777	62.1078	11.487	1.85164	7.24092	11.2956
ENSMUSG00000026112	6.40759	6.64634	3.84738	5.82526	5.25397	9.95823	5.3419	6.86914	8.32295	6.88462	8.63701	5.30572	6.67981	4.73014	11.0985	5.18052	9.6118	4.11287	9.91683	3.42486	6.47943	0	4.07722	0	2.25495	2.21436	4.98962	0.775309	0.917539	0	5.60751	10.0036	7.75372	5.19474	10.0324	0	4.31703	0	8.12077	3.67947	6.90111	9.72365	0	1.23314	2.70034	3.82901	0.925818	9.65456	22.5912
ENSMUSG00000026111	120.579	100.526	85.4118	84.4663	132.1	98.3375	166.667	101.205	105.82	86.4402	70.1757	109.008	82.8296	73.7901	77.1612	107.755	120.148	125.854	208.253	152.406	225.16	154.068	103.561	69.5683	81.9298	56.4662	169.647	81.4075	62.3927	82.5833	90.9662	90.0321	101.906	95.2369	66.0956	115.304	93.2478	72.4624	65.5908	86.4674	93.1649	99.6675	114.103	72.1389	103.513	76.5802	43.5135	33.7909	26.3564
ENSMUSG00000026110	38.4456	15.785	15.3895	16.5049	18.7642	18.6717	32.0514	28.3924	11.8899	22.1838	10.2565	31.352	8.01577	15.1364	15.855	15.5416	29.6364	32.0804	23.1393	22.2616	24.2979	14.4438	13.0471	13.6408	42.844	4.42872	34.9273	30.2371	19.2683	19.0577	36.7603	28.3434	39.8763	45.0211	11.2126	17.4703	21.5851	14.8641	32.4831	20.2371	17.2528	15.8009	27.1675	10.4817	27.0034	23.9313	22.2196	12.0682	18.826
ENSMUSG00000026090	0	0	0	1.94175	0	0	0	0.915885	0.594496	0	0	0.482338	0	0	0	0	0.800984	0	0	1.71243	0	0	0	2.72817	0	1.10718	4.98962	0	4.5877	1.58814	0	6.66904	2.21535	0	0.590139	6.9881	0	0	3.74805	3.67947	3.45055	0	0	0.616572	0	0	5.55491	0	0
ENSMUSG00000060771	26.7954	19.1082	19.2369	34.9516	27.0204	19.9165	21.3676	25.1868	21.9964	22.1838	19.9731	28.4579	21.3754	35.949	21.6686	34.1914	40.0492	23.0321	23.1393	22.2616	38.8766	28.8877	22.017	6.82042	22.5495	12.179	44.9066	16.2815	8.25785	11.117	23.6761	10.0036	13.2921	5.19474	11.2126	20.9643	28.4924	16.7221	14.9922	11.0384	17.2528	15.8009	24.4507	4.316	9.90125	5.74352	5.55491	14.4818	0
ENSMUSG00000097268	0	0	0	0	0	0	0	0	0	0	0	0	0	0	0	0	0	0	3.30561	0	0	0	0	0	0	4.42872	0	0	0.917539	0	0	1.66726	0	0	0	0	0	0	0	0	0	0	0	0	3.60045	0	0	4.82728	0
ENSMUSG00000037216	19.8053	2.49238	18.4674	28.1554	12.7597	4.97911	24.5727	20.1495	17.8349	19.8889	14.575	24.1169	20.0394	17.0285	23.7826	26.9387	31.2384	26.3224	13.2224	32.5362	21.0581	14.4438	6.52355	6.82042	13.5297	8.85745	4.98962	11.6296	6.42277	7.9407	11.8381	11.6708	9.96907	1.73158	6.49153	6.9881	17.2681	5.57403	3.74805	5.5192	6.90111	12.1546	0	9.86515	4.50057	0.957253	4.62909	2.41364	7.53041
ENSMUSG00000026088	55.9208	47.3551	44.6296	49.5147	48.0363	57.2598	69.4447	41.2148	56.4771	46.6624	46.4239	60.7746	42.7508	40.6792	43.3371	53.8774	71.2875	59.2254	92.557	66.7847	90.712	77.0338	56.2656	17.7331	6.76484	4.42872	19.9585	3.87655	6.42277	4.76442	3.11528	16.6726	8.8614	8.6579	8.85209	13.9762	6.90724	9.29005	3.12337	9.19866	27.6044	10.9391	19.0172	8.01543	11.7015	4.78626	0	4.82728	3.7652
ENSMUSG00000026087	5.24258	0.830792	13.0811	14.5632	7.50568	3.73434	13.8889	7.32708	5.94496	16.8291	9.71664	7.71741	6.67981	7.56822	16.912	9.32493	13.6167	9.04832	0	6.84972	19.4383	4.81461	4.89266	21.8254	17.2879	28.7867	19.9585	3.87655	11.0105	15.8814	13.7072	15.0053	18.8305	3.46316	4.72111	6.9881	8.63405	5.57403	8.12077	7.35893	10.3517	18.2319	10.867	14.7977	6.30079	7.65802	36.1069	26.55	26.3564
ENSMUSG00000058407	42.5231	37.3856	54.6328	88.3498	73.5556	32.3642	71.5815	49.4578	45.7762	57.3718	52.3619	66.0803	58.7823	62.4378	49.6791	64.2384	100.123	105.29	89.2514	97.6085	132.828	72.2192	57.8965	106.399	107.486	117.361	59.8754	90.7112	74.3207	100.053	120.873	145.052	116.306	202.595	74.3576	125.786	120.013	137.493	102.447	174.775	93.1649	168.948	160.288	112.833	147.619	103.383	138.873	178.609	199.556
ENSMUSG00000026083	166.597	155.358	146.2	122.331	189.143	226.55	216.881	147.458	156.947	115.509	96.6266	150.972	154.972	122.037	106.229	118.116	168.207	166.16	271.06	251.727	293.194	264.804	186.737	170.511	124.022	80.8242	184.616	119.398	144.971	165.167	112.15	138.383	118.521	249.347	125.11	202.655	126.057	206.239	155.544	241.005	289.846	274.693	364.044	159.076	207.026	162.733	244.416	306.532	414.172
ENSMUSG00000026082	46.0182	36.5548	35.3959	32.039	41.2812	27.3851	40.5985	36.6354	36.2643	37.4829	25.3712	33.7637	48.0946	35.949	38.0521	32.1192	54.4669	46.0642	39.6673	34.2486	42.1163	62.59	42.403	17.7331	24.8044	34.3226	14.9689	17.8321	17.4332	36.5272	25.5453	21.6744	28.7995	13.8526	27.1464	6.9881	35.3996	22.2961	28.1103	27.596	13.8022	19.4473	48.9014	22.1966	26.1033	27.7603	18.5164	38.6182	15.0608
ENSMUSG00000037138	6.9901	9.9695	11.5421	10.6797	10.5079	2.48956	3.20514	7.32708	5.94496	12.2393	11.3361	7.23507	2.67192	11.3523	5.81352	10.361	5.60688	2.46772	6.61122	8.56215	6.47943	0	4.07722	16.369	5.26155	13.2862	9.97924	13.9556	11.0105	19.0577	12.4611	5.00178	22.1535	12.1211	9.44223	3.49405	13.8145	14.8641	7.49609	18.3973	10.3517	7.29274	5.43349	20.9634	15.3019	8.61527	1.85164	14.4818	0
ENSMUSG00000048814	2.91254	4.15396	1.53895	0.970877	0	0	1.06838	3.2056	3.56698	1.52991	0.539813	3.8587	4.00788	0	1.057	1.0361	2.40295	1.64515	0	0	3.23972	0	0	2.72817	7.51649	3.32154	0	0	2.75262	4.76442	1.24611	5.00178	4.4307	0	2.9507	0	0	0	0	11.0384	0	1.21546	0	4.93257	7.20091	2.87176	0	0	0
ENSMUSG00000026080	16.3102	0	10.0032	0	26.2699	0	1.06838	29.7663	0.594496	3.82479	0	3.8587	1.33596	1.89205	2.64251	2.07221	12.0148	0	3.30561	1.71243	19.4383	0	0.815443	2.72817	0.751649	1.10718	0	0.775309	0	0	3.11528	1.66726	2.21535	1.73158	0.590139	3.49405	1.72681	5.57403	4.9974	12.8781	3.45055	2.43091	0	11.0983	0.900113	0.957253	12.0356	67.5819	101.66
ENSMUSG00000026078	15.1452	14.1235	10.0032	17.4758	15.7619	4.97911	14.9573	16.9439	17.2404	21.4188	22.6722	22.1875	17.3675	14.1904	8.45602	14.5055	16.8207	13.1612	16.528	20.5492	29.1574	4.81461	13.0471	6.82042	16.5363	18.8221	4.98962	3.87655	3.67016	9.52884	8.72279	1.66726	8.8614	22.5105	1.77042	6.9881	12.0877	0	7.49609	5.5192	10.3517	19.4473	5.43349	9.86515	15.3019	10.5298	20.368	12.0682	33.8868
ENSMUSG00000026077	6.9901	2.49238	3.0779	4.85439	3.00227	1.24478	2.13676	4.57943	4.16147	9.94445	7.01757	2.41169	9.35173	7.56822	3.17101	3.10831	5.60688	4.11287	0	6.84972	4.85957	0	4.89266	0	3.0066	0	0	3.10124	2.75262	0	0	0	0	0	0	3.49405	0	3.71602	0.624674	0	3.45055	0	0	1.84972	1.80023	0.957253	0.925818	0	0
ENSMUSG00000073702	31.4555	35.7241	23.0843	25.2428	27.0204	23.6508	30.983	39.841	33.8863	37.4829	24.2916	33.2813	41.4148	35.949	29.5961	19.686	28.0344	7.40317	29.7505	34.2486	40.4964	33.7023	37.5104	77.7528	71.4067	87.4673	19.9585	75.9803	66.0628	71.4663	56.0751	48.3506	78.6449	174.89	72.5871	101.327	92.3844	96.6166	107.444	172.935	89.7144	217.567	168.438	102.967	89.1112	121.571	272.191	241.364	353.929
ENSMUSG00000003134	54.7558	55.6631	42.3212	32.039	34.5261	34.8538	54.4874	52.6634	36.8588	39.0128	26.9907	40.034	46.7587	31.2189	23.2541	21.7582	27.2334	12.3386	33.0561	29.1113	24.2979	38.5169	61.1582	15.0049	12.778	6.64309	19.9585	9.30371	22.9385	6.35256	9.34584	10.0036	12.1844	6.92632	15.9338	24.4584	10.3609	5.57403	14.9922	11.0384	24.1539	18.2319	2.71675	13.5646	7.20091	15.316	3.70327	7.24092	0
ENSMUSG00000003135	39.6106	45.6936	27.7011	18.4467	60.796	64.7285	24.5727	34.8036	49.9377	33.6581	36.7073	30.3873	57.4463	43.5172	36.4666	29.0109	20.0246	10.6935	6.61122	20.5492	17.8184	24.0731	46.4803	16.369	6.76484	4.42872	14.9689	9.30371	10.0929	7.9407	6.23056	6.66904	12.1844	3.46316	6.49153	0	3.45362	3.71602	4.9974	3.67947	3.45055	10.9391	10.867	9.24858	2.70034	9.57253	8.33236	0	11.2956
ENSMUSG00000085894	0	0.830792	0	0.970877	0.750568	0	0	0.457943	0	0	0	0.482338	0	0	0	0	0.800984	0	0	0	0	0	0	2.72817	0	12.179	0	4.65186	11.0105	1.58814	2.49223	5.00178	6.64605	1.73158	6.49153	0	0	1.85801	1.24935	9.19866	0	3.64637	2.71675	0	0	3.82901	2.77745	9.65456	11.2956
ENSMUSG00000048234	0	0.830792	1.53895	0.970877	0.750568	0	0	0.457943	0	0	0.539813	0.482338	0	0.946027	0	0	0.800984	0	0	0	0	4.81461	0	4.09225	0	11.0718	0	4.65186	11.0105	1.58814	3.73834	3.33452	6.64605	1.73158	6.49153	0	0	0	1.87402	9.19866	0	3.64637	5.43349	0	0	3.82901	3.70327	0	11.2956
ENSMUSG00000064936	0	0	0	0	0	0	0	0	0	0	0	0	0	0	0	0	0	0	0	0	0	0	0	0	0	0	4.98962	0	0	0	0	0	0	0	0	0	0	0	0	0	0	0	0	1.84972	0	0	0	0	0
ENSMUSG00000097083	0	0	1.53895	3.88351	0.750568	0	2.13676	4.12148	0	0	1.07963	0.482338	0	0	0	2.07221	0.800984	0	0	0	0	0	2.44633	0	0	4.42872	0	0	0	0	0	0	0	0	0	0	0	0	0	0	0	0	0	0	0	0	0	7.24092	0
ENSMUSG00000026074	11.6502	5.81554	5.38633	18.4467	12.0091	9.95823	17.0941	12.8224	14.2679	11.4744	9.71664	7.71741	10.6877	12.2984	10.57	15.5416	12.0148	13.1612	9.91683	13.6994	9.71915	19.2584	13.8625	2.72817	3.75825	6.64309	14.9689	5.42717	2.75262	6.35256	2.49223	1.66726	0	5.19474	8.26195	3.49405	3.45362	1.85801	2.4987	1.83973	6.90111	1.21546	5.43349	6.78229	6.30079	3.82901	6.48073	0	0
ENSMUSG00000026073	4.66007	3.32317	0.769476	0.970877	0.750568	0	1.06838	1.37383	0.594496	12.2393	1.61944	2.89403	0	2.83808	7.92752	0	8.00984	1.64515	0	1.71243	1.61986	0	0.815443	0	0	0	0	0	0.917539	0	0	0	0	0	0	0	0.863405	0	0.624674	0	0	0	0	0	0	0	0	0	0
ENSMUSG00000026072	12.8152	13.2927	8.46423	12.6214	3.00227	8.71345	13.8889	25.1868	11.2954	13.0043	11.3361	13.0231	9.35173	13.2444	6.34202	8.28883	21.6266	10.6935	23.1393	10.2746	9.71915	4.81461	12.2316	5.45634	5.26155	1.10718	4.98962	6.97779	1.83508	3.17628	11.8381	16.6726	6.64605	3.46316	0	10.4822	6.04384	3.71602	2.4987	5.5192	3.45055	1.21546	2.71675	4.316	1.80023	0	0.925818	0	0
ENSMUSG00000103560	2.33003	1.66158	6.15581	1.94175	0.750568	0	4.27352	3.66354	1.78349	6.11966	3.23888	1.44701	2.67192	1.89205	5.28502	6.21662	5.60688	2.46772	3.30561	5.13729	4.85957	4.81461	3.26177	0	4.5099	4.42872	0	0.775309	4.5877	4.76442	4.36139	5.00178	5.53837	5.19474	2.36056	6.9881	7.77065	9.29005	1.87402	1.83973	3.45055	2.43091	10.867	1.84972	7.20091	0.957253	1.85164	2.41364	0
ENSMUSG00000103270	12.2327	5.81554	7.69476	0.970877	7.50568	13.6926	7.47866	11.9065	10.7009	7.64957	9.17682	6.27039	5.34385	8.51424	5.81352	6.21662	3.20393	0	0	3.42486	1.61986	0	7.33899	6.82042	0	4.42872	0	0	0	1.58814	0	0	1.10767	0	1.77042	0	1.72681	0	0.624674	0	0	3.64637	0	1.84972	0	0	0	0	0
ENSMUSG00000041945	12.2327	4.98475	7.69476	2.91263	7.50568	11.203	7.47866	12.3645	10.7009	11.4744	9.17682	6.27039	5.34385	8.51424	5.81352	9.32493	3.20393	0.822575	0	5.13729	1.61986	4.81461	7.33899	6.82042	0	4.42872	0	0	0	1.58814	0	0	0	0	1.77042	3.49405	1.72681	0	0.624674	0	0	3.64637	0	1.84972	0	0	0	0	0
ENSMUSG00000079588	12.8152	1.66158	4.61686	6.79614	2.2517	6.22389	4.27352	2.74766	2.97248	5.3547	6.47776	4.82338	5.34385	1.89205	3.69951	5.18052	5.60688	4.11287	6.61122	5.13729	0	9.62922	0	4.09225	9.77144	12.179	19.9585	6.97779	3.67016	1.58814	23.0531	8.33631	5.53837	5.19474	3.54084	17.4703	13.8145	11.1481	6.24674	1.83973	3.45055	3.64637	0	4.316	2.70034	6.70077	0	0	0
ENSMUSG00000045515	1.74753	0.830792	0.769476	1.94175	0	0	1.06838	0.457943	0.594496	0	0	0	0	0	0	0	0	1.64515	0	0	1.61986	0	0.815443	4.09225	0	0	0	0	0	0	0	3.33452	2.21535	1.73158	1.18028	0	0	0	0	0	0	0	0	1.84972	0	0	0	0	7.53041
ENSMUSG00000060679	26.7954	14.1235	21.5453	24.2719	19.5148	11.203	39.5301	22.8971	14.8624	23.7137	14.0351	33.7637	22.7113	20.8126	28.5391	32.1192	24.8305	23.0321	36.3617	35.961	38.8766	43.3315	32.6177	6.82042	6.0132	8.85745	9.97924	5.42717	9.17539	6.35256	7.47668	5.00178	4.4307	13.8526	3.54084	17.4703	1.72681	7.43204	9.37012	5.5192	6.90111	12.1546	13.5837	12.3314	12.6016	12.4443	36.1069	31.3773	41.4172
ENSMUSG00000070939	13.9802	22.4314	10.7727	11.6505	19.5148	23.6508	7.47866	20.6074	22.5909	14.5342	31.849	12.5408	16.0315	17.0285	13.2125	8.28883	9.6118	4.11287	9.91683	6.84972	4.85957	4.81461	16.3089	17.7331	6.0132	1.10718	9.97924	22.484	27.5262	15.8814	21.1839	6.66904	17.7228	15.5842	21.8352	10.4822	8.63405	9.29005	19.9896	12.8781	10.3517	12.1546	2.71675	13.5646	11.7015	10.5298	4.62909	0	0
ENSMUSG00000010290	15.7277	31.5701	24.6232	33.9807	18.7642	23.6508	34.1882	26.1027	16.0514	19.1239	31.849	27.0109	18.7035	18.9205	24.8396	21.7582	34.4423	23.8547	39.6673	29.1113	27.5376	24.0731	20.3861	30.0099	15.033	12.179	19.9585	22.484	15.5982	9.52884	9.34584	11.6708	3.32302	13.8526	18.2943	10.4822	16.4047	20.4381	20.6143	5.5192	20.7033	26.74	19.0172	16.6474	15.3019	12.4443	17.5905	33.7909	7.53041
ENSMUSG00000008136	0	0	0	0	0	0	0	0	0	0	0	0	0	0	0	0	0	0	3.30561	0	0	0	0	0	0.751649	0	0	0	0	1.58814	0	0	0	0	2.36056	0	0	0	0	0	0	0	0	0	0	0	0	0	0
ENSMUSG00000094497	0	0	0.769476	0	0.750568	0	1.06838	0.915885	0.594496	0	0.539813	0.482338	0	2.83808	0	2.07221	2.40295	0.822575	0	0	4.85957	9.62922	0	5.45634	1.5033	7.75027	0	6.20248	2.75262	0	3.11528	0	1.10767	5.19474	2.36056	3.49405	2.59022	1.85801	3.74805	1.83973	3.45055	7.29274	10.867	2.46629	6.30079	9.57253	23.1455	24.1364	18.826
ENSMUSG00000099576	0	0	0	0	0	0	0	0	0	0	0	0	0	0	0	0	0	0.822575	0	0	0	0	0	0	0	0	0	3.87655	0	1.58814	0	0	0	1.73158	0	0	0	0	0	0	0	1.21546	0	0	0	0	9.25818	0	0
ENSMUSG00000066877	0.582509	0	0	1.94175	0	1.24478	2.13676	3.2056	0.594496	1.52991	3.23888	0.482338	0	0	2.64251	0	0.800984	0	0	6.84972	1.61986	0	1.63089	0	0	0	0	0	0	1.58814	0	0	0	1.73158	0	0	0	0	0	0	3.45055	0	0	0.616572	0	0	1.85164	0	3.7652
ENSMUSG00000103945	0	0	0	0	0	0	0	0.457943	0	0	0	0	0	0	0	0	0.800984	0	0	0	0	0	0	0	0	0	0	0	0	0	0	0	0	0	0.590139	0	0	0	0	0	0	0	0	0	0	0	0	0	0
ENSMUSG00000057363	70.4835	72.2789	67.7139	74.7576	81.0613	75.9315	111.112	62.7381	63.0166	49.7222	44.2647	64.6333	45.4227	61.4918	51.7932	83.9244	91.3121	117.628	105.779	143.844	160.366	110.736	70.1281	32.738	31.5693	29.8939	54.8858	16.2815	14.6806	36.5272	39.2525	38.347	32.1226	32.9	18.8845	62.8929	37.1264	26.0121	27.4857	11.0384	51.7583	24.3091	24.4507	24.0463	30.6039	13.4015	8.33236	2.41364	7.53041
ENSMUSG00000041763	26.2129	18.2774	16.9285	21.3593	18.0136	16.1821	27.7779	24.7289	20.2129	24.4786	15.6546	26.5286	20.0394	17.0285	16.912	16.5777	28.8354	18.9192	23.1393	20.5492	21.0581	19.2584	27.7251	35.4662	9.77144	3.32154	14.9689	10.8543	16.5157	17.4695	13.0842	25.0089	13.2921	6.92632	14.7535	6.9881	5.18043	5.57403	9.99479	7.35893	10.3517	21.8782	2.71675	23.4297	9.90125	23.9313	46.2909	53.1001	67.7737
ENSMUSG00000026049	34.9505	19.1082	14.62	23.3011	26.2699	28.6299	25.6411	25.1868	23.1853	35.188	23.7518	35.693	28.0552	21.7586	21.1401	22.7943	33.6413	19.7418	36.3617	51.3729	32.3972	19.2584	26.0942	16.369	20.2945	32.1082	24.9481	15.5062	23.856	14.2933	38.0064	25.0089	23.2612	19.0474	23.6056	17.4703	26.7656	39.0182	21.8636	18.3973	17.2528	58.3419	19.0172	38.2274	14.4018	18.1878	49.9942	111.027	101.66
ENSMUSG00000101104	6.9901	3.32317	7.69476	5.82526	8.25625	1.24478	6.41028	7.78502	5.35046	10.7094	5.39813	8.68208	5.34385	4.73014	5.28502	9.32493	8.00984	7.40317	3.30561	11.987	9.71915	4.81461	4.89266	2.72817	3.75825	1.10718	4.98962	1.55062	0	1.58814	8.09973	1.66726	3.32302	0	1.18028	3.49405	1.72681	0	1.87402	1.83973	3.45055	1.21546	5.43349	2.46629	0.900113	0.957253	0.925818	16.8955	11.2956
ENSMUSG00000026047	3.49505	4.15396	6.92528	11.6505	6.75511	12.4478	5.3419	5.95325	8.32295	6.88462	9.17682	5.30572	9.35173	1.89205	5.81352	13.4693	7.20885	6.5806	0	5.13729	8.09929	4.81461	4.07722	1.36408	1.5033	1.10718	0	0	0	0	6.23056	5.00178	0	0	0	0	1.72681	0	0.624674	1.83973	0	0	0	3.69943	0	0	0	7.24092	0
ENSMUSG00000041684	2.91254	9.9695	5.38633	4.85439	2.2517	4.97911	2.13676	4.57943	7.13395	10.7094	8.63701	5.30572	10.6877	8.51424	10.0415	0	10.4128	2.46772	3.30561	8.56215	3.23972	9.62922	4.07722	1.36408	7.51649	2.21436	0	3.10124	6.42277	4.76442	6.85362	5.00178	4.4307	0	10.0324	3.49405	11.2243	3.71602	3.12337	1.83973	0	1.21546	0	3.69943	7.20091	1.91451	0	0	0
ENSMUSG00000026048	12.8152	10.8003	14.62	15.534	15.7619	13.6926	14.9573	10.9906	17.2404	14.5342	11.3361	13.5055	12.0237	20.8126	19.0261	29.0109	24.8305	15.6289	16.528	18.8367	8.09929	14.4438	13.8625	32.738	42.844	34.3226	14.9689	34.8889	18.3508	41.2917	39.8756	18.3399	26.5842	13.8526	38.3591	24.4584	32.8094	27.8702	36.2311	31.2755	48.3077	14.5855	24.4507	12.3314	16.202	21.0596	3.70327	0	15.0608
ENSMUSG00000056870	2.91254	1.66158	0	0.970877	0	0	1.06838	3.2056	0	0	0	1.44701	0	0	0.528502	0	0	0	6.61122	5.13729	0	0	1.63089	0	2.25495	0	0	0	0	0	0	0	0	5.19474	0	0	0	0	0	0	0	0	0	0.616572	0	0	0.925818	0	0
ENSMUSG00000025995	59.9984	53.1707	43.0906	79.6119	53.2903	34.8538	65.1712	51.2896	58.8551	53.547	32.3888	68.492	49.4306	45.4093	58.1352	63.2023	84.9043	79.7898	105.779	107.883	108.53	101.107	58.7119	80.481	61.6353	89.6817	54.8858	82.1828	83.496	104.817	49.2214	48.3506	65.3528	133.332	69.6364	111.81	69.9358	98.4746	76.835	75.429	72.4616	130.054	105.953	86.32	122.415	80.4092	211.087	195.505	161.904
ENSMUSG00000084817	0	0	0	0	0	0	0	0	0	0	0	0	0	0	0	0	0	0	0	0	0	0	0	0	0	0	0	0	2.75262	0	0	0	0	0	0	0	0	0	0	0	0	0	0	0.616572	0.900113	0	2.77745	2.41364	3.7652
ENSMUSG00000025993	0	0	0	0.970877	0	0	0	0	0.594496	0	0	0	0	0	0	0	0	0	0	0	0	0	0	2.72817	0.751649	0	0	0	6.42277	3.17628	3.73834	0	1.10767	0	1.18028	0	0	0	2.4987	1.83973	0	6.07728	0	0	0	0	2.77745	0	0
ENSMUSG00000041144	12.2327	9.13871	5.38633	6.79614	7.50568	2.48956	6.41028	12.3645	4.75597	10.7094	5.93794	6.75273	4.00788	1.89205	5.28502	8.28883	12.8157	6.5806	0	6.84972	6.47943	4.81461	9.78532	4.09225	0	3.32154	24.9481	7.75309	1.83508	3.17628	1.86917	5.00178	1.10767	1.73158	1.77042	3.49405	2.59022	1.85801	4.9974	0	6.90111	9.72365	0	7.39886	2.70034	0.957253	2.77745	0	3.7652
ENSMUSG00000101337	47.1832	39.0472	46.1686	63.107	34.5261	27.3851	58.7609	36.6354	39.2367	39.0128	28.6101	51.1278	54.7744	35.949	42.2801	69.4189	69.6856	71.564	95.8626	70.2096	85.8525	91.4776	44.0339	20.4613	26.3077	40.9657	44.9066	19.3827	11.928	22.234	49.2214	48.3506	45.4147	48.4842	17.7042	55.9048	42.3069	9.29005	17.4909	31.2755	48.3077	10.9391	51.6182	41.3103	33.3042	12.4443	0	0	3.7652
ENSMUSG00000025986	152.035	120.465	138.506	146.602	205.656	133.191	201.924	119.981	127.817	100.209	78.8127	145.666	126.916	109.739	115.213	119.152	190.634	220.45	234.698	279.126	259.177	346.652	146.78	70.9324	84.9364	83.0386	154.678	90.7112	80.7434	80.9952	93.4584	93.3666	100.798	93.5053	85.5702	150.244	91.521	96.6166	76.2103	99.3456	162.176	89.9438	100.52	81.3875	135.917	101.469	36.1069	55.5137	22.5912
ENSMUSG00000101447	0	0	0	0	0	0	0	0	0	0	0	0	0	0	0	0	0	0	0	1.71243	0	0	0	0	3.0066	2.21436	9.97924	3.10124	0.917539	1.58814	8.09973	5.00178	4.4307	5.19474	2.36056	3.49405	1.72681	3.71602	1.24935	3.67947	10.3517	0	5.43349	7.39886	0.900113	0.957253	0.925818	0	0
ENSMUSG00000094968	0	0	0	0	0	0	0	0	0	0	0.539813	0	0	0	0	0	0	0	0	0	0	0	0	1.36408	9.77144	7.75027	14.9689	17.0568	0.917539	4.76442	16.8225	18.3399	22.1535	3.46316	7.67181	17.4703	25.0388	7.43204	9.99479	0	0	0	0	7.39886	8.10102	5.74352	2.77745	2.41364	0
ENSMUSG00000026107	2.91254	0.830792	0	5.82526	2.2517	0	8.54704	3.2056	2.37798	3.82479	0.539813	0	5.34385	3.78411	2.64251	1.0361	1.60197	2.46772	0	5.13729	1.61986	0	4.07722	21.8254	18.0396	22.1436	14.9689	13.1803	24.7736	22.234	17.4456	1.66726	12.1844	24.2421	46.621	20.9643	19.8583	16.7221	23.7376	5.5192	10.3517	35.2482	5.43349	28.3623	14.4018	22.0168	157.389	24.1364	75.3041
ENSMUSG00000099413	8.73763	6.64634	6.92528	11.6505	6.00454	7.46867	10.6838	10.5327	4.75597	9.17949	9.17682	8.19974	16.0315	12.2984	7.92752	11.3971	12.8157	13.9838	6.61122	11.987	6.47943	4.81461	9.78532	0	0	0	0	0	5.50523	6.35256	1.86917	1.66726	3.32302	0	3.54084	0	6.04384	1.85801	1.24935	5.5192	6.90111	3.64637	0	8.632	11.7015	0.957253	0.925818	0	0
ENSMUSG00000018417	15.1452	10.8003	11.5421	26.2137	4.50341	7.46867	21.3676	22.8971	10.1064	6.11966	7.01757	7.23507	12.0237	14.1904	11.627	12.4332	21.6266	20.5644	9.91683	25.6864	12.9589	9.62922	15.4934	39.5585	27.811	26.5723	29.9377	31.0124	43.1243	25.4103	21.807	8.33631	21.0458	19.0474	31.8675	41.9286	34.5362	35.3022	26.2363	23.9165	3.45055	29.171	27.1675	24.0463	28.8036	43.0764	24.0713	72.4092	37.652
ENSMUSG00000101724	0	0	1.53895	0	0	0	0	0	0	0	0	0	0	0	0	0	0	0	0	0	0	0	0	0	0	0	0	0.775309	0	1.58814	0	3.33452	1.10767	0	0.590139	0	0	0	0	0	0	1.21546	0	0	0.900113	0	0	0	0
ENSMUSG00000062939	10.4852	1.66158	9.23371	13.5923	3.00227	1.24478	8.54704	5.95325	7.72845	9.17949	8.0972	14.9525	2.67192	4.73014	11.627	16.5777	19.2236	13.9838	9.91683	15.4119	11.339	19.2584	4.07722	16.369	13.5297	11.0718	9.97924	13.9556	18.3508	20.6458	28.0375	21.6744	23.2612	12.1211	21.245	17.4703	27.629	11.1481	20.6143	0	6.90111	7.29274	13.5837	5.54915	2.70034	10.5298	5.55491	0	0
ENSMUSG00000101628	2.33003	0	0	0.970877	0	0	2.13676	2.74766	1.78349	3.05983	1.61944	2.41169	0	0	2.11401	3.10831	4.00492	1.64515	0	1.71243	0	4.81461	1.63089	1.36408	2.25495	2.21436	0	3.87655	1.83508	1.58814	8.72279	10.0036	2.21535	1.73158	0.590139	3.49405	6.90724	0	3.12337	0	0	1.21546	2.71675	1.23314	0.900113	0.957253	2.77745	0	3.7652
ENSMUSG00000026104	0	0	0	0	0.750568	1.24478	2.13676	1.37383	1.78349	1.52991	2.15925	1.92935	1.33596	0	1.5855	1.0361	2.40295	0.822575	0	0	0	0	0	0	0	1.10718	0	0	0	0	1.24611	5.00178	1.10767	1.73158	0	0	0.863405	0	0	0	3.45055	0	0	2.46629	0	0	6.48073	0	3.7652
ENSMUSG00000026103	1.16502	4.15396	5.38633	1.94175	2.2517	3.73434	1.06838	2.74766	1.78349	1.52991	3.23888	0	2.67192	0	6.34202	2.07221	3.20393	0.822575	3.30561	0	0	0	1.63089	16.369	25.5561	2.21436	4.98962	11.6296	11.0105	9.52884	8.72279	6.66904	12.1844	13.8526	5.90139	6.9881	11.2243	3.71602	14.3675	5.5192	6.90111	1.21546	13.5837	4.93257	1.80023	27.7603	13.8873	4.82728	3.7652
ENSMUSG00000002881	21.5528	33.2317	20.0064	8.7379	22.517	32.3642	10.6838	29.7663	29.1303	22.9487	30.2295	18.8112	21.3754	26.4888	17.9691	23.8304	8.00984	4.93545	6.61122	6.84972	8.09929	9.62922	22.017	16.369	8.26814	18.8221	19.9585	10.079	16.5157	25.4103	6.85362	10.0036	13.2921	8.6579	15.3436	10.4822	17.2681	13.0061	23.113	23.9165	13.8022	13.37	21.734	8.632	12.6016	9.57253	1.85164	4.82728	0
ENSMUSG00000043015	4.07756	0.830792	0.769476	2.91263	1.50114	2.48956	6.41028	7.32708	0	5.3547	4.85832	2.89403	2.67192	0.946027	2.11401	4.14441	4.00492	1.64515	0	1.71243	0	0	0	5.45634	3.0066	2.21436	0	0	0	0	0	0	2.21535	0	3.54084	0	0	0	1.24935	0	0	0	0	0.616572	0	0	0	0	3.7652
ENSMUSG00000041439	13.3977	19.939	8.46423	7.76702	8.25625	17.4269	6.41028	13.7383	14.2679	13.0043	10.2565	6.75273	6.67981	17.9745	6.87052	7.25273	5.60688	2.46772	0	5.13729	3.23972	0	13.8625	16.369	5.26155	4.42872	19.9585	13.1803	14.6806	14.2933	18.6917	3.33452	16.6151	5.19474	12.9831	13.9762	7.77065	11.1481	24.987	0	6.90111	3.64637	0	5.54915	2.70034	11.487	3.70327	2.41364	0
ENSMUSG00000026102	2.91254	0.830792	0.769476	0	0.750568	1.24478	0	0.915885	2.37798	0.764957	1.07963	0	0	0	0	0	1.60197	0.822575	0	1.71243	0	0	2.44633	4.09225	0	1.10718	0	0	0	0	0	1.66726	0	3.46316	0	0	0	1.85801	0	0	0	0	0	0	0	0.957253	2.77745	0	3.7652
ENSMUSG00000041426	0	0	0	0.970877	0	0	0	0	0.594496	2.29487	0	6.27039	0	0	0.528502	2.07221	0.800984	0.822575	0	1.71243	3.23972	0	0.815443	4.09225	5.26155	1.10718	0	4.65186	3.67016	3.17628	0	0	2.21535	8.6579	7.67181	3.49405	0	0	2.4987	0	3.45055	29.171	2.71675	2.46629	7.20091	1.91451	19.4422	0	3.7652
ENSMUSG00000043629	11.0677	2.49238	5.38633	3.88351	1.50114	0	2.13676	6.4112	1.18899	1.52991	2.15925	4.82338	0	2.83808	4.22801	3.10831	22.4275	7.40317	9.91683	0	4.85957	9.62922	8.96988	1.36408	0	0	0	0	0	0	5.60751	0	5.53837	1.73158	1.77042	3.49405	2.59022	1.85801	4.37272	9.19866	0	4.86183	2.71675	4.316	1.80023	0	0	0	0
ENSMUSG00000026098	32.6205	24.093	28.4706	50.4856	33.7756	23.6508	37.3933	26.5607	24.3743	30.5983	14.0351	38.587	33.399	18.9205	21.1401	30.047	53.6659	46.8868	49.5841	39.3859	30.7773	28.8877	24.4633	4.09225	0.751649	6.64309	14.9689	2.32593	2.75262	6.35256	2.49223	3.33452	2.21535	3.46316	2.9507	3.49405	3.45362	13.0061	6.24674	0	10.3517	1.21546	0	3.69943	0.900113	0.957253	0.925818	7.24092	7.53041
ENSMUSG00000026097	18.6403	4.98475	3.84738	9.70877	6.00454	12.4478	12.8206	16.4859	5.94496	6.88462	5.93794	17.3642	8.01577	3.78411	8.98453	13.4693	14.4177	13.9838	29.7505	13.6994	16.1986	9.62922	2.44633	0	0.751649	1.10718	0	0	0.917539	0	1.86917	0	1.10767	0	0.590139	0	0.863405	0	1.87402	0	6.90111	1.21546	0	2.46629	0	3.82901	2.77745	0	0
ENSMUSG00000100679	11.0677	0.830792	2.30843	3.88351	0	0	4.27352	3.2056	0.594496	5.3547	3.23888	3.37637	2.67192	3.78411	1.5855	8.28883	2.40295	5.75802	0	13.6994	1.61986	0	0.815443	2.72817	0	1.10718	4.98962	0	0	0	0	0	0	0	0.590139	0	0.863405	0	0	1.83973	3.45055	0	2.71675	1.84972	3.60045	0	7.40654	2.41364	3.7652
ENSMUSG00000026096	25.6304	10.8003	13.0811	37.8642	16.5125	3.73434	22.436	13.2803	11.2954	15.2991	13.4953	23.1522	17.3675	17.9745	22.1971	26.9387	34.4423	24.6772	19.8337	37.6734	30.7773	14.4438	14.678	19.0972	6.76484	13.2862	9.97924	7.75309	5.50523	9.52884	6.23056	13.3381	8.8614	1.73158	8.85209	6.9881	18.1315	1.85801	2.4987	1.83973	3.45055	2.43091	5.43349	11.0983	8.10102	3.82901	16.6647	21.7227	11.2956
ENSMUSG00000099913	72.2311	69.7865	65.4055	79.6119	84.8142	65.9733	96.1542	71.897	83.2295	52.0171	50.7424	78.1387	74.8138	51.0855	60.7777	84.9605	120.949	113.515	148.752	143.844	191.143	144.438	78.2826	70.9324	112.747	44.2872	129.73	69.0025	55.9699	71.4663	109.035	135.048	121.844	45.0211	61.9646	202.655	121.74	113.339	71.2129	82.788	106.967	38.8946	122.254	62.2737	75.6095	89.9817	39.8102	120.682	79.0693
ENSMUSG00000026095	73.9786	67.2941	65.4055	79.6119	84.0636	64.7285	92.9491	70.0652	80.8515	52.0171	51.8221	74.7624	74.8138	44.4633	61.3062	85.9966	120.148	114.338	138.836	142.132	187.903	139.624	79.9134	77.7528	110.492	49.8231	124.74	71.3285	61.4751	76.2308	114.642	135.048	131.813	43.2895	72.5871	216.631	132.964	130.061	78.0843	93.8264	117.319	47.4028	124.97	62.2737	77.4098	103.383	37.9585	159.3	79.0693
ENSMUSG00000096141	1.74753	0	1.53895	3.88351	2.2517	0	3.20514	1.83177	2.37798	0	0.539813	1.44701	1.33596	0	1.5855	0	0.800984	2.46772	0	1.71243	0	0	0.815443	1.36408	1.5033	2.21436	0	0	4.5877	0	0	1.66726	7.75372	1.73158	1.77042	0	0	1.85801	0.624674	3.67947	6.90111	6.07728	0	4.316	0.900113	0	2.77745	0	0
ENSMUSG00000026094	0	0	0	0	0	0	0	0	0	0	0	0	0	0	0	0	0	0	0	0	0	0	0	0	14.2813	9.96463	9.97924	5.42717	11.0105	20.6458	23.0531	25.0089	27.6919	0	6.49153	6.9881	14.6779	5.57403	10.6195	0	0	6.07728	5.43349	8.01543	0.900113	7.65802	4.62909	9.65456	3.7652
ENSMUSG00000042807	2.91254	4.15396	3.84738	3.88351	1.50114	1.24478	5.3419	3.66354	3.56698	2.29487	3.77869	3.37637	9.35173	1.89205	1.5855	1.0361	1.60197	3.2903	0	1.71243	4.85957	0	8.15443	1.36408	5.26155	4.42872	0	4.65186	1.83508	3.17628	1.86917	3.33452	3.32302	3.46316	4.72111	3.49405	4.31703	0	8.74544	9.19866	3.45055	1.21546	0	4.316	5.40068	4.78626	3.70327	0	0
ENSMUSG00000025983	0	0	0	3.88351	0.750568	1.24478	1.06838	0.915885	0.594496	1.52991	2.15925	2.89403	0	0	1.5855	2.07221	3.20393	3.2903	3.30561	1.71243	1.61986	0	0.815443	0	0	1.10718	0	0	0	0	0	0	2.21535	0	0.590139	3.49405	0	0	1.24935	3.67947	3.45055	1.21546	0	0	0	1.91451	0	0	0
ENSMUSG00000041303	22.7178	11.6311	13.0811	21.3593	11.2585	24.8956	21.3676	23.813	22.5909	16.0641	21.5925	35.2107	28.0552	18.9205	20.0831	15.5416	29.6364	25.4998	33.0561	32.5362	34.017	28.8877	33.4332	30.0099	18.0396	16.6077	4.98962	5.42717	9.17539	14.2933	11.8381	10.0036	11.0767	20.779	14.1633	10.4822	15.5413	13.0061	9.99479	9.19866	13.8022	29.171	13.5837	8.01543	25.2032	17.2305	53.6975	7.24092	22.5912
ENSMUSG00000073678	11.0677	3.32317	8.46423	7.76702	6.75511	4.97911	8.54704	10.9906	10.7009	6.11966	4.31851	13.9878	12.0237	2.83808	9.51303	12.4332	13.6167	13.1612	6.61122	10.2746	9.71915	0	5.7081	5.45634	2.25495	0	0	1.55062	4.5877	0	1.24611	1.66726	0	1.73158	0	3.49405	2.59022	1.85801	1.24935	1.83973	0	3.64637	0	2.46629	3.60045	0	0	0	0
ENSMUSG00000052331	66.9885	71.4481	51.5549	49.5147	103.578	72.1972	60.8977	63.1961	85.0129	68.0812	66.397	47.7515	70.806	70.006	43.3371	48.6969	66.4816	60.048	39.6673	66.7847	55.0752	38.5169	63.6046	94.1219	58.6287	48.716	79.8339	74.4297	84.4136	133.404	77.259	80.0285	96.3677	76.1895	70.8167	80.3632	85.4771	85.4685	105.57	90.1469	100.066	31.6019	105.953	75.2218	78.3099	96.6825	12.0356	43.4455	22.5912
ENSMUSG00000025982	106.599	112.988	95.415	101.942	130.599	87.1345	155.984	96.1679	93.3359	77.2607	69.6359	94.0559	85.5015	93.6567	65.5342	84.9605	114.541	130.789	178.503	167.818	186.284	173.326	118.239	100.942	57.877	70.8596	49.8962	75.205	79.8259	103.229	57.3212	68.3577	85.2909	135.063	84.3899	94.3394	100.155	94.7585	91.8271	86.4674	96.6155	153.148	57.0517	72.7555	119.715	130.186	199.051	183.437	169.434
ENSMUSG00000103030	2.33003	1.66158	4.61686	2.91263	0	0	1.06838	1.83177	4.16147	2.29487	5.39813	3.37637	8.01577	2.83808	8.45602	1.0361	8.81082	2.46772	3.30561	1.71243	0	4.81461	5.7081	0	0	5.5359	9.97924	0	0.917539	1.58814	0	0	1.10767	0	0	0	0	0	0	0	0	0	0	0.616572	2.70034	0.957253	0	4.82728	0
ENSMUSG00000025981	58.8334	42.3704	40.0127	57.2818	36.0273	32.3642	45.9404	45.3363	41.6147	35.953	30.7694	69.4567	41.4148	34.057	48.6221	60.094	74.4915	64.1608	62.8066	71.922	71.2737	62.59	33.4332	23.1894	45.099	39.8585	59.8754	34.1136	20.1859	33.351	41.1217	48.3506	38.7686	43.2895	18.8845	34.9405	47.4873	14.8641	13.7428	38.6344	24.1539	27.9555	57.0517	33.9114	36.9047	10.5298	17.5905	31.3773	48.9476
ENSMUSG00000025980	39.0281	33.2317	33.0875	42.7186	45.0341	27.3851	68.3763	38.0092	33.2918	40.5427	28.6101	34.246	38.7429	37.8411	31.7101	41.4441	51.2629	52.6448	29.7505	59.935	55.0752	48.1461	41.5876	17.7331	31.5693	9.96463	14.9689	24.8099	25.6911	12.7051	39.2525	35.0125	21.0458	19.0474	17.7042	13.9762	27.629	18.5801	36.8558	11.0384	24.1539	26.74	29.8842	25.2794	20.7026	17.2305	59.2524	41.0319	22.5912
ENSMUSG00000073676	66.406	44.8628	43.8601	44.6604	44.2835	29.8747	79.0601	48.084	51.7212	58.9017	34.548	71.386	62.7902	52.0315	54.4357	51.8052	83.3023	46.0642	69.4178	89.0463	72.8936	72.2192	58.7119	20.4613	54.1188	50.9303	54.8858	37.9902	21.1034	14.2933	47.3523	65.0232	28.7995	53.679	11.8028	48.9167	48.3507	29.7282	21.8636	44.1536	65.5605	32.8173	35.3177	30.212	48.6061	34.4611	87.0269	77.2364	52.7128
ENSMUSG00000025979	82.7162	69.7865	58.4802	107.767	77.3085	64.7285	112.18	76.4764	85.6074	74.9658	57.2202	90.1972	69.47	64.3298	67.6482	98.4298	127.356	112.693	142.141	148.981	158.746	81.8484	75.0208	47.743	48.8572	37.6442	24.9481	44.1926	37.6191	23.8221	55.452	75.0267	59.8144	91.7737	28.3267	52.4108	53.5311	52.0243	41.2285	57.0317	65.5605	159.225	40.7512	69.6726	61.2077	40.2046	64.8073	89.3046	90.3649
ENSMUSG00000025978	0	0	0	0	0	0	1.06838	0	0	0.764957	0	0.964676	0	0	0	0	0	0	3.30561	0	1.61986	0	0	0	0.751649	4.42872	0	0	0	0	0	6.66904	0	0	0	0	0	0	0	0	0	1.21546	0	0	0	0.957253	3.70327	0	3.7652
ENSMUSG00000046994	1.74753	0.830792	0.769476	0	2.2517	0	0	0.915885	0.594496	3.82479	1.07963	0	0	0	0	0	0	2.46772	0	3.42486	0	0	0	9.54859	3.0066	6.64309	0	2.32593	11.928	12.7051	6.85362	5.00178	7.75372	1.73158	3.54084	0	2.59022	3.71602	8.74544	3.67947	0	17.0164	2.71675	3.08286	8.10102	4.78626	14.8131	2.41364	3.7652
ENSMUSG00000099950	2.33003	0	0	0	0	1.24478	1.06838	0.915885	0.594496	0	2.69907	0.964676	2.67192	0.946027	0.528502	1.0361	1.60197	0	0	1.71243	1.61986	4.81461	0	4.09225	1.5033	5.5359	4.98962	1.55062	3.67016	4.76442	3.11528	0	2.21535	13.8526	14.7535	3.49405	7.77065	1.85801	3.12337	9.19866	13.8022	13.37	5.43349	16.6474	5.40068	2.87176	3.70327	2.41364	7.53041
ENSMUSG00000038331	3.49505	5.81554	7.69476	5.82526	6.75511	8.71345	8.54704	9.61679	11.2954	3.05983	7.55738	5.78805	5.34385	6.62219	4.75651	3.10831	3.20393	0.822575	3.30561	5.13729	8.09929	4.81461	8.15443	4.09225	8.26814	7.75027	14.9689	6.97779	13.7631	11.117	13.7072	6.66904	9.96907	5.19474	13.5732	17.4703	6.90724	5.57403	8.74544	5.5192	3.45055	4.86183	5.43349	8.01543	14.4018	9.57253	0	4.82728	3.7652
ENSMUSG00000087022	1.74753	0	0	1.94175	0.750568	0	1.06838	4.12148	0.594496	0	3.23888	4.82338	0	3.78411	5.81352	4.14441	0.800984	0.822575	6.61122	0	3.23972	0	1.63089	1.36408	1.5033	0	0	0.775309	0.917539	0	8.09973	0	1.10767	3.46316	0.590139	0	1.72681	0	0	0	3.45055	0	2.71675	0.616572	4.50057	0.957253	0	2.41364	3.7652
ENSMUSG00000094128	0	0	0	0	0	0	0	0	0	0	0.539813	0	0	0	0	0	0	0	0	0	0	0	0	1.36408	3.75825	1.10718	0	0	0	0	6.85362	3.33452	0	0	0	0	1.72681	3.71602	0	3.67947	0	2.43091	0	1.84972	5.40068	3.82901	2.77745	0	0
ENSMUSG00000097519	1.16502	2.49238	1.53895	1.94175	0.750568	1.24478	3.20514	0.915885	1.78349	0.764957	1.07963	3.37637	0	1.89205	2.64251	2.07221	8.00984	1.64515	6.61122	0	1.61986	4.81461	0.815443	0	3.75825	0	0	0	1.83508	0	1.86917	1.66726	1.10767	0	0	0	0.863405	0	0	1.83973	3.45055	0	2.71675	0	0	0.957253	0	0	0
ENSMUSG00000038323	17.4753	21.6006	19.2369	9.70877	12.7597	4.97911	17.0941	26.1027	23.1853	24.4786	14.575	15.9172	22.7113	14.1904	15.855	10.361	16.0197	13.1612	23.1393	22.2616	21.0581	9.62922	24.4633	6.82042	9.01979	13.2862	4.98962	7.75309	7.34031	3.17628	1.86917	8.33631	0	5.19474	14.1633	10.4822	8.63405	1.85801	13.1182	5.5192	3.45055	9.72365	5.43349	6.16572	9.00113	4.78626	2.77745	0	3.7652
ENSMUSG00000048495	11.6502	7.47713	10.7727	22.3302	7.50568	4.97911	29.9146	20.6074	8.91744	14.5342	7.55738	17.8465	14.6956	8.51424	15.3265	22.7943	23.2285	16.4515	26.4449	17.1243	16.1986	24.0731	5.7081	8.18451	26.3077	28.7867	19.9585	15.5062	12.8455	3.17628	9.34584	10.0036	8.8614	12.1211	20.0647	13.9762	9.49746	16.7221	14.9922	9.19866	13.8022	15.8009	13.5837	16.0309	15.3019	12.4443	37.9585	41.0319	26.3564
ENSMUSG00000025971	0	0.830792	0.769476	0.970877	0.750568	0	2.13676	2.74766	0.594496	0	0.539813	3.8587	0	0.946027	1.5855	1.0361	2.40295	0	0	0	0	0	0.815443	6.82042	17.2879	21.0364	0	3.10124	1.83508	0	11.8381	8.33631	8.8614	17.3158	6.49153	0	6.04384	5.57403	7.49609	1.83973	0	10.9391	10.867	10.4817	9.00113	4.78626	54.6233	28.9637	45.1824
ENSMUSG00000038305	0.582509	0	0	0.970877	0	0	0	0	0.594496	0.764957	0	0	1.33596	0	0.528502	0	0	0	3.30561	0	0	0	0	0	0	4.42872	0	0.775309	3.67016	1.58814	0	0	2.21535	0	0	0	0.863405	0	0	0	0	1.21546	0	1.23314	0	1.91451	0.925818	0	0
ENSMUSG00000054770	48.3482	34.0625	32.318	51.4565	41.2812	37.3434	51.2823	37.5513	39.8312	37.4829	32.3888	32.799	40.0788	35.949	30.6531	36.2636	37.6462	30.4353	19.8337	37.6734	38.8766	24.0731	30.1714	58.6557	73.6616	44.2872	44.9066	50.3951	66.0628	69.8782	53.5828	56.6869	62.0298	32.9	60.1942	27.9524	67.3456	76.1784	53.722	64.3906	41.4066	51.0492	73.3521	62.2737	61.2077	57.4352	36.1069	50.6864	60.2432
ENSMUSG00000026039	58.8334	58.1554	56.9412	58.2526	64.5488	48.5464	47.0087	43.0466	68.9615	49.7222	43.1851	55.4689	53.4385	48.2474	49.6791	61.1301	63.2777	45.2416	62.8066	73.6345	69.6539	24.0731	52.1884	79.1169	90.1979	52.0375	64.8651	52.721	77.9908	93.7003	57.3212	51.6851	93.0447	34.6316	60.7844	59.3989	105.335	92.9005	62.4674	44.1536	55.2088	61.9883	65.2019	52.4086	83.7105	66.0504	49.9942	65.1682	48.9476
ENSMUSG00000038242	2.91254	4.98475	3.84738	0.970877	6.00454	3.73434	1.06838	1.83177	1.18899	4.58974	1.61944	0.964676	2.67192	0.946027	4.22801	2.07221	4.00492	0	0	0	9.71915	9.62922	0.815443	0	0.751649	1.10718	4.98962	5.42717	2.75262	3.17628	0	6.66904	3.32302	5.19474	1.18028	0	6.90724	1.85801	0.624674	0	0	1.21546	0	0	0	3.82901	4.62909	2.41364	0
ENSMUSG00000079554	0	0	0	0	0	0	0	0	0	0	0	0	1.33596	0	0	0	0	0	0	0	0	0	0	0	0	0	0	0	1.83508	0	0	0	0	0	0	0	0	0	0	0	0	0	0	0	0	0.957253	0.925818	0	0
ENSMUSG00000103839	0.582509	0	0.769476	0.970877	0	0	0	0.457943	1.18899	0	1.07963	0.964676	0	1.89205	2.11401	1.0361	1.60197	0	0	0	0	0	0	1.36408	2.25495	0	0	1.55062	1.83508	0	1.86917	0	1.10767	5.19474	0.590139	0	0.863405	1.85801	1.24935	3.67947	0	2.43091	0	1.84972	0.900113	0	3.70327	4.82728	3.7652
ENSMUSG00000051223	36.698	29.9085	23.0843	29.1263	24.0182	22.406	38.4617	41.6728	26.7523	22.1838	18.8935	37.6224	40.0788	23.6507	22.7256	33.1553	55.2679	31.2578	59.501	46.2356	45.356	43.3315	35.0641	155.506	130.035	107.397	94.8028	129.477	100.012	171.519	122.119	91.6994	148.428	249.347	106.815	220.125	152.823	208.097	138.678	263.082	227.736	246.738	225.49	136.879	183.623	172.305	187.941	224.468	278.625
ENSMUSG00000026034	82.7162	67.2941	66.9444	74.7576	90.0681	59.7494	106.838	59.5325	65.3946	62.7265	45.3443	95.9852	77.4858	53.9235	65.0057	71.4911	106.531	114.338	138.836	114.733	127.969	81.8484	59.5274	51.8352	61.6353	54.2519	84.8235	61.2494	44.9594	42.8798	44.237	63.3559	38.7686	67.5316	43.0802	48.9167	42.3069	37.1602	45.6012	38.6344	55.2088	49.8337	65.2019	43.16	90.9115	38.2901	66.6589	62.7546	128.017
ENSMUSG00000026035	4.66007	1.66158	5.38633	2.91263	3.00227	1.24478	0	3.66354	4.16147	3.82479	3.23888	4.34104	2.67192	2.83808	8.98453	5.18052	8.00984	1.64515	3.30561	5.13729	1.61986	0	1.63089	0	2.25495	3.32154	4.98962	0.775309	1.83508	0	4.36139	5.00178	1.10767	3.46316	2.9507	13.9762	4.31703	1.85801	0	1.83973	3.45055	8.5082	2.71675	3.69943	1.80023	1.91451	8.33236	7.24092	15.0608
ENSMUSG00000026036	23.8829	17.4466	18.4674	26.2137	36.7778	22.406	26.7095	21.5233	25.5633	24.4786	14.575	22.1875	22.7113	17.9745	24.8396	26.9387	30.4374	25.4998	23.1393	18.8367	16.1986	33.7023	16.3089	45.0148	64.6419	58.6806	19.9585	49.6198	52.2997	36.5272	49.2214	38.347	43.1993	90.0421	50.752	31.4465	41.4435	50.1663	46.8506	73.5893	27.6044	74.1429	43.4679	55.4915	48.6061	45.9481	50.92	48.2728	48.9476
ENSMUSG00000026037	50.6782	33.2317	54.6328	65.0488	54.7915	31.1195	84.402	38.9251	58.8551	42.0727	40.486	53.5395	49.4306	44.4633	41.7516	63.2023	61.6757	66.6286	79.3346	63.3599	69.6539	67.4046	36.6949	76.3888	83.4331	63.1093	74.8443	46.5186	61.4751	84.1715	54.829	51.6851	74.2142	102.163	70.8167	69.881	71.6626	55.7403	54.3467	71.7496	51.7583	47.4028	43.4679	54.8749	55.807	84.2382	64.8073	77.2364	52.7128
ENSMUSG00000085054	2.33003	3.32317	0	0	0	1.24478	0	4.12148	0	0	2.69907	0	0	0	1.057	1.0361	0.800984	0	0	1.71243	0	0	3.26177	2.72817	1.5033	3.32154	0	6.20248	6.42277	0	1.86917	0	1.10767	0	2.9507	3.49405	3.45362	1.85801	6.24674	3.67947	3.45055	2.43091	0	5.54915	4.50057	0.957253	1.85164	0	7.53041
ENSMUSG00000038174	62.3284	83.91	73.1002	52.4274	76.5579	59.7494	73.7182	52.2055	60.0441	47.4274	52.3619	68.9743	53.4385	46.3553	47.5651	59.0579	64.0787	40.3062	92.557	71.922	76.1333	86.663	69.3127	94.1219	68.4001	62.0021	154.678	87.61	80.7434	87.3477	68.5362	98.3684	119.629	69.2632	76.7181	122.292	84.6137	87.3265	77.4596	77.2688	65.5605	93.5902	81.5024	51.1755	91.8116	65.0932	17.5905	69.9955	41.4172
ENSMUSG00000026032	12.2327	1.66158	8.46423	12.6214	10.5079	3.73434	7.47866	15.1121	6.53946	22.1838	8.0972	10.1291	14.6956	17.0285	12.684	14.5055	19.2236	4.11287	13.2224	8.56215	9.71915	0	5.7081	20.4613	11.2747	22.1436	9.97924	27.1358	8.25785	20.6458	6.85362	6.66904	12.1844	36.3632	24.1957	6.9881	12.9511	11.1481	3.12337	9.19866	13.8022	36.4637	16.3005	35.1446	29.7037	5.74352	76.8429	41.0319	41.4172
ENSMUSG00000059647	0	0	0	0	0	0	0	0	0	0	0	0	0	0	0	0	0	0	0	0	0	0	0	0	0	0	0	0	0	3.17628	0.623056	0	1.10767	12.1211	2.9507	3.49405	0	1.85801	0	0	3.45055	8.5082	0	4.93257	3.60045	0.957253	15.7389	7.24092	7.53041
ENSMUSG00000026031	15.1452	10.8003	6.92528	13.5923	3.75284	14.9373	23.5044	16.4859	7.72845	5.3547	14.575	11.5761	10.6877	13.2444	13.2125	18.6499	20.0246	16.4515	9.91683	18.8367	16.1986	9.62922	14.678	5.45634	12.0264	13.2862	29.9377	20.158	8.25785	15.8814	16.1995	15.0053	14.3998	8.6579	15.9338	6.9881	19.8583	9.29005	10.6195	16.5576	10.3517	34.0328	16.3005	9.86515	14.4018	6.70077	23.1455	14.4818	0
ENSMUSG00000026029	23.3003	8.30792	13.8506	28.1554	17.2631	12.4478	20.2992	14.6542	11.8899	25.2436	12.4157	25.0816	18.7035	19.8666	20.0831	23.8304	29.6364	28.7901	16.528	30.8237	27.5376	19.2584	10.6008	2.72817	2.25495	3.32154	0	2.32593	1.83508	0	2.49223	0	0	0	1.18028	3.49405	2.59022	0	1.24935	9.19866	10.3517	0	8.15024	0.616572	0.900113	0.957253	1.85164	0	0
ENSMUSG00000102719	1.16502	0	0.769476	0	0	0	1.06838	0	1.78349	0	0	1.44701	1.33596	0.946027	0	1.0361	0.800984	0	0	0	0	0	0.815443	0	0.751649	0	0	0	0	0	0	0	2.21535	1.73158	9.44223	0	1.72681	0	0	1.83973	0	0	0	0.616572	0.900113	0	9.25818	84.4774	3.7652
ENSMUSG00000026028	1.16502	0	3.0779	0	2.2517	2.48956	6.41028	2.28971	2.97248	3.82479	1.61944	4.82338	2.67192	4.73014	10.0415	7.25273	8.81082	8.22575	0	5.13729	0	0	2.44633	21.8254	13.5297	26.5723	34.9273	31.7877	22.0209	25.4103	16.1995	26.6762	18.8305	15.5842	22.4253	10.4822	25.0388	16.7221	20.6143	11.0384	3.45055	17.0164	35.3177	13.5646	9.90125	21.0596	18.5164	9.65456	3.7652
ENSMUSG00000026027	41.3581	40.7088	44.6296	32.039	48.0363	51.0359	38.4617	33.4298	48.1542	39.7778	31.3092	37.6224	52.1025	36.8951	33.2956	38.3358	70.4865	39.4836	33.0561	37.6734	29.1574	28.8877	40.7722	54.5634	36.0792	29.8939	29.9377	42.642	49.5471	57.1731	51.7137	46.6833	55.3837	53.679	56.0632	31.4465	49.2141	65.0304	63.0921	22.0768	31.055	26.74	46.1847	53.6417	52.2066	56.4779	4.62909	16.8955	3.7652
ENSMUSG00000038079	12.2327	10.8003	7.69476	10.6797	4.50341	8.71345	11.7522	10.0747	4.16147	7.64957	9.71664	10.1291	6.67981	3.78411	8.98453	16.5777	20.8256	2.46772	6.61122	6.84972	11.339	9.62922	11.4162	0	0	1.10718	4.98962	2.32593	0	0	4.36139	1.66726	2.21535	0	1.18028	3.49405	0	0	0.624674	5.5192	0	1.21546	2.71675	3.69943	0	0	0	0	0
ENSMUSG00000097573	1.16502	0.830792	1.53895	3.88351	0	1.24478	1.06838	0.915885	0.594496	0.764957	2.15925	0.482338	1.33596	0	2.11401	3.10831	4.8059	0	0	0	1.61986	0	2.44633	1.36408	2.25495	2.21436	0	0	2.75262	0	0.623056	0	1.10767	10.3895	4.72111	3.49405	0	5.57403	4.37272	5.5192	0	2.43091	0	1.84972	3.60045	4.78626	4.62909	4.82728	7.53041
ENSMUSG00000079550	5.24258	7.47713	0	1.94175	7.50568	3.73434	0	7.32708	6.53946	6.88462	3.77869	3.8587	5.34385	5.67616	6.87052	1.0361	1.60197	0	9.91683	3.42486	3.23972	0	2.44633	16.369	12.778	12.179	0	10.8543	10.0929	9.52884	6.23056	3.33452	14.3998	13.8526	34.8182	13.9762	13.8145	22.2961	18.7402	14.7179	17.2528	10.9391	21.734	9.24858	20.7026	30.6321	24.9971	28.9637	22.5912
ENSMUSG00000026024	6.9901	12.4619	1.53895	15.534	63.0477	3.73434	2.13676	11.4486	10.1064	10.7094	4.31851	3.8587	6.67981	13.2444	6.87052	24.8665	5.60688	0	13.2224	8.56215	6.47943	4.81461	7.33899	30.0099	21.0462	18.8221	14.9689	20.9334	22.9385	19.0577	19.9378	8.33631	34.3379	12.1211	36.5886	34.9405	32.8094	40.8762	31.2337	23.9165	20.7033	24.3091	27.1675	20.3469	29.7037	44.9909	40.736	62.7546	33.8868
ENSMUSG00000026023	2.33003	5.81554	3.0779	8.7379	6.00454	9.95823	4.27352	10.5327	4.16147	4.58974	9.17682	10.6114	1.33596	6.62219	10.57	3.10831	14.4177	9.04832	6.61122	5.13729	14.5787	0	4.89266	0	3.0066	0	0	1.55062	3.67016	0	1.86917	0	1.10767	0	0	0	0.863405	1.85801	1.24935	0	0	0	0	1.23314	2.70034	0.957253	0	0	0
ENSMUSG00000099922	15.1452	5.81554	7.69476	12.6214	8.25625	11.203	21.3676	12.8224	11.8899	14.5342	2.69907	21.2229	21.3754	13.2444	15.855	20.7221	26.4325	21.3869	16.528	25.6864	27.5376	19.2584	14.678	1.36408	24.0528	13.2862	24.9481	10.8543	1.83508	3.17628	14.3303	10.0036	12.1844	8.6579	5.31125	10.4822	19.8583	13.0061	10.6195	12.8781	13.8022	4.86183	13.5837	9.24858	9.00113	7.65802	0.925818	2.41364	0
ENSMUSG00000041075	6.40759	9.9695	4.61686	6.79614	5.25397	4.97911	5.3419	7.78502	7.72845	5.3547	5.39813	5.30572	4.00788	2.83808	13.2125	5.18052	8.81082	2.46772	6.61122	6.84972	8.09929	0	5.7081	4.09225	9.77144	3.32154	9.97924	10.079	11.928	9.52884	6.23056	1.66726	4.4307	0	0.590139	0	11.2243	0	7.49609	5.5192	3.45055	1.21546	0	3.69943	6.30079	5.74352	0.925818	0	0
ENSMUSG00000047361	25.0479	14.9543	25.3927	30.0972	19.5148	12.4478	22.436	22.8971	16.0514	21.4188	12.4157	17.3642	25.3833	17.9745	25.8966	20.7221	24.0295	24.6772	16.528	23.974	32.3972	33.7023	16.3089	5.45634	1.5033	9.96463	4.98962	11.6296	5.50523	6.35256	11.8381	10.0036	3.32302	1.73158	6.49153	3.49405	10.3609	3.71602	1.87402	5.5192	10.3517	7.29274	5.43349	3.69943	6.30079	5.74352	1.85164	0	7.53041
ENSMUSG00000026021	58.8334	46.5244	47.7075	57.2818	48.0363	46.0568	77.9918	45.3363	60.0441	49.7222	38.3267	62.2216	60.1183	50.1394	59.7207	70.455	88.9092	65.806	72.7234	82.1966	90.712	77.0338	53.8193	120.039	94.7078	107.397	109.772	79.0816	75.2382	68.29	103.427	118.376	122.952	240.69	69.6364	87.3513	131.238	118.913	75.5856	128.781	117.319	238.23	182.022	97.4183	168.321	113.913	227.751	323.428	414.172
ENSMUSG00000103821	0	0	0	0	0	0	0	0	0	0	0	0	0	0	0	0	0	0	0	0	0	0	0	1.36408	0	0	0	1.55062	1.83508	0	0	0	0	0	0.590139	0	0	0	2.4987	0	0	0	0	0.616572	0	0	0	0	0
ENSMUSG00000026020	64.6585	63.971	60.7886	75.7284	70.5534	78.421	86.5388	59.0746	57.0716	57.3718	49.6628	66.5626	53.4385	48.2474	52.3217	68.3828	82.5013	83.9026	109.085	140.419	144.167	149.253	79.098	107.763	111.244	132.862	134.72	100.79	130.291	147.697	105.92	96.7011	143.998	169.695	113.897	230.607	147.642	208.097	128.058	130.621	155.275	233.368	211.906	118.998	171.922	161.776	225.9	212.4	274.86
ENSMUSG00000077358	0	0	0	0	0	0	0	0	0	0	0	0	0	0	0	0	0	0	0	0	0	0	0	1.36408	1.5033	0	0	0.775309	1.83508	0	0.623056	0	0	0	6.49153	0	0.863405	0	1.24935	5.5192	0	2.43091	0	0	2.70034	4.78626	6.48073	7.24092	0
ENSMUSG00000067336	46.6007	56.4939	56.1717	49.5147	65.2994	58.5046	58.7609	48.084	52.3157	43.6026	46.4239	38.1047	44.0867	34.057	40.1661	49.733	52.8649	35.3707	42.9729	44.5232	27.5376	57.7753	44.0339	60.0197	32.3209	42.0729	74.8443	71.3285	50.4646	55.5849	37.3834	60.0214	60.9221	62.3369	53.7027	55.9048	44.8971	61.3144	73.0869	51.5125	41.4066	37.6792	57.0517	39.4606	58.5074	60.3069	10.184	12.0682	41.4172
ENSMUSG00000041040	52.4258	60.6478	48.477	41.7477	82.5625	84.6449	54.4874	54.9531	67.1781	53.547	50.7424	38.1047	57.4463	54.8696	41.7516	37.2997	32.8403	27.9675	29.7505	51.3729	40.4964	9.62922	71.759	61.3838	32.3209	40.9657	49.8962	62.8001	49.5471	60.3493	40.4987	36.6797	69.7835	69.2632	66.0956	17.4703	51.8043	50.1663	49.974	44.1536	41.4066	52.2646	38.0344	49.9423	58.5074	38.2901	15.7389	38.6182	11.2956
ENSMUSG00000103696	0	0	0	0	0	0	0	0	0	0	0	0	0	0	0	0	0	0	0	0	0	0	0	4.09225	2.25495	7.75027	4.98962	6.20248	2.75262	4.76442	1.86917	0	0	5.19474	8.26195	10.4822	0.863405	1.85801	9.37012	0	0	9.72365	0	3.08286	0.900113	1.91451	18.5164	12.0682	18.826
ENSMUSG00000026018	7.57261	7.47713	8.46423	7.76702	11.2585	7.46867	13.8889	15.1121	14.8624	10.7094	5.39813	13.0231	6.67981	9.46027	11.0985	11.3971	8.00984	4.11287	16.528	8.56215	4.85957	24.0731	9.78532	23.1894	22.5495	27.6795	9.97924	15.5062	9.17539	14.2933	12.4611	6.66904	18.8305	12.1211	15.9338	3.49405	5.18043	5.57403	11.8688	18.3973	0	14.5855	8.15024	19.1137	9.00113	11.487	4.62909	9.65456	3.7652
ENSMUSG00000026019	25.0479	6.64634	13.8506	32.039	11.2585	19.9165	29.9146	18.3177	10.7009	18.359	8.63701	29.4226	13.3596	9.46027	22.1971	24.8665	34.4423	13.9838	16.528	32.5362	12.9589	9.62922	13.0471	27.2817	33.8242	27.6795	34.9273	38.7655	43.1243	19.0577	26.1684	8.33631	13.2921	29.4368	30.0971	17.4703	32.8094	24.1541	39.3545	38.6344	34.5055	42.541	21.734	28.9789	22.5028	49.7771	66.6589	57.9273	56.478
ENSMUSG00000026017	1.16502	0	0	0.970877	0	2.48956	0	0.457943	0.594496	2.29487	0.539813	27.0109	0	0	4.22801	0	32.0393	0	3.30561	0	37.2567	0	0.815443	2.72817	3.75825	43.1801	39.917	13.9556	0	0	15.5764	1.66726	6.64605	109.089	9.44223	6.9881	15.5413	1.85801	1.24935	5.5192	0	7.29274	0	70.9057	4.50057	14.3588	219.419	50.6864	26.3564
ENSMUSG00000073664	32.6205	17.4466	13.0811	20.3884	24.7687	22.406	21.3676	27.0186	28.5358	29.8333	26.4508	32.799	22.7113	19.8666	20.6116	33.1553	40.0492	24.6772	9.91683	17.1243	35.6369	19.2584	21.2015	16.369	21.0462	21.0364	24.9481	25.5852	29.3612	23.8221	34.2681	21.6744	22.1535	22.5105	21.8352	34.9405	31.946	27.8702	11.2441	16.5576	10.3517	13.37	21.734	16.6474	15.3019	27.7603	18.5164	12.0682	15.0608
ENSMUSG00000049439	4.07756	4.98475	7.69476	13.5923	3.75284	1.24478	12.8206	8.70091	6.53946	9.17949	5.93794	11.5761	5.34385	5.67616	6.34202	2.07221	8.00984	1.64515	13.2224	10.2746	9.71915	4.81461	8.15443	4.09225	8.26814	12.179	9.97924	0	1.83508	0	4.98445	1.66726	3.32302	5.19474	5.90139	3.49405	4.31703	0	3.74805	3.67947	10.3517	8.5082	2.71675	3.08286	1.80023	1.91451	7.40654	7.24092	0
ENSMUSG00000026782	8.73763	7.47713	7.69476	14.5632	30.7733	21.1612	7.47866	10.0747	17.2404	19.8889	19.9731	4.82338	18.7035	14.1904	20.6116	19.686	15.2187	9.8709	13.2224	5.13729	1.61986	9.62922	4.89266	0	10.5231	4.42872	19.9585	3.87655	7.34031	7.9407	4.98445	3.33452	6.64605	6.92632	2.36056	3.49405	13.8145	1.85801	6.87142	12.8781	10.3517	1.21546	5.43349	9.24858	9.90125	3.82901	0	0	11.2956
ENSMUSG00000026014	13.3977	9.9695	9.23371	7.76702	6.00454	12.4478	6.41028	10.0747	14.8624	14.5342	6.47776	12.0584	17.3675	6.62219	5.28502	4.14441	9.6118	4.93545	6.61122	13.6994	4.85957	9.62922	15.4934	10.9127	5.26155	3.32154	0	4.65186	0.917539	6.35256	6.23056	10.0036	7.75372	10.3895	8.85209	0	5.18043	5.57403	10.6195	3.67947	10.3517	3.64637	10.867	9.24858	3.60045	7.65802	0.925818	0	3.7652
ENSMUSG00000101188	2.33003	0	0.769476	2.91263	0	0	0	0.915885	0	0.764957	1.07963	0.964676	0	0	1.057	2.07221	0	0.822575	3.30561	1.71243	0	0	0.815443	0	0.751649	1.10718	0	0.775309	0	0	0.623056	0	0	0	0	0	0	1.85801	0	5.5192	3.45055	0	2.71675	1.23314	1.80023	0	3.70327	12.0682	7.53041
ENSMUSG00000081382	0	0	0	0	0	0	0	0	0	0	0	0	1.33596	0	0	0	0	0	3.30561	0	0	0	0	0	0	0	0	0.775309	0	0	0	0	0	0	0	0	0	0	0	1.83973	0	0	0	0	0	0	0	2.41364	0
ENSMUSG00000085248	9.90265	8.30792	3.0779	11.6505	5.25397	7.46867	6.41028	7.32708	5.94496	8.41453	6.47776	11.0938	6.67981	10.4063	4.22801	7.25273	8.00984	6.5806	6.61122	11.987	8.09929	9.62922	4.07722	0	9.77144	9.96463	0	5.42717	0.917539	0	2.49223	5.00178	8.8614	8.6579	5.31125	6.9881	8.63405	0	1.87402	5.5192	0	1.21546	2.71675	5.54915	4.50057	4.78626	0	0	0
ENSMUSG00000052062	2.33003	0.830792	2.30843	4.85439	3.75284	7.46867	1.06838	6.4112	5.35046	5.3547	3.77869	2.41169	0	2.83808	1.5855	3.10831	2.40295	9.04832	0	5.13729	1.61986	4.81461	3.26177	5.45634	0.751649	0	4.98962	0.775309	0	0	1.24611	1.66726	9.96907	0	2.36056	10.4822	0.863405	5.57403	0.624674	0	3.45055	0	2.71675	3.08286	10.8014	0	0	0	3.7652
ENSMUSG00000025969	0	0	0	0	0	0	0	0	0	0	0	0.482338	0	0	0	0	0	0	3.30561	0	0	0	1.63089	0	0	0	0	0	0	0	0.623056	0	0	0	0	0	0	0	0	0	0	0	0	0	0.900113	0.957253	0.925818	0	3.7652
ENSMUSG00000040865	46.0182	52.3399	50.7854	48.5439	85.5647	58.5046	58.7609	45.7943	55.2881	42.0727	49.6628	57.3982	41.4148	56.7616	41.7516	63.2023	59.2728	64.1608	62.8066	54.7977	85.8525	57.7753	55.4501	76.3888	59.3803	37.6442	99.7924	45.7433	51.3822	74.6426	54.829	46.6833	70.8912	90.0421	53.7027	97.8334	63.892	52.0243	63.7168	55.192	69.0111	106.96	62.4852	58.5743	84.6107	70.8367	98.1367	84.4774	143.078
ENSMUSG00000084799	7.57261	4.15396	6.92528	12.6214	10.5079	11.203	8.54704	10.5327	10.1064	13.0043	8.0972	18.8112	5.34385	10.4063	15.3265	16.5777	16.8207	5.75802	13.2224	17.1243	12.9589	14.4438	8.15443	16.369	12.778	28.7867	19.9585	7.75309	11.928	4.76442	14.9534	5.00178	16.6151	24.2421	11.8028	13.9762	18.1315	7.43204	15.6169	11.0384	24.1539	23.0937	0	15.4143	21.6027	13.4015	27.7745	31.3773	41.4172
ENSMUSG00000101599	0	0	0	0	0	0	0	0	0.594496	0	0.539813	0	0	0	0	0	0	0	0	0	0	0	0	1.36408	0	1.10718	0	0	3.67016	0	0	0	3.32302	1.73158	5.90139	0	0	1.85801	0.624674	0	0	0	0	9.24858	3.60045	0.957253	2.77745	2.41364	0
ENSMUSG00000025968	5.24258	4.15396	1.53895	0	1.50114	1.24478	7.47866	4.12148	11.8899	3.82479	2.15925	7.71741	5.34385	3.78411	5.28502	5.18052	11.2138	6.5806	13.2224	8.56215	0	0	3.26177	13.6408	6.76484	18.8221	19.9585	10.079	14.6806	14.2933	5.60751	6.66904	3.32302	12.1211	9.44223	0	12.0877	5.57403	18.7402	9.19866	13.8022	8.5082	2.71675	4.316	14.4018	22.9741	13.8873	14.4818	26.3564
ENSMUSG00000025967	30.2904	24.9238	46.938	57.2818	32.2744	24.8956	44.872	47.1681	33.8863	42.0727	33.4684	41.9634	38.7429	36.8951	29.5961	41.4441	50.462	39.4836	56.1953	35.961	53.4553	24.0731	35.8795	45.0148	53.3671	32.1082	24.9481	32.563	26.6086	23.8221	42.3678	45.016	31.0149	36.3632	32.4577	10.4822	33.6728	29.7282	36.2311	44.1536	20.7033	58.3419	16.3005	46.8595	45.0057	52.6489	139.799	53.1001	82.8345
ENSMUSG00000064602	0	0	0.769476	0.970877	0.750568	1.24478	0	0.457943	0	0	1.07963	0.482338	0	0	2.64251	3.10831	2.40295	0	0	0	0	0	0	0	0	0	9.97924	0.775309	0	0	0	0	0	0	0	0	1.72681	0	0	0	0	0	0	0	0.900113	0	0	0	0
ENSMUSG00000046856	27.9604	7.47713	21.5453	50.4856	42.7824	14.9373	32.0514	26.5607	30.3193	46.6624	34.0082	37.14	42.7508	36.8951	32.2386	36.2636	45.6561	24.6772	23.1393	34.2486	45.356	38.5169	24.4633	4.09225	13.5297	5.5359	9.97924	18.6074	3.67016	7.9407	6.85362	6.66904	9.96907	5.19474	4.72111	24.4584	15.5413	5.57403	8.12077	7.35893	13.8022	2.43091	2.71675	4.93257	3.60045	5.74352	0	0	0
ENSMUSG00000086730	0	0	0	0	0	0	0	0	0	0	0	0	0	0	0	0	0.800984	0	0	0	0	0	0	0	0	0	0	0	0	0	0	0	1.10767	0	0	0	0	0	0	1.83973	0	0	0	0	0	0	0	0	0
ENSMUSG00000027520	0	6.64634	2.30843	0.970877	1.50114	1.24478	0	0.457943	1.18899	0	4.31851	0.482338	2.67192	0	1.057	3.10831	2.40295	0	0	0	0	0	3.26177	4.09225	1.5033	0	4.98962	3.10124	0.917539	3.17628	1.24611	1.66726	2.21535	0	7.67181	0	0	5.57403	2.4987	0	3.45055	1.21546	0	1.84972	0	6.70077	0	0	3.7652
ENSMUSG00000025964	0	0	0	0	0	0	0	0	0	0	0	0	0	0	0	0	0	0	0	0	0	0	0	0	0	0	0	0	0	0	0	0	0	0	0	6.9881	0	0	0	0	0	0	0	0	0	0	0	0	0
ENSMUSG00000025962	5.24258	4.98475	2.30843	6.79614	6.75511	4.97911	7.47866	5.03737	1.18899	4.58974	6.47776	6.27039	2.67192	4.73014	7.92752	14.5055	7.20885	3.2903	13.2224	6.84972	6.47943	14.4438	2.44633	5.45634	14.2813	6.64309	4.98962	5.42717	4.5877	0	3.11528	6.66904	9.96907	3.46316	7.08167	3.49405	10.3609	3.71602	4.37272	5.5192	10.3517	0	0	4.93257	3.60045	10.5298	12.0356	7.24092	15.0608
ENSMUSG00000025959	34.368	45.6936	20.0064	23.3011	32.2744	23.6508	32.0514	33.8878	32.6973	29.0684	26.9907	29.4226	29.3912	24.5967	21.1401	36.2636	25.6315	36.1933	19.8337	20.5492	34.017	24.0731	38.3258	17.7331	23.3011	8.85745	24.9481	11.6296	22.0209	22.234	22.43	21.6744	29.9072	25.9737	24.1957	38.4346	19.8583	35.3022	17.4909	18.3973	13.8022	7.29274	13.5837	19.7303	17.1022	19.1451	0	4.82728	0
ENSMUSG00000097272	3.49505	5.81554	1.53895	0.970877	4.50341	1.24478	2.13676	3.66354	2.97248	3.82479	4.31851	1.92935	2.67192	4.73014	2.11401	3.10831	0	0	0	1.71243	0	0	2.44633	4.09225	4.5099	0	9.97924	5.42717	1.83508	1.58814	0.623056	0	1.10767	5.19474	1.18028	0	2.59022	3.71602	1.87402	1.83973	0	0	0	5.54915	5.40068	1.91451	0	0	0
ENSMUSG00000086836	10.4852	4.15396	3.84738	12.6214	5.25397	4.97911	9.61542	7.78502	5.94496	11.4744	7.01757	11.5761	4.00788	3.78411	7.39902	12.4332	11.2138	10.6935	3.30561	5.13729	17.8184	4.81461	4.07722	1.36408	6.76484	0	0	1.55062	2.75262	1.58814	7.47668	1.66726	0	8.6579	3.54084	13.9762	6.90724	13.0061	0	1.83973	3.45055	1.21546	0	1.23314	4.50057	1.91451	0	0	0
ENSMUSG00000025958	3.49505	0	3.0779	1.94175	1.50114	2.48956	2.13676	2.28971	1.18899	0.764957	2.69907	0.964676	1.33596	0	1.057	0	0	1.64515	3.30561	3.42486	1.61986	0	0.815443	4.09225	10.5231	8.85745	0	1.55062	13.7631	6.35256	4.98445	0	0	12.1211	11.2126	0	2.59022	3.71602	11.2441	5.5192	17.2528	12.1546	5.43349	4.93257	6.30079	4.78626	9.25818	0	11.2956
ENSMUSG00000025956	0	0	0	0	0	0	0	0	0.594496	0	0.539813	0	2.67192	0	0	0	0	0	0	0	0	0	0	1.36408	0	2.21436	0	0	4.5877	0	0	0	2.21535	1.73158	3.54084	0	0.863405	0	0	0	0	6.07728	0	6.16572	4.50057	1.91451	13.8873	9.65456	7.53041
ENSMUSG00000087213	99.0265	70.6173	78.4865	112.622	107.331	54.7703	110.043	79.682	98.0919	79.5556	56.6804	90.1972	92.1813	77.5742	77.6897	113.971	137.769	113.515	198.337	181.518	208.962	115.551	79.098	100.942	133.042	121.79	314.346	122.499	81.661	79.407	129.596	236.751	227.073	197.4	80.2589	328.441	182.179	185.801	96.8245	189.492	217.385	92.3747	244.507	128.863	127.816	107.212	43.5135	62.7546	109.191
ENSMUSG00000070871	57.6683	33.2317	40.7822	70.874	54.7915	39.8329	59.8293	49.4578	56.4771	51.2521	35.0879	52.5748	54.7744	42.5712	41.2231	53.8774	80.8993	40.3062	92.557	68.4972	71.2737	62.59	48.9266	34.1021	56.3737	53.1447	119.751	62.8001	32.1139	31.7628	49.8445	80.0285	103.014	62.3369	23.6056	104.822	70.7992	66.8884	36.2311	58.8714	86.2638	35.2482	73.3521	46.2429	59.4075	42.1191	15.7389	28.9637	30.1216
ENSMUSG00000045005	0	0.830792	0.769476	0.970877	0	0	0	0	0.594496	0	0.539813	0.964676	0	0.946027	0	0	0	0	0	0	0	0	0	4.09225	2.25495	1.10718	4.98962	3.87655	5.50523	1.58814	11.215	8.33631	9.96907	3.46316	2.9507	0	4.31703	11.1481	4.9974	1.83973	6.90111	2.43091	0	1.23314	1.80023	3.82901	3.70327	0	0
ENSMUSG00000051344	16.3102	11.6311	10.0032	7.76702	13.5102	21.1612	16.0257	16.9439	10.7009	17.594	11.3361	15.9172	14.6956	16.0825	12.684	10.361	8.81082	6.5806	3.30561	6.84972	0	9.62922	12.2316	30.0099	14.2813	21.0364	14.9689	6.20248	35.784	28.5865	3.11528	10.0036	0	15.5842	21.245	0	10.3609	18.5801	21.2389	22.0768	17.2528	12.1546	16.3005	11.7149	19.8025	43.0764	27.7745	12.0682	26.3564
ENSMUSG00000084416	0	0	0	0	0	0	0	0	0	0	0	0.482338	0	0	0	0	0.800984	0	0	1.71243	0	0	0	0	0	1.10718	0	1.55062	0.917539	1.58814	0.623056	0	2.21535	0	0.590139	0	1.72681	1.85801	3.74805	1.83973	3.45055	4.86183	0	2.46629	2.70034	0	9.25818	0	0
ENSMUSG00000025955	3.49505	1.66158	1.53895	0.970877	0.750568	0	1.06838	2.74766	0.594496	1.52991	2.69907	3.8587	0	1.89205	2.11401	6.21662	7.20885	0.822575	0	10.2746	1.61986	9.62922	2.44633	5.45634	4.5099	0	0	9.30371	1.83508	3.17628	1.24611	5.00178	12.1844	6.92632	0.590139	24.4584	10.3609	7.43204	4.9974	5.5192	0	3.64637	0	1.84972	7.20091	0	43.5135	0	15.0608
ENSMUSG00000090042	0	0	0	0	0	0	0	0	0	0.764957	0	0.482338	0	0	0	0	0	0	0	3.42486	0	0	0	0	0	0	0	0	0	0	0	0	0	0	0	0	0	0	0	0	0	0	0	0	0	0	0.925818	0	0
ENSMUSG00000070870	0	0	0	0	0	0	0	0	0	0	0	0	0	0	0	0	0	0	0	0	0	0	0	0	0	0	0	0	0	0	0	0	0	0	0	0	0	0	0	0	0	0	0	0	0	0	0	0	0
ENSMUSG00000067299	0	0	0	0	0	0	0	0	0	0	0	0	0	0	0	0	0	0	0	0	0	0	0	0	0	0	0	0	0	0	0	0	0	0	0	0	0	0	0	1.83973	0	0	0	0	0	0	0	0	0
ENSMUSG00000044429	0	0	0	0	0.750568	0	0	0.457943	0.594496	0	0	0	0	0	0	0	0.800984	0	0	0	0	0	0	0	0	0	0	0	0	0	0	0	0	0	0	3.49405	0	0	1.87402	0	0	0	0	0	0	0	0	0	0
ENSMUSG00000100846	0	0	0	0	0.750568	0	0	0.457943	0.594496	0	0	0	0	0	0	0	0.800984	0	0	0	0	0	0	0	0	0	0	0	0	0	0	0	0	0	0	3.49405	0	0	1.24935	0	0	0	0	0	0	0	0	0	0
ENSMUSG00000044816	0	0	0	0	0	0	0	0.457943	0	0	0	0	0	0	0	0	0	0.822575	0	0	0	0	0	0	0	0	0	0	0	0	0	0	0	0	0	0	0	3.71602	0	0	0	0	0	0	0	0	0	0	0
ENSMUSG00000025950	12.8152	13.2927	13.0811	9.70877	11.2585	3.73434	13.8889	15.1121	7.13395	13.0043	14.0351	11.5761	9.35173	14.1904	11.0985	10.361	14.4177	12.3386	16.528	18.8367	11.339	14.4438	4.89266	0	0	1.10718	0	0.775309	0	1.58814	0	3.33452	3.32302	1.73158	0.590139	0	1.72681	1.85801	0	3.67947	3.45055	7.29274	0	5.54915	0.900113	2.87176	23.1455	28.9637	52.7128
ENSMUSG00000025949	15.1452	17.4466	9.23371	10.6797	16.5125	9.95823	3.20514	21.0654	19.0239	16.8291	23.212	10.6114	21.3754	12.2984	19.5546	11.3971	20.8256	18.0966	23.1393	15.4119	12.9589	19.2584	25.2787	30.0099	15.033	5.5359	9.97924	13.9556	15.5982	19.0577	12.4611	15.0053	32.1226	10.3895	17.114	3.49405	11.2243	11.1481	9.37012	12.8781	13.8022	7.29274	8.15024	9.86515	5.40068	9.57253	28.7004	9.65456	26.3564
ENSMUSG00000015222	15.1452	11.6311	4.61686	8.7379	23.2676	9.95823	6.41028	18.7756	12.4844	14.5342	8.0972	13.0231	9.35173	7.56822	6.34202	8.28883	6.40787	13.9838	16.528	10.2746	6.47943	0	12.2316	9.54859	11.2747	16.6077	24.9481	10.079	10.0929	17.4695	18.6917	11.6708	12.1844	5.19474	15.9338	0	6.90724	7.43204	5.62207	9.19866	10.3517	2.43091	5.43349	8.632	8.10102	6.70077	0	2.41364	0
ENSMUSG00000055567	11.6502	10.8003	13.8506	15.534	5.25397	6.22389	8.54704	10.5327	10.1064	6.11966	10.2565	15.9172	8.01577	8.51424	10.57	13.4693	26.4325	11.516	6.61122	8.56215	11.339	9.62922	6.52355	4.09225	3.0066	0	19.9585	4.65186	1.83508	1.58814	9.34584	8.33631	5.53837	3.46316	3.54084	0	6.04384	7.43204	0.624674	1.83973	6.90111	7.29274	0	8.632	10.8014	0.957253	0	0	0
ENSMUSG00000026005	16.3102	8.30792	3.0779	10.6797	7.50568	9.95823	6.41028	9.61679	7.72845	19.1239	5.39813	13.9878	10.6877	12.2984	11.0985	12.4332	16.8207	8.22575	13.2224	10.2746	4.85957	14.4438	9.78532	4.09225	5.26155	9.96463	4.98962	1.55062	6.42277	4.76442	14.9534	13.3381	7.75372	20.779	13.5732	3.49405	11.2243	5.57403	3.74805	9.19866	6.90111	17.0164	2.71675	3.69943	9.00113	11.487	9.25818	12.0682	26.3564
ENSMUSG00000026004	18.0578	22.4314	13.0811	11.6505	12.7597	24.8956	13.8889	25.1868	23.1853	6.11966	14.575	8.68208	20.0394	15.1364	12.684	9.32493	14.4177	7.40317	6.61122	6.84972	1.61986	0	20.3861	8.18451	8.26814	13.2862	4.98962	6.97779	8.25785	9.52884	4.98445	13.3381	15.5074	5.19474	14.1633	10.4822	8.63405	7.43204	6.87142	12.8781	3.45055	10.9391	2.71675	6.78229	1.80023	20.1023	0.925818	2.41364	7.53041
ENSMUSG00000102776	0.582509	0.830792	2.30843	0.970877	0	0	0	3.2056	0	0.764957	0	0	1.33596	0	2.11401	1.0361	2.40295	0	0	0	0	0	0.815443	1.36408	0.751649	0	0	0	1.83508	3.17628	0.623056	0	1.10767	1.73158	1.18028	0	0.863405	0	1.24935	5.5192	0	0	0	3.08286	0	1.91451	0	0	0
ENSMUSG00000026003	4.66007	7.47713	12.3116	11.6505	2.2517	8.71345	5.3419	6.86914	2.97248	7.64957	2.15925	4.34104	2.67192	1.89205	3.17101	6.21662	10.4128	7.40317	3.30561	10.2746	4.85957	4.81461	4.07722	6.82042	2.25495	1.10718	0	0.775309	0	1.58814	3.11528	1.66726	1.10767	0	0	3.49405	2.59022	1.85801	3.12337	1.83973	6.90111	2.43091	0	0.616572	3.60045	2.87176	38.8844	7.24092	0
ENSMUSG00000026000	19.2228	11.6311	10.0032	16.5049	23.2676	24.8956	10.6838	17.4018	23.7798	11.4744	22.1323	9.64676	13.3596	18.9205	15.3265	10.361	5.60688	5.75802	3.30561	6.84972	3.23972	4.81461	8.96988	16.369	20.2945	19.9293	9.97924	24.0346	28.4437	30.1747	23.6761	18.3399	36.5533	27.7053	33.6379	20.9643	22.4485	24.1541	35.6064	29.4357	10.3517	23.0937	21.734	25.896	22.5028	28.7176	14.8131	9.65456	15.0608
ENSMUSG00000025997	2.91254	4.15396	0.769476	0.970877	3.00227	6.22389	0	2.74766	5.94496	1.52991	1.61944	2.41169	0	3.78411	6.34202	1.0361	8.81082	0.822575	0	0	1.61986	0	5.7081	0	6.0132	1.10718	4.98962	3.87655	2.75262	0	0.623056	0	2.21535	0	1.18028	0	4.31703	0	0	3.67947	3.45055	0	0	3.08286	4.50057	6.70077	0.925818	0	0
ENSMUSG00000026196	43.1056	29.9085	31.5485	37.8642	24.0182	28.6299	66.2396	35.7195	32.1028	29.8333	17.274	34.246	30.7271	31.2189	34.3526	36.2636	61.6757	47.7093	26.4449	66.7847	38.8766	33.7023	22.017	13.6408	12.778	7.75027	19.9585	14.7309	7.34031	9.52884	6.85362	11.6708	6.64605	1.73158	8.26195	10.4822	9.49746	1.85801	7.49609	5.5192	13.8022	25.5246	21.734	10.4817	15.3019	17.2305	23.1455	24.1364	45.1824
ENSMUSG00000026192	22.7178	14.9543	12.3116	18.4467	13.5102	9.95823	25.6411	19.2336	15.4569	26.0086	14.575	20.2582	10.6877	12.2984	23.2541	16.5777	21.6266	22.2095	9.91683	34.2486	24.2979	4.81461	4.89266	10.9127	18.0396	1.10718	14.9689	2.32593	8.25785	7.9407	5.60751	3.33452	2.21535	5.19474	2.36056	10.4822	4.31703	0	12.4935	14.7179	13.8022	1.21546	2.71675	2.46629	8.10102	6.70077	41.6618	14.4818	22.5912
ENSMUSG00000026193	0.582509	0.830792	0.769476	2.91263	1.50114	0	0	3.2056	0.594496	1.52991	2.15925	1.92935	2.67192	2.83808	0.528502	1.0361	1.60197	0.822575	0	0	0	4.81461	4.07722	2.72817	4.5099	2.21436	4.98962	3.10124	2.75262	0	4.36139	0	6.64605	0	0.590139	0	5.18043	0	1.87402	1.83973	6.90111	0	0	0.616572	0	0.957253	3.70327	0	15.0608
ENSMUSG00000073652	0	0	0	0	0	0	0	0	0	0	0	0	0	0	0	0	0	0	0	0	0	0	0	0	0	0	0	0	0	0	0	0	0	0	0	0	0	0	0	0	0	0	0	0	0	0.957253	0	0	0
ENSMUSG00000101848	8.73763	0.830792	1.53895	7.76702	3.75284	2.48956	8.54704	6.86914	4.75597	5.3547	6.47776	6.27039	4.00788	1.89205	5.28502	7.25273	10.4128	8.22575	6.61122	8.56215	8.09929	9.62922	1.63089	4.09225	7.51649	12.179	4.98962	2.32593	0	4.76442	4.36139	11.6708	12.1844	13.8526	5.90139	3.49405	11.2243	0	3.12337	7.35893	13.8022	0	5.43349	1.23314	2.70034	3.82901	0	0	0
ENSMUSG00000039395	6.40759	1.66158	2.30843	5.82526	2.2517	3.73434	0	4.12148	2.97248	3.05983	2.15925	4.34104	0	5.67616	5.28502	1.0361	4.00492	1.64515	0	3.42486	3.23972	14.4438	4.89266	4.09225	5.26155	1.10718	4.98962	1.55062	7.34031	9.52884	1.86917	0	3.32302	3.46316	10.0324	3.49405	0.863405	13.0061	7.49609	11.0384	13.8022	4.86183	5.43349	6.78229	1.80023	10.5298	19.4422	14.4818	30.1216
ENSMUSG00000097131	72.8136	37.3856	39.2433	68.9323	51.0386	42.3225	72.6499	47.1681	42.2092	47.4274	36.7073	69.939	40.0788	44.4633	39.6376	69.4189	92.9141	91.3058	112.391	87.3339	149.027	105.921	39.1413	21.8254	18.0396	6.64309	9.97924	4.65186	11.928	6.35256	18.6917	8.33631	4.4307	22.5105	8.85209	13.9762	9.49746	3.71602	15.6169	11.0384	20.7033	44.9719	8.15024	15.4143	14.4018	5.74352	2.77745	9.65456	0
ENSMUSG00000026189	103.104	83.0792	85.4118	117.476	130.599	79.6658	159.189	89.7567	98.6863	70.3761	63.1581	115.279	101.533	87.9805	70.2907	122.26	167.406	132.435	228.087	220.903	275.376	245.545	103.561	47.743	75.9166	74.1811	104.782	34.1136	35.784	33.351	77.882	60.0214	63.1375	76.1895	31.2774	66.387	80.2967	61.3144	36.8558	60.7112	86.2638	70.4965	51.6182	44.3932	59.4075	37.3329	16.6647	31.3773	15.0608
ENSMUSG00000026188	30.2904	17.4466	26.1622	25.2428	17.2631	17.4269	27.7779	18.3177	18.4294	25.2436	18.3536	18.8112	33.399	22.7047	18.4976	24.8665	28.0344	25.4998	23.1393	32.5362	29.1574	9.62922	10.6008	15.0049	21.7978	16.6077	39.917	17.0568	11.0105	4.76442	12.4611	16.6726	19.9381	10.3895	12.9831	10.4822	30.2192	22.2961	14.9922	11.0384	3.45055	4.86183	13.5837	8.01543	10.8014	9.57253	5.55491	4.82728	0
ENSMUSG00000026187	47.7657	24.093	34.6264	34.9516	36.7778	31.1195	56.6242	41.2148	32.1028	32.1282	27.5305	58.8452	29.3912	29.3268	38.0521	49.733	68.0836	62.5157	62.8066	77.0593	53.4553	67.4046	35.8795	10.9127	10.5231	6.64309	9.97924	6.20248	4.5877	4.76442	13.0842	5.00178	15.5074	13.8526	11.8028	20.9643	9.49746	3.71602	8.74544	7.35893	27.6044	7.29274	10.867	1.84972	5.40068	1.91451	3.70327	12.0682	3.7652
ENSMUSG00000039354	13.3977	13.2927	31.5485	15.534	16.5125	12.4478	20.2992	20.1495	14.2679	13.0043	16.1944	22.1875	18.7035	18.9205	11.627	11.3971	16.0197	20.5644	19.8337	15.4119	16.1986	14.4438	19.5706	4.09225	15.7846	4.42872	4.98962	6.20248	2.75262	4.76442	14.9534	20.0071	12.1844	8.6579	7.08167	10.4822	12.0877	3.71602	13.1182	12.8781	10.3517	6.07728	0	6.78229	2.70034	3.82901	2.77745	0	0
ENSMUSG00000039342	0	0	0.769476	0	0	0	0	0	0	0	0	0	1.33596	0	0.528502	1.0361	0	0	0	0	0	0	0	1.36408	2.25495	0	0	0	0.917539	0	0.623056	0	3.32302	5.19474	2.9507	3.49405	0	7.43204	0.624674	11.0384	0	1.21546	0	0	0	1.91451	3.70327	0	3.7652
ENSMUSG00000046330	16.3102	11.6311	8.46423	19.4175	15.7619	21.1612	16.0257	18.3177	14.2679	22.9487	13.4953	18.3288	16.0315	24.5967	14.798	18.6499	20.0246	13.9838	13.2224	20.5492	11.339	14.4438	12.2316	167.782	124.774	147.255	109.772	142.657	131.208	206.458	123.988	113.374	151.751	320.342	135.732	164.22	166.637	211.813	154.295	272.28	286.396	328.173	282.542	162.158	218.728	185.707	446.244	441.696	504.537
ENSMUSG00000039323	0	0	0	0	0	0	0	0	0.594496	0	0	0	0	0	0	0	0	0	0	0	0	0	0	1.36408	0.751649	0	0	0	0	0	0	0	0	0	2.36056	0	0	0	0	3.67947	0	0	0	0	0	0.957253	0	4.82728	0
ENSMUSG00000101968	0	0	0	0	0	0	0	0	0	0	1.07963	0	0	0	0	1.0361	0	0	0	0	0	0	0	12.2768	13.5297	17.7149	4.98962	20.158	0.917539	4.76442	18.0686	10.0036	5.53837	12.1211	15.9338	13.9762	31.0826	20.4381	15.6169	36.7947	6.90111	8.5082	24.4507	21.58	15.3019	6.70077	6.48073	0	0
ENSMUSG00000055322	0	0	0	0	0	0	0	0	0	0	0	0	0	0	0	0	0	0	0	0	0	0	0	0	0	0	0	0	0	0	0	0	0	0	0	0	0	0	0	0	0	0	0	0	0	0	2.77745	0	0
ENSMUSG00000026180	1.16502	0.830792	5.38633	0	0	0	0	1.37383	0	0	1.07963	0	0	0	1.057	0	2.40295	0	0	0	1.61986	0	1.63089	1.36408	0	0	0	0	1.83508	0	0.623056	0	1.10767	1.73158	0.590139	0	0	0	0	0	17.2528	2.43091	0	0	1.80023	0.957253	1.85164	31.3773	11.2956
ENSMUSG00000006304	62.9109	59.817	49.2465	44.6604	70.5534	36.0986	83.3337	54.9531	61.2331	50.4872	46.4239	50.1631	44.0867	52.9775	37.5236	60.094	54.4669	56.7577	72.7234	109.595	87.4723	57.7753	63.6046	53.1993	62.3869	35.4298	34.9273	51.9457	43.1243	55.5849	74.7668	43.3488	63.1375	98.7	38.3591	41.9286	48.3507	55.7403	54.9713	97.5058	58.6594	93.5902	86.9359	63.5069	104.413	53.6061	59.2524	106.2	45.1824
ENSMUSG00000006299	26.7954	27.4161	29.2401	25.2428	33.025	39.8329	37.3933	26.1027	23.7798	22.9487	25.3712	27.0109	24.0473	11.3523	21.6686	25.9026	36.8452	25.4998	29.7505	25.6864	21.0581	28.8877	39.1413	9.54859	3.75825	12.179	14.9689	9.30371	22.9385	12.7051	6.23056	13.3381	9.96907	12.1211	10.0324	13.9762	3.45362	7.43204	9.37012	5.5192	10.3517	26.74	16.3005	8.632	22.5028	20.1023	59.2524	36.2046	15.0608
ENSMUSG00000026179	15.1452	8.30792	6.15581	12.6214	12.0091	8.71345	14.9573	16.9439	10.7009	14.5342	9.71664	19.2935	12.0237	17.9745	16.912	18.6499	22.4275	6.5806	9.91683	17.1243	12.9589	24.0731	8.96988	8.18451	11.2747	11.0718	4.98962	12.405	7.34031	3.17628	26.7914	20.0071	17.7228	29.4368	10.0324	13.9762	12.9511	13.0061	11.2441	9.19866	10.3517	8.5082	19.0172	7.39886	23.4029	5.74352	16.6647	9.65456	15.0608
ENSMUSG00000006301	31.4555	29.0777	22.3148	24.2719	31.5238	51.0359	16.0257	30.6822	27.3468	29.8333	36.7073	26.0462	37.4069	32.1649	15.855	19.686	16.8207	6.5806	9.91683	15.4119	11.339	4.81461	39.1413	17.7331	30.8176	11.0718	39.917	27.9111	22.0209	23.8221	15.5764	13.3381	24.3688	22.5105	31.2774	20.9643	25.9022	29.7282	16.8662	20.2371	24.1539	12.1546	38.0344	12.3314	18.0023	24.8886	2.77745	4.82728	7.53041
ENSMUSG00000103403	0.582509	0	0.769476	0	0	0	0	0	0	0	0	0.964676	1.33596	0	1.057	0	0	0	0	0	0	0	0	1.36408	1.5033	16.6077	0	3.10124	1.83508	0	0.623056	0	3.32302	0	2.9507	0	0	0	2.4987	0	0	4.86183	0	3.08286	0	1.91451	12.9615	9.65456	3.7652
ENSMUSG00000026177	0	0	0	0	0	0	0	0	0	0	0	0	0	0	0	0	0	0	0	0	0	0	0	0	0	0	0	0	0	0	0	0	0	0	0	0	0	0	1.87402	0	0	0	0	0	0	0	0	0	0
ENSMUSG00000026176	4.66007	2.49238	2.30843	2.91263	3.75284	8.71345	1.06838	4.57943	5.35046	7.64957	6.47776	0	4.00788	4.73014	3.17101	5.18052	3.20393	0	0	0	1.61986	0	0.815443	5.45634	1.5033	3.32154	14.9689	1.55062	5.50523	9.52884	6.23056	18.3399	3.32302	0	8.26195	6.9881	6.90724	9.29005	7.49609	5.5192	13.8022	6.07728	2.71675	11.0983	6.30079	8.61527	0	9.65456	0
ENSMUSG00000026175	36.1155	32.4009	28.4706	20.3884	34.5261	56.015	20.2992	29.3083	30.3193	31.3633	27.5305	18.3288	30.7271	31.2189	24.3111	25.9026	27.2334	17.2741	19.8337	29.1113	24.2979	24.0731	39.1413	43.6507	30.8176	29.8939	44.9066	29.4618	37.6191	49.2324	36.7603	23.3417	52.0607	31.1684	35.9985	41.9286	25.0388	22.2961	19.9896	40.4741	27.6044	35.2482	51.6182	33.9114	18.0023	27.7603	14.8131	12.0682	11.2956
ENSMUSG00000033364	71.6486	60.6478	54.6328	83.4955	90.8187	80.9106	91.8807	62.7381	82.635	50.4872	39.9462	77.6564	53.4385	58.6537	60.2492	96.3576	88.9092	78.1446	119.002	123.295	132.828	96.2922	62.7891	122.768	123.271	101.861	174.637	108.543	120.198	144.521	109.658	168.393	140.675	235.495	110.946	223.619	183.042	183.943	129.932	228.127	179.429	193.258	252.657	136.262	188.124	160.818	177.757	255.846	192.025
ENSMUSG00000103227	0	0	0.769476	0	0	0	0	0.457943	0.594496	0	0.539813	0	0	0	0	0	0	0	0	0	0	0	0	1.36408	14.2813	3.32154	0	11.6296	2.75262	12.7051	9.34584	13.3381	11.0767	5.19474	0.590139	20.9643	7.77065	33.4442	19.3649	7.35893	20.7033	31.6019	5.43349	8.01543	16.202	10.5298	37.9585	9.65456	15.0608
ENSMUSG00000026174	17.4753	4.15396	8.46423	22.3302	12.0091	9.95823	17.0941	19.6915	21.9964	19.8889	17.274	15.9172	8.01577	9.46027	18.4976	27.9748	19.2236	11.516	16.528	25.6864	19.4383	48.1461	10.6008	19.0972	25.5561	27.6795	19.9585	20.9334	26.6086	17.4695	20.5609	20.0071	18.8305	27.7053	11.2126	13.9762	37.1264	29.7282	29.3597	22.0768	31.055	25.5246	43.4679	29.5954	45.0057	36.3756	24.0713	12.0682	7.53041
ENSMUSG00000026173	0.582509	0.830792	0	1.94175	3.00227	1.24478	0	0.457943	2.37798	2.29487	5.39813	0	1.33596	0.946027	2.11401	1.0361	0.800984	0	0	0	0	4.81461	0.815443	43.6507	27.0594	36.537	4.98962	27.1358	34.8665	39.7035	16.8225	11.6708	27.6919	38.0947	37.7689	31.4465	21.5851	40.8762	17.4909	16.5576	24.1539	23.0937	48.9014	40.6937	39.605	26.8031	44.4393	21.7227	37.652
ENSMUSG00000026135	1.74753	1.66158	0.769476	1.94175	6.75511	1.24478	0	0.915885	5.94496	3.05983	8.0972	0.482338	2.67192	3.78411	2.64251	2.07221	0.800984	0	6.61122	0	0	4.81461	0.815443	47.743	21.7978	19.9293	4.98962	20.158	26.6086	38.1154	16.1995	10.0036	12.1844	20.779	28.9168	17.4703	12.9511	42.7342	9.99479	11.0384	24.1539	14.5855	29.8842	28.3623	28.8036	23.9313	37.0327	16.8955	30.1216
ENSMUSG00000026172	0.582509	0	0.769476	0	2.2517	0	0	0.915885	0	0.764957	1.61944	0	0	0.946027	4.22801	0	0.800984	0	0	0	0	0	0	4.09225	3.0066	2.21436	0	0	7.34031	7.9407	4.98445	6.66904	0	12.1211	3.54084	10.4822	3.45362	0	0	0	3.45055	8.5082	2.71675	1.23314	7.20091	1.91451	0.925818	9.65456	0
ENSMUSG00000026171	0	1.66158	0.769476	0	1.50114	3.73434	2.13676	0.915885	0.594496	5.3547	1.07963	1.44701	4.00788	0.946027	1.057	0	4.00492	0.822575	0	1.71243	0	0	0	1.36408	6.0132	2.21436	4.98962	0	0	0	0.623056	3.33452	0	0	0.590139	0	0.863405	0	0	0	0	4.86183	0	0	3.60045	1.91451	0.925818	2.41364	0
ENSMUSG00000033276	0.582509	0.830792	0.769476	0	2.2517	1.24478	0	0.457943	2.37798	3.05983	4.31851	1.92935	1.33596	4.73014	4.75651	1.0361	0.800984	0	0	0	0	0	3.26177	2.72817	0	1.10718	0	6.20248	0.917539	0	2.49223	0	2.21535	0	1.77042	0	2.59022	3.71602	4.9974	0	0	1.21546	0	3.08286	1.80023	0	0	9.65456	0
ENSMUSG00000033257	36.1155	38.2164	28.4706	25.2428	48.7869	46.0568	33.1198	32.5139	39.8312	32.1282	35.6277	27.9756	34.735	28.3808	30.1246	35.2275	30.4374	19.7418	26.4449	29.1113	17.8184	24.0731	31.8023	42.2866	45.099	36.537	49.8962	42.642	31.1963	39.7035	33.022	20.0071	49.8454	41.5579	33.0478	62.8929	44.0337	44.5923	36.8558	58.8714	44.8572	54.6956	51.6182	66.5897	41.4052	28.7176	10.184	24.1364	11.2956
ENSMUSG00000033227	0	0	0	0	0	0	0	0	0	0	0	0	0	0	0	0	0	0.822575	0	0	0	0	0	0	0	0	0	0	0	0	0	0	0	0	0	0	0	0	0	0	0	0	0	0	0	0	0	0	0
ENSMUSG00000026162	8.15512	0.830792	3.0779	14.5632	6.00454	0	9.61542	10.5327	7.13395	13.7692	9.17682	10.1291	8.01577	7.56822	11.0985	6.21662	17.6216	4.11287	6.61122	6.84972	8.09929	9.62922	4.89266	2.72817	1.5033	17.7149	9.97924	6.20248	7.34031	7.9407	11.8381	11.6708	6.64605	3.46316	1.77042	13.9762	12.9511	7.43204	11.8688	9.19866	17.2528	9.72365	13.5837	9.86515	13.5017	7.65802	14.8131	9.65456	18.826
ENSMUSG00000026205	8.15512	2.49238	6.92528	7.76702	16.5125	8.71345	5.3419	4.57943	7.72845	20.6538	15.1148	8.68208	8.01577	18.9205	14.2695	13.4693	4.00492	2.46772	3.30561	3.42486	14.5787	4.81461	6.52355	2.72817	4.5099	1.10718	0	0	0.917539	1.58814	6.85362	3.33452	0	0	0	3.49405	9.49746	0	0.624674	3.67947	13.8022	2.43091	10.867	2.46629	3.60045	1.91451	0	0	11.2956
ENSMUSG00000033159	44.8532	39.878	38.4738	51.4565	59.2949	65.9733	51.2823	42.5887	51.1267	46.6624	45.8841	37.6224	40.0788	44.4633	47.0366	46.6247	44.8551	43.5965	42.9729	39.3859	48.5957	52.9607	58.7119	53.1993	42.844	35.4298	39.917	44.1926	62.3927	53.9968	55.452	40.0143	50.953	27.7053	59.0139	45.4227	50.9409	42.7342	44.9766	38.6344	89.7144	44.9719	62.4852	59.8075	54.0068	62.2214	46.2909	53.1001	33.8868
ENSMUSG00000049339	0	0	2.30843	0	4.50341	0	0	0	0.594496	0.764957	0	0.482338	5.34385	4.73014	1.5855	1.0361	0.800984	0	0	0	0	0	0.815443	10.9127	5.26155	3.32154	4.98962	6.97779	19.2683	11.117	2.49223	8.33631	11.0767	1.73158	15.9338	0	11.2243	13.0061	3.12337	5.5192	13.8022	7.29274	2.71675	6.78229	9.00113	18.1878	11.1098	14.4818	3.7652
ENSMUSG00000026197	0	1.66158	0	5.82526	4.50341	0	0	1.37383	1.78349	3.05983	2.69907	0.964676	6.67981	2.83808	2.11401	3.10831	4.00492	0	0	0	0	0	3.26177	2.72817	5.26155	1.10718	4.98962	0	0.917539	3.17628	0	1.66726	1.10767	0	2.9507	0	1.72681	3.71602	3.12337	0	6.90111	0	0	0.616572	4.50057	4.78626	0	0	3.7652
ENSMUSG00000026198	1.16502	1.66158	1.53895	0.970877	0.750568	2.48956	1.06838	0.457943	2.97248	3.05983	3.77869	0	0	5.67616	2.11401	2.07221	0.800984	0	0	0	0	0	0.815443	0	0	5.5359	0	0	3.67016	1.58814	6.85362	0	3.32302	5.19474	5.90139	0	4.31703	5.57403	1.24935	1.83973	3.45055	8.5082	2.71675	8.01543	3.60045	0.957253	0	12.0682	7.53041
ENSMUSG00000099519	3.49505	5.81554	0	3.88351	6.75511	4.97911	2.13676	3.66354	8.32295	8.41453	15.6546	0.482338	8.01577	15.1364	3.17101	6.21662	3.20393	0.822575	3.30561	0	0	4.81461	1.63089	21.8254	9.01979	21.0364	29.9377	21.7087	36.7016	28.5865	15.5764	15.0053	31.0149	31.1684	43.0802	0	15.5413	16.7221	32.4831	25.7563	6.90111	41.3255	40.7512	19.7303	14.4018	30.6321	37.9585	65.1682	71.5389
ENSMUSG00000033124	2.33003	4.15396	0.769476	2.91263	6.00454	3.73434	1.06838	3.2056	5.94496	5.3547	14.575	0	8.01577	11.3523	1.057	5.18052	2.40295	0.822575	3.30561	0	0	4.81461	0.815443	23.1894	13.5297	19.9293	44.9066	26.3605	47.712	31.7628	14.3303	15.0053	28.7995	25.9737	41.3098	0	12.9511	13.0061	39.3545	23.9165	17.2528	35.2482	38.0344	25.2794	18.0023	38.2901	44.4393	60.341	90.3649
ENSMUSG00000026199	2.33003	1.66158	2.30843	3.88351	2.2517	0	2.13676	1.83177	2.97248	2.29487	3.23888	1.44701	9.35173	3.78411	1.057	2.07221	0	2.46772	3.30561	0	0	4.81461	0.815443	4.09225	11.2747	6.64309	4.98962	7.75309	21.1034	11.117	6.85362	5.00178	3.32302	6.92632	15.9338	3.49405	5.18043	16.7221	8.12077	0	0	6.07728	2.71675	3.08286	7.20091	12.4443	5.55491	2.41364	3.7652
ENSMUSG00000026200	2.33003	1.66158	0.769476	1.94175	0.750568	1.24478	1.06838	0.915885	0.594496	1.52991	3.23888	0.964676	4.00788	1.89205	0.528502	2.07221	0	0.822575	0	0	0	4.81461	0.815443	2.72817	4.5099	5.5359	0	3.10124	9.17539	3.17628	0.623056	6.66904	1.10767	0	4.72111	3.49405	4.31703	13.0061	3.12337	0	0	2.43091	2.71675	1.84972	4.50057	2.87176	0.925818	2.41364	0
ENSMUSG00000026201	5.24258	2.49238	3.84738	10.6797	6.00454	6.22389	3.20514	6.4112	7.72845	9.94445	9.17682	1.44701	10.6877	11.3523	3.17101	4.14441	8.81082	0.822575	0	1.71243	4.85957	14.4438	2.44633	12.2768	14.2813	13.2862	4.98962	10.079	9.17539	4.76442	12.4611	15.0053	8.8614	6.92632	9.44223	17.4703	6.04384	9.29005	9.99479	16.5576	3.45055	7.29274	19.0172	21.58	9.90125	13.4015	15.7389	28.9637	18.826
ENSMUSG00000026202	5.24258	4.98475	10.0032	11.6505	9.00681	13.6926	4.27352	10.5327	10.1064	17.594	11.8759	2.41169	17.3675	13.2444	4.22801	6.21662	16.0197	1.64515	0	6.84972	9.71915	24.0731	4.07722	8.18451	14.2813	8.85745	24.9481	20.158	11.0105	6.35256	10.592	6.66904	9.96907	3.46316	5.90139	6.9881	8.63405	9.29005	1.24935	25.7563	3.45055	4.86183	24.4507	17.8806	9.00113	13.4015	14.8131	16.8955	3.7652
ENSMUSG00000026203	42.5231	13.2927	31.5485	42.7186	23.2676	18.6717	33.1198	26.1027	24.3743	26.0086	16.7342	26.0462	26.7192	23.6507	22.7256	38.3358	33.6413	41.1287	62.8066	37.6734	38.8766	24.0731	23.6479	12.2768	1.5033	2.21436	9.97924	3.10124	8.25785	7.9407	3.11528	0	1.10767	1.73158	2.36056	10.4822	6.04384	0	4.9974	0	17.2528	9.72365	0	3.69943	4.50057	0.957253	0.925818	7.24092	15.0608
ENSMUSG00000026204	0	0	0	0	0	0	0	0	0	0	0	0	0	0	0	1.0361	0	0	0	0	0	0	0	0	0	0	0	0	0	0	0	0	1.10767	0	0	0	0	0	0	1.83973	0	0	0	0	3.60045	0	0	0	0
ENSMUSG00000026209	2.91254	0	1.53895	0.970877	2.2517	0	1.06838	1.83177	0.594496	3.82479	5.93794	2.41169	1.33596	0.946027	3.17101	2.07221	0	0.822575	0	1.71243	1.61986	0	0.815443	1.36408	12.778	2.21436	0	4.65186	11.0105	7.9407	13.7072	1.66726	8.8614	3.46316	19.4746	6.9881	3.45362	1.85801	10.6195	1.83973	0	0	0	0	0	8.61527	14.8131	12.0682	0
ENSMUSG00000033021	0.582509	0	0	0	0	0	0	0	0	0.764957	0	0	0	0	1.057	0	0.800984	0	3.30561	0	0	0	0	0	3.75825	0	0	0.775309	0	0	0	0	1.10767	0	4.13098	3.49405	0	0	0	0	0	0	0	0	0	2.87176	1.85164	0	0
ENSMUSG00000032997	2.33003	3.32317	0	0	3.00227	0	0	3.2056	1.18899	2.29487	3.23888	0	2.67192	0.946027	0.528502	0	0	0	0	0	0	0	0	0	3.0066	0	0	0	0	0	1.86917	3.33452	0	0	0	3.49405	0	0	0	0	0	0	0	2.46629	0	0	0	0	0
ENSMUSG00000026213	0	1.66158	0.769476	0	3.00227	0	0	1.83177	0	0	0	0.964676	0	2.83808	0.528502	0	0	0	0	0	0	0	0.815443	4.09225	3.75825	8.85745	4.98962	0.775309	9.17539	0	8.09973	0	2.21535	0	10.0324	0	1.72681	3.71602	1.24935	0	3.45055	1.21546	2.71675	0.616572	7.20091	0.957253	14.8131	7.24092	15.0608
ENSMUSG00000006576	0	0	0	0.970877	0	1.24478	0	0.457943	2.97248	6.11966	3.23888	0	1.33596	6.62219	4.75651	0	0	0	0	0	0	0	1.63089	0	1.5033	0	4.98962	0	0	0	0	0	0	6.92632	0	0	0	0	0	0	0	0	0	0	0	0	0	0	0
ENSMUSG00000100553	32.038	19.1082	23.8538	16.5049	25.5193	28.6299	25.6411	21.5233	38.6422	21.4188	30.2295	33.2813	32.0631	26.4888	24.3111	30.047	53.6659	24.6772	33.0561	42.8107	38.8766	24.0731	26.9096	54.5634	95.4595	63.1093	54.8858	61.2494	37.6191	41.2917	49.2214	101.703	85.2909	51.9474	41.8999	41.9286	124.33	65.0304	38.1051	104.865	37.9561	19.4473	54.3349	30.212	60.3076	38.2901	5.55491	7.24092	0
ENSMUSG00000026235	80.3862	55.6631	57.7107	101.942	81.0613	42.3225	105.77	70.5232	50.5322	45.8974	34.548	79.5858	53.4385	41.6252	42.2801	60.094	112.138	110.225	168.586	152.406	187.903	178.141	57.081	17.7331	11.2747	14.3934	19.9585	12.405	13.7631	15.8814	22.43	35.0125	14.3998	10.3895	14.1633	34.9405	20.7217	13.0061	13.7428	22.0768	17.2528	15.8009	27.1675	17.264	12.6016	8.61527	0.925818	0	0
ENSMUSG00000102052	9.90265	4.15396	6.15581	12.6214	9.75738	2.48956	21.3676	9.61679	16.6459	19.8889	11.3361	9.16442	13.3596	13.2444	15.3265	21.7582	20.0246	12.3386	13.2224	6.84972	17.8184	19.2584	7.33899	2.72817	6.76484	3.32154	0	0	0	0	1.24611	0	1.10767	5.19474	1.18028	0	3.45362	0	0.624674	0	10.3517	0	5.43349	1.84972	0.900113	0	0	0	0
ENSMUSG00000004872	0	0	0	0.970877	0.750568	0	0	0.915885	1.78349	0	1.07963	0.482338	0	0	0.528502	0	0	0.822575	3.30561	0	0	0	1.63089	5.45634	1.5033	7.75027	14.9689	1.55062	11.928	0	5.60751	1.66726	0	1.73158	1.77042	0	10.3609	1.85801	11.8688	0	0	0	2.71675	0	0	0.957253	1.85164	0	0
ENSMUSG00000032908	1.16502	0.830792	0	2.91263	0	0	2.13676	0.457943	1.78349	2.29487	1.07963	0.964676	0	2.83808	1.057	0	0.800984	0	0	0	0	0	0.815443	4.09225	0	2.21436	0	0.775309	0.917539	0	2.49223	0	0	0	0.590139	0	0	1.85801	0	5.5192	0	0	8.15024	0	0	0.957253	0	0	0
ENSMUSG00000026245	47.7657	35.7241	31.5485	35.9225	53.2903	54.7703	54.4874	37.5513	43.9927	44.3675	37.2471	45.8221	42.7508	37.8411	32.7671	53.8774	32.0393	37.8384	46.2785	49.6605	56.695	52.9607	39.1413	32.738	27.0594	23.2508	14.9689	18.6074	22.0209	14.2933	28.0375	26.6762	16.6151	25.9737	17.114	31.4465	22.4485	24.1541	8.12077	36.7947	27.6044	23.0937	19.0172	25.2794	21.6027	26.8031	29.6262	28.9637	26.3564
ENSMUSG00000012187	0	0	0	0	0	0	0	0.457943	0	0	0	0	0	0	0	0	0	0	0	0	0	0	0	2.72817	9.77144	0	0	3.87655	1.83508	3.17628	6.85362	0	3.32302	1.73158	1.77042	0	6.90724	0	8.12077	1.83973	3.45055	3.64637	8.15024	0	1.80023	1.91451	6.48073	4.82728	0
ENSMUSG00000032883	110.094	88.0639	91.5676	111.651	111.084	100.827	134.616	74.1867	80.8515	70.3761	60.9989	102.738	80.1577	76.6282	63.9487	85.9966	152.988	134.902	257.837	214.054	244.598	216.658	99.4841	55.9275	96.9628	58.6806	134.72	77.5309	75.2382	73.0545	81.6204	90.0321	77.5372	121.211	59.6041	87.3513	104.472	107.765	57.47	143.499	82.8133	86.2974	152.138	76.4549	117.915	80.4092	46.2909	48.2728	105.426
ENSMUSG00000079470	17.4753	8.30792	6.92528	31.0681	8.25625	2.48956	13.8889	12.8224	13.0789	9.94445	5.93794	23.1522	12.0237	6.62219	11.627	11.3971	32.0393	20.5644	29.7505	23.974	37.2567	33.7023	6.52355	64.112	30.8176	23.2508	44.9066	60.4741	52.2997	44.4679	40.4987	33.3452	46.5223	65.8	71.997	31.4465	36.263	76.1784	58.0947	23.9165	24.1539	74.1429	84.2191	48.7092	34.2043	66.0504	33.3295	28.9637	45.1824
ENSMUSG00000054702	0.582509	0	2.30843	0.970877	3.75284	0	1.06838	1.83177	5.94496	1.52991	3.77869	4.34104	2.67192	2.83808	0.528502	6.21662	4.00492	4.11287	0	0	0	0	0.815443	4.09225	0.751649	0	0	0.775309	0.917539	4.76442	2.49223	0	6.64605	5.19474	4.13098	6.9881	0	0	4.37272	3.67947	0	15.8009	5.43349	0	9.90125	0	6.48073	7.24092	15.0608
ENSMUSG00000073643	5.24258	0.830792	3.0779	3.88351	7.50568	2.48956	4.27352	6.4112	5.94496	3.82479	6.47776	4.34104	6.67981	10.4063	4.75651	5.18052	3.20393	4.11287	6.61122	5.13729	6.47943	4.81461	3.26177	6.82042	6.0132	1.10718	4.98962	5.42717	6.42277	0	5.60751	5.00178	0	0	7.08167	0	3.45362	0	3.12337	1.83973	6.90111	14.5855	2.71675	4.93257	5.40068	6.70077	15.7389	28.9637	11.2956
ENSMUSG00000026248	12.8152	12.4619	10.7727	18.4467	11.2585	11.203	13.8889	19.6915	11.8899	16.0641	8.0972	18.8112	16.0315	18.9205	11.0985	12.4332	21.6266	7.40317	19.8337	13.6994	12.9589	19.2584	6.52355	19.0972	6.0132	13.2862	0	0.775309	11.0105	9.52884	10.592	0	2.21535	19.0474	7.67181	13.9762	3.45362	7.43204	4.37272	5.5192	24.1539	27.9555	2.71675	7.39886	6.30079	5.74352	37.9585	53.1001	30.1216
ENSMUSG00000026249	76.8911	93.8795	60.0191	87.379	105.079	68.4628	142.095	67.3176	79.6625	68.8462	57.2202	86.8208	86.8375	74.7361	68.1767	100.502	104.929	114.338	171.892	208.916	178.184	105.921	87.2524	13.6408	20.2945	11.0718	34.9273	13.1803	12.8455	15.8814	21.1839	21.6744	25.4765	25.9737	17.114	20.9643	23.3119	13.0061	18.1156	20.2371	34.5055	23.0937	10.867	12.948	11.7015	16.2733	3.70327	0	7.53041
ENSMUSG00000099552	20.3878	18.2774	11.5421	17.4758	21.7665	24.8956	16.0257	20.1495	20.8074	19.8889	21.0527	26.5286	20.0394	21.7586	22.7256	20.7221	32.0393	19.7418	39.6673	20.5492	16.1986	9.62922	15.4934	16.369	21.0462	12.179	9.97924	24.8099	21.1034	17.4695	24.9223	31.678	37.6609	19.0474	27.1464	66.387	36.263	26.0121	13.1182	33.1152	37.9561	21.8782	29.8842	31.4452	54.0068	14.3588	8.33236	2.41364	3.7652
ENSMUSG00000043230	2.91254	1.66158	0	0.970877	1.50114	0	3.20514	5.49531	0	0	1.07963	0.482338	0	0.946027	1.057	0	2.40295	6.5806	0	5.13729	3.23972	0	2.44633	0	0	1.10718	4.98962	0	0	0	0	1.66726	0	0	0	0	0	0	0	3.67947	3.45055	0	0	0	0	0	0.925818	0	0
ENSMUSG00000101257	0	0	0	0	0	0	0	0	1.18899	0.764957	0	0.482338	1.33596	0	0	0	0	0	0	0	1.61986	0	1.63089	5.45634	3.75825	6.64309	0	0	0.917539	0	0	0	0	0	0	0	0	0	0	0	3.45055	0	0	0	0	0	0	0	3.7652
ENSMUSG00000004364	33.7855	34.8933	13.8506	16.5049	30.7733	21.1612	18.1625	32.056	32.6973	22.1838	32.9286	21.2229	25.3833	20.8126	25.8966	17.6138	16.0197	13.1612	26.4449	6.84972	11.339	9.62922	38.3258	140.501	106.734	122.897	99.7924	117.072	144.054	158.814	114.642	125.045	140.675	140.258	105.635	178.197	127.784	180.227	138.053	206.05	155.275	183.534	209.189	129.48	168.321	156.032	63.8814	231.709	143.078
ENSMUSG00000101722	0	0	0	0	0	0	0	0	0	0	0	0	0	0	0	0	0	0	0	0	0	0	0	4.09225	12.0264	16.6077	9.97924	11.6296	4.5877	9.52884	19.3147	18.3399	34.3379	5.19474	10.6225	27.9524	6.04384	16.7221	23.7376	16.5576	3.45055	6.07728	2.71675	9.86515	8.10102	11.487	4.62909	0	0
ENSMUSG00000090637	0	0	0	0	0	0	0	0	0	0	0	0	0	0	0	0	0	0	0	0	0	0	0	1.36408	12.0264	16.6077	4.98962	11.6296	2.75262	9.52884	19.3147	16.6726	32.1226	1.73158	8.85209	27.9524	6.04384	14.8641	23.113	16.5576	3.45055	4.86183	0	9.86515	7.20091	7.65802	4.62909	0	0
ENSMUSG00000038608	3.49505	3.32317	0	0.970877	2.2517	1.24478	3.20514	4.12148	1.18899	2.29487	3.77869	2.41169	0	3.78411	3.17101	2.07221	0	0	3.30561	0	1.61986	0	3.26177	0	0	0	9.97924	0	0	1.58814	0	0	0	1.73158	0	0	0	1.85801	1.24935	0	0	0	0	0	0	0	0	0	0
ENSMUSG00000026142	5.82509	4.98475	3.0779	2.91263	5.25397	7.46867	4.27352	4.57943	4.75597	3.05983	6.47776	1.44701	6.67981	7.56822	1.5855	3.10831	5.60688	0	3.30561	1.71243	0	4.81461	3.26177	1.36408	0	1.10718	0	1.55062	5.50523	4.76442	1.24611	0	1.10767	0	2.36056	3.49405	3.45362	1.85801	6.24674	0	0	8.5082	2.71675	2.46629	1.80023	2.87176	5.55491	0	3.7652
ENSMUSG00000100786	8.15512	4.15396	6.15581	7.76702	3.75284	1.24478	7.47866	8.24297	3.56698	6.88462	5.39813	10.1291	0	4.73014	6.34202	9.32493	5.60688	4.93545	9.91683	3.42486	9.71915	4.81461	2.44633	12.2768	31.5693	39.8585	19.9585	31.0124	11.0105	6.35256	38.0064	68.3577	25.4765	25.9737	21.8352	27.9524	43.1703	18.5801	23.7376	44.1536	10.3517	10.9391	27.1675	31.4452	49.5062	36.3756	4.62909	4.82728	7.53041
ENSMUSG00000096779	0.582509	0	0	0	0	0	0	0	0	0	0	0	0	0	0	0	0	0	0	0	0	0	0	1.36408	4.5099	0	0	3.87655	0.917539	1.58814	4.36139	0	3.32302	10.3895	5.31125	3.49405	3.45362	5.57403	9.37012	5.5192	0	6.07728	2.71675	4.316	12.6016	2.87176	0.925818	0	0
ENSMUSG00000079465	6.40759	3.32317	6.92528	2.91263	2.2517	0	8.54704	2.74766	3.56698	3.05983	3.77869	6.75273	2.67192	1.89205	3.69951	7.25273	10.4128	4.11287	3.30561	6.84972	4.85957	0	2.44633	1.36408	3.0066	2.21436	9.97924	3.87655	1.83508	1.58814	3.73834	5.00178	2.21535	5.19474	3.54084	3.49405	0.863405	0	1.24935	0	3.45055	2.43091	8.15024	1.23314	0	2.87176	0	0	0
ENSMUSG00000097564	24.4654	13.2927	20.7758	29.1263	21.7665	14.9373	32.0514	21.5233	17.2404	19.8889	16.7342	16.8818	17.3675	17.9745	24.3111	30.047	32.8403	54.2899	9.91683	42.8107	29.1574	24.0731	23.6479	2.72817	6.76484	13.2862	19.9585	5.42717	1.83508	3.17628	8.72279	3.33452	11.0767	0	1.77042	3.49405	18.9949	3.71602	1.87402	0	17.2528	0	5.43349	2.46629	13.5017	4.78626	0	0	3.7652
ENSMUSG00000026150	50.0957	25.7546	38.4738	46.6021	70.5534	29.8747	64.1028	46.2522	53.5046	45.8974	39.9462	37.14	64.1261	51.0855	35.9381	56.9857	50.462	87.1929	62.8066	106.171	69.6539	81.8484	56.2656	45.0148	81.9298	47.6088	74.8443	75.9803	55.9699	57.1731	89.0971	63.3559	89.7216	48.4842	57.8337	73.3751	124.33	83.6105	39.9792	86.4674	62.11	23.0937	84.2191	53.6417	72.0091	55.5207	17.5905	7.24092	18.826
ENSMUSG00000093782	1.74753	0.830792	0.769476	1.94175	0.750568	0	4.27352	2.28971	1.78349	1.52991	3.77869	2.89403	1.33596	0.946027	1.057	1.0361	2.40295	0	0	0	1.61986	0	0	0	0	0	14.9689	0.775309	0	1.58814	3.11528	1.66726	0	0	0	0	0	0	0	0	3.45055	0	0	0	0.900113	0	3.70327	0	0
ENSMUSG00000026159	17.4753	9.9695	11.5421	12.6214	16.5125	16.1821	33.1198	22.4392	19.0239	19.1239	18.3536	18.3288	18.7035	17.0285	16.912	19.686	16.8207	22.2095	16.528	32.5362	9.71915	24.0731	23.6479	27.2817	17.2879	25.4652	24.9481	13.9556	22.0209	26.9984	11.8381	8.33631	21.0458	20.779	14.7535	10.4822	12.9511	16.7221	10.6195	11.0384	10.3517	13.37	16.3005	22.1966	25.2032	17.2305	9.25818	4.82728	0
ENSMUSG00000038496	0.582509	0	0	0	0	0	0	0.915885	0.594496	1.52991	0	0.482338	0	0	0.528502	0	0	0	0	0	0	0	0	39.5585	10.5231	19.9293	4.98962	21.7087	38.5366	26.9984	14.9534	20.0071	28.7995	22.5105	46.621	17.4703	21.5851	29.7282	34.9818	14.7179	10.3517	19.4473	16.3005	22.1966	18.9024	38.2901	20.368	14.4818	26.3564
ENSMUSG00000053161	37.2805	13.2927	16.159	26.2137	17.2631	2.48956	25.6411	29.7663	17.2404	26.7735	18.8935	47.7515	20.0394	20.8126	26.4251	31.0831	58.4718	37.0159	59.501	25.6864	48.5957	48.1461	17.9398	15.0049	35.3275	6.64309	14.9689	11.6296	3.67016	3.17628	46.1062	30.0107	19.9381	8.6579	11.2126	10.4822	37.1264	5.57403	4.9974	5.5192	27.6044	12.1546	16.3005	9.86515	25.2032	5.74352	0	0	7.53041
ENSMUSG00000045658	12.2327	15.785	5.38633	10.6797	6.00454	7.46867	6.41028	13.2803	17.2404	16.0641	11.3361	9.64676	6.67981	11.3523	8.98453	15.5416	16.8207	16.4515	19.8337	11.987	19.4383	4.81461	12.2316	4.09225	9.01979	4.42872	0	0	1.83508	0	14.3303	5.00178	6.64605	8.6579	1.18028	13.9762	10.3609	7.43204	2.4987	0	3.45055	2.43091	0	0.616572	6.30079	7.65802	0.925818	0	0
ENSMUSG00000026219	128.152	151.204	121.577	89.3207	178.635	141.905	152.778	117.691	134.951	105.564	98.7858	102.256	125.58	106.901	96.7158	94.2854	113.74	94.5961	148.752	150.694	129.589	134.809	160.642	178.695	124.022	102.968	234.512	143.432	154.147	260.455	132.711	186.733	212.674	195.668	120.979	251.572	183.905	235.967	137.428	204.21	189.78	150.717	225.49	122.081	140.418	166.562	109.247	108.614	109.191
ENSMUSG00000103505	0	0	0	0	0	0	0	0	0	0	0	0	0	0	0	0	0	0	0	0	0	0	0	0	0	3.32154	0	0	1.83508	0	0	0	0	0	0	0	0.863405	1.85801	0	0	0	1.21546	0	0	0	0	0	0	0
ENSMUSG00000104503	1.74753	0	0	0.970877	0	1.24478	1.06838	0.457943	0.594496	3.82479	3.23888	0	1.33596	3.78411	0.528502	2.07221	2.40295	0	3.30561	0	1.61986	0	0	0	0	0	0	0.775309	0.917539	0	0	0	1.10767	0	0	3.49405	0	0	0	14.7179	0	14.5855	0	0.616572	0	1.91451	0	2.41364	3.7652
ENSMUSG00000073633	5.82509	1.66158	0	6.79614	0.750568	0	4.27352	5.95325	1.78349	3.05983	2.15925	7.23507	8.01577	3.78411	4.75651	1.0361	8.81082	2.46772	3.30561	1.71243	1.61986	4.81461	1.63089	25.9176	35.3275	56.4662	29.9377	27.9111	33.9489	20.6458	43.6139	43.3488	19.9381	48.4842	44.8506	17.4703	50.0775	42.7342	42.4779	25.7563	31.055	54.6956	32.601	25.2794	27.0034	25.8458	65.7331	45.8591	15.0608
ENSMUSG00000026220	0	0	0	0	0	0	0	0	0	0	0	0	0	0	0	0	0	0	0	0	0	0	0	2.72817	0	0	0	0	2.75262	0	0	0	0	0	2.36056	0	0	3.71602	0	0	0	0	0	0	0	0	0.925818	0	0
ENSMUSG00000099693	0	1.66158	0.769476	2.91263	0.750568	0	0	0.915885	1.18899	0.764957	2.15925	1.44701	1.33596	2.83808	2.11401	0	0	0.822575	0	0	0	0	0	23.1894	26.3077	11.0718	14.9689	10.8543	20.1859	15.8814	11.8381	1.66726	17.7228	22.5105	5.90139	3.49405	13.8145	16.7221	8.74544	31.2755	0	15.8009	8.15024	11.7149	33.3042	16.2733	17.5905	2.41364	3.7652
ENSMUSG00000052477	11.0677	5.81554	16.9285	34.9516	12.7597	4.97911	9.61542	15.1121	18.4294	27.5385	20.5129	20.7405	12.0237	22.7047	20.6116	14.5055	37.6462	7.40317	16.528	13.6994	30.7773	14.4438	9.78532	122.768	91.7012	67.538	94.8028	68.2272	100.929	134.992	56.0751	26.6762	97.4754	105.626	61.3745	97.8334	66.4822	85.4685	67.4648	91.9866	20.7033	105.745	46.1847	42.5434	73.8093	81.3665	133.318	41.0319	101.66
ENSMUSG00000089844	5.82509	2.49238	6.92528	5.82526	6.00454	1.24478	9.61542	6.86914	4.16147	4.58974	4.85832	6.75273	2.67192	7.56822	7.92752	7.25273	4.8059	4.93545	6.61122	0	1.61986	9.62922	2.44633	43.6507	63.1386	34.3226	4.98962	33.3383	60.5576	46.0561	28.6606	30.0107	52.0607	24.2421	38.9492	10.4822	31.0826	44.5923	37.4805	57.0317	6.90111	54.6956	21.734	16.0309	63.0079	31.5893	73.1396	55.5137	30.1216
ENSMUSG00000072109	22.7178	20.7698	35.3959	43.6895	24.7687	11.203	26.7095	30.6822	27.3468	31.3633	28.0703	41.9634	32.0631	31.2189	38.5806	22.7943	52.8649	28.7901	49.5841	34.2486	56.695	24.0731	26.0942	32.738	20.2945	29.8939	39.917	16.2815	13.7631	19.0577	28.6606	25.0089	36.5533	22.5105	8.85209	27.9524	20.7217	20.4381	23.113	25.7563	24.1539	25.5246	10.867	16.0309	18.9024	15.316	37.0327	26.55	26.3564
ENSMUSG00000089716	2.91254	2.49238	3.0779	3.88351	3.75284	0	5.3419	3.2056	1.78349	3.82479	5.39813	3.37637	1.33596	3.78411	3.17101	6.21662	1.60197	4.11287	9.91683	1.71243	4.85957	0	0	12.2768	28.5627	27.6795	4.98962	8.5284	10.0929	17.4695	18.6917	6.66904	35.4456	10.3895	7.67181	13.9762	22.4485	24.1541	14.9922	23.9165	3.45055	7.29274	13.5837	9.24858	23.4029	13.4015	5.55491	2.41364	0
ENSMUSG00000090252	0	0	0	0.970877	0	0	0	0	0	0	0	0.482338	0	0	0.528502	0	0.800984	0	0	1.71243	0	0	0	8.18451	21.7978	12.179	24.9481	8.5284	16.5157	11.117	3.11528	0	13.2921	6.92632	10.0324	10.4822	7.77065	11.1481	4.9974	18.3973	0	21.8782	0	6.16572	17.1022	6.70077	20.368	7.24092	7.53041
ENSMUSG00000079455	32.6205	7.47713	29.2401	29.1263	19.5148	9.95823	23.5044	29.3083	26.1578	37.4829	18.3536	34.246	25.3833	27.4348	24.3111	34.1914	29.6364	37.0159	29.7505	10.2746	37.2567	28.8877	17.1243	159.598	177.389	135.076	189.606	132.578	173.415	246.162	131.465	101.703	169.474	216.447	112.717	202.655	130.374	274.986	123.061	292.517	72.4616	188.396	209.189	126.397	216.927	156.032	214.79	193.091	229.677
ENSMUSG00000089937	0	0	0	0.970877	0.750568	0	0	0	0.594496	0.764957	0	0	0	0.946027	0	0	0	0	0	0	0	0	0	15.0049	12.0264	13.2862	0	9.30371	6.42277	6.35256	9.34584	6.66904	9.96907	3.46316	1.77042	3.49405	10.3609	11.1481	3.74805	7.35893	10.3517	4.86183	8.15024	4.93257	4.50057	1.91451	1.85164	4.82728	0
ENSMUSG00000101751	0.582509	0	0	0.970877	0.750568	0	0	0	0	0	0.539813	0	0	0	0	2.07221	0	0	0	0	0	0	0	1.36408	1.5033	8.85745	0	2.32593	1.83508	3.17628	7.47668	8.33631	0	1.73158	0	0	1.72681	5.57403	0.624674	3.67947	3.45055	2.43091	8.15024	1.23314	1.80023	0.957253	1.85164	4.82728	0
ENSMUSG00000089714	0.582509	0	0	0.970877	0.750568	0	0	0	0	0	0.539813	0	0	0	0	2.07221	0	0	0	0	0	0	0	1.36408	1.5033	8.85745	0	2.32593	1.83508	3.17628	7.47668	8.33631	0	1.73158	0	0	1.72681	3.71602	0.624674	3.67947	3.45055	2.43091	2.71675	0.616572	1.80023	0.957253	1.85164	4.82728	0
ENSMUSG00000094127	3.49505	1.66158	2.30843	4.85439	12.0091	4.97911	2.13676	3.2056	5.35046	5.3547	9.17682	0.964676	12.0237	16.0825	3.17101	1.0361	2.40295	0.822575	0	0	4.85957	9.62922	0	23.1894	20.2945	19.9293	9.97924	20.9334	33.0314	30.1747	10.592	13.3381	16.6151	12.1211	34.2281	0	13.8145	20.4381	21.2389	29.4357	3.45055	13.37	13.5837	17.264	15.3019	12.4443	33.3295	2.41364	11.2956
ENSMUSG00000070034	101.356	54.8323	61.5581	87.379	96.8232	49.7911	110.043	78.7661	75.501	70.3761	46.4239	113.832	101.533	68.114	73.9902	65.2745	164.202	162.047	204.948	224.328	278.616	158.882	67.6818	245.535	183.402	166.077	229.522	144.983	176.167	260.455	132.711	105.037	214.889	271.858	123.339	199.161	192.539	332.584	131.806	384.504	110.418	234.583	268.958	159.076	256.532	184.75	254.6	120.682	248.503
ENSMUSG00000070031	1.16502	0.830792	1.53895	2.91263	3.00227	1.24478	0	1.37383	4.75597	3.05983	0	0.964676	0	1.89205	1.057	3.10831	2.40295	2.46772	9.91683	0	4.85957	0	1.63089	32.738	45.099	43.1801	34.9273	30.2371	40.3717	33.351	31.1528	13.3381	48.7377	22.5105	17.114	24.4584	37.9898	44.5923	31.8584	75.429	13.8022	18.2319	19.0172	20.9634	27.0034	16.2733	26.8487	12.0682	22.5912
ENSMUSG00000073628	0	0	0.769476	0.970877	0	0	0	0	0	0	0	0	0	0	0.528502	0	0	0	0	0	0	0	0	0	0	3.32154	0	0	0.917539	0	2.49223	1.66726	0	0	0.590139	0	0	0	0.624674	1.83973	0	0	0	0	0	2.87176	0	0	3.7652
ENSMUSG00000090246	0	0	0	0	0	1.24478	0	0	0	0.764957	0	0	0	0	0	0	0	0	0	0	0	0	0	0	3.75825	4.42872	9.97924	3.10124	1.83508	0	1.24611	0	3.32302	1.73158	0	0	4.31703	3.71602	1.87402	12.8781	0	2.43091	2.71675	0.616572	0.900113	0	2.77745	0	0
ENSMUSG00000026222	0.582509	0	3.84738	0	1.50114	0	1.06838	0.457943	0	0.764957	0.539813	0.482338	1.33596	0	1.057	2.07221	4.00492	4.11287	6.61122	0	0	0	0	1.36408	3.0066	2.21436	0	0.775309	1.83508	0	1.24611	1.66726	0	0	0	6.9881	4.31703	0	3.12337	0	0	0	0	0	0	0	7.40654	2.41364	0
ENSMUSG00000052760	0	0	0	0	0	0	0	0	0	0	0	0	0	0	0	0	0	0.822575	0	0	0	0	0	6.82042	16.5363	3.32154	0	3.10124	4.5877	1.58814	6.85362	3.33452	3.32302	5.19474	6.49153	6.9881	4.31703	1.85801	12.4935	1.83973	0	7.29274	2.71675	8.632	2.70034	2.87176	16.6647	14.4818	11.2956
ENSMUSG00000036707	22.1353	30.7393	22.3148	17.4758	25.5193	18.6717	24.5727	32.5139	31.5083	23.7137	24.2916	21.7052	24.0473	32.1649	20.6116	23.8304	8.00984	9.8709	6.61122	13.6994	3.23972	9.62922	26.0942	68.2042	78.9232	46.5016	24.9481	61.2494	78.9084	85.7596	77.882	48.3506	62.0298	45.0211	61.3745	48.9167	77.7065	92.9005	93.0765	51.5125	58.6594	61.9883	54.3349	75.8383	65.7083	101.469	109.247	72.4092	112.956
ENSMUSG00000026223	0	0	0	0	0	0	0	0	0.594496	0	1.07963	0	1.33596	1.89205	0	0	0	0	0	0	0	0	0	0	0	0	0	0	0	0	0	0	0	0	2.9507	0	2.59022	0	0	0	0	0	0	0	0	0	1.85164	0	0
ENSMUSG00000026229	50.0957	58.1554	45.3991	49.5147	65.2994	62.2389	55.5558	42.5887	57.0716	46.6624	41.5656	40.5164	41.4148	35.003	33.8241	61.1301	52.8649	78.1446	56.1953	70.2096	64.7943	38.5169	68.4972	20.4613	39.8374	16.6077	49.8962	31.7877	23.856	19.0577	21.1839	18.3399	15.5074	22.5105	31.2774	20.9643	16.4047	11.1481	13.1182	20.2371	31.055	21.8782	16.3005	20.3469	24.3031	26.8031	70.3622	53.1001	56.478
ENSMUSG00000077274	0	0	0	0	0.750568	0	0	0.915885	1.18899	1.52991	0	0	0	1.89205	2.11401	1.0361	0.800984	0.822575	0	0	0	0	0	0	0.751649	2.21436	0	0	0	0	0	0	0	0	0	0	0	0	0	0	0	0	0	0	0	0	0.925818	0	0
ENSMUSG00000103272	0	0	0	0	0	0	0	0	0	0	0	0	0	0	0	0	0	0	0	0	0	0	0	0	0	0	0	0	0	3.17628	0	0	0	0	0	0	0	0	0	0	0	0	0	0	0	0	1.85164	0	0
ENSMUSG00000094638	2.91254	3.32317	4.61686	0.970877	6.75511	1.24478	0	1.83177	4.16147	5.3547	4.85832	3.8587	6.67981	1.89205	4.22801	2.07221	2.40295	4.11287	6.61122	3.42486	3.23972	4.81461	6.52355	8.18451	10.5231	17.7149	14.9689	11.6296	5.50523	6.35256	2.49223	5.00178	6.64605	1.73158	6.49153	3.49405	6.04384	3.71602	5.62207	11.0384	0	10.9391	13.5837	19.1137	3.60045	5.74352	20.368	9.65456	26.3564
ENSMUSG00000062590	2.91254	0.830792	3.84738	2.91263	0	1.24478	2.13676	1.37383	1.18899	4.58974	0	3.8587	8.01577	5.67616	3.69951	2.07221	2.40295	5.75802	9.91683	3.42486	4.85957	9.62922	4.07722	13.6408	2.25495	13.2862	14.9689	17.0568	10.0929	4.76442	3.11528	0	8.8614	0	5.31125	3.49405	3.45362	5.57403	10.6195	12.8781	6.90111	17.0164	10.867	20.9634	9.00113	0.957253	16.6647	16.8955	18.826
ENSMUSG00000079445	2.91254	4.15396	0.769476	0.970877	5.25397	4.97911	2.13676	9.15885	7.13395	6.11966	4.31851	3.37637	5.34385	11.3523	5.28502	2.07221	4.00492	0.822575	0	3.42486	1.61986	4.81461	1.63089	2.72817	0	2.21436	0	3.10124	1.83508	0	2.49223	15.0053	4.4307	0	0.590139	0	0	0	1.87402	3.67947	0	0	0	2.46629	2.70034	4.78626	0	0	0
ENSMUSG00000064837	6.40759	14.1235	3.84738	10.6797	3.75284	1.24478	7.47866	14.1962	7.13395	12.2393	5.93794	13.0231	2.67192	1.89205	14.2695	20.7221	12.0148	7.40317	9.91683	10.2746	11.339	19.2584	12.2316	0	3.0066	0	14.9689	2.32593	0.917539	0	2.49223	8.33631	4.4307	0	0	0	3.45362	0	0	0	0	0	2.71675	0	0	0.957253	1.85164	2.41364	3.7652
ENSMUSG00000073627	1.16502	0.830792	3.0779	0.970877	1.50114	0	5.3419	3.2056	1.18899	1.52991	2.69907	1.44701	2.67192	0	2.64251	1.0361	4.8059	0.822575	0	0	1.61986	0	0.815443	2.72817	0	6.64309	0	0	6.42277	1.58814	2.49223	1.66726	1.10767	6.92632	0	3.49405	6.04384	5.57403	5.62207	0	6.90111	2.43091	0	5.54915	0	4.78626	2.77745	2.41364	3.7652
ENSMUSG00000101328	0	0	0	0	0	0	0	0	0	0	0	0	1.33596	0	0	0	0	0	0	0	0	0	0	0	3.0066	2.21436	0	0.775309	1.83508	0	1.86917	0	0	0	0	0	0	0	0	0	3.45055	1.21546	16.3005	0	1.80023	0	0	0	0
ENSMUSG00000026238	14.5627	10.8003	13.8506	18.4467	18.7642	17.4269	20.2992	10.5327	8.91744	19.1239	11.3361	9.64676	26.7192	17.9745	12.684	13.4693	18.4226	16.4515	16.528	8.56215	8.09929	4.81461	11.4162	51.8352	54.1188	53.1447	19.9585	41.8667	58.7225	36.5272	48.5984	35.0125	52.0607	107.358	51.3421	34.9405	37.1264	46.4503	49.974	88.3072	48.3077	92.3747	84.2191	79.5378	85.5108	65.0932	196.273	166.541	165.669
ENSMUSG00000026239	19.8053	4.98475	16.159	33.9807	37.5284	4.97911	35.2566	24.7289	30.3193	42.0727	25.911	21.7052	24.0473	25.5427	38.0521	32.1192	46.457	25.4998	9.91683	32.5362	29.1574	28.8877	15.4934	24.5535	39.0858	9.96463	24.9481	20.9334	8.25785	6.35256	24.9223	20.0071	13.2921	34.6316	10.0324	24.4584	41.4435	14.8641	8.74544	34.9549	31.055	60.7728	21.734	8.01543	11.7015	5.74352	6.48073	16.8955	41.4172
ENSMUSG00000026240	0.582509	4.15396	0.769476	0	3.75284	6.22389	0	0.457943	3.56698	0.764957	3.23888	0.482338	2.67192	3.78411	1.5855	2.07221	0.800984	0	3.30561	1.71243	0	4.81461	0	10.9127	3.75825	2.21436	9.97924	7.75309	5.50523	7.9407	5.60751	0	3.32302	15.5842	8.26195	0	6.90724	5.57403	9.37012	5.5192	0	4.86183	2.71675	4.93257	2.70034	5.74352	2.77745	7.24092	0
ENSMUSG00000026241	1.16502	0	0	0	0.750568	0	0	0	0	0	0	0	0	0.946027	0	0	0	0	0	0	0	0	0.815443	0	0	0	0	0	0	0	0	1.66726	0	0	0	0	1.72681	1.85801	0	0	0	0	2.71675	0	0	0	1.85164	0	3.7652
ENSMUSG00000053333	7.57261	5.81554	6.15581	4.85439	3.00227	9.95823	9.61542	5.49531	2.97248	10.7094	8.0972	5.30572	12.0237	7.56822	4.22801	11.3971	5.60688	5.75802	6.61122	3.42486	4.85957	4.81461	4.89266	1.36408	0	1.10718	4.98962	0	0	3.17628	0.623056	3.33452	1.10767	1.73158	0	3.49405	1.72681	0	0	7.35893	6.90111	1.21546	0	0.616572	3.60045	0.957253	0.925818	0	0
ENSMUSG00000104121	1.74753	0	1.53895	0.970877	0.750568	0	0	0	1.18899	1.52991	0	7.23507	1.33596	0	7.39902	4.14441	0	0	0	10.2746	1.61986	0	0	0	0.751649	0	0	0	0	0	0.623056	0	4.4307	1.73158	0	0	0	0	0.624674	5.5192	3.45055	0	0	0	0	0.957253	0.925818	0	3.7652
ENSMUSG00000084106	0.582509	0	0	0	0	1.24478	0	0.457943	1.18899	0.764957	0.539813	0.964676	0	0.946027	1.057	0	0	2.46772	3.30561	0	0	0	2.44633	1.36408	3.0066	1.10718	0	2.32593	0	0	2.49223	0	0	1.73158	4.13098	0	3.45362	1.85801	0	0	0	3.64637	0	5.54915	4.50057	0	12.0356	4.82728	7.53041
ENSMUSG00000026246	1.74753	0.830792	0.769476	0.970877	2.2517	1.24478	1.06838	2.28971	1.18899	3.05983	2.15925	0.964676	2.67192	3.78411	3.17101	2.07221	1.60197	2.46772	3.30561	1.71243	0	0	0.815443	135.044	71.4067	70.8596	39.917	101.566	111.022	139.756	51.0906	48.3506	62.0298	95.2369	110.356	48.9167	72.526	126.345	120.562	42.3139	134.572	181.103	133.121	95.5686	118.815	147.417	228.677	183.437	256.034
ENSMUSG00000026251	1.16502	0	0.769476	0.970877	3.75284	0	1.06838	0.457943	1.78349	6.88462	5.93794	0.964676	6.67981	2.83808	2.11401	0	0.800984	1.64515	3.30561	1.71243	1.61986	4.81461	0	6.82042	4.5099	1.10718	0	0	1.83508	0	2.49223	0	0	3.46316	0	3.49405	0.863405	0	0	0	0	0	2.71675	0	0	0	0	0	0
ENSMUSG00000026253	1.16502	0	1.53895	0	3.00227	2.48956	2.13676	0.457943	1.78349	3.82479	3.23888	0	2.67192	2.83808	3.69951	1.0361	0.800984	0.822575	0	0	0	0	0	0	3.0066	1.10718	0	1.55062	0	4.76442	1.86917	0	1.10767	0	1.77042	3.49405	1.72681	1.85801	4.9974	0	3.45055	0	2.71675	1.23314	0.900113	4.78626	0	0	0
ENSMUSG00000026254	20.3878	11.6311	11.5421	12.6214	6.00454	13.6926	21.3676	13.7383	13.0789	12.2393	4.31851	13.9878	16.0315	4.73014	7.92752	13.4693	16.0197	23.8547	16.528	15.4119	19.4383	9.62922	12.2316	43.6507	51.1122	38.7513	14.9689	29.4618	53.2173	44.4679	46.1062	40.0143	42.0916	60.6053	37.7689	34.9405	59.575	40.8762	57.47	69.9098	27.6044	114.253	29.8842	45.6263	47.706	44.9909	124.985	113.441	150.608
ENSMUSG00000026255	1.74753	1.66158	3.0779	1.94175	3.00227	2.48956	0	3.2056	1.78349	0	3.77869	1.44701	2.67192	3.78411	1.5855	2.07221	0.800984	1.64515	3.30561	0	1.61986	4.81461	1.63089	9.54859	8.26814	24.358	0	3.10124	18.3508	15.8814	3.73834	8.33631	2.21535	25.9737	21.245	10.4822	3.45362	3.71602	15.6169	9.19866	10.3517	37.6792	13.5837	9.86515	17.1022	13.4015	7.40654	7.24092	15.0608
ENSMUSG00000048000	36.1155	41.5396	43.8601	42.7186	64.5488	70.9524	61.9661	38.0092	35.6698	34.4231	30.7694	27.9756	42.7508	45.4093	33.2956	46.6247	46.457	36.1933	49.5841	49.6605	42.1163	43.3315	45.6648	81.8451	62.3869	66.4309	34.9273	53.4964	61.4751	33.351	38.0064	31.678	33.2302	79.6526	64.9153	34.9405	39.7166	100.333	60.5934	86.4674	72.4616	136.131	35.3177	67.8229	74.7094	55.5207	137.947	135.164	124.252
ENSMUSG00000079436	0.582509	0	0	0	0.750568	0	0	0	0	0	1.07963	0	0	0	0	0	0	0	0	0	0	0	0	1.36408	2.25495	0	0	0	0	1.58814	0	0	0	0	1.18028	0	0	1.85801	0.624674	1.83973	0	0	0	1.23314	0.900113	5.74352	1.85164	0	0
ENSMUSG00000026259	0.582509	0	3.84738	0	3.75284	3.73434	0	1.37383	3.56698	0	8.0972	1.44701	2.67192	4.73014	2.11401	1.0361	1.60197	0.822575	3.30561	1.71243	1.61986	0	0.815443	2.72817	8.26814	2.21436	4.98962	6.97779	0	1.58814	2.49223	8.33631	4.4307	1.73158	2.9507	0	2.59022	0	0.624674	1.83973	3.45055	0	5.43349	1.23314	0	0	0	0	3.7652
ENSMUSG00000026288	2.91254	0	3.84738	5.82526	6.75511	2.48956	7.47866	8.24297	4.16147	4.58974	4.31851	4.34104	8.01577	3.78411	7.39902	5.18052	8.00984	5.75802	6.61122	5.13729	3.23972	4.81461	7.33899	0	0	0	4.98962	3.87655	1.83508	0	3.73834	1.66726	2.21535	0	0	3.49405	0.863405	0	1.24935	3.67947	3.45055	3.64637	0	2.46629	0	0	3.70327	0	3.7652
ENSMUSG00000026289	42.5231	53.1707	33.0875	40.7769	30.7733	54.7703	48.0771	41.6728	49.3432	19.1239	26.9907	32.799	37.4069	42.5712	28.5391	18.6499	32.0393	30.4353	26.4449	17.1243	25.9177	9.62922	36.6949	17.7331	8.26814	9.96463	0	13.9556	10.0929	19.0577	4.36139	5.00178	7.75372	8.6579	15.3436	0	7.77065	7.43204	17.4909	20.2371	10.3517	37.6792	10.867	12.948	14.4018	9.57253	33.3295	7.24092	26.3564
ENSMUSG00000087968	2.33003	4.15396	0.769476	0.970877	0.750568	0	4.27352	1.37383	4.16147	3.05983	1.07963	7.71741	1.33596	2.83808	1.057	4.14441	2.40295	0	3.30561	6.84972	6.47943	4.81461	6.52355	1.36408	23.3011	0	9.97924	12.405	3.67016	3.17628	10.592	5.00178	8.8614	10.3895	2.9507	10.4822	6.90724	5.57403	3.74805	9.19866	13.8022	4.86183	16.3005	8.632	21.6027	1.91451	24.9971	2.41364	11.2956
ENSMUSG00000089281	1.74753	0	0	0	0	0	0	0	0	1.52991	0	0	0	0.946027	1.057	1.0361	0	0	0	0	0	4.81461	0	0	5.26155	1.10718	4.98962	0	2.75262	0	4.36139	0	2.21535	6.92632	2.36056	3.49405	1.72681	0	0.624674	5.5192	3.45055	2.43091	0	0	2.70034	0	9.25818	2.41364	3.7652
ENSMUSG00000056055	0	0	0	0	0	0	0	2.28971	0	0.764957	1.07963	0	0	0	0	0	0.800984	0	0	1.71243	0	0	0	0	0	0	0	3.10124	1.83508	1.58814	0	0	0	5.19474	0	3.49405	4.31703	0	0.624674	7.35893	3.45055	0	0	4.316	5.40068	0.957253	0	0	0
ENSMUSG00000070738	20.9703	21.6006	16.9285	20.3884	21.7665	32.3642	19.2308	22.8971	30.3193	23.7137	25.911	19.2935	22.7113	26.4888	12.684	15.5416	16.0197	15.6289	13.2224	11.987	12.9589	19.2584	31.8023	12.2768	9.77144	15.5005	14.9689	24.0346	17.4332	14.2933	9.9689	20.0071	21.0458	12.1211	12.9831	6.9881	19.8583	11.1481	19.9896	5.5192	13.8022	17.0164	16.3005	12.948	23.4029	6.70077	12.0356	7.24092	11.2956
ENSMUSG00000101942	1.74753	0	2.30843	3.88351	0	0	6.41028	0.457943	0.594496	1.52991	0.539813	4.82338	2.67192	1.89205	2.11401	3.10831	6.40787	4.11287	3.30561	0	4.85957	0	2.44633	0	0	0	4.98962	0	0	0	0.623056	3.33452	3.32302	1.73158	2.9507	3.49405	0.863405	0	0	0	0	0	2.71675	1.23314	1.80023	0	6.48073	0	7.53041
ENSMUSG00000005501	2.33003	1.66158	0.769476	0.970877	2.2517	0	0	4.12148	3.56698	1.52991	1.07963	0.482338	5.34385	0.946027	1.057	4.14441	0.800984	1.64515	0	0	4.85957	0	2.44633	1.36408	1.5033	0	0	3.10124	1.83508	0	0.623056	0	0	0	0	0	2.59022	1.85801	1.24935	1.83973	3.45055	1.21546	2.71675	2.46629	0.900113	0	0.925818	7.24092	0
ENSMUSG00000090165	0	0	0	0	0	0	0	0	0	0	0	0	0	0	0	0	0	0	0	0	0	0	0	1.36408	0	0	0	0	0	0	0.623056	0	0	0	0.590139	0	0	0	0	0	0	1.21546	0	0	0	0.957253	0	0	0
ENSMUSG00000090175	0	0	0	0	0	0	0	0	0	0	0	0	0	0	0	0	0	0	0	0	0	0	0	1.36408	0	0	0	0	0	0	0.623056	0	0	0	0.590139	0	0	0	0	0	0	1.21546	0	0	0	0.957253	0	0	0
ENSMUSG00000089675	0	0	0	0	0	0	0	0	0	0	0	0	0	0	0	0	0	0	0	0	0	0	0	1.36408	0	0	0	0	0	0	0.623056	0	0	0	0.590139	0	0	0	0	0	0	1.21546	0	0	0	0.957253	0	0	0
ENSMUSG00000090124	0	0	0	0	0	0	0	0	0	0	0	0	0	0	0	0	0	0	0	0	0	0	0	1.36408	0	0	0	0	0	0	0.623056	0	0	0	0.590139	0	0	0	0	0	0	1.21546	0	0	0	0.957253	0	0	0
ENSMUSG00000090145	0	0	0	0	0	0	0	0	0	0	0	0	0	0	0	0	0	0	0	0	0	0	0	1.36408	0	0	0	0	0	0	0.623056	0	0	0	0.590139	0	0	0	0	0	0	1.21546	0	0	0	0.957253	0	0	0
ENSMUSG00000054545	0	0	0	0	0	0	0	0	0	0	0	0	0	0	0	0	0	0	0	0	0	0	0	1.36408	0	0	0	0	0.917539	0	0.623056	0	0	0	0.590139	0	0	0	0	0	0	1.21546	0	0	0	1.91451	0	0	0
ENSMUSG00000089943	0	0	0	0	0	0	0	0	0	0	0	0	0	0	0	0	0	0	0	0	0	0	0	1.36408	0	0	0	0	0	0	0.623056	0	0	0	0.590139	0	0	0	0	0	0	1.21546	0	0	0	0.957253	0	0	0
ENSMUSG00000090171	0	0	0	0	0	0	0	0	0	0	0	0	0	0	0	0	0	0	0	0	0	0	0	1.36408	0	0	0	0	0	0	0.623056	0	0	0	0.590139	0	0	0	0	0	0	1.21546	0	0	0	0.957253	0	0	0
ENSMUSG00000081984	0	0	0	0	0	0	0	0	0	0	0	0	0	0	0	0	0	0	0	0	1.61986	0	0	2.72817	3.75825	6.64309	0	0.775309	3.67016	3.17628	8.72279	5.00178	8.8614	0	1.18028	0	0	0	0	0	0	0	0	0.616572	1.80023	1.91451	3.70327	7.24092	0
ENSMUSG00000089960	0	0	0	0	0	0	0	0	0	0	0	0	0	0	0	0	0	0	0	0	0	0	0	1.36408	0	0	0	0	0	0	0.623056	0	0	0	0.590139	0	0	0	0	0	0	1.21546	0	0	0	0.957253	0	0	0
ENSMUSG00000079429	2.91254	1.66158	2.30843	4.85439	6.00454	6.22389	1.06838	2.28971	4.16147	4.58974	3.23888	1.92935	4.00788	0	6.34202	4.14441	2.40295	0	0	0	1.61986	4.81461	8.15443	0	0	1.10718	4.98962	3.10124	9.17539	1.58814	0.623056	0	0	5.19474	0.590139	0	0	1.85801	0.624674	0	0	3.64637	2.71675	3.08286	0	4.78626	0	2.41364	0
ENSMUSG00000044783	23.3003	25.7546	20.7758	8.7379	15.7619	37.3434	33.1198	19.6915	20.8074	15.2991	18.3536	18.8112	20.0394	23.6507	21.6686	18.6499	22.4275	14.8063	19.8337	11.987	12.9589	38.5169	20.3861	21.8254	21.0462	22.1436	24.9481	26.3605	29.3612	36.5272	23.6761	10.0036	28.7995	19.0474	20.0647	10.4822	7.77065	13.0061	34.3571	16.5576	10.3517	4.86183	32.601	20.3469	10.8014	51.6916	42.5876	36.2046	41.4172
ENSMUSG00000097398	0	0	0	0	0	0	0	0	0	0	0	0	0	0	0	0	0	0	0	0	0	0	0	0	0	0	0	0	0.917539	0	0	0	0	0	0	0	0	0	0	0	0	0	0	0	0	0	0	2.41364	0
ENSMUSG00000036206	2.91254	5.81554	0	4.85439	1.50114	1.24478	2.13676	2.74766	2.37798	1.52991	4.85832	0.964676	0	0.946027	4.22801	4.14441	1.60197	0	0	0	0	0	0	0	0	0	4.98962	0	0	0	1.24611	1.66726	1.10767	1.73158	0.590139	0	0.863405	0	1.24935	0	0	1.21546	0	1.84972	0	0	0	7.24092	0
ENSMUSG00000055013	27.3779	31.5701	24.6232	20.3884	28.5216	27.3851	20.2992	35.2616	33.2918	29.8333	16.1944	18.8112	28.0552	25.5427	21.1401	18.6499	16.0197	15.6289	13.2224	0	8.09929	19.2584	33.4332	25.9176	17.2879	6.64309	24.9481	24.0346	33.0314	33.351	9.9689	15.0053	21.0458	15.5842	22.4253	13.9762	28.4924	7.43204	14.9922	25.7563	31.055	17.0164	16.3005	13.5646	26.1033	23.9313	0	0	3.7652
ENSMUSG00000101662	6.40759	4.15396	3.0779	4.85439	5.25397	3.73434	3.20514	5.03737	4.75597	9.94445	7.01757	5.30572	9.35173	9.46027	3.17101	4.14441	5.60688	2.46772	3.30561	3.42486	6.47943	0	1.63089	0	2.25495	13.2862	14.9689	10.8543	4.5877	0	1.24611	1.66726	4.4307	5.19474	1.77042	10.4822	2.59022	0	0.624674	5.5192	6.90111	1.21546	2.71675	1.84972	2.70034	0	0	2.41364	0
ENSMUSG00000034486	5.24258	4.15396	13.8506	27.1846	24.0182	7.46867	7.47866	15.57	30.3193	22.1838	21.5925	0.964676	25.3833	21.7586	10.57	11.3971	11.2138	3.2903	6.61122	1.71243	8.09929	0	3.26177	15.0049	9.01979	8.85745	14.9689	7.75309	5.50523	4.76442	9.9689	8.33631	13.2921	10.3895	2.9507	3.49405	5.18043	7.43204	3.12337	11.0384	10.3517	3.64637	8.15024	4.93257	9.00113	18.1878	0	9.65456	3.7652
ENSMUSG00000092627	1.16502	1.66158	3.0779	8.7379	1.50114	0	2.13676	2.28971	4.16147	6.11966	5.93794	0.964676	2.67192	5.67616	3.69951	2.07221	4.8059	2.46772	3.30561	1.71243	4.85957	0	0	1.36408	3.0066	0	0	3.10124	0	0	1.86917	0	0	0	0	0	1.72681	0	0.624674	0	3.45055	2.43091	0	3.08286	0	0	0.925818	4.82728	0
ENSMUSG00000026301	33.7855	49.8475	51.5549	44.6604	81.8119	57.2598	52.3506	52.2055	50.5322	45.8974	27.5305	38.587	53.4385	37.8411	36.4666	36.2636	42.4521	25.4998	52.8897	41.0983	53.4553	43.3315	57.081	70.9324	62.3869	50.9303	64.8651	62.8001	68.8154	73.0545	85.3587	91.6994	57.5991	17.3158	47.8013	87.3513	108.789	65.0304	48.7246	68.0701	20.7033	29.171	57.0517	43.16	47.706	73.7085	5.55491	2.41364	3.7652
ENSMUSG00000044337	2.33003	0	0	0.970877	0.750568	0	1.06838	0.915885	0.594496	3.05983	0.539813	1.44701	1.33596	0.946027	1.057	2.07221	4.00492	1.64515	0	0	1.61986	0	0.815443	0	1.5033	0	0	0	0	0	0	0	0	1.73158	0	0	0	1.85801	0	0	3.45055	0	0	0	0.900113	0	0	0	0
ENSMUSG00000034432	64.0759	63.1402	33.0875	68.9323	93.821	74.6867	71.5815	59.0746	76.0955	49.7222	54.5211	61.2569	64.1261	76.6282	41.7516	49.733	71.2875	52.6448	109.085	70.2096	84.2326	105.921	48.1112	20.4613	18.0396	21.0364	44.9066	24.8099	27.5262	28.5865	26.7914	13.3381	18.8305	55.4105	16.5239	48.9167	18.9949	31.5862	22.4883	31.2755	75.9122	42.541	21.734	44.3932	26.1033	37.3329	47.2167	55.5137	56.478
ENSMUSG00000048126	9.32014	16.6158	6.92528	4.85439	9.00681	22.406	7.47866	13.7383	11.2954	10.7094	9.71664	10.6114	5.34385	15.1364	7.92752	7.25273	4.8059	4.11287	6.61122	8.56215	6.47943	9.62922	8.96988	1.36408	1.5033	0	0	0	3.67016	0	1.86917	8.33631	2.21535	1.73158	0.590139	0	6.90724	3.71602	3.12337	0	6.90111	0	2.71675	3.08286	2.70034	2.87176	0.925818	0	0
ENSMUSG00000026304	0	0	0	0	1.50114	0	0	0	0	0	0	0	0	0	0	0	0	0	0	0	0	0	0	0	0	0	0	0	0	0	0	0	0	0	0	0	0	0	0	0	0	0	0	0	0	0	0	0	0
ENSMUSG00000026305	108.929	109.665	110.035	92.2334	135.102	100.827	131.411	80.5979	115.332	70.3761	71.7952	91.6442	101.533	78.5203	87.7313	102.574	106.531	106.112	195.031	190.08	205.722	178.141	94.5914	98.2141	92.4529	77.5027	199.585	81.4075	67.8979	111.17	119.627	108.372	162.828	74.4579	84.9801	171.209	108.789	117.055	75.5856	156.377	106.967	85.082	143.988	61.0406	117.015	94.768	18.5164	14.4818	11.2956
ENSMUSG00000070732	32.038	20.7698	20.0064	30.0972	24.0182	8.71345	41.6668	22.4392	30.9138	19.1239	12.4157	38.1047	34.735	19.8666	30.1246	34.1914	44.8551	48.5319	26.4449	39.3859	24.2979	33.7023	24.4633	23.1894	35.3275	19.9293	44.9066	13.9556	20.1859	14.2933	29.2836	35.0125	32.1226	17.3158	13.5732	34.9405	26.7656	11.1481	19.9896	7.35893	10.3517	15.8009	19.0172	15.4143	9.90125	17.2305	7.40654	21.7227	3.7652
ENSMUSG00000034353	0	0	0	0	0	0	0	0	0	0	0	0.482338	0	0	0	0	0	0	0	0	0	0	0	1.36408	2.25495	0	0	0	0	0	0	0	0	0	0	3.49405	3.45362	0	0	0	0	0	0	0	0	0.957253	0	0	0
ENSMUSG00000034343	0	0	2.30843	1.94175	0	1.24478	1.06838	1.83177	2.37798	1.52991	2.69907	0.964676	9.35173	2.83808	2.11401	0	4.00492	1.64515	0	3.42486	1.61986	0	0	9.54859	2.25495	15.5005	4.98962	1.55062	7.34031	3.17628	6.23056	10.0036	3.32302	3.46316	3.54084	0	0.863405	7.43204	6.24674	0	0	0	2.71675	0	2.70034	0	9.25818	12.0682	3.7652
ENSMUSG00000097285	0	0	0	0	0	1.24478	0	0	0	0	0	0	0	0	0	0	0	0	0	0	0	0	1.63089	19.0972	33.8242	35.4298	0	17.0568	14.6806	11.117	6.85362	1.66726	19.9381	3.46316	5.31125	0	3.45362	26.0121	22.4883	5.5192	0	4.86183	19.0172	9.24858	7.20091	10.5298	7.40654	7.24092	0
ENSMUSG00000026307	0	0	0	0	0	1.24478	0	0	0	0	0	0	0	0	0	0	0	0	0	0	0	0	0	10.9127	10.5231	3.32154	0	4.65186	1.83508	4.76442	4.98445	1.66726	8.8614	6.92632	1.18028	10.4822	7.77065	1.85801	2.4987	7.35893	6.90111	4.86183	8.15024	1.23314	0.900113	1.91451	0	9.65456	0
ENSMUSG00000090322	0	0	0	0	0	1.24478	0	0	0	0	0	0	0	0	0	0	0	0	0	0	0	0	0	0	3.75825	1.10718	0	3.87655	0	0	2.49223	1.66726	2.21535	6.92632	0	3.49405	2.59022	3.71602	0	5.5192	0	2.43091	0	0	0.900113	0	0	2.41364	3.7652
ENSMUSG00000047443	1.16502	0	0.769476	0	0.750568	0	2.13676	1.37383	1.78349	1.52991	1.61944	0.482338	2.67192	1.89205	0	0	0.800984	0	0	0	1.61986	0	0	0	0	0	4.98962	0	0	0	0	0	1.10767	0	0	0	1.72681	0	2.4987	0	0	0	0	0	0	0	0	0	0
ENSMUSG00000026309	6.40759	2.49238	7.69476	2.91263	6.00454	2.48956	8.54704	7.32708	3.56698	6.88462	7.55738	13.5055	4.00788	6.62219	2.11401	5.18052	4.8059	4.11287	3.30561	3.42486	6.47943	0	2.44633	4.09225	1.5033	3.32154	4.98962	7.75309	3.67016	0	5.60751	0	5.53837	1.73158	0.590139	0	6.04384	1.85801	4.9974	0	3.45055	4.86183	8.15024	5.54915	5.40068	0	2.77745	4.82728	0
ENSMUSG00000067071	5.82509	0.830792	3.84738	7.76702	4.50341	11.203	4.27352	2.28971	5.94496	8.41453	3.77869	2.89403	4.00788	3.78411	3.69951	6.21662	0.800984	3.2903	6.61122	1.71243	0	9.62922	0.815443	1.36408	3.0066	1.10718	0	5.42717	0.917539	1.58814	0	0	0	0	2.9507	0	1.72681	5.57403	0	0	0	0	0	0	0	0	0	0	0
ENSMUSG00000034292	8.15512	9.9695	2.30843	11.6505	2.2517	0	10.6838	12.8224	7.72845	1.52991	2.69907	10.6114	6.67981	8.51424	6.34202	4.14441	22.4275	9.04832	6.61122	10.2746	8.09929	0	4.07722	2.72817	2.25495	2.21436	4.98962	0	0.917539	1.58814	0	0	0	0	0	0	0	0	0.624674	0	3.45055	1.21546	0	0	0	0.957253	9.25818	4.82728	11.2956
ENSMUSG00000026311	0	0	0	0	0	0	0	0	0	0	0	0	0	0.946027	0	0	0	0.822575	0	0	0	0	0	0	3.75825	0	0	0	0	0	0	0	0	0	0	0	0	0	0	0	0	0	0	0	0	0	0	0	3.7652
ENSMUSG00000026313	2.33003	0.830792	3.0779	0	3.00227	0	1.06838	1.83177	1.18899	1.52991	1.07963	2.41169	4.00788	3.78411	1.5855	1.0361	2.40295	4.93545	0	0	1.61986	0	2.44633	2.72817	0	5.5359	9.97924	2.32593	4.5877	4.76442	1.24611	5.00178	1.10767	0	3.54084	0	0	3.71602	1.24935	1.83973	0	0	0	0.616572	0	3.82901	4.62909	108.614	0
ENSMUSG00000096941	0	0	0.769476	0	0	0	0	0	0	0	0.539813	0	0	0	0	0	0	0	0	0	0	0	0	0	0	0	4.98962	0	0	0	0	0	0	0	0	0	0	0	0	0	0	0	0	0	0	0	0	106.2	0
ENSMUSG00000026260	48.9307	24.9238	32.318	55.34	40.5307	36.0986	76.9234	40.7569	42.8037	45.8974	25.911	38.587	22.7113	31.2189	50.2076	43.5164	45.6561	50.9996	29.7505	70.2096	76.1333	72.2192	34.2486	6.82042	23.3011	13.2862	14.9689	10.079	19.2683	14.2933	28.0375	18.3399	11.0767	10.3895	7.08167	17.4703	13.8145	26.0121	11.8688	1.83973	3.45055	9.72365	10.867	8.01543	7.20091	11.487	20.368	19.3091	11.2956
ENSMUSG00000073616	59.4159	49.8475	53.0938	47.573	83.313	51.0359	81.1969	59.0746	71.3395	53.547	41.5656	66.5626	72.1419	79.4663	57.0782	56.9857	71.2875	55.9351	115.696	101.033	85.8525	86.663	70.9436	70.9324	87.943	102.968	139.709	82.9581	87.1662	52.4086	88.474	110.039	134.029	157.574	58.4238	216.631	140.735	79.8945	92.4518	191.332	89.7144	128.838	105.953	94.952	134.117	91.8963	141.65	101.373	101.66
ENSMUSG00000100546	12.2327	2.49238	13.0811	21.3593	10.5079	3.73434	19.2308	10.5327	5.94496	16.8291	7.55738	22.6699	6.67981	16.0825	11.0985	14.5055	36.0443	18.9192	36.3617	10.2746	21.0581	9.62922	9.78532	1.36408	1.5033	14.3934	14.9689	6.20248	3.67016	1.58814	8.72279	6.66904	14.3998	1.73158	4.13098	13.9762	17.2681	1.85801	0.624674	9.19866	10.3517	2.43091	5.43349	0	3.60045	7.65802	0	0	0
ENSMUSG00000034220	0.582509	0.830792	0.769476	0.970877	0.750568	0	1.06838	1.37383	2.37798	0	2.69907	0.482338	2.67192	3.78411	4.75651	0	2.40295	0	0	0	0	0	0.815443	1.36408	0	0	4.98962	2.32593	0.917539	0	0.623056	0	2.21535	0	1.77042	0	2.59022	0	4.9974	1.83973	0	1.21546	0	4.316	0.900113	1.91451	0	0	0
ENSMUSG00000034212	0.582509	0.830792	0.769476	0.970877	0	0	1.06838	1.37383	2.97248	0	1.61944	0.964676	2.67192	4.73014	4.75651	0	2.40295	0	0	0	0	0	0.815443	1.36408	0	2.21436	0	2.32593	0	0	0.623056	0	1.10767	0	0	0	2.59022	0	0.624674	1.83973	0	1.21546	0	4.316	0	1.91451	0	0	0
ENSMUSG00000047067	0	0	0	0	0	0	0	0	0	0	0	0	0	0	0	0	0	0	0	0	0	0	0	1.36408	0.751649	2.21436	0	0	0	3.17628	0.623056	0	0	0	1.77042	0	0	1.85801	1.87402	0	0	0	0	0	0	0	1.85164	0	0
ENSMUSG00000097251	0	0	0	0	0	0	0	0	0	0	0	0	0	0	0	0	0	0	0	0	0	0	0	0	0	0	0	0	0	3.17628	0	0	0	0	1.18028	0	0	0	0.624674	0	0	0	0	0	0	0	0.925818	0	0
ENSMUSG00000026269	0	0	2.30843	0.970877	0	0	1.06838	1.83177	1.18899	1.52991	0	0	0	2.83808	0.528502	0	0	0	0	0	0	0	0	2.72817	1.5033	0	0	0	0	3.17628	1.24611	0	3.32302	0	1.77042	0	0	1.85801	0	0	0	1.21546	0	0	0	0	0	0	0
ENSMUSG00000100632	0.582509	0	0.769476	0	0.750568	0	0	0	0	0	0.539813	0	0	0	0	0	0	0	0	0	0	0	0	1.36408	0	2.21436	4.98962	4.65186	0	0	0	6.66904	2.21535	0	0	0	0	0	1.24935	0	6.90111	4.86183	0	3.08286	1.80023	0.957253	5.55491	0	0
ENSMUSG00000026270	2.33003	4.98475	5.38633	1.94175	3.75284	1.24478	5.3419	7.32708	10.1064	9.17949	7.55738	6.27039	6.67981	13.2444	6.34202	6.21662	6.40787	0	6.61122	5.13729	3.23972	0	11.4162	1.36408	1.5033	14.3934	4.98962	3.10124	3.67016	6.35256	3.11528	5.00178	5.53837	5.19474	4.72111	10.4822	0.863405	5.57403	3.12337	3.67947	3.45055	0	5.43349	1.23314	0	4.78626	0	7.24092	0
ENSMUSG00000026271	3.49505	4.98475	4.61686	0.970877	9.75738	11.203	4.27352	7.78502	7.13395	6.11966	17.274	4.34104	13.3596	16.0825	7.92752	4.14441	3.20393	1.64515	0	1.71243	3.23972	0	5.7081	13.6408	4.5099	6.64309	14.9689	11.6296	6.42277	9.52884	6.23056	10.0036	14.3998	5.19474	6.49153	3.49405	3.45362	13.0061	2.4987	0	6.90111	2.43091	5.43349	3.69943	3.60045	2.87176	0	0	0
ENSMUSG00000047793	0.582509	1.66158	1.53895	0	0.750568	1.24478	3.20514	0.915885	0	1.52991	0.539813	0.482338	0	0.946027	1.057	0	0	0	0	0	0	0	1.63089	1.36408	0	0	4.98962	0	3.67016	0	0	0	0	0	1.18028	0	0.863405	0	0	0	3.45055	0	0	0	0	0	0	0	0
ENSMUSG00000026273	14.5627	14.1235	17.6979	29.1263	21.0159	14.9373	23.5044	16.028	25.5633	27.5385	23.7518	19.7759	24.0473	17.0285	19.0261	29.0109	32.8403	15.6289	16.528	23.974	30.7773	24.0731	23.6479	10.9127	1.5033	7.75027	4.98962	0.775309	12.8455	3.17628	11.215	1.66726	0	13.8526	2.36056	6.9881	8.63405	1.85801	1.24935	9.19866	17.2528	4.86183	5.43349	1.23314	4.50057	8.61527	23.1455	26.55	7.53041
ENSMUSG00000026274	2.91254	1.66158	0.769476	0	3.75284	1.24478	2.13676	0.457943	2.37798	0	1.61944	0	1.33596	0	0.528502	0	0.800984	0	0	0	0	0	0.815443	0	0	0	0	0	0.917539	7.9407	1.86917	1.66726	5.53837	0	2.36056	0	0.863405	0	2.4987	1.83973	0	0	0	0	0	9.57253	0.925818	0	7.53041
ENSMUSG00000026275	61.7459	47.3551	55.4023	72.8158	48.7869	23.6508	94.0175	53.1213	52.3157	50.4872	39.4064	63.1863	53.4385	47.3014	45.9796	68.3828	76.8944	78.9672	99.1683	133.569	124.729	101.107	54.6347	36.8303	46.6023	50.9303	54.8858	34.1136	32.1139	33.351	39.8756	78.3613	55.3837	29.4368	30.6872	69.881	64.7554	26.0121	49.3493	38.6344	65.5605	32.8173	40.7512	20.3469	21.6027	43.0764	37.0327	48.2728	52.7128
ENSMUSG00000034088	66.9885	63.971	104.649	97.0877	82.5625	62.2389	154.915	72.8129	79.6625	57.3718	51.8221	90.1972	82.8296	62.4378	66.5912	78.7439	110.536	127.499	201.642	202.067	178.184	163.697	88.0679	121.404	94.7078	59.7878	139.709	93.8124	103.682	139.756	98.4429	178.397	150.644	90.0421	82.0294	216.631	145.915	143.067	69.9635	126.942	113.868	98.452	127.687	73.372	114.314	111.999	119.431	77.2364	60.2432
ENSMUSG00000026276	31.4555	29.9085	22.3148	32.039	24.0182	31.1195	29.9146	27.9345	23.7798	35.188	24.8314	42.4457	29.3912	18.9205	32.2386	24.8665	45.6561	25.4998	39.6673	34.2486	38.8766	38.5169	32.6177	43.6507	38.3341	58.6806	29.9377	41.8667	32.1139	30.1747	32.3989	21.6744	52.0607	53.679	60.7844	73.3751	43.1703	44.5923	37.4805	34.9549	44.8572	55.911	57.0517	35.7612	68.4086	40.2046	66.6589	74.8228	64.0085
ENSMUSG00000116048	31.4555	29.0777	22.3148	32.039	24.0182	31.1195	29.9146	27.9345	23.1853	35.188	24.2916	42.9281	29.3912	18.9205	32.2386	24.8665	45.6561	25.4998	39.6673	34.2486	38.8766	38.5169	31.8023	43.6507	38.3341	58.6806	29.9377	41.8667	30.2788	30.1747	32.3989	21.6744	52.0607	53.679	59.0139	73.3751	41.4435	44.5923	36.8558	34.9549	44.8572	53.4801	57.0517	35.7612	66.6084	40.2046	64.8073	72.4092	64.0085
ENSMUSG00000034066	11.6502	13.2927	20.7758	10.6797	11.2585	13.6926	5.3419	5.95325	7.13395	7.64957	7.55738	11.0938	9.35173	10.4063	11.0985	4.14441	16.0197	4.11287	13.2224	8.56215	9.71915	9.62922	13.8625	9.54859	6.0132	7.75027	9.97924	2.32593	5.50523	6.35256	6.23056	6.66904	2.21535	1.73158	8.85209	0	1.72681	1.85801	8.12077	3.67947	3.45055	2.43091	5.43349	2.46629	3.60045	3.82901	3.70327	2.41364	11.2956
ENSMUSG00000103854	0.582509	0	0	0	0	1.24478	0	0	0	0	0	0	0	0	0	0	0	0	0	0	0	0	0	4.09225	5.26155	0	0	2.32593	0	1.58814	3.11528	8.33631	13.2921	3.46316	9.44223	24.4584	10.3609	0	0	5.5192	0	12.1546	10.867	5.54915	5.40068	0	4.62909	0	11.2956
ENSMUSG00000026277	18.0578	9.9695	6.92528	10.6797	9.75738	13.6926	2.13676	7.32708	14.8624	10.7094	15.1148	14.9525	12.0237	14.1904	8.98453	7.25273	5.60688	10.6935	9.91683	8.56215	9.71915	19.2584	15.4934	12.2768	12.778	7.75027	19.9585	3.87655	7.34031	12.7051	12.4611	10.0036	3.32302	8.6579	10.6225	3.49405	13.8145	3.71602	14.3675	9.19866	10.3517	6.07728	2.71675	3.69943	7.20091	9.57253	3.70327	4.82728	7.53041
ENSMUSG00000026278	0	0	0	0	0	0	0	0	0	0	0	0	0	0	0	0	0	0	0	0	0	0	0	1.36408	0.751649	0	0	0	3.67016	0	0	0	0	0	0	0	0	0	0	0	0	6.07728	0	1.84972	2.70034	0	0	0	0
ENSMUSG00000026279	2.91254	1.66158	0.769476	2.91263	3.75284	0	0	1.83177	3.56698	3.82479	5.39813	3.8587	0	5.67616	1.5855	0	0.800984	0	0	1.71243	1.61986	0	0.815443	16.369	6.76484	18.8221	9.97924	19.3827	20.1859	12.7051	7.47668	0	15.5074	10.3895	13.5732	10.4822	12.0877	14.8641	11.2441	25.7563	6.90111	27.9555	19.0172	8.632	5.40068	22.0168	20.368	4.82728	0
ENSMUSG00000101952	0.582509	0	0	2.91263	0	0	0	0	0.594496	0.764957	0	0	0	0	0	0	0	0	0	0	0	0	0	0	0	0	0	3.10124	0	0	1.24611	0	0	0	0.590139	0	0	0	0	0	0	1.21546	0	0	0	0	1.85164	0	0
ENSMUSG00000026280	5.24258	0	2.30843	9.70877	2.2517	6.22389	2.13676	2.74766	5.94496	5.3547	5.93794	0.964676	14.6956	4.73014	7.39902	8.28883	7.20885	0.822575	6.61122	0	1.61986	0	5.7081	8.18451	9.01979	9.96463	4.98962	2.32593	14.6806	15.8814	19.9378	3.33452	17.7228	8.6579	16.5239	3.49405	8.63405	27.8702	6.24674	5.5192	20.7033	46.1874	29.8842	17.264	27.0034	24.8886	34.2553	26.55	22.5912
ENSMUSG00000026281	7.57261	4.15396	8.46423	11.6505	6.00454	3.73434	12.8206	19.2336	13.0789	13.0043	4.31851	19.7759	8.01577	5.67616	12.1555	11.3971	13.6167	8.22575	3.30561	5.13729	17.8184	24.0731	8.15443	65.4761	40.5891	80.8242	9.97924	72.8791	59.64	49.2324	33.645	31.678	40.984	76.1895	58.4238	62.8929	44.8971	42.7342	58.0947	47.833	58.6594	111.822	48.9014	53.0252	59.4075	67.0077	161.092	173.782	176.965
ENSMUSG00000026283	50.0957	49.0167	36.9348	59.2235	40.5307	29.8747	57.6925	43.0466	45.1817	44.3675	32.9286	63.1863	40.0788	34.057	35.4096	40.408	63.2777	42.7739	69.4178	51.3729	59.9347	72.2192	43.2185	12.2768	18.0396	8.85745	59.8754	16.2815	12.8455	7.9407	13.0842	20.0071	21.0458	15.5842	10.0324	27.9524	22.4485	13.0061	8.12077	12.8781	27.6044	14.5855	16.3005	15.4143	9.00113	10.5298	24.9971	41.0319	22.5912
ENSMUSG00000073609	0	0	0	0	0	1.24478	0	0	0	0	0	1.44701	0	0	0	0	0	0	0	0	0	0	0	0	0	0	0	0	0	1.58814	0	0	4.4307	0	0	0	0	0	0	1.83973	0	0	0	0	0	0	0.925818	0	7.53041
ENSMUSG00000094651	0	0	0	0	0	0	0	0	0	0	0	0	0	0	0	0	0	0	0	0	0	0	0	0	6.0132	2.21436	4.98962	1.55062	2.75262	4.76442	2.49223	8.33631	4.4307	1.73158	4.13098	0	6.04384	5.57403	0	0	3.45055	10.9391	5.43349	3.69943	1.80023	1.91451	2.77745	0	0
ENSMUSG00000073608	1.74753	4.98475	4.61686	1.94175	3.75284	0	2.13676	0.457943	1.78349	2.29487	1.61944	1.44701	4.00788	1.89205	2.64251	3.10831	6.40787	3.2903	0	1.71243	1.61986	4.81461	0.815443	0	3.0066	6.64309	0	0	0	1.58814	0	0	0	0	0	6.9881	0	0	0	0	0	0	2.71675	0	0.900113	2.87176	0	0	0
ENSMUSG00000051185	2.91254	0	0.769476	0	1.50114	1.24478	0	1.83177	1.78349	1.52991	1.61944	3.37637	4.00788	4.73014	0.528502	6.21662	1.60197	1.64515	0	0	3.23972	0	0.815443	0	0.751649	0	0	1.55062	0.917539	0	2.49223	0	0	0	2.9507	0	1.72681	1.85801	0	0	3.45055	1.21546	0	3.08286	3.60045	0.957253	2.77745	2.41364	7.53041
ENSMUSG00000081051	0	0	0	0	0	0	0	0	0.594496	1.52991	0.539813	0	0	0	0	1.0361	0	0	0	0	1.61986	0	0.815443	6.82042	3.0066	12.179	4.98962	4.65186	2.75262	3.17628	0	0	1.10767	1.73158	1.77042	0	3.45362	3.71602	3.74805	1.83973	0	6.07728	0	3.69943	3.60045	4.78626	23.1455	2.41364	3.7652
ENSMUSG00000040693	0	0	0	0	0	0	0	0.457943	0	0	0	0	0	0	0	0	1.60197	0.822575	0	0	0	0	0.815443	12.2768	7.51649	27.6795	4.98962	13.9556	11.0105	17.4695	0.623056	10.0036	7.75372	5.19474	23.0154	0	4.31703	18.5801	10.6195	11.0384	6.90111	13.37	0	11.7149	18.9024	6.70077	21.2938	19.3091	15.0608
ENSMUSG00000097814	0	0	0	0	0	0	0	0	0	0	0	0	0	0	0	0	0	0	0	0	0	0	0	0	1.5033	9.96463	4.98962	0	2.75262	0	0	0	0	8.6579	0.590139	0	4.31703	0	3.12337	5.5192	0	10.9391	0	0	0.900113	0.957253	0	0	0
ENSMUSG00000044768	47.7657	70.6173	43.8601	33.0098	56.2926	60.9941	45.9404	52.2055	42.8037	35.188	42.1054	45.3398	41.4148	46.3553	38.0521	43.5164	40.8502	33.7256	33.0561	35.961	48.5957	9.62922	54.6347	57.2916	40.5891	27.6795	39.917	48.8445	51.3822	49.2324	44.8601	33.3452	76.4296	29.4368	54.2928	55.9048	48.3507	40.8762	64.9661	27.596	44.8572	34.0328	48.9014	42.5434	48.6061	42.1191	11.1098	12.0682	11.2956
ENSMUSG00000040648	56.5033	42.3704	48.477	50.4856	66.8005	60.9941	79.0601	60.9064	45.7762	45.8974	37.7869	47.7515	48.0946	53.9235	41.2231	48.6969	82.5013	74.8543	72.7234	90.7588	69.6539	48.1461	58.7119	68.2042	57.877	36.537	54.8858	38.7655	51.3822	52.4086	52.3367	43.3488	94.1523	29.4368	38.3591	48.9167	70.7992	33.4442	44.9766	38.6344	48.3077	25.5246	24.4507	38.2274	28.8036	33.5038	49.9942	21.7227	60.2432
ENSMUSG00000026333	6.40759	4.15396	3.84738	3.88351	0.750568	0	2.13676	2.74766	0.594496	3.05983	1.07963	3.37637	1.33596	0.946027	1.057	3.10831	5.60688	3.2903	6.61122	5.13729	0	0	1.63089	8.18451	4.5099	13.2862	0	0.775309	5.50523	0	4.98445	1.66726	6.64605	8.6579	0	3.49405	0.863405	0	5.62207	9.19866	3.45055	9.72365	2.71675	1.84972	4.50057	5.74352	26.8487	14.4818	15.0608
ENSMUSG00000026335	0	0	0	0	0	0	1.06838	2.28971	1.78349	2.29487	0	2.41169	0	0	0.528502	0	0	0.822575	0	0	1.61986	0	0	0	0	8.85745	0	2.32593	0.917539	0	8.72279	0	1.10767	1.73158	0	0	5.18043	0	1.87402	18.3973	3.45055	0	0	6.78229	3.60045	0.957253	0	4.82728	3.7652
ENSMUSG00000089782	1.74753	0	2.30843	0.970877	0.750568	0	3.20514	1.37383	2.37798	3.05983	1.61944	2.41169	1.33596	2.83808	2.11401	0	2.40295	0	3.30561	1.71243	3.23972	0	0.815443	1.36408	0	2.21436	4.98962	0.775309	0	0	2.49223	3.33452	2.21535	0	1.18028	3.49405	1.72681	1.85801	0.624674	1.83973	6.90111	2.43091	0	1.23314	0.900113	0	5.55491	0	0
ENSMUSG00000082431	0.582509	0.830792	0	0	3.00227	2.48956	0	0.457943	2.37798	4.58974	4.31851	0.482338	1.33596	1.89205	1.057	0	0	0	0	0	0	4.81461	0	1.36408	0.751649	2.21436	0	1.55062	0	0	2.49223	0	0	1.73158	5.31125	0	3.45362	0	2.4987	0	3.45055	1.21546	5.43349	1.23314	0.900113	0	0.925818	0	0
ENSMUSG00000050840	7.57261	2.49238	2.30843	7.76702	4.50341	4.97911	3.20514	2.28971	2.37798	4.58974	4.31851	15.9172	6.67981	4.73014	4.22801	8.28883	8.81082	5.75802	0	8.56215	11.339	4.81461	5.7081	0	0	0	4.98962	0.775309	0	0	0	0	0	1.73158	0.590139	0	0	0	0	5.5192	10.3517	2.43091	0	2.46629	3.60045	0	0	0	3.7652
ENSMUSG00000047496	12.2327	4.98475	3.84738	8.7379	6.75511	13.6926	4.27352	4.12148	4.16147	13.7692	5.39813	4.34104	13.3596	7.56822	5.28502	1.0361	4.8059	2.46772	3.30561	1.71243	3.23972	0	13.8625	0	0	0	0	1.55062	0	0	3.73834	0	3.32302	0	2.9507	0	1.72681	1.85801	0	0	0	0	0	0	1.80023	0	0.925818	0	0
ENSMUSG00000067017	0.582509	2.49238	0	0	1.50114	1.24478	0	0	1.18899	3.82479	1.61944	0	0	0	1.057	2.07221	0.800984	0	0	1.71243	0	0	0	1.36408	1.5033	0	0	0.775309	0.917539	0	0.623056	1.66726	1.10767	0	1.77042	0	1.72681	1.85801	3.12337	0	3.45055	0	0	1.84972	0.900113	1.91451	0	0	0
ENSMUSG00000056536	7.57261	7.47713	7.69476	20.3884	4.50341	2.48956	7.47866	8.70091	4.75597	6.88462	11.3361	6.75273	8.01577	7.56822	6.34202	11.3971	12.8157	8.22575	3.30561	6.84972	4.85957	14.4438	4.07722	9.54859	5.26155	15.5005	14.9689	6.97779	2.75262	6.35256	7.47668	1.66726	6.64605	6.92632	1.77042	13.9762	9.49746	0	12.4935	1.83973	10.3517	2.43091	10.867	9.24858	3.60045	6.70077	0.925818	7.24092	3.7652
ENSMUSG00000100672	7.57261	5.81554	0.769476	0	2.2517	7.46867	1.06838	2.28971	0	2.29487	2.69907	4.82338	1.33596	2.83808	1.5855	2.07221	2.40295	3.2903	0	8.56215	1.61986	0	2.44633	0	0	0	0	0	0	0	0	0	0	0	0	0	0	0	0	0	0	0	0	0.616572	0.900113	0	0	0	0
ENSMUSG00000026319	20.9703	15.785	12.3116	10.6797	14.2608	17.4269	22.436	19.6915	12.4844	11.4744	11.8759	12.5408	22.7113	17.9745	11.0985	4.14441	5.60688	16.4515	6.61122	8.56215	9.71915	9.62922	17.1243	10.9127	41.3407	8.85745	0	18.6074	43.1243	26.9984	39.2525	13.3381	26.5842	31.1684	27.1464	34.9405	12.0877	33.4442	31.2337	14.7179	24.1539	18.2319	21.734	24.6629	27.0034	30.6321	16.6647	28.9637	18.826
ENSMUSG00000104044	0	0	0	0	0	0	0	0	0	0	0	0	0	0	0	0	0	0	0	0	0	0	0	0	0	0	0	0	0	0	0	1.66726	1.10767	0	0	0	0	3.71602	1.24935	1.83973	0	2.43091	0	0	0	0	0	0	0
ENSMUSG00000026321	0	0	0	0	0	0	0	0	0	0	0	0	0	0	0	0	0	0	0	0	0	0	0	0	0.751649	0	0	0	0	0	0	1.66726	0	0	0	0	0.863405	0	0	0	0	0	0	0	0	0	0	0	0
ENSMUSG00000099843	0.582509	0	0.769476	0.970877	0	0	0	0.457943	1.18899	0	2.15925	0.482338	1.33596	0.946027	0.528502	0	0	0	3.30561	0	0	0	0	0	0.751649	0	0	0	0.917539	0	0.623056	0	0	0	0	0	0	0	0.624674	0	0	0	0	0	0	0	0	0	0
ENSMUSG00000038866	40.1931	45.6936	26.1622	27.1846	45.0341	57.2598	24.5727	38.0092	48.7487	26.7735	37.2471	18.3288	46.7587	37.8411	23.7826	23.8304	16.8207	13.1612	3.30561	18.8367	8.09929	9.62922	37.5104	12.2768	16.5363	12.179	0	26.3605	13.7631	28.5865	8.09973	20.0071	16.6151	8.6579	19.4746	6.9881	19.8583	20.4381	11.8688	3.67947	20.7033	8.5082	32.601	17.8806	11.7015	24.8886	12.0356	4.82728	3.7652
ENSMUSG00000044340	4.07756	1.66158	0.769476	4.85439	0	4.97911	0	1.37383	1.78349	0.764957	3.23888	2.41169	1.33596	0.946027	1.5855	2.07221	0	0.822575	0	0	1.61986	0	0	0	0	0	0	0	0.917539	0	0	0	0	0	2.36056	0	0	1.85801	0	1.83973	0	0	0	0	0	0	0	0	3.7652
ENSMUSG00000009905	16.3102	10.8003	7.69476	12.6214	12.0091	18.6717	10.6838	18.7756	20.8074	10.7094	8.63701	9.64676	13.3596	11.3523	16.912	9.32493	2.40295	7.40317	16.528	5.13729	4.85957	4.81461	16.3089	13.6408	3.0066	0	9.97924	3.10124	6.42277	9.52884	1.86917	1.66726	1.10767	0	10.6225	13.9762	5.18043	1.85801	6.24674	0	3.45055	7.29274	0	8.632	2.70034	0.957253	8.33236	16.8955	11.2956
ENSMUSG00000009907	26.2129	22.4314	23.8538	30.0972	15.7619	18.6717	32.0514	31.598	17.8349	28.3034	14.0351	20.7405	26.7192	15.1364	17.9691	30.047	28.8354	27.9675	42.9729	41.0983	16.1986	28.8877	21.2015	17.7331	3.75825	22.1436	9.97924	13.1803	12.8455	11.117	18.6917	11.6708	15.5074	15.5842	8.85209	13.9762	10.3609	0	19.3649	7.35893	17.2528	19.4473	2.71675	12.948	10.8014	16.2733	31.4778	53.1001	3.7652
ENSMUSG00000059956	24.4654	15.785	13.0811	28.1554	21.0159	9.95823	28.8463	22.4392	19.0239	16.8291	17.8138	21.2229	21.3754	20.8126	14.2695	29.0109	42.4521	42.7739	23.1393	44.5232	35.6369	28.8877	22.017	1.36408	20.2945	3.32154	14.9689	6.97779	0.917539	1.58814	18.0686	16.6726	6.64605	6.92632	0.590139	10.4822	11.2243	5.57403	0	3.67947	17.2528	0	0	1.23314	4.50057	0	0	2.41364	0
ENSMUSG00000044594	6.9901	1.66158	6.15581	8.7379	1.50114	0	3.20514	2.28971	3.56698	10.7094	7.01757	1.92935	2.67192	2.83808	4.75651	3.10831	1.60197	0	3.30561	8.56215	4.85957	0	2.44633	2.72817	9.01979	3.32154	0	3.87655	1.83508	1.58814	0.623056	10.0036	1.10767	5.19474	6.49153	3.49405	1.72681	3.71602	1.24935	0	0	0	2.71675	0.616572	0	1.91451	0	2.41364	0
ENSMUSG00000086161	14.5627	0	0	0	0	0	2.13676	0.457943	0	1.52991	0.539813	4.82338	0	0	1.057	0	7.20885	9.04832	3.30561	6.84972	0	4.81461	4.89266	1.36408	0.751649	0	0	0.775309	0	0	0.623056	0	0	0	0.590139	0	0	0	3.74805	0	0	0	0	0.616572	0	0.957253	0	0	0
ENSMUSG00000038702	1.16502	0	0	1.94175	0	1.24478	0	0.915885	0	1.52991	2.69907	1.92935	2.67192	0.946027	0	2.07221	0.800984	0.822575	0	0	1.61986	0	0	0	4.5099	2.21436	0	0.775309	1.83508	1.58814	0	6.66904	2.21535	0	0	0	1.72681	3.71602	0	0	0	2.43091	0	0	3.60045	2.87176	2.77745	0	3.7652
ENSMUSG00000097648	0	0	0	0	0	0	0	0	0	0	0	0	0	0	0	0	0	0	0	0	0	0	0	0	0	0	0	0	0	0	0	0	0	0	0	0	0	0	0	0	0	0	0	0	0	0	0	0	0
ENSMUSG00000070695	0.582509	0.830792	0	0.970877	0	0	1.06838	0.457943	1.18899	0	1.07963	1.92935	2.67192	0	0	1.0361	4.00492	0.822575	0	0	0	0	1.63089	1.36408	6.76484	1.10718	0	0	0	0	3.11528	5.00178	1.10767	0	4.72111	3.49405	1.72681	0	1.24935	1.83973	3.45055	1.21546	0	1.84972	1.80023	2.87176	0	0	0
ENSMUSG00000101373	4.66007	5.81554	6.15581	12.6214	2.2517	1.24478	6.41028	6.86914	5.35046	6.88462	6.47776	7.23507	2.67192	8.51424	16.3835	9.32493	11.2138	14.8063	3.30561	3.42486	6.47943	4.81461	4.89266	1.36408	1.5033	0	0	0	0	0	1.24611	5.00178	2.21535	3.46316	0	0	0	1.85801	0	0	6.90111	0	0	1.23314	0	0	0	2.41364	0
ENSMUSG00000099615	5.82509	1.66158	3.84738	6.79614	6.00454	0	6.41028	4.57943	1.78349	8.41453	4.31851	4.34104	2.67192	5.67616	5.81352	7.25273	12.0148	1.64515	6.61122	5.13729	3.23972	0	3.26177	0	3.0066	1.10718	0	2.32593	0.917539	0	0	1.66726	2.21535	1.73158	0.590139	6.9881	4.31703	0	0.624674	3.67947	6.90111	0	2.71675	0.616572	0.900113	0.957253	0	0	0
ENSMUSG00000100617	7.57261	4.15396	10.7727	13.5923	5.25397	0	7.47866	1.37383	4.16147	8.41453	0.539813	6.75273	4.00788	4.73014	12.1555	10.361	18.4226	11.516	16.528	6.84972	19.4383	0	2.44633	0	6.0132	3.32154	0	0	0.917539	0	3.11528	1.66726	3.32302	0	1.18028	3.49405	12.0877	3.71602	0	1.83973	3.45055	0	2.71675	0	0	2.87176	0	0	0
ENSMUSG00000102030	12.2327	13.2927	10.7727	6.79614	13.5102	14.9373	14.9573	19.6915	16.0514	16.0641	16.1944	12.5408	13.3596	12.2984	13.741	10.361	12.0148	9.8709	9.91683	13.6994	8.09929	4.81461	13.0471	2.72817	6.76484	0	4.98962	3.87655	0.917539	4.76442	6.23056	3.33452	4.4307	0	4.13098	6.9881	14.6779	7.43204	1.87402	1.83973	3.45055	1.21546	8.15024	1.23314	4.50057	3.82901	1.85164	0	0
ENSMUSG00000026374	33.7855	36.5548	26.1622	34.9516	21.0159	16.1821	55.5558	48.084	45.7762	31.3633	26.4508	53.5395	46.7587	21.7586	32.2386	42.4802	59.2728	39.4836	69.4178	44.5232	71.2737	33.7023	35.8795	60.0197	17.2879	28.7867	19.9585	14.7309	39.4542	25.4103	14.3303	25.0089	11.0767	25.9737	35.4084	31.4465	13.8145	20.4381	26.2363	23.9165	13.8022	70.4965	13.5837	36.9943	7.20091	66.0504	119.431	96.5456	94.1301
ENSMUSG00000026377	58.2509	52.3399	47.7075	77.6702	63.0477	49.7911	73.7182	52.6634	60.0441	47.4274	43.1851	70.4213	60.1183	48.2474	45.4511	71.4911	84.9043	76.4995	128.919	131.857	115.01	105.921	66.8663	148.685	108.238	105.182	124.74	102.341	105.517	122.287	105.297	116.708	106.337	185.279	87.9308	185.185	150.233	150.499	129.932	169.255	155.275	194.473	184.739	107.9	163.821	123.486	176.831	236.537	297.451
ENSMUSG00000099936	0	0	0	0	0	0	0	0	0	0	0	0	0	0.946027	0	0	0.800984	0	0	0	0	0	0	1.36408	15.033	0	0	6.20248	4.5877	7.9407	4.36139	0	1.10767	25.9737	2.9507	6.9881	4.31703	3.71602	9.99479	12.8781	6.90111	20.6628	8.15024	7.39886	6.30079	4.78626	3.70327	0	0
ENSMUSG00000064302	18.6403	4.15396	15.3895	30.0972	21.0159	9.95823	27.7779	15.57	18.4294	20.6538	12.4157	13.5055	16.0315	13.2444	15.855	15.5416	24.0295	19.7418	13.2224	30.8237	16.1986	14.4438	15.4934	9.54859	12.778	2.21436	34.9273	11.6296	10.0929	14.2933	21.807	6.66904	7.75372	1.73158	5.90139	6.9881	12.0877	11.1481	6.87142	11.0384	17.2528	9.72365	2.71675	9.24858	3.60045	9.57253	1.85164	4.82728	11.2956
ENSMUSG00000107722	1.74753	1.66158	0.769476	2.91263	2.2517	1.24478	1.06838	2.28971	4.75597	2.29487	4.31851	0.964676	2.67192	9.46027	4.22801	2.07221	4.8059	0.822575	0	0	0	0	0.815443	6.82042	1.5033	1.10718	9.97924	1.55062	0.917539	1.58814	0.623056	8.33631	4.4307	0	0.590139	3.49405	7.77065	0	0	3.67947	10.3517	0	0	1.84972	0	0	0	14.4818	0
ENSMUSG00000080542	1.74753	1.66158	0.769476	2.91263	2.2517	1.24478	1.06838	2.28971	2.97248	2.29487	3.77869	0.482338	2.67192	6.62219	3.17101	1.0361	1.60197	0.822575	0	0	0	0	0.815443	6.82042	1.5033	1.10718	9.97924	1.55062	0.917539	1.58814	0.623056	5.00178	4.4307	0	0.590139	3.49405	7.77065	0	0	3.67947	10.3517	0	0	1.84972	0	0	0	14.4818	0
ENSMUSG00000026380	1.74753	4.15396	1.53895	0	3.00227	1.24478	1.06838	4.12148	1.18899	3.05983	2.69907	3.37637	5.34385	6.62219	3.69951	4.14441	4.00492	0.822575	0	0	6.47943	0	1.63089	4.09225	8.26814	8.85745	4.98962	5.42717	2.75262	3.17628	0.623056	3.33452	9.96907	0	0.590139	3.49405	3.45362	0	0	0	3.45055	0	2.71675	3.08286	0	1.91451	0.925818	0	0
ENSMUSG00000088363	0	0	0	0	0	0	0	0	0	0	0	0	0	0	0	0	0	0	0	0	0	0	0	0	0	0	0	0	0	0	0	0	0	0	0	0	0	0	0	0	0	0	0	0	0	0	0	0	0
ENSMUSG00000004451	0	0	0	0	0	0	0	0	0	0	0	0.964676	0	0	0	0	0.800984	0	0	0	0	0	0	2.72817	0	0	0	2.32593	0	0	0	0	0	0	0	0	0	0	0.624674	0	0	0	0	0	0	0	0.925818	4.82728	0
ENSMUSG00000098447	0	0	0	0	0	0	0	0	1.78349	0	1.07963	0	0	0	0	1.0361	0	0	0	0	0	0	0	0	0	3.32154	0	1.55062	0	0	0	0	0	0	0	0	0	0	0	0	0	0	0	0	0	0	6.48073	0	0
ENSMUSG00000098923	0.582509	0	0	0	0.750568	0	0	0	1.78349	1.52991	1.07963	0	0	0	0	1.0361	0.800984	0	3.30561	0	0	0	0	2.72817	0	2.21436	9.97924	0	15.5982	4.76442	3.11528	0	0	0	0.590139	0	0	0	8.74544	0	3.45055	12.1546	2.71675	1.84972	1.80023	6.70077	13.8873	2.41364	3.7652
ENSMUSG00000026383	53.5908	54.0015	55.4023	65.0488	66.8005	51.0359	89.7439	59.5325	58.8551	41.3077	37.7869	53.0572	66.7981	41.6252	42.8086	67.3467	72.8895	74.0317	92.557	106.171	84.2326	105.921	50.5575	20.4613	27.811	18.8221	54.8858	11.6296	22.0209	17.4695	15.5764	8.33631	33.2302	22.5105	20.6549	59.3989	18.1315	37.1602	34.3571	29.4357	41.4066	14.5855	24.4507	19.1137	32.4041	14.3588	19.4422	2.41364	3.7652
ENSMUSG00000026384	1.16502	4.15396	2.30843	0.970877	0.750568	0	2.13676	2.74766	2.37798	1.52991	1.61944	1.92935	0	0	4.75651	1.0361	0.800984	0.822575	3.30561	0	0	0	1.63089	4.09225	6.0132	2.21436	0	0	6.42277	0	3.11528	0	5.53837	0	2.9507	0	4.31703	7.43204	3.74805	0	0	0	5.43349	1.84972	0	7.65802	2.77745	0	3.7652
ENSMUSG00000036975	0.582509	0	0	0	0	0	0	0	0	0	0	0	1.33596	0	0	0	0	0	0	0	0	0	0	1.36408	0	0	0	4.65186	3.67016	0	4.36139	1.66726	0	0	2.36056	0	1.72681	0	1.87402	1.83973	0	3.64637	0	0	0	0	4.62909	2.41364	0
ENSMUSG00000036962	3.49505	0	0	0.970877	0	1.24478	0	1.37383	0.594496	0.764957	0	0.964676	4.00788	0.946027	1.5855	0	3.20393	2.46772	0	0	3.23972	0	0.815443	0	0	4.42872	0	0	0	0	2.49223	3.33452	1.10767	1.73158	0	0	0	0	0	1.83973	0	1.21546	0	0	0	0	0	0	0
ENSMUSG00000050777	0	0	0	0	0	3.73434	0	0.457943	0	0.764957	0.539813	0	0	0	0	1.0361	0	0	0	0	0	0	0	5.45634	3.75825	2.21436	0	1.55062	0	0	3.11528	0	1.10767	0	0	0	1.72681	0	5.62207	3.67947	0	1.21546	5.43349	0	0	4.78626	30.552	9.65456	30.1216
ENSMUSG00000026385	68.736	63.1402	47.7075	52.4274	81.0613	46.0568	100.428	59.0746	66.5836	81.8504	43.1851	81.9974	60.1183	53.9235	65.5342	88.0688	86.5062	62.5157	145.447	107.883	111.77	125.18	61.9737	53.1993	84.9364	91.896	79.8339	93.0371	47.712	50.8205	84.7357	141.717	100.798	155.842	53.7027	139.762	119.15	57.5983	71.8376	145.339	72.4616	113.037	92.3694	73.9886	95.412	67.0077	85.1753	101.373	67.7737
ENSMUSG00000026388	57.0858	45.6936	36.9348	64.0779	50.288	36.0986	72.6499	54.9531	55.2881	48.9573	42.1054	69.4567	42.7508	48.2474	48.6221	75.6356	92.1131	51.8222	125.613	89.0463	90.712	105.921	40.7722	20.4613	12.778	16.6077	29.9377	10.8543	13.7631	17.4695	23.6761	15.0053	7.75372	6.92632	2.9507	13.9762	6.90724	9.29005	9.37012	20.2371	41.4066	7.29274	10.867	19.7303	15.3019	9.57253	7.40654	2.41364	7.53041
ENSMUSG00000026389	0	0	0	0	0	0	0	0	0	0	0	0	0	0	0	0	0	0	0	0	0	0	0	2.72817	0.751649	0	0	0	2.75262	1.58814	0	0	0	0	1.77042	0	0	0	1.87402	0	0	0	5.43349	0	0	4.78626	1.85164	0	3.7652
ENSMUSG00000003721	3.49505	2.49238	0.769476	1.94175	0.750568	3.73434	0	1.83177	1.78349	0.764957	0.539813	2.41169	2.67192	2.83808	0.528502	2.07221	3.20393	2.46772	3.30561	1.71243	1.61986	0	2.44633	1.36408	0	1.10718	0	1.55062	5.50523	0	5.60751	13.3381	1.10767	0	0.590139	0	1.72681	0	0.624674	1.83973	0	0	2.71675	0.616572	5.40068	2.87176	0	2.41364	7.53041
ENSMUSG00000026339	5.82509	8.30792	10.0032	13.5923	9.75738	1.24478	11.7522	8.70091	5.94496	9.94445	8.63701	7.71741	10.6877	10.4063	8.98453	11.3971	10.4128	11.516	13.2224	5.13729	8.09929	9.62922	10.6008	2.72817	6.0132	1.10718	0	7.75309	3.67016	4.76442	20.5609	8.33631	5.53837	3.46316	4.13098	6.9881	4.31703	5.57403	8.74544	12.8781	3.45055	6.07728	19.0172	6.78229	5.40068	2.87176	12.0356	9.65456	7.53041
ENSMUSG00000085857	1.16502	1.66158	2.30843	6.79614	0	0	4.27352	0	1.78349	1.52991	2.69907	1.44701	0	0	2.11401	3.10831	2.40295	2.46772	3.30561	0	0	0	1.63089	1.36408	2.25495	0	0	0	0	0	2.49223	0	0	0	0	3.49405	0.863405	0	0	0	0	0	0	0	0	0.957253	0	0	0
ENSMUSG00000050534	5.82509	1.66158	3.0779	11.6505	0	0	8.54704	6.86914	1.18899	3.82479	1.61944	3.37637	0	0.946027	1.5855	7.25273	4.8059	2.46772	0	0	8.09929	0	2.44633	0	0	0	0	0	1.83508	0	0	0	0	0	0	3.49405	0	0	0	0	0	0	2.71675	0	0.900113	1.91451	2.77745	0	0
ENSMUSG00000001674	140.385	110.495	138.506	171.845	172.631	109.541	155.984	115.859	159.325	116.274	77.7331	152.419	129.588	130.552	109.928	137.802	180.221	152.999	244.615	243.165	333.691	327.394	131.286	156.87	127.78	167.184	199.585	126.375	144.971	190.577	145.172	140.05	184.982	249.347	110.356	279.524	178.725	198.807	138.053	250.204	227.736	247.953	287.975	167.091	187.224	182.835	191.644	234.123	233.443
ENSMUSG00000036815	18.6403	11.6311	16.159	17.4758	10.5079	13.6926	13.8889	23.3551	20.8074	19.1239	12.4157	23.1522	17.3675	12.2984	18.4976	18.6499	30.4374	13.9838	23.1393	22.2616	30.7773	14.4438	11.4162	0	4.5099	9.96463	19.9585	4.65186	4.5877	15.8814	7.47668	8.33631	7.75372	6.92632	2.9507	10.4822	6.90724	7.43204	14.9922	36.7947	6.90111	6.07728	5.43349	4.93257	22.5028	7.65802	0.925818	0	0
ENSMUSG00000026341	39.0281	63.971	35.3959	34.9516	62.2971	34.8538	37.3933	46.2522	62.4221	39.7778	37.7869	23.6346	52.1025	50.1394	31.7101	37.2997	39.2482	36.1933	46.2785	34.2486	22.678	19.2584	49.742	57.2916	56.3737	62.0021	39.917	46.5186	53.2173	71.4663	61.0595	36.6797	67.5682	76.1895	65.5055	62.8929	46.6239	63.1724	49.974	51.5125	37.9561	63.2037	32.601	53.0252	64.8082	42.1191	25.9229	9.65456	71.5389
ENSMUSG00000026342	2.33003	0.830792	1.53895	0	0	0	1.06838	1.37383	0	0.764957	2.69907	2.41169	1.33596	0	0.528502	0	0.800984	0	0	1.71243	3.23972	0	0	2.72817	3.0066	1.10718	4.98962	0	3.67016	1.58814	0.623056	1.66726	0	1.73158	2.36056	0	4.31703	1.85801	1.87402	0	0	2.43091	0	0	1.80023	0.957253	1.85164	0	3.7652
ENSMUSG00000049690	39.0281	26.5853	30.779	22.3302	33.025	49.7911	37.3933	30.6822	34.4808	15.2991	23.7518	33.7637	30.7271	31.2189	27.4821	20.7221	28.0344	22.2095	16.528	41.0983	38.8766	19.2584	40.7722	1.36408	3.0066	3.32154	9.97924	5.42717	5.50523	1.58814	9.9689	10.0036	13.2921	12.1211	1.77042	3.49405	3.45362	3.71602	0.624674	5.5192	10.3517	8.5082	8.15024	3.08286	7.20091	10.5298	0.925818	0	0
ENSMUSG00000036155	2.91254	9.13871	4.61686	4.85439	2.2517	6.22389	8.54704	5.03737	5.94496	9.17949	4.85832	6.27039	4.00788	8.51424	10.57	6.21662	4.00492	3.2903	3.30561	13.6994	12.9589	4.81461	4.07722	1.36408	3.0066	1.10718	4.98962	3.10124	0	0	2.49223	0	1.10767	5.19474	0	0	4.31703	1.85801	2.4987	1.83973	3.45055	1.21546	0	3.69943	0.900113	2.87176	0	0	0
ENSMUSG00000099471	1.16502	0.830792	1.53895	0.970877	0.750568	1.24478	2.13676	1.37383	1.78349	0.764957	2.69907	0.482338	0	0	0	2.07221	0	3.2903	0	0	1.61986	0	0	5.45634	0.751649	0	0	0.775309	0	0	0	1.66726	0	0	1.18028	0	0	0	0	0	0	2.43091	2.71675	0	3.60045	1.91451	0.925818	4.82728	3.7652
ENSMUSG00000026348	0	0	0	0	0	0	0	1.37383	0	0	0	0	0	0	0.528502	0	1.60197	0	3.30561	0	1.61986	0	0	0	1.5033	4.42872	0	3.10124	0	1.58814	0.623056	0	3.32302	0	5.90139	0	2.59022	3.71602	0.624674	3.67947	0	7.29274	5.43349	6.16572	0.900113	0	0	0	0
ENSMUSG00000102014	0	1.66158	0	0.970877	2.2517	0	0	3.2056	0	0	1.07963	1.44701	0	1.89205	2.64251	0	2.40295	0	3.30561	0	4.85957	0	0	2.72817	5.26155	13.2862	4.98962	3.10124	1.83508	1.58814	3.73834	5.00178	1.10767	0	2.36056	0	0	5.57403	1.87402	3.67947	0	12.1546	8.15024	7.39886	2.70034	0.957253	6.48073	0	0
ENSMUSG00000026349	30.873	31.5701	56.1717	25.2428	34.5261	47.3016	28.8463	28.8504	36.8588	28.3034	32.3888	40.9987	34.735	43.5172	29.5961	33.1553	52.0639	35.3707	42.9729	32.5362	45.356	19.2584	36.6949	25.9176	15.7846	31.0011	0	45.7433	22.0209	15.8814	22.43	26.6762	28.7995	27.7053	29.507	31.4465	31.0826	37.1602	28.1103	42.3139	31.055	49.8337	48.9014	17.8806	30.6039	40.2046	36.1069	45.8591	30.1216
ENSMUSG00000036104	110.677	116.311	121.577	114.564	154.617	119.499	195.514	98.9156	112.36	100.974	86.3701	141.807	110.885	115.415	91.9593	122.26	168.207	137.37	307.422	253.44	247.838	284.062	121.501	58.6557	39.0858	40.9657	109.772	57.3729	39.4542	39.7035	74.1437	48.3506	56.4914	48.4842	44.8506	101.327	83.7503	53.8823	21.8636	75.429	58.6594	47.4028	57.0517	54.2583	75.6095	60.3069	47.2167	69.9955	56.478
ENSMUSG00000036086	8.15512	7.47713	7.69476	7.76702	3.75284	7.46867	3.20514	8.24297	8.91744	3.05983	9.71664	7.71741	16.0315	5.67616	10.57	3.10831	11.2138	1.64515	6.61122	3.42486	1.61986	0	6.52355	2.72817	8.26814	11.0718	4.98962	3.10124	4.5877	4.76442	3.11528	6.66904	2.21535	0	4.13098	6.9881	3.45362	5.57403	0.624674	1.83973	0	3.64637	0	8.632	3.60045	2.87176	7.40654	0	7.53041
ENSMUSG00000104164	0	0	0	0	0	0	0	0.457943	0	0	0	0.482338	0	0	0	0	0	0	0	0	0	0	0	1.36408	0	0	0	0	0.917539	0	0	0	0	0	1.18028	0	0	0	0	1.83973	0	0	0	2.46629	0	0	2.77745	2.41364	0
ENSMUSG00000058603	0	0	0.769476	0.970877	0.750568	0	0	0	0.594496	0.764957	1.61944	0.482338	0	0	0.528502	0	0	0	0	0	0	0	0	0	0	2.21436	0	0	2.75262	1.58814	3.11528	1.66726	1.10767	0	1.18028	0	0.863405	1.85801	0	0	3.45055	0	0	2.46629	1.80023	0	6.48073	2.41364	0
ENSMUSG00000103999	0	0	0	0	0	0	0	0	0	0	0	0	0	0	0	0	0	0	0	0	0	0	0	0	0.751649	0	0	0	0	0	0	0	0	0	0	0	0.863405	0	0	0	0	3.64637	0	0	0	0	6.48073	0	0
ENSMUSG00000056211	41.9406	28.2469	43.0906	62.1362	48.7869	49.7911	61.9661	40.7569	47.5597	37.4829	29.6897	42.9281	52.1025	43.5172	48.0936	38.3358	64.8797	59.2254	52.8897	73.6345	87.4723	52.9607	59.5274	120.039	78.9232	112.932	54.8858	79.8569	106.435	114.346	83.4895	76.694	110.767	103.895	95.0124	136.268	94.1112	109.623	100.573	154.538	141.473	162.871	160.288	100.501	130.516	120.614	156.463	127.923	214.617
ENSMUSG00000102179	0	0	0	0	0	0	0	0	0	0	0	0	0	0	0	0	0	0	0	0	0	0	0	0	0	0	0	0.775309	0.917539	0	0	5.00178	0	0	1.77042	0	0	0	3.12337	0	0	3.64637	0	0	0	0	0	12.0682	0
ENSMUSG00000103497	0	0	0	0	0	0	0	0	0	0	0	0	0	0	0	0	0	0	0	0	0	0	0	0	3.75825	1.10718	0	2.32593	0	0	0	1.66726	0	0	0.590139	0	0	0	11.2441	1.83973	0	0	5.43349	3.69943	0	2.87176	1.85164	7.24092	0
ENSMUSG00000026353	90.8713	94.7103	83.8729	78.6411	115.587	95.8479	130.342	82.8876	93.3359	54.312	57.76	63.1863	82.8296	75.6822	53.9072	88.0688	90.5111	99.5315	122.308	135.282	161.986	101.107	97.8532	154.142	124.774	104.075	79.8339	96.1384	130.291	150.873	92.8354	98.3684	101.906	181.816	95.0124	101.327	115.696	193.233	106.195	137.98	189.78	184.749	163.005	120.231	126.916	119.657	143.502	176.196	143.078
ENSMUSG00000026354	0	1.66158	0	0.970877	0	0	0	0.457943	0.594496	3.82479	3.23888	1.92935	1.33596	1.89205	1.5855	2.07221	0	0	0	0	1.61986	0	1.63089	0	4.5099	0	0	0	0	1.58814	0	5.00178	0	0	0	0	2.59022	0	1.87402	0	0	0	0	2.46629	0	0.957253	0	0	0
ENSMUSG00000026355	9.32014	9.9695	16.9285	12.6214	24.7687	17.4269	18.1625	17.4018	15.4569	21.4188	17.274	7.23507	18.7035	20.8126	12.1555	14.5055	6.40787	3.2903	13.2224	10.2746	3.23972	4.81461	18.7552	30.0099	32.3209	29.8939	14.9689	28.6865	43.1243	46.0561	43.6139	10.0036	33.2302	50.2158	40.7196	38.4346	25.0388	40.8762	26.2363	38.6344	27.6044	58.3419	29.8842	36.9943	54.0068	44.0336	65.7331	33.7909	52.7128
ENSMUSG00000026356	15.7277	12.4619	8.46423	15.534	10.5079	1.24478	20.2992	17.4018	13.6734	10.7094	8.0972	21.7052	13.3596	16.0825	13.2125	22.7943	23.2285	14.8063	16.528	18.8367	22.678	9.62922	11.4162	21.8254	27.0594	18.8221	4.98962	31.0124	23.856	36.5272	25.5453	21.6744	28.7995	39.8263	30.6872	41.9286	30.2192	27.8702	19.3649	31.2755	20.7033	31.6019	29.8842	28.9789	27.9035	15.316	37.9585	21.7227	18.826
ENSMUSG00000042581	7.57261	2.49238	10.7727	10.6797	15.0114	7.46867	5.3419	7.78502	14.8624	7.64957	12.4157	10.1291	5.34385	9.46027	10.57	3.10831	15.2187	4.11287	9.91683	3.42486	14.5787	9.62922	12.2316	5.45634	9.01979	9.96463	14.9689	17.0568	11.928	3.17628	9.9689	1.66726	2.21535	0	0.590139	13.9762	4.31703	5.57403	1.24935	5.5192	6.90111	0	0	9.24858	10.8014	5.74352	0	0	0
ENSMUSG00000094122	0	0	0	0	0	0	0	0	0	0	0	0	0	0	0	0	0	0	0	0	0	0	0	1.36408	0	0	0	0	0	0	0	0	0	0	0	0	0	0	0	0	0	1.21546	0	0.616572	0	0	0.925818	0	0
ENSMUSG00000026401	2.33003	0	1.53895	3.88351	3.00227	1.24478	8.54704	3.2056	3.56698	1.52991	0	3.8587	0	3.78411	2.64251	3.10831	7.20885	5.75802	0	6.84972	0	9.62922	4.07722	1.36408	0.751649	3.32154	0	0.775309	0.917539	0	1.86917	0	1.10767	0	0	6.9881	0.863405	0	0	0	3.45055	0	0	0	0	2.87176	0	0	0
ENSMUSG00000026399	97.8614	108.003	100.801	98.0586	111.084	60.9941	131.411	83.3456	103.442	76.4957	59.9193	84.8915	100.197	68.114	70.2907	93.2493	130.56	108.58	185.114	138.707	157.126	158.882	108.454	42.2866	22.5495	40.9657	99.7924	39.5408	19.2683	42.8798	56.0751	73.3595	59.8144	39.8263	25.9661	59.3989	46.6239	52.0243	29.3597	45.9933	75.9122	18.2319	48.9014	46.2429	43.2054	22.9741	12.9615	14.4818	26.3564
ENSMUSG00000085526	37.8631	16.6158	42.3212	44.6604	27.771	9.95823	48.0771	38.4672	36.8588	33.6581	20.5129	41.9634	44.0867	19.8666	32.7671	44.5525	68.8846	38.661	59.501	35.961	46.9759	62.59	22.8324	10.9127	6.76484	5.5359	49.8962	3.87655	5.50523	7.9407	8.72279	11.6708	2.21535	10.3895	4.13098	20.9643	6.04384	5.57403	4.37272	12.8781	41.4066	1.21546	8.15024	12.3314	7.20091	4.78626	2.77745	0	0
ENSMUSG00000101904	0	0	0	0	0	0	0	0	0	0	0	0	1.33596	0	0	0	0	0	0	0	0	4.81461	0	0	0	0	0	0	0	1.58814	0.623056	0	0	0	0	0	0	0	0	0	0	1.21546	0	0	0	0	0	0	0
ENSMUSG00000026409	1.74753	0	2.30843	1.94175	1.50114	1.24478	1.06838	1.83177	2.37798	2.29487	2.15925	4.34104	2.67192	3.78411	3.17101	1.0361	0.800984	0.822575	0	0	1.61986	4.81461	0	0	0	0	0	0	0	1.58814	0	0	2.21535	1.73158	2.9507	0	3.45362	1.85801	0	1.83973	0	0	0	0	0	0	0	0	0
ENSMUSG00000046404	0	0	0.769476	0	0	0	0	0	0	0	0	0	0	0	0	0	0	0	0	0	0	0	0	0	0	2.21436	0	0	0.917539	0	0	1.66726	0	0	0	0	0	1.85801	0.624674	0	0	0	5.43349	0	0	2.87176	0	0	0
ENSMUSG00000042510	0	0	0	0	0	0	0	0	0	0	0	0	0	0	0	0	0	0	0	0	0	0	0	0	0	0	0	0	0	0	0	0	0	0	0	0	0	0	0	0	0	0	0	0	0	0	0	0	0
ENSMUSG00000016528	0	0	0	0	0	0	0	0	0	0.764957	0	0	0	1.89205	0.528502	0	0	0	0	0	0	4.81461	1.63089	1.36408	0	2.21436	0	3.87655	0.917539	1.58814	0	0	4.4307	10.3895	1.18028	0	1.72681	0	3.74805	0	0	0	0	8.01543	0	5.74352	5.55491	0	0
ENSMUSG00000016526	0	0	0	0	0	1.24478	0	0.457943	0.594496	0.764957	1.07963	0	1.33596	0	0.528502	0	0	1.64515	0	0	1.61986	0	0	1.36408	19.5429	5.5359	0	13.9556	15.5982	1.58814	16.1995	6.66904	9.96907	0	9.44223	13.9762	11.2243	14.8641	6.87142	7.35893	3.45055	2.43091	8.15024	0.616572	0	13.4015	0.925818	0	0
ENSMUSG00000026427	4.66007	7.47713	7.69476	15.534	11.2585	7.46867	8.54704	11.4486	10.7009	19.1239	12.4157	6.75273	8.01577	9.46027	11.627	11.3971	13.6167	6.5806	16.528	10.2746	4.85957	4.81461	4.07722	23.1894	18.7912	24.358	14.9689	21.7087	20.1859	11.117	18.0686	23.3417	5.53837	22.5105	21.8352	20.9643	25.0388	7.43204	14.3675	14.7179	13.8022	24.3091	16.3005	12.3314	24.3031	18.1878	15.7389	26.55	18.826
ENSMUSG00000026430	40.7756	49.0167	23.0843	23.3011	45.0341	29.8747	35.2566	41.2148	43.3982	39.7778	42.1054	27.9756	40.0788	41.6252	32.7671	23.8304	28.0344	19.7418	23.1393	20.5492	9.71915	24.0731	40.7722	8.18451	8.26814	6.64309	24.9481	17.8321	11.0105	17.4695	15.5764	8.33631	6.64605	10.3895	13.5732	3.49405	16.4047	9.29005	13.7428	5.5192	17.2528	3.64637	10.867	9.24858	14.4018	15.316	1.85164	0	7.53041
ENSMUSG00000026425	7.57261	8.30792	6.92528	10.6797	6.00454	7.46867	18.1625	6.86914	8.91744	9.17949	8.63701	6.75273	6.67981	6.62219	7.39902	6.21662	16.0197	9.04832	3.30561	0	8.09929	9.62922	7.33899	2.72817	6.0132	13.2862	0	9.30371	7.34031	17.4695	9.9689	6.66904	7.75372	5.19474	15.3436	13.9762	12.0877	5.57403	11.8688	3.67947	6.90111	6.07728	0	8.01543	1.80023	7.65802	5.55491	0	3.7652
ENSMUSG00000055184	18.6403	27.4161	7.69476	24.2719	17.2631	7.46867	18.1625	14.6542	18.4294	16.0641	13.4953	25.0816	17.3675	12.2984	13.741	19.686	23.2285	9.8709	23.1393	22.2616	12.9589	4.81461	13.0471	15.0049	34.5759	14.3934	19.9585	20.158	18.3508	7.9407	33.645	18.3399	47.63	5.19474	24.7859	17.4703	13.8145	39.0182	25.6117	1.83973	0	6.07728	10.867	2.46629	18.9024	5.74352	2.77745	2.41364	11.2956
ENSMUSG00000042268	12.2327	9.9695	4.61686	5.82526	6.00454	17.4269	3.20514	6.86914	5.35046	6.88462	11.3361	4.34104	5.34385	4.73014	11.627	5.18052	9.6118	0.822575	3.30561	1.71243	0	0	7.33899	0	6.0132	8.85745	4.98962	9.30371	6.42277	3.17628	5.60751	3.33452	6.64605	1.73158	5.31125	0	7.77065	3.71602	4.9974	7.35893	3.45055	1.21546	2.71675	3.08286	4.50057	0	0	2.41364	0
ENSMUSG00000013275	8.73763	7.47713	4.61686	7.76702	11.2585	4.97911	5.3419	10.5327	4.16147	3.05983	6.47776	1.92935	1.33596	4.73014	12.1555	4.14441	9.6118	3.2903	0	5.13729	6.47943	0	4.89266	2.72817	3.0066	1.10718	4.98962	0	4.5877	4.76442	2.49223	1.66726	3.32302	5.19474	1.77042	6.9881	5.18043	5.57403	3.74805	0	6.90111	1.21546	10.867	1.84972	10.8014	3.82901	0	0	0
ENSMUSG00000026433	0	0	0.769476	0	1.50114	0	0	1.37383	0	0.764957	0	0.482338	0	2.83808	0	0	1.60197	0	0	1.71243	1.61986	0	0	0	0.751649	0	0	0	0	0	0	0	0	1.73158	1.18028	0	0	0	0.624674	1.83973	0	0	0	1.84972	0	1.91451	1.85164	2.41364	0
ENSMUSG00000026434	28.5429	40.7088	30.779	20.3884	33.7756	49.7911	26.7095	30.6822	33.8863	27.5385	23.7518	24.1169	25.3833	26.4888	25.3681	15.5416	24.0295	13.9838	33.0561	18.8367	22.678	4.81461	43.2185	27.2817	35.3275	29.8939	24.9481	31.0124	51.3822	23.8221	40.4987	25.0089	34.3379	34.6316	40.1295	24.4584	32.8094	29.7282	18.7402	40.4741	37.9561	38.8946	24.4507	19.7303	22.5028	22.0168	39.8102	33.7909	33.8868
ENSMUSG00000103569	0	0	0	0	0	0	0	0	0	0	0	0	0	0	0	0	0	0	0	0	0	0	0	2.72817	0	0	0	0	0.917539	0	0.623056	1.66726	0	0	3.54084	0	1.72681	0	0	0	0	0	0	0.616572	0.900113	0	0	0	0
ENSMUSG00000103975	4.66007	6.64634	12.3116	2.91263	5.25397	6.22389	0	10.9906	9.51194	8.41453	5.39813	3.8587	4.00788	3.78411	1.5855	2.07221	3.20393	3.2903	0	1.71243	3.23972	0	9.78532	0	4.5099	3.32154	0	1.55062	0.917539	0	1.24611	0	4.4307	5.19474	2.36056	0	4.31703	0	1.87402	1.83973	3.45055	4.86183	0	1.84972	0	2.87176	7.40654	0	0
ENSMUSG00000100037	2.33003	4.98475	15.3895	33.0098	39.7801	13.6926	11.7522	10.9906	27.3468	29.0684	26.4508	13.9878	34.735	34.057	21.1401	23.8304	13.6167	8.22575	13.2224	18.8367	19.4383	28.8877	10.6008	21.8254	13.5297	15.5005	14.9689	9.30371	2.75262	0	15.5764	23.3417	21.0458	12.1211	5.31125	24.4584	16.4047	7.43204	3.74805	12.8781	27.6044	14.5855	13.5837	6.16572	15.3019	2.87176	0	2.41364	0
ENSMUSG00000026435	155.53	154.527	132.35	90.2916	192.145	204.144	150.642	132.803	156.947	96.3846	103.644	119.137	156.307	121.091	97.7728	93.2493	107.332	108.58	195.031	193.505	150.647	178.141	174.505	100.942	74.4133	66.4309	159.668	89.1606	82.5785	87.3477	83.4895	103.37	118.521	84.8474	74.9477	136.268	101.882	139.351	103.071	114.063	124.22	115.468	141.271	79.5378	90.9115	89.0245	9.25818	7.24092	22.5912
ENSMUSG00000026436	15.1452	11.6311	19.2369	26.2137	20.2653	12.4478	33.1198	21.9812	20.8074	28.3034	15.1148	24.5992	26.7192	22.7047	22.1971	23.8304	30.4374	31.2578	29.7505	25.6864	24.2979	14.4438	14.678	23.1894	39.0858	17.7149	24.9481	27.1358	11.928	17.4695	33.022	20.0071	33.2302	15.5842	14.1633	31.4465	29.3558	27.8702	23.113	9.19866	37.9561	23.0937	16.3005	28.9789	27.0034	20.1023	0.925818	24.1364	0
ENSMUSG00000059149	4.66007	3.32317	3.84738	2.91263	2.2517	0	5.3419	3.66354	5.94496	6.88462	2.15925	1.44701	6.67981	5.67616	5.28502	5.18052	2.40295	1.64515	9.91683	3.42486	1.61986	0	1.63089	1.36408	9.01979	4.42872	0	8.5284	0.917539	4.76442	7.47668	0	9.96907	3.46316	1.77042	27.9524	3.45362	5.57403	3.74805	1.83973	6.90111	1.21546	0	1.84972	5.40068	1.91451	0	4.82728	0
ENSMUSG00000026437	0	0	0	0	0	0	0	0	0	0	0.539813	0	0	0	0	0	0	0	0	0	0	0	0	1.36408	0	0	0	0	0	0	0	0	0	0	0	0	0	0	0	0	3.45055	0	0	0	0	0	0	0	0
ENSMUSG00000079330	0.582509	0.830792	0.769476	0	0	0	1.06838	2.28971	2.37798	0	2.15925	0	0	0.946027	1.5855	0	3.20393	2.46772	0	5.13729	1.61986	0	1.63089	5.45634	2.25495	8.85745	0	1.55062	0.917539	3.17628	1.86917	6.66904	4.4307	0	5.90139	3.49405	0.863405	1.85801	0	5.5192	6.90111	2.43091	0	2.46629	3.60045	1.91451	0	0	3.7652
ENSMUSG00000042066	12.2327	11.6311	18.4674	11.6505	27.0204	31.1195	13.8889	21.5233	29.1303	19.8889	24.8314	11.5761	16.0315	26.4888	14.2695	11.3971	16.8207	9.8709	9.91683	17.1243	16.1986	9.62922	14.678	15.0049	14.2813	17.7149	19.9585	17.0568	25.6911	11.117	7.47668	5.00178	34.3379	10.3895	17.7042	3.49405	12.9511	26.0121	15.6169	5.5192	13.8022	1.21546	2.71675	8.632	3.60045	6.70077	0	0	0
ENSMUSG00000042046	47.7657	44.8628	36.1654	48.5439	51.0386	34.8538	91.8807	59.0746	43.3982	45.8974	31.849	53.0572	50.7665	51.0855	43.8656	40.408	75.2924	54.2899	59.501	70.2096	82.6127	52.9607	59.5274	16.369	7.51649	14.3934	64.8651	12.405	14.6806	19.0577	24.2992	18.3399	14.3998	15.5842	13.5732	20.9643	25.0388	18.5801	16.8662	9.19866	17.2528	15.8009	10.867	27.7457	18.0023	11.487	2.77745	0	15.0608
ENSMUSG00000097760	10.4852	19.1082	5.38633	5.82526	12.0091	16.1821	10.6838	9.61679	6.53946	3.82479	13.4953	3.8587	9.35173	14.1904	3.69951	8.28883	3.20393	2.46772	0	5.13729	3.23972	9.62922	16.3089	0	0.751649	6.64309	14.9689	1.55062	1.83508	3.17628	0	0	4.4307	1.73158	1.77042	0	0.863405	1.85801	7.49609	1.83973	0	1.21546	2.71675	12.948	2.70034	1.91451	0	0	7.53041
ENSMUSG00000026439	16.8927	13.2927	10.0032	18.4467	24.7687	32.3642	24.5727	21.0654	19.0239	26.0086	18.8935	13.5055	20.0394	14.1904	19.0261	16.5777	23.2285	17.2741	23.1393	13.6994	6.47943	24.0731	17.1243	4.09225	0	6.64309	0	9.30371	9.17539	12.7051	2.49223	11.6708	3.32302	0	6.49153	0	4.31703	5.57403	8.12077	1.83973	20.7033	6.07728	5.43349	6.78229	2.70034	14.3588	4.62909	4.82728	3.7652
ENSMUSG00000048174	1.16502	0	0.769476	0.970877	0	3.73434	0	0.457943	0.594496	1.52991	0.539813	0.482338	1.33596	0	0	1.0361	0	0	0	0	0	0	5.7081	0	2.25495	0	0	0	0	0	0.623056	0	1.10767	0	0.590139	0	0	0	0	0	3.45055	0	0	0	0	0	0	0	0
ENSMUSG00000053024	5.82509	6.64634	9.23371	0	9.00681	6.22389	0	7.32708	4.16147	0.764957	2.69907	0.964676	4.00788	6.62219	3.17101	2.07221	1.60197	2.46772	0	3.42486	0	0	5.7081	0	3.0066	0	0	0	0.917539	1.58814	0	0	2.21535	0	0	0	0.863405	0	1.87402	0	6.90111	0	0	0.616572	0	0.957253	0	0	0
ENSMUSG00000054387	242.324	166.158	178.518	200.972	238.681	184.227	248.933	168.981	175.971	126.218	111.202	232.005	209.746	146.634	130.011	188.571	268.329	278.03	525.592	491.467	422.783	548.866	204.676	293.278	317.948	276.795	743.453	282.213	222.962	301.747	325.858	380.136	357.779	486.574	196.516	765.197	455.878	462.645	223.633	437.856	628.001	308.726	565.083	233.064	327.641	305.364	190.719	212.4	146.843
ENSMUSG00000100228	0	0	0	0	0	0	0	0	0	0	0	0	0	0	0	0	0	0	0	0	0	0	0	0	0	0	4.98962	0	2.75262	0	0	1.66726	0	8.6579	1.18028	0	5.18043	0	0.624674	0	0	4.86183	0	0	0.900113	2.87176	3.70327	0	0
ENSMUSG00000026447	16.3102	15.785	17.6979	10.6797	18.0136	21.1612	7.47866	17.4018	14.8624	19.1239	20.5129	8.19974	14.6956	23.6507	15.3265	7.25273	13.6167	9.8709	13.2224	13.6994	6.47943	4.81461	19.5706	23.1894	18.7912	8.85745	4.98962	17.0568	10.0929	22.234	15.5764	11.6708	17.7228	1.73158	15.9338	20.9643	6.04384	5.57403	7.49609	7.35893	13.8022	8.5082	8.15024	9.86515	9.00113	2.87176	3.70327	2.41364	7.53041
ENSMUSG00000102425	1.74753	1.66158	0.769476	2.91263	1.50114	0	1.06838	1.37383	5.35046	4.58974	4.85832	0.482338	8.01577	3.78411	2.64251	5.18052	0.800984	3.2903	0	5.13729	1.61986	0	0	1.36408	2.25495	7.75027	4.98962	3.10124	0	0	3.11528	0	9.96907	0	5.90139	3.49405	4.31703	7.43204	1.24935	5.5192	10.3517	1.21546	0	6.16572	4.50057	0	15.7389	0	7.53041
ENSMUSG00000046062	9.90265	9.13871	3.84738	2.91263	3.00227	3.73434	8.54704	13.2803	8.91744	8.41453	10.2565	5.30572	12.0237	7.56822	5.81352	7.25273	4.00492	7.40317	3.30561	15.4119	4.85957	4.81461	6.52355	57.2916	51.8638	54.2519	19.9585	37.2149	47.712	49.2324	39.2525	38.347	58.7068	45.0211	50.752	45.4227	32.8094	53.8823	41.8532	86.4674	44.8572	55.911	46.1847	43.16	72.9092	57.4352	44.4393	43.4455	41.4172
ENSMUSG00000041757	2.33003	3.32317	7.69476	4.85439	3.75284	2.48956	8.54704	1.83177	5.35046	9.17949	11.8759	4.34104	5.34385	12.2984	2.11401	8.28883	2.40295	3.2903	3.30561	3.42486	0	9.62922	0.815443	8.18451	2.25495	5.5359	0	7.75309	6.42277	12.7051	9.9689	3.33452	9.96907	6.92632	8.26195	3.49405	4.31703	9.29005	9.37012	1.83973	17.2528	1.21546	0	6.16572	6.30079	11.487	0	0	0
ENSMUSG00000101693	1.16502	0	3.84738	5.82526	0	0	5.3419	1.37383	2.37798	2.29487	3.77869	2.89403	4.00788	3.78411	0	4.14441	4.8059	3.2903	3.30561	1.71243	0	9.62922	0	2.72817	0	3.32154	0	0	0	1.58814	6.85362	0	1.10767	1.73158	0.590139	3.49405	1.72681	0	0.624674	0	3.45055	0	0	2.46629	1.80023	0	0	0	0
ENSMUSG00000103421	0	0	0	0	0	0	0	0	0	0	0	0	0	0	0	0	0	0	0	0	0	0	0	0	0	0	0	0	0	0	0	0	0	0	0	0	0	0	0	0	0	0	0	0	0	0	0	0	0
ENSMUSG00000098306	0	0	0	0	0	0	0	0	0	0	0	0	0	0	0	0	0	0	0	0	0	0	0	0	1.5033	0	0	0	0	0	0	0	0	0	0	0	0	0	0	0	0	0	0	0	0	2.87176	0	0	0
ENSMUSG00000115958	0	0	0	0	0	0	0	0	0	0	0	0	0	0	0	0	0	0	0	0	0	0	0	0	1.5033	0	0	0	0	0	0	0	0	0	0	0	0	0	0	0	0	0	0	0	0	2.87176	0	0	0
ENSMUSG00000116158	0	0	0	0	0	0	0	0	0	0	0	0	0	0	0	0	0	0	0	0	0	0	0	0	1.5033	0	0	0	0	0	0	0	0	0	0	0	0	0	0	0	0	0	0	0	0	2.87176	0	0	0
ENSMUSG00000070643	0.582509	3.32317	0	0	0	0	0	0.457943	0	0	0	0.482338	1.33596	0.946027	0	0	0	0	0	0	0	0	0	8.18451	4.5099	0	0	0.775309	8.25785	4.76442	0	0	2.21535	0	5.90139	0	1.72681	3.71602	8.74544	3.67947	0	1.21546	0	0.616572	0.900113	11.487	0	0	15.0608
ENSMUSG00000090553	107.182	98.8642	91.5676	93.2042	141.857	62.2389	128.206	88.3829	108.198	104.034	66.9368	125.408	94.8533	96.4948	93.5448	113.971	144.978	98.709	234.698	207.204	212.201	178.141	82.3598	159.598	122.519	130.647	169.647	129.477	110.105	144.521	112.773	78.3613	140.675	296.1	129.241	160.726	185.632	187.659	141.801	229.967	182.879	308.726	258.091	137.495	155.72	164.647	364.772	337.909	485.711
ENSMUSG00000102976	39.6106	30.7393	37.7043	49.5147	37.5284	48.5464	50.2139	44.8784	42.2092	32.8932	28.6101	42.9281	37.4069	44.4633	39.6376	55.9496	59.2728	42.7739	62.8066	54.7977	55.0752	38.5169	23.6479	38.1944	47.3539	56.4662	39.917	54.2717	37.6191	38.1154	52.3367	26.6762	47.63	62.3369	42.49	52.4108	60.4384	59.4563	45.6012	53.3522	48.3077	49.8337	67.9187	70.9057	63.0079	45.9481	72.2138	53.1001	37.652
ENSMUSG00000116275	40.1931	30.7393	37.7043	49.5147	36.7778	48.5464	50.2139	44.4204	42.2092	31.3633	28.6101	41.4811	37.4069	44.4633	39.6376	54.9135	57.6708	41.9513	59.501	54.7977	53.4553	38.5169	23.6479	38.1944	43.5957	52.0375	39.917	53.4964	34.8665	38.1154	49.8445	21.6744	46.5223	57.1421	41.8999	52.4108	60.4384	55.7403	44.3519	45.9933	41.4066	48.6183	67.9187	65.3566	60.3076	44.0336	70.3622	48.2728	22.5912
ENSMUSG00000094410	40.1931	30.7393	37.7043	50.4856	36.7778	48.5464	50.2139	44.4204	42.2092	31.3633	29.1499	41.4811	37.4069	44.4633	39.6376	54.9135	56.8698	41.9513	59.501	54.7977	53.4553	38.5169	23.6479	38.1944	42.844	52.0375	49.8962	60.4741	38.5366	39.7035	51.0906	26.6762	48.7377	60.6053	42.49	55.9048	64.7554	55.7403	44.9766	45.9933	44.8572	48.6183	67.9187	66.5897	60.3076	51.6916	76.8429	50.6864	26.3564
ENSMUSG00000102049	0	0	0	0	0	0	0	0	0	0	0.539813	0	0	0	0	0	0.800984	0	0	0	0	0	0	2.72817	2.25495	0	9.97924	9.30371	4.5877	1.58814	1.24611	6.66904	4.4307	5.19474	2.36056	3.49405	5.18043	0	0.624674	0	3.45055	0	0	3.08286	0	7.65802	8.33236	2.41364	3.7652
ENSMUSG00000026463	1.74753	4.98475	5.38633	1.94175	1.50114	7.46867	2.13676	7.78502	10.1064	15.2991	12.9555	4.34104	1.33596	4.73014	7.92752	4.14441	1.60197	5.75802	0	0	1.61986	4.81461	8.15443	0	0	2.21436	0	3.10124	2.75262	1.58814	3.11528	1.66726	3.32302	1.73158	2.36056	0	1.72681	0	2.4987	3.67947	0	2.43091	2.71675	3.08286	9.00113	1.91451	0.925818	0	0
ENSMUSG00000090208	1.74753	0	1.53895	0	5.25397	0	0	4.12148	2.97248	2.29487	1.61944	1.92935	6.67981	4.73014	3.17101	3.10831	6.40787	0.822575	0	3.42486	1.61986	0	0.815443	4.09225	0.751649	2.21436	4.98962	0.775309	1.83508	1.58814	1.24611	5.00178	0	1.73158	0	3.49405	2.59022	0	0	5.5192	3.45055	1.21546	0	0	2.70034	0.957253	0	4.82728	0
ENSMUSG00000041577	9.32014	1.66158	9.23371	12.6214	18.7642	3.73434	1.06838	10.5327	13.6734	16.8291	10.7963	5.30572	17.3675	17.9745	10.57	18.6499	24.0295	1.64515	3.30561	8.56215	6.47943	0	8.15443	13.6408	2.25495	4.42872	4.98962	4.65186	5.50523	9.52884	6.85362	15.0053	6.64605	5.19474	1.18028	13.9762	20.7217	1.85801	1.87402	25.7563	3.45055	4.86183	2.71675	1.84972	9.00113	4.78626	0.925818	4.82728	0
ENSMUSG00000020423	20.3878	1.66158	6.15581	24.2719	3.00227	2.48956	8.54704	12.3645	2.37798	2.29487	3.77869	19.7759	0	2.83808	2.64251	5.18052	24.0295	36.1933	13.2224	23.974	17.8184	9.62922	4.89266	6.82042	3.75825	5.5359	0	3.10124	1.83508	1.58814	8.09973	0	2.21535	0	0	0	4.31703	1.85801	3.12337	1.83973	10.3517	2.43091	0	0.616572	0	1.91451	0.925818	0	0
ENSMUSG00000026450	0	0	0	0	0.750568	0	0	0.457943	0	0.764957	2.15925	0.482338	0	1.89205	0	0	0.800984	0	0	0	0	0	1.63089	0	0	0	0	0	0	0	0	0	0	0	0	0	0.863405	0	0	0	0	0	0	0	0	0	0.925818	0	3.7652
ENSMUSG00000026458	0	0.830792	0	0	0	0	0	0	0	0	0	0	0	0	0	0	0	0	0	0	0	0	0	0	0	0	0	0	0	3.17628	0	3.33452	0	0	0	0	0	0	0	0	0	0	8.15024	0.616572	0	0	0	0	0
ENSMUSG00000042305	29.1254	22.4314	36.9348	31.0681	36.7778	26.1403	41.6668	32.056	28.5358	38.2479	20.5129	35.693	40.0788	29.3268	29.0676	26.9387	36.8452	47.7093	39.6673	37.6734	30.7773	38.5169	24.4633	32.738	29.3143	26.5723	9.97924	23.2593	22.9385	23.8221	33.645	26.6762	50.953	20.779	33.0478	38.4346	28.4924	37.1602	15.6169	12.8781	24.1539	24.3091	8.15024	22.8132	18.0023	24.8886	12.9615	14.4818	11.2956
ENSMUSG00000026456	0	0	0	0	0	0	0	0	0	0	0	0	0	0	0	0	0	0	0	0	0	0	0	0	0	0	0	0	0	0	0	0	0	0	0	0	0	0	0	0	0	0	2.71675	0	0	0	0.925818	0	0
ENSMUSG00000026457	8.15512	3.32317	2.30843	0.970877	6.00454	1.24478	4.27352	5.03737	6.53946	7.64957	3.77869	2.41169	8.01577	9.46027	1.057	4.14441	5.60688	3.2903	3.30561	1.71243	11.339	4.81461	9.78532	25.9176	19.5429	12.179	4.98962	17.0568	20.1859	31.7628	21.807	15.0053	27.6919	6.92632	15.3436	13.9762	16.4047	18.5801	20.6143	12.8781	10.3517	10.9391	8.15024	13.5646	28.8036	23.9313	12.0356	24.1364	22.5912
ENSMUSG00000101061	0	0	0	0	0	0	0	0	0	0	0	0	0	0	0	0	0	0	0	0	0	0	0	2.72817	12.0264	7.75027	0	0.775309	0	0	2.49223	0	3.32302	5.19474	4.13098	6.9881	0	1.85801	7.49609	1.83973	3.45055	3.64637	0	2.46629	3.60045	1.91451	0	0	0
ENSMUSG00000026455	23.8829	21.6006	16.159	12.6214	24.0182	28.6299	6.41028	32.5139	31.5083	23.7137	28.0703	14.9525	24.0473	26.4888	15.855	9.32493	14.4177	7.40317	9.91683	6.84972	11.339	14.4438	26.9096	23.1894	37.5825	14.3934	14.9689	36.4395	13.7631	22.234	29.2836	28.3434	15.5074	29.4368	21.245	24.4584	41.4435	31.5862	19.9896	34.9549	37.9561	32.8173	29.8842	26.5126	36.0045	19.1451	19.4422	24.1364	30.1216
ENSMUSG00000042229	26.2129	27.4161	20.0064	25.2428	32.2744	27.3851	22.436	25.1868	28.5358	19.8889	23.7518	19.7759	29.3912	27.4348	26.4251	29.0109	28.8354	25.4998	19.8337	34.2486	38.8766	33.7023	23.6479	17.7331	15.7846	11.0718	9.97924	17.8321	25.6911	14.2933	40.4987	10.0036	11.0767	15.5842	23.0154	24.4584	26.7656	24.1541	19.9896	23.9165	27.6044	25.5246	8.15024	19.7303	20.7026	20.1023	35.1811	24.1364	37.652
ENSMUSG00000096712	1.16502	0	0	0	0	0	0	1.83177	0	0	0.539813	0.482338	1.33596	0	0.528502	0	2.40295	0.822575	0	1.71243	0	4.81461	1.63089	0	1.5033	0	0	0	0	0	0.623056	0	0	1.73158	1.77042	0	0	0	1.87402	0	0	0	0	0	0.900113	0.957253	2.77745	0	0
ENSMUSG00000042207	13.3977	5.81554	1.53895	17.4758	8.25625	8.71345	9.61542	4.57943	9.51194	10.7094	7.01757	13.0231	2.67192	14.1904	3.17101	9.32493	4.00492	11.516	16.528	5.13729	16.1986	14.4438	7.33899	115.947	90.1979	81.9314	64.8651	96.9137	120.198	161.99	93.4584	80.0285	142.89	138.526	104.455	62.8929	112.243	130.061	106.195	165.576	182.879	144.639	203.756	124.547	150.319	163.69	112.024	156.887	188.26
ENSMUSG00000026452	4.07756	0	3.84738	1.94175	1.50114	0	4.27352	1.37383	0.594496	0	3.23888	2.41169	0	0.946027	0.528502	0	6.40787	1.64515	0	5.13729	0	0	2.44633	0	0	0	0	0	0	0	0	0	0	0	0	0	0	0	0	0	0	0	0	0	0	0	0	0	0
ENSMUSG00000073557	5.82509	1.66158	3.0779	3.88351	4.50341	3.73434	5.3419	5.95325	2.37798	2.29487	6.47776	3.8587	2.67192	0.946027	2.11401	4.14441	2.40295	6.5806	3.30561	5.13729	9.71915	4.81461	3.26177	0	3.75825	3.32154	0	7.75309	4.5877	3.17628	1.86917	1.66726	1.10767	0	0	0	4.31703	0	0.624674	0	6.90111	0	0	0	3.60045	0	7.40654	14.4818	7.53041
ENSMUSG00000103976	0	0	0	0	0	0	0	0	0	0	0	0	0	0	0	0	0	0	0	0	0	0	0	0	0	0	0	0	0.917539	0	0	0	0	0	0	0	0	0	0	0	0	0	0	0	0.900113	0.957253	0.925818	0	3.7652
ENSMUSG00000026429	13.3977	6.64634	26.1622	43.6895	27.0204	6.22389	24.5727	32.9719	22.5909	39.0128	26.4508	30.8696	26.7192	30.2729	34.8811	23.8304	40.8502	35.3707	19.8337	23.974	19.4383	33.7023	9.78532	57.2916	75.9166	71.9668	54.8858	44.1926	36.7016	50.8205	75.3898	61.6887	42.0916	81.3842	47.8013	104.822	79.4333	94.7585	64.9661	66.2304	69.0111	120.33	73.3521	70.9057	45.9058	61.2642	70.3622	149.646	143.078
ENSMUSG00000042793	12.8152	4.98475	7.69476	5.82526	8.25625	3.73434	3.20514	11.9065	11.8899	11.4744	11.3361	4.82338	8.01577	8.51424	8.45602	11.3971	1.60197	4.11287	0	1.71243	1.61986	4.81461	5.7081	0	2.25495	8.85745	0	0	2.75262	0	2.49223	1.66726	1.10767	1.73158	0	3.49405	0	0	0.624674	1.83973	3.45055	0	8.15024	1.23314	0	0.957253	0	0	0
ENSMUSG00000097993	0	0.830792	0	0	0	2.48956	0	1.83177	1.78349	1.52991	0.539813	0.482338	0	0	0.528502	0	0	0	0	0	1.61986	0	1.63089	1.36408	0	0	0	1.55062	7.34031	0	2.49223	0	0	0	0	0	0	1.85801	0	0	0	0	0	1.84972	0	0	0	7.24092	3.7652
ENSMUSG00000026426	0.582509	0	0	6.79614	1.50114	2.48956	1.06838	0.915885	1.18899	5.3547	1.61944	2.41169	6.67981	1.89205	1.057	4.14441	0.800984	1.64515	0	0	4.85957	0	0	2.72817	7.51649	0	4.98962	3.10124	0	0	0.623056	0	0	1.73158	0	0	0	0	0	3.67947	0	0	0	2.46629	0	2.87176	0	2.41364	0
ENSMUSG00000079139	6.9901	4.98475	3.84738	3.88351	3.75284	2.48956	2.13676	5.49531	4.16147	6.11966	6.47776	3.8587	1.33596	4.73014	8.98453	4.14441	6.40787	4.93545	0	6.84972	9.71915	9.62922	4.07722	6.82042	9.01979	11.0718	4.98962	8.5284	10.0929	6.35256	1.86917	3.33452	8.8614	10.3895	10.6225	3.49405	7.77065	7.43204	7.49609	7.35893	3.45055	10.9391	5.43349	20.9634	12.6016	4.78626	17.5905	16.8955	3.7652
ENSMUSG00000097680	0	0	0	1.94175	0	0	1.06838	0	0	1.52991	1.07963	0.964676	1.33596	0	1.5855	0	0.800984	0	0	0	0	4.81461	0	2.72817	7.51649	2.21436	4.98962	0	0	1.58814	3.11528	1.66726	1.10767	0	1.18028	0	4.31703	0	2.4987	1.83973	0	1.21546	2.71675	1.84972	0	0.957253	3.70327	2.41364	0
ENSMUSG00000003051	0	0	0.769476	0	3.75284	6.22389	2.13676	0.915885	7.13395	3.05983	8.0972	0.964676	2.67192	3.78411	1.5855	2.07221	1.60197	0	0	0	1.61986	0	0	0	7.51649	3.32154	4.98962	3.10124	1.83508	3.17628	4.36139	5.00178	8.8614	0	0	0	5.18043	3.71602	0.624674	5.5192	0	0	2.71675	0	5.40068	1.91451	3.70327	0	0
ENSMUSG00000041926	16.8927	4.98475	0.769476	4.85439	4.50341	6.22389	17.0941	2.28971	5.35046	11.4744	4.31851	8.68208	5.34385	5.67616	3.17101	9.32493	4.00492	3.2903	0	8.56215	8.09929	4.81461	2.44633	15.0049	20.2945	7.75027	9.97924	12.405	10.0929	14.2933	9.9689	15.0053	14.3998	6.92632	12.3929	3.49405	17.2681	9.29005	12.4935	9.19866	6.90111	14.5855	2.71675	6.78229	8.10102	12.4443	16.6647	9.65456	7.53041
ENSMUSG00000062580	12.2327	13.2927	16.159	22.3302	21.0159	6.22389	33.1198	21.0654	24.3743	22.9487	30.7694	22.6699	25.3833	31.2189	21.6686	46.6247	35.2433	17.2741	26.4449	23.974	22.678	28.8877	11.4162	167.782	104.479	130.647	109.772	103.891	102.764	130.228	116.512	90.0321	112.983	266.663	113.307	188.679	159.73	209.955	145.549	270.441	193.231	279.555	258.091	135.646	182.723	163.69	339.775	345.15	425.468
ENSMUSG00000048096	0	0	0	0	0	0	0	0	0	0	0	0	0	0	0	0	0	0	0	0	0	0	0	4.09225	6.76484	0	0	2.32593	3.67016	1.58814	3.11528	0	0	0	4.72111	0	8.63405	5.57403	0	0	0	2.43091	0	0	5.40068	7.65802	0	0	0
ENSMUSG00000041879	4.07756	4.15396	1.53895	5.82526	6.75511	4.97911	3.20514	1.83177	4.75597	9.94445	15.1148	3.8587	1.33596	9.46027	3.69951	5.18052	1.60197	4.93545	0	6.84972	8.09929	0	6.52355	15.0049	16.5363	16.6077	9.97924	17.8321	13.7631	11.117	18.0686	13.3381	13.2921	10.3895	12.3929	6.9881	13.8145	9.29005	16.2415	9.19866	10.3517	15.8009	8.15024	16.0309	9.90125	18.1878	27.7745	12.0682	3.7652
ENSMUSG00000009418	3.49505	3.32317	2.30843	0.970877	3.00227	4.97911	1.06838	3.66354	2.37798	1.52991	3.77869	2.41169	4.00788	2.83808	2.64251	4.14441	1.60197	0.822575	0	0	0	4.81461	6.52355	8.18451	5.26155	2.21436	0	14.7309	7.34031	9.52884	6.85362	0	0	5.19474	14.7535	20.9643	19.8583	1.85801	6.24674	3.67947	10.3517	2.43091	8.15024	0.616572	17.1022	0.957253	2.77745	2.41364	0
ENSMUSG00000026421	2.91254	2.49238	1.53895	3.88351	1.50114	4.97911	3.20514	1.83177	2.37798	3.82479	6.47776	1.44701	2.67192	1.89205	2.64251	0	0.800984	0	6.61122	0	0	0	0.815443	0	0.751649	0	0	2.32593	3.67016	1.58814	7.47668	3.33452	3.32302	3.46316	5.90139	0	5.18043	0	1.87402	1.83973	0	0	2.71675	1.84972	0	4.78626	0	2.41364	0
ENSMUSG00000041801	0	0	0	0	0	0	0	0	0	0	0	0	0	0	0	0	0	0	0	0	0	0	0	0	0	0	0	0	0	0	0	0	0	0	0	0	0	0	0	0	0	0	0	0	0	0	0	0	0
ENSMUSG00000041782	0	0	0	0	0	0	0	0	0	0	0	0	0	0	0	0	0	0	0	0	0	0	0	0	0	0	0	0	0	0	0	0	0	0	0	0	0	0	0	0	0	0	0	0	0	0	0	0	0
ENSMUSG00000026411	6.40759	5.81554	4.61686	5.82526	3.00227	12.4478	3.20514	9.15885	4.75597	5.3547	8.0972	4.82338	5.34385	4.73014	2.64251	5.18052	9.6118	3.2903	9.91683	1.71243	1.61986	4.81461	2.44633	1.36408	1.5033	0	0	3.87655	0	0	3.73834	0	1.10767	0	0	0	0	3.71602	0.624674	3.67947	0	1.21546	0	0	1.80023	0	1.85164	0	0
ENSMUSG00000041642	1.74753	1.66158	7.69476	6.79614	2.2517	3.73434	6.41028	5.03737	7.72845	13.7692	6.47776	1.92935	9.35173	14.1904	4.75651	6.21662	6.40787	1.64515	3.30561	1.71243	3.23972	0	4.07722	1.36408	1.5033	7.75027	14.9689	6.20248	0.917539	3.17628	4.36139	6.66904	0	0	1.77042	6.9881	3.45362	0	0	5.5192	0	0	5.43349	1.84972	2.70034	2.87176	0	0	0
ENSMUSG00000087230	0	0	2.30843	0.970877	5.25397	2.48956	1.06838	1.83177	0	3.05983	4.31851	1.92935	0	4.73014	3.69951	1.0361	1.60197	0.822575	0	5.13729	4.85957	0	0.815443	1.36408	7.51649	5.5359	4.98962	8.5284	3.67016	3.17628	14.9534	6.66904	11.0767	0	4.72111	6.9881	22.4485	5.57403	4.37272	9.19866	3.45055	0	0	3.69943	5.40068	4.78626	0	0	0
ENSMUSG00000041605	0	0	0	0	0	0	0	0	0	0	0	0	0	0	0	0	0	0	0	0	0	0	0	0	0.751649	0	0	4.65186	0	0	0	0	3.32302	0	0	0	0	0	0	0	0	0	0	0	0	0	0	0	0
ENSMUSG00000097433	0.582509	0	1.53895	1.94175	2.2517	0	1.06838	3.2056	1.18899	3.05983	1.61944	1.92935	0	0	0	1.0361	0	0	0	0	0	0	4.07722	2.72817	0	0	0	4.65186	2.75262	7.9407	1.24611	1.66726	2.21535	1.73158	1.18028	3.49405	2.59022	1.85801	0.624674	0	3.45055	0	2.71675	0	0	2.87176	2.77745	0	0
ENSMUSG00000041570	36.698	46.5244	43.8601	28.1554	64.5488	58.5046	48.0771	49.4578	57.6661	41.3077	42.6452	35.2107	41.4148	53.9235	30.6531	23.8304	38.4472	30.4353	23.1393	29.1113	34.017	19.2584	57.081	75.0247	48.8572	45.3944	49.8962	62.0248	62.3927	90.524	30.5298	36.6797	62.0298	51.9474	64.9153	55.9048	70.7992	61.3144	68.0895	66.2304	82.8133	49.8337	46.1847	41.3103	36.9047	47.8626	17.5905	16.8955	37.652
ENSMUSG00000097403	1.16502	0	0.769476	0	0.750568	1.24478	0	0.457943	0	0.764957	1.07963	0	0	0	1.5855	2.07221	3.20393	0	3.30561	0	0	0	0.815443	0	0.751649	0	0	0	0.917539	0	1.24611	0	0	0	0	0	0	0	1.24935	0	0	1.21546	0	1.23314	0	0	0	0	0
ENSMUSG00000026404	8.73763	7.47713	3.84738	11.6505	10.5079	3.73434	2.13676	10.5327	8.32295	11.4744	4.31851	4.82338	8.01577	12.2984	10.0415	7.25273	4.00492	4.93545	6.61122	0	8.09929	9.62922	5.7081	4.09225	12.0264	16.6077	4.98962	6.20248	7.34031	4.76442	8.09973	6.66904	0	20.779	7.08167	3.49405	1.72681	5.57403	5.62207	1.83973	6.90111	18.2319	5.43349	7.39886	2.70034	8.61527	0.925818	0	0
ENSMUSG00000041498	59.9984	77.2637	56.9412	53.3983	78.8096	63.4837	92.9491	64.112	71.934	54.312	42.1054	58.3629	60.1183	55.8156	54.4357	51.8052	76.0934	74.8543	105.779	87.3339	93.9517	72.2192	80.7289	43.6507	51.1122	37.6442	39.917	45.7433	54.1348	42.8798	46.1062	35.0125	38.7686	51.9474	39.5393	76.8691	60.4384	52.0243	34.3571	64.3906	41.4066	20.6628	57.0517	41.3103	56.7071	51.6916	18.5164	9.65456	18.826
ENSMUSG00000104509	0	0	0	0	0	0	0	0	0	0	0	0	0	0	0.528502	0	0	0	0	0	0	0	0.815443	8.18451	3.75825	16.6077	4.98962	3.87655	5.50523	4.76442	4.36139	0	6.64605	1.73158	6.49153	3.49405	8.63405	14.8641	12.4935	3.67947	0	3.64637	2.71675	9.86515	0	0.957253	8.33236	7.24092	18.826
ENSMUSG00000104366	0.582509	0	0	0	0	0	0	0	0	0	0	0	0	0	0	0	0	0	0	0	0	0	0	0	1.5033	7.75027	0	4.65186	0.917539	0	0	0	1.10767	12.1211	4.72111	0	4.31703	0	3.74805	0	0	8.5082	0	7.39886	3.60045	2.87176	8.33236	7.24092	3.7652
ENSMUSG00000097229	0	0	0	0	0	0	1.06838	0	0	0	1.07963	0	0	0	0	0	0	0	0	0	1.61986	0	0	13.6408	5.26155	4.42872	0	20.9334	11.0105	9.52884	6.23056	1.66726	13.2921	6.92632	23.6056	0	0.863405	24.1541	36.2311	31.2755	6.90111	8.5082	0	6.78229	8.10102	13.4015	12.0356	14.4818	0
ENSMUSG00000041483	2.33003	3.32317	2.30843	3.88351	1.50114	2.48956	5.3419	3.2056	2.97248	3.05983	6.47776	9.64676	4.00788	1.89205	5.81352	3.10831	8.00984	0.822575	6.61122	3.42486	3.23972	4.81461	0.815443	43.6507	45.8506	58.6806	4.98962	56.5976	44.9594	55.5849	34.8912	41.6815	33.2302	116.016	59.6041	27.9524	50.0775	40.8762	88.0791	77.2688	17.2528	100.883	27.1675	49.3257	82.8104	77.5375	57.4007	91.7183	79.0693
ENSMUSG00000097113	3.49505	4.98475	6.92528	9.70877	3.00227	4.97911	8.54704	15.1121	6.53946	4.58974	2.15925	9.64676	8.01577	2.83808	7.39902	6.21662	7.20885	2.46772	6.61122	13.6994	4.85957	4.81461	2.44633	10.9127	5.26155	6.64309	4.98962	10.8543	7.34031	6.35256	6.23056	8.33631	8.8614	1.73158	5.90139	10.4822	6.90724	0	4.37272	7.35893	3.45055	3.64637	8.15024	6.78229	7.20091	11.487	5.55491	9.65456	0
ENSMUSG00000097448	0	0	1.53895	1.94175	0	0	0	1.37383	0.594496	0.764957	0	0	2.67192	0	1.5855	0	0	0.822575	0	0	0	0	0	0	1.5033	2.21436	4.98962	3.10124	0.917539	0	3.73834	0	0	10.3895	2.36056	0	4.31703	0	1.87402	7.35893	0	12.1546	0	1.23314	2.70034	4.78626	0.925818	0	0
ENSMUSG00000026398	13.3977	23.2622	16.159	20.3884	9.75738	8.71345	14.9573	14.1962	11.8899	10.7094	19.4333	18.8112	12.0237	15.1364	11.627	15.5416	22.4275	10.6935	9.91683	5.13729	4.85957	9.62922	17.1243	50.4711	22.5495	37.6442	14.9689	39.5408	63.3102	38.1154	14.9534	18.3399	12.1844	29.4368	60.7844	27.9524	24.1753	16.7221	38.7298	45.9933	44.8572	80.2201	48.9014	38.2274	38.7049	58.3924	121.282	62.7546	131.782
ENSMUSG00000026393	20.3878	9.13871	9.23371	17.4758	12.7597	18.6717	17.0941	15.57	9.51194	13.7692	9.71664	13.5055	24.0473	12.2984	12.684	15.5416	16.0197	10.6935	19.8337	27.3989	29.1574	24.0731	9.78532	6.82042	14.2813	17.7149	9.97924	18.6074	5.50523	14.2933	16.1995	6.66904	9.96907	8.6579	4.72111	13.9762	7.77065	14.8641	4.9974	7.35893	20.7033	6.07728	8.15024	9.86515	19.8025	5.74352	12.0356	0	0
ENSMUSG00000079283	0	0	0	0	0	0	0	0	0	0	0.539813	0	1.33596	0	0	1.0361	0.800984	0	0	1.71243	0	0	0.815443	0	0.751649	0	0	3.87655	0	0	0	0	0	0	0	0	0	0	0	0	0	0	0	0	0	0	0	0	3.7652
ENSMUSG00000102365	0	0	0	0	0	0	0	0	0	0	0	0	0	0	0	0	0	0	0	0	0	0	0	0	0	0	0	0	0	0	0	0	0	0	0	0	0	0	0	0	0	0	0	0	0	0	0	0	0
ENSMUSG00000056268	0.582509	0	3.0779	0	1.50114	2.48956	1.06838	2.74766	0.594496	0	1.07963	2.89403	1.33596	0.946027	1.5855	2.07221	0.800984	3.2903	0	3.42486	1.61986	0	0.815443	1.36408	0	0	0	0.775309	0.917539	4.76442	0	0	0	3.46316	2.36056	0	0	0	1.24935	0	0	0	0	0.616572	0	0	4.62909	2.41364	0
ENSMUSG00000104436	0	0	0	0	0	0	0	0	0	0	0	0	0	0	0	0	0	0	0	0	0	0	0	0	0	1.10718	0	0	0	0	0	0	0	0	0	0	0	0	2.4987	1.83973	6.90111	0	0	0	0	2.87176	0.925818	0	0
ENSMUSG00000063681	12.2327	1.66158	11.5421	27.1846	19.5148	9.95823	18.1625	13.2803	9.51194	16.8291	14.575	15.9172	12.0237	18.9205	11.0985	13.4693	24.0295	4.93545	6.61122	18.8367	12.9589	4.81461	8.96988	1.36408	3.75825	0	4.98962	3.87655	2.75262	1.58814	1.24611	3.33452	4.4307	12.1211	2.9507	3.49405	5.18043	5.57403	2.4987	0	3.45055	2.43091	2.71675	1.23314	0	1.91451	0	0	0
ENSMUSG00000102661	1.74753	0.830792	0.769476	4.85439	0	1.24478	3.20514	0.915885	2.97248	4.58974	3.77869	7.71741	1.33596	4.73014	3.17101	6.21662	7.20885	4.11287	3.30561	1.71243	1.61986	4.81461	0.815443	0	3.0066	1.10718	0	1.55062	0.917539	0	2.49223	3.33452	7.75372	0	1.77042	3.49405	4.31703	1.85801	0	3.67947	0	0	0	0	0.900113	0	0	0	0
ENSMUSG00000033964	27.3779	10.8003	16.159	24.2719	19.5148	22.406	12.8206	19.6915	14.8624	16.0641	13.4953	14.9525	16.0315	17.9745	15.3265	25.9026	23.2285	16.4515	23.1393	20.5492	16.1986	24.0731	8.96988	25.9176	12.778	15.5005	9.97924	11.6296	11.928	14.2933	16.8225	16.6726	25.4765	19.0474	19.4746	6.9881	18.9949	24.1541	22.4883	9.19866	13.8022	34.0328	16.3005	14.7977	23.4029	13.4015	11.1098	26.55	52.7128
ENSMUSG00000033952	135.142	112.157	133.889	133.01	174.132	97.0927	219.018	117.691	169.431	100.974	84.7507	128.784	138.94	115.415	97.2443	139.874	176.216	219.627	307.422	285.976	294.814	341.837	123.947	102.306	78.9232	64.2165	144.699	67.4519	57.805	49.2324	87.2279	108.372	104.121	46.7526	53.1125	230.607	92.3844	115.197	73.0869	103.025	106.967	58.3419	108.67	57.9577	63.9081	97.6398	44.4393	74.8228	37.652
ENSMUSG00000104496	0	0	0	0	0	0	0	0	0	0	0	0	0	0	0	0	0	0	0	0	0	0	0	0	0	0	0	0.775309	0	0	0	0	0	0	0	3.49405	0	0	0.624674	0	0	2.43091	0	0	0	0	0.925818	0	0
ENSMUSG00000101795	0	0.830792	0	0	0	0	0	0	0	0	0.539813	0	0	0	0.528502	0	0	0	0	0	0	0	0	0	0.751649	0	0	0	0	0	0	0	0	0	0	0	0	0	0	0	0	1.21546	0	0	0	0	2.77745	0	0
ENSMUSG00000026361	9.32014	8.30792	8.46423	11.6505	8.25625	12.4478	12.8206	8.70091	11.2954	9.94445	9.17682	7.23507	17.3675	12.2984	8.98453	9.32493	8.00984	6.5806	6.61122	6.84972	3.23972	0	17.9398	31.374	10.5231	16.6077	4.98962	15.5062	5.50523	3.17628	14.3303	1.66726	15.5074	10.3895	10.6225	17.4703	10.3609	13.0061	17.4909	16.5576	3.45055	19.4473	2.71675	12.948	5.40068	20.1023	7.40654	21.7227	26.3564
ENSMUSG00000033849	0	0	0	0	0	0	1.06838	0.457943	0	0	0	0	0	0	0	0	0	0	0	0	0	0	0	1.36408	0	0	0	0	1.83508	0	0	0	0	0	0	0	0	0	0	0	6.90111	1.21546	0	0	0	0.957253	0	0	0
ENSMUSG00000018196	6.9901	3.32317	6.15581	3.88351	3.00227	2.48956	12.8206	8.24297	8.91744	5.3547	4.31851	7.71741	6.67981	1.89205	4.75651	14.5055	6.40787	5.75802	9.91683	8.56215	9.71915	4.81461	5.7081	46.3789	36.8308	33.2154	9.97924	31.0124	26.6086	17.4695	33.645	10.0036	26.5842	96.9684	52.5224	48.9167	32.8094	37.1602	53.722	44.1536	48.3077	109.391	54.3349	49.9423	83.7105	48.8199	122.208	53.1001	33.8868
ENSMUSG00000018199	1.74753	5.81554	2.30843	4.85439	3.75284	1.24478	8.54704	2.74766	2.37798	5.3547	8.63701	1.44701	2.67192	8.51424	4.22801	6.21662	4.8059	0.822575	0	3.42486	0	0	1.63089	0	2.25495	1.10718	4.98962	2.32593	0	3.17628	3.73834	1.66726	1.10767	0	5.31125	0	8.63405	3.71602	1.24935	5.5192	6.90111	8.5082	13.5837	1.84972	3.60045	0.957253	0	2.41364	0
ENSMUSG00000018189	20.9703	14.9543	13.8506	25.2428	12.7597	11.203	22.436	16.028	16.0514	24.4786	9.71664	25.0816	14.6956	6.62219	12.684	26.9387	26.4325	24.6772	13.2224	27.3989	16.1986	33.7023	18.7552	6.82042	23.3011	21.0364	4.98962	10.079	22.0209	7.9407	9.9689	10.0036	4.4307	15.5842	7.08167	17.4703	31.0826	9.29005	14.9922	1.83973	3.45055	21.8782	10.867	24.6629	13.5017	12.4443	16.6647	26.55	48.9476
ENSMUSG00000100455	0	0	0	0	0	1.24478	0	3.2056	0	0.764957	1.07963	0.964676	0	0	0	2.07221	0.800984	0	0	0	3.23972	0	1.63089	0	0	0	0	0.775309	3.67016	1.58814	0	0	0	5.19474	0	3.49405	0.863405	1.85801	0	0	0	0	0	0	0	0	0.925818	7.24092	0
ENSMUSG00000088323	0	0	0	0	0	1.24478	0	3.2056	0	0.764957	1.07963	0.964676	0	0	0	2.07221	0.800984	0	0	0	0	0	1.63089	0	0	0	0	0	0.917539	0	0	0	0	0	0	0	0	1.85801	0	0	0	0	0	0	0	0	0.925818	0	0
ENSMUSG00000026360	250.479	210.19	226.995	198.059	259.696	210.368	407.053	224.392	256.228	150.697	131.175	263.839	235.129	190.151	151.151	233.123	345.224	321.627	624.76	489.755	552.371	659.602	242.187	163.69	76.6682	76.3955	399.17	82.9581	86.2487	88.9359	133.334	146.719	83.0756	117.747	77.8984	352.899	103.609	124.487	68.0895	255.723	307.099	175.026	179.305	88.1698	123.316	99.5543	13.8873	26.55	33.8868
ENSMUSG00000006010	11.6502	5.81554	11.5421	25.2428	8.25625	14.9373	18.1625	14.1962	13.6734	16.8291	12.9555	15.9172	20.0394	12.2984	15.3265	20.7221	24.8305	18.0966	9.91683	18.8367	22.678	19.2584	13.0471	10.9127	8.26814	7.75027	9.97924	7.75309	3.67016	3.17628	4.36139	11.6708	3.32302	3.46316	15.3436	3.49405	6.90724	1.85801	9.99479	5.5192	13.8022	2.43091	2.71675	8.632	5.40068	10.5298	29.6262	28.9637	30.1216
ENSMUSG00000006005	73.3961	72.2789	67.7139	63.107	84.8142	77.1763	92.9491	65.4858	70.745	61.1966	48.0434	67.045	69.47	78.5203	63.4202	79.78	69.6856	74.0317	69.4178	73.6345	102.051	96.2922	79.098	137.773	103.728	93.0032	174.637	103.891	138.548	182.636	87.8509	120.043	136.244	174.89	123.339	143.256	126.921	156.073	128.683	160.057	196.682	213.92	195.606	128.247	168.321	156.989	220.345	209.987	327.573
ENSMUSG00000006014	35.533	27.4161	23.0843	27.1846	24.0182	23.6508	21.3676	21.5233	29.7248	27.5385	21.5925	28.9403	21.3754	35.949	24.3111	22.7943	35.2433	19.7418	36.3617	32.5362	16.1986	19.2584	26.9096	15.0049	10.5231	18.8221	19.9585	12.405	16.5157	17.4695	16.1995	20.0071	22.1535	13.8526	20.6549	27.9524	6.04384	11.1481	15.6169	29.4357	10.3517	24.3091	13.5837	16.0309	25.2032	22.0168	19.4422	26.55	37.652
ENSMUSG00000066842	0	0	0	0	0.750568	0	0	0	0	0	0	0	0	0	0	0	0	0	0	0	0	0	0	0	3.0066	0	0	0	0	0	1.24611	0	0	3.46316	1.18028	0	0	0	1.24935	3.67947	3.45055	0	0	1.84972	1.80023	0.957253	0	0	0
ENSMUSG00000093650	0	0	0	0	0	0	0	0.457943	0	0	0.539813	0	1.33596	0	0	1.0361	0.800984	0	0	0	0	0	0	6.82042	16.5363	17.7149	4.98962	16.2815	11.928	6.35256	14.9534	28.3434	4.4307	8.6579	8.85209	3.49405	25.0388	13.0061	14.9922	25.7563	10.3517	10.9391	13.5837	35.1446	7.20091	9.57253	26.8487	21.7227	7.53041
ENSMUSG00000100954	0.582509	0	3.84738	0.970877	0	0	3.20514	1.37383	4.16147	3.82479	1.61944	5.78805	5.34385	3.78411	5.28502	9.32493	11.2138	4.93545	0	6.84972	1.61986	4.81461	1.63089	2.72817	4.5099	1.10718	24.9481	10.8543	7.34031	4.76442	1.24611	1.66726	12.1844	5.19474	15.3436	6.9881	6.90724	11.1481	12.4935	11.0384	10.3517	26.74	13.5837	26.5126	20.7026	21.0596	87.0269	74.8228	105.426
ENSMUSG00000023150	4.07756	4.15396	10.0032	5.82526	4.50341	12.4478	5.3419	6.4112	12.4844	9.17949	5.39813	9.64676	4.00788	7.56822	11.0985	12.4332	14.4177	7.40317	0	10.2746	4.85957	4.81461	6.52355	24.5535	23.3011	7.75027	24.9481	27.1358	31.1963	11.117	8.72279	13.3381	15.5074	24.2421	38.9492	13.9762	17.2681	31.5862	34.3571	36.7947	17.2528	93.5902	40.7512	56.108	35.1044	45.9481	136.095	113.441	180.73
ENSMUSG00000052748	87.9588	70.6173	74.6392	83.4955	74.3062	52.2807	99.3594	80.5979	70.745	65.7863	57.76	94.0559	68.134	69.06	61.3062	67.3467	110.536	101.177	138.836	172.955	166.845	168.511	73.3899	141.865	101.473	108.504	114.761	87.61	109.187	141.345	93.4584	110.039	121.844	202.595	99.1434	279.524	140.735	133.777	127.434	191.332	138.022	217.567	168.438	112.216	157.52	147.417	224.048	263.087	244.738
ENSMUSG00000053286	8.15512	9.9695	8.46423	5.82526	6.00454	7.46867	2.13676	5.03737	3.56698	4.58974	6.47776	6.27039	8.01577	4.73014	7.92752	11.3971	4.8059	8.22575	0	3.42486	8.09929	4.81461	3.26177	8.18451	1.5033	12.179	9.97924	10.079	11.928	12.7051	7.47668	8.33631	7.75372	10.3895	2.9507	0	8.63405	65.0304	10.6195	7.35893	10.3517	18.2319	13.5837	4.93257	7.20091	11.487	10.184	12.0682	18.826
ENSMUSG00000026484	55.3383	48.1859	46.938	33.9807	69.0522	62.2389	50.2139	49.4578	58.2606	34.4231	52.3619	44.8574	32.0631	45.4093	37.5236	40.408	61.6757	55.9351	59.501	37.6734	50.2156	33.7023	63.6046	76.3888	69.9034	66.4309	44.9066	56.5976	66.9803	117.522	74.1437	71.6922	114.09	129.868	86.7505	104.822	86.3405	79.8945	93.0765	112.224	89.7144	121.546	122.254	83.2372	122.415	103.383	37.0327	103.786	131.782
ENSMUSG00000100981	0	0	0	0	0	0	0	0	0	0	0	0	0	0	0	0	0	0	0	0	0	0	0	0	4.5099	1.10718	0	0	0	4.76442	9.34584	0	3.32302	5.19474	3.54084	6.9881	1.72681	0	3.74805	3.67947	6.90111	7.29274	8.15024	4.93257	0.900113	0.957253	2.77745	0	7.53041
ENSMUSG00000100551	0	0	0	0	0.750568	0	0	0	0	0	0.539813	0	0	0.946027	0	0	0	0	0	0	0	0	0	0	1.5033	1.10718	0	0	0	0	1.86917	1.66726	0	3.46316	0	0	0	0	0	0	0	2.43091	0	1.84972	1.80023	0	11.1098	4.82728	3.7652
ENSMUSG00000026483	1.16502	1.66158	0	0	0	3.73434	1.06838	2.28971	0	0	2.15925	1.44701	0	1.89205	0	0	1.60197	0	0	3.42486	0	0	1.63089	1.36408	2.25495	3.32154	0	0	0	1.58814	0.623056	0	3.32302	0	0.590139	0	2.59022	0	6.87142	1.83973	0	0	0	0	0.900113	0	7.40654	0	0
ENSMUSG00000043019	8.73763	10.8003	8.46423	8.7379	9.75738	11.203	9.61542	13.7383	10.1064	3.82479	9.71664	5.30572	16.0315	2.83808	11.0985	4.14441	1.60197	4.11287	6.61122	6.84972	1.61986	0	9.78532	2.72817	2.25495	2.21436	0	0	3.67016	3.17628	3.11528	3.33452	3.32302	0	6.49153	0	2.59022	0	3.12337	3.67947	3.45055	3.64637	8.15024	1.84972	0.900113	3.82901	2.77745	9.65456	11.2956
ENSMUSG00000032666	9.90265	3.32317	8.46423	8.7379	3.00227	6.22389	6.41028	5.49531	0.594496	7.64957	2.69907	11.5761	6.67981	5.67616	3.17101	4.14441	30.4374	16.4515	3.30561	11.987	6.47943	9.62922	3.26177	5.45634	5.26155	14.3934	0	0	0	3.17628	1.86917	5.00178	3.32302	3.46316	0.590139	6.9881	5.18043	0	1.24935	7.35893	10.3517	8.5082	5.43349	9.24858	5.40068	0.957253	0	0	0
ENSMUSG00000014980	3.49505	0	0.769476	3.88351	0.750568	1.24478	1.06838	4.57943	1.78349	1.52991	0.539813	7.23507	4.00788	0	1.057	0	7.20885	0.822575	3.30561	5.13729	0	4.81461	1.63089	20.4613	11.2747	22.1436	9.97924	8.5284	19.2683	3.17628	4.98445	5.00178	1.10767	13.8526	19.4746	0	5.18043	13.0061	19.9896	3.67947	6.90111	32.8173	5.43349	6.78229	22.5028	12.4443	33.3295	57.9273	45.1824
ENSMUSG00000026482	2.33003	1.66158	0.769476	1.94175	0	1.24478	4.27352	1.37383	1.18899	1.52991	0.539813	3.37637	1.33596	1.89205	1.5855	2.07221	5.60688	1.64515	3.30561	1.71243	3.23972	4.81461	0	2.72817	1.5033	0	0	3.10124	0	1.58814	0	5.00178	1.10767	0	2.9507	3.49405	2.59022	0	1.24935	1.83973	3.45055	0	0	0	2.70034	0	0	0	0
ENSMUSG00000008475	4.07756	2.49238	5.38633	5.82526	0.750568	2.48956	11.7522	7.78502	11.8899	6.88462	5.39813	5.30572	9.35173	7.56822	3.17101	7.25273	8.00984	11.516	6.61122	13.6994	8.09929	4.81461	4.89266	5.45634	4.5099	5.5359	0	0	0.917539	1.58814	15.5764	0	1.10767	0	0.590139	3.49405	2.59022	3.71602	6.24674	11.0384	3.45055	13.37	2.71675	9.86515	0.900113	4.78626	6.48073	24.1364	33.8868
ENSMUSG00000026480	5.82509	4.98475	6.15581	14.5632	2.2517	0	14.9573	7.78502	3.56698	1.52991	3.23888	13.5055	2.67192	0	4.22801	7.25273	13.6167	13.1612	3.30561	8.56215	6.47943	14.4438	2.44633	2.72817	0	3.32154	0	1.55062	0.917539	4.76442	1.24611	5.00178	5.53837	1.73158	0.590139	0	2.59022	1.85801	0.624674	1.83973	3.45055	1.21546	2.71675	2.46629	0	0.957253	0.925818	0	0
ENSMUSG00000042772	19.2228	18.2774	12.3116	3.88351	17.2631	16.1821	17.0941	21.0654	25.5633	20.6538	16.1944	12.5408	26.7192	19.8666	17.4406	10.361	14.4177	6.5806	6.61122	10.2746	9.71915	4.81461	22.017	25.9176	10.5231	16.6077	14.9689	20.9334	28.4437	38.1154	13.0842	11.6708	12.1844	13.8526	23.6056	10.4822	14.6779	14.8641	9.99479	29.4357	17.2528	20.6628	0	16.0309	16.202	17.2305	17.5905	41.0319	22.5912
ENSMUSG00000100394	0	0	0	0	0	0	0	0	0	0	0	0	0	0	0	0	0.800984	0	0	0	0	0	0	2.72817	0	0	4.98962	0	1.83508	0	0	3.33452	0	0	0.590139	0	3.45362	0	3.74805	0	0	2.43091	2.71675	0	0.900113	0	5.55491	4.82728	0
ENSMUSG00000042751	9.32014	4.15396	0.769476	6.79614	3.75284	6.22389	4.27352	3.2056	7.72845	7.64957	7.01757	4.82338	6.67981	3.78411	4.22801	7.25273	12.0148	4.93545	6.61122	5.13729	3.23972	4.81461	0.815443	1.36408	6.0132	5.5359	4.98962	3.87655	5.50523	3.17628	4.98445	6.66904	7.75372	1.73158	7.67181	6.9881	5.18043	3.71602	0	3.67947	3.45055	1.21546	0	8.01543	4.50057	4.78626	0	0	0
ENSMUSG00000099969	2.91254	0.830792	0.769476	0.970877	1.50114	2.48956	0	1.37383	1.18899	16.8291	0	0.964676	0	9.46027	4.75651	0	4.00492	0.822575	0	0	0	0	0	2.72817	1.5033	0	4.98962	1.55062	0	0	6.23056	1.66726	7.75372	1.73158	1.77042	0	0.863405	0	0	0	0	2.43091	0	1.23314	0	0.957253	3.70327	9.65456	3.7652
ENSMUSG00000026479	5.24258	10.8003	6.15581	3.88351	4.50341	7.46867	2.13676	6.4112	9.51194	6.88462	5.93794	1.44701	9.35173	6.62219	6.34202	2.07221	4.8059	0	3.30561	1.71243	4.85957	0	1.63089	2.72817	0	0	0	3.87655	0	0	0	0	1.10767	0	2.9507	0	0	1.85801	1.24935	0	3.45055	1.21546	0	0	0	0	0	4.82728	0
ENSMUSG00000026478	41.9406	51.5091	33.8569	27.1846	23.2676	37.3434	51.2823	41.2148	24.3743	28.3034	21.5925	32.799	17.3675	26.4888	21.6686	24.8665	35.2433	29.6127	29.7505	23.974	34.017	14.4438	39.9567	1.36408	9.01979	6.64309	14.9689	10.8543	4.5877	4.76442	6.85362	10.0036	0	15.5842	4.72111	3.49405	3.45362	0	4.37272	20.2371	13.8022	3.64637	10.867	17.8806	16.202	1.91451	3.70327	0	0
ENSMUSG00000073538	3.49505	5.81554	15.3895	16.5049	0.750568	0	2.13676	16.9439	4.16147	6.88462	3.77869	3.37637	8.01577	12.2984	8.98453	5.18052	14.4177	3.2903	3.30561	3.42486	12.9589	0	2.44633	1.36408	0	2.21436	9.97924	1.55062	0.917539	0	0	1.66726	4.4307	3.46316	1.18028	0	0	1.85801	1.24935	5.5192	6.90111	3.64637	2.71675	2.46629	0	0.957253	0	0	0
ENSMUSG00000042708	5.82509	6.64634	4.61686	10.6797	2.2517	7.46867	6.41028	6.86914	1.18899	2.29487	4.85832	6.75273	4.00788	2.83808	4.75651	6.21662	7.20885	4.11287	9.91683	3.42486	11.339	0	1.63089	4.09225	0.751649	0	0	0.775309	0.917539	0	1.86917	0	3.32302	1.73158	1.77042	6.9881	1.72681	0	0	1.83973	0	3.64637	0	0.616572	0	1.91451	0	0	3.7652
ENSMUSG00000042699	8.73763	8.30792	6.15581	6.79614	6.75511	8.71345	12.8206	6.86914	6.53946	7.64957	9.17682	3.37637	8.01577	4.73014	5.81352	5.18052	8.81082	8.22575	13.2224	5.13729	3.23972	9.62922	14.678	68.2042	65.3935	95.2176	49.8962	72.1038	48.6296	65.1138	57.3212	70.025	121.844	88.3105	56.0632	115.304	72.526	83.6105	66.2155	97.5058	69.0111	120.33	76.0689	86.9366	131.417	73.7085	150.908	161.714	173.199
ENSMUSG00000042684	1.74753	0	0.769476	0.970877	1.50114	0	0	0.915885	1.78349	3.05983	2.15925	3.8587	4.00788	1.89205	1.057	0	4.8059	0.822575	0	0	0	0	0	57.2916	52.6155	55.359	4.98962	41.8667	58.7225	49.2324	15.5764	25.0089	25.4765	64.0684	72.5871	13.9762	42.3069	37.1602	44.9766	22.0768	13.8022	27.9555	62.4852	19.7303	24.3031	79.452	84.2494	55.5137	71.5389
ENSMUSG00000066800	0	0	0	0	0	0	0	0	0	0	0	0	0	0	0	0	0	0	0	0	0	0	0	1.36408	0	0	0	0	0	1.58814	0	0	0	0	0	0	0	0	1.87402	0	0	0	0	0	0	0	0	0	0
ENSMUSG00000100183	0	0	0	0	0	0	0	0	0	0	0	0	0	0	0	0	0	0	0	0	0	0	0	0	0	0	0	1.55062	0	0	0.623056	0	0	0	0	0	0	0	0	0	0	0	0	0	1.80023	0	0	0	0
ENSMUSG00000042641	4.07756	4.98475	10.7727	8.7379	3.00227	3.73434	3.20514	4.57943	2.97248	8.41453	7.01757	4.82338	6.67981	6.62219	7.92752	14.5055	13.6167	11.516	9.91683	20.5492	9.71915	14.4438	4.07722	2.72817	0.751649	0	0	0	0	4.76442	0.623056	0	0	0	0	0	0	0	0	1.83973	3.45055	0	0	0	4.50057	0	2.77745	0	0
ENSMUSG00000045968	0	0	0	0	0	0	0	0	0	0	0	0.482338	1.33596	0	0	0	0	0	0	0	0	0	0	4.09225	3.0066	3.32154	0	5.42717	0	0	4.36139	1.66726	0	3.46316	2.36056	6.9881	6.04384	5.57403	1.24935	1.83973	0	6.07728	0	6.78229	1.80023	0.957253	1.85164	4.82728	0
ENSMUSG00000043282	1.16502	0	0	0.970877	0	0	0	0	0	0	0	0.482338	1.33596	0	1.057	0	0.800984	0.822575	0	0	1.61986	0	0	0	0	0	0	0	0	0	0	0	0	0	0	0	0.863405	0	0	0	0	0	0	1.23314	0	0	0.925818	2.41364	7.53041
ENSMUSG00000099227	0	0	0	0	0	0	0	0	0	0	0	0.482338	1.33596	0	0	0	0	0	0	0	0	0	0	2.72817	0	1.10718	0	3.10124	0	0	1.24611	0	0	1.73158	2.36056	6.9881	3.45362	5.57403	0.624674	0	0	4.86183	0	6.78229	1.80023	0.957253	1.85164	4.82728	0
ENSMUSG00000026473	2.33003	1.66158	4.61686	1.94175	3.00227	1.24478	1.06838	0.457943	2.37798	2.29487	3.23888	2.89403	5.34385	2.83808	1.5855	2.07221	1.60197	3.2903	6.61122	3.42486	4.85957	0	1.63089	64.112	87.943	65.3237	49.8962	71.3285	77.9908	95.2884	102.804	76.694	111.875	141.99	84.9801	76.8691	75.1163	148.641	99.3232	117.743	86.2638	128.838	114.103	109.75	118.815	111.041	100.914	115.855	94.1301
ENSMUSG00000100014	2.33003	0	0	0	0	0	0	0	1.18899	1.52991	1.07963	0.482338	0	0	0	0	0.800984	0	6.61122	0	0	0	0.815443	17.7331	45.099	23.2508	9.97924	16.2815	11.928	6.35256	21.1839	11.6708	22.1535	36.3632	9.44223	48.9167	40.58	18.5801	27.4857	36.7947	31.055	49.8337	13.5837	41.3103	25.2032	33.5038	36.1069	14.4818	7.53041
ENSMUSG00000100627	1.74753	0	0	1.94175	0.750568	3.73434	0	0.457943	0	0.764957	2.15925	1.44701	0	0	0.528502	5.18052	2.40295	0	0	0	1.61986	0	0.815443	0	1.5033	0	4.98962	2.32593	0	0	3.11528	0	0	1.73158	0.590139	6.9881	2.59022	0	0	0	3.45055	1.21546	0	0	0	0	0	0	0
ENSMUSG00000056708	0	0	0	0	0	0	0	0	0	0	0	0	0	0	0	0	0	0	0	0	0	0	0	0	0	0	4.98962	0	0.917539	0	7.47668	0	0	0	0	0	0	0	1.24935	0	3.45055	0	13.5837	0	0	0	0.925818	2.41364	3.7652
ENSMUSG00000026470	23.3003	23.2622	16.159	10.6797	15.0114	6.22389	8.54704	18.3177	15.4569	19.8889	19.9731	10.1291	12.0237	16.0825	14.2695	8.28883	8.00984	9.8709	6.61122	8.56215	8.09929	0	13.8625	1.36408	1.5033	7.75027	9.97924	8.5284	4.5877	9.52884	9.9689	1.66726	3.32302	3.46316	8.85209	0	4.31703	1.85801	17.4909	5.5192	10.3517	9.72365	8.15024	6.78229	8.10102	8.61527	1.85164	2.41364	0
ENSMUSG00000026469	25.0479	24.9238	26.1622	16.5049	29.2721	32.3642	17.0941	21.9812	26.7523	16.0641	18.8935	13.9878	13.3596	19.8666	15.3265	23.8304	9.6118	4.93545	6.61122	6.84972	4.85957	9.62922	21.2015	31.374	12.778	7.75027	14.9689	39.5408	21.1034	36.5272	11.8381	23.3417	21.0458	25.9737	34.8182	13.9762	13.8145	20.4381	30.609	42.3139	27.6044	47.4028	24.4507	30.212	21.6027	37.3329	32.4036	62.7546	22.5912
ENSMUSG00000073535	1.16502	0	0	0.970877	0	0	0	0	0	0	0	1.92935	0	0	0	0	0	0	0	1.71243	0	0	0	1.36408	2.25495	6.64309	0	1.55062	1.83508	1.58814	0	3.33452	4.4307	10.3895	1.18028	0	0	3.71602	5.62207	7.35893	0	10.9391	2.71675	9.24858	2.70034	0.957253	0.925818	0	11.2956
ENSMUSG00000033701	18.6403	10.8003	4.61686	22.3302	13.5102	13.6926	22.436	15.57	15.4569	17.594	15.1148	10.6114	18.7035	16.0825	10.0415	13.4693	23.2285	10.6935	3.30561	13.6994	19.4383	9.62922	9.78532	9.54859	3.75825	9.96463	9.97924	20.9334	13.7631	9.52884	10.592	3.33452	12.1844	17.3158	8.26195	3.49405	12.0877	9.29005	3.12337	9.19866	13.8022	19.4473	5.43349	2.46629	8.10102	5.74352	13.8873	2.41364	15.0608
ENSMUSG00000033684	1.16502	1.66158	2.30843	0.970877	2.2517	2.48956	5.3419	2.28971	2.37798	0.764957	5.93794	1.44701	9.35173	1.89205	6.34202	9.32493	2.40295	3.2903	0	1.71243	0	0	1.63089	5.45634	3.75825	1.10718	0	5.42717	0.917539	3.17628	1.86917	1.66726	3.32302	10.3895	0.590139	3.49405	3.45362	0	4.37272	0	3.45055	12.1546	0	3.69943	1.80023	2.87176	23.1455	7.24092	7.53041
ENSMUSG00000033671	21.5528	9.13871	16.9285	17.4758	8.25625	8.71345	22.436	19.6915	23.1853	12.2393	15.1148	16.3995	18.7035	9.46027	10.0415	9.32493	14.4177	18.9192	19.8337	11.987	6.47943	9.62922	13.8625	23.1894	15.033	17.7149	14.9689	13.1803	22.0209	6.35256	10.592	10.0036	23.2612	3.46316	15.9338	10.4822	25.9022	13.0061	11.2441	11.0384	17.2528	12.1546	8.15024	4.316	13.5017	19.1451	8.33236	7.24092	3.7652
ENSMUSG00000026466	31.4555	29.0777	28.4706	29.1263	22.517	27.3851	37.3933	26.1027	24.3743	21.4188	16.1944	26.0462	28.0552	21.7586	31.1816	34.1914	38.4472	37.0159	26.4449	44.5232	34.017	24.0731	26.9096	73.6606	33.0726	58.6806	14.9689	63.5754	79.8259	55.5849	34.2681	13.3381	28.7995	117.747	35.9985	48.9167	56.9847	57.5983	78.709	44.1536	75.9122	150.717	76.0689	57.3412	111.614	58.3924	141.65	115.855	97.8953
ENSMUSG00000050565	22.1353	13.2927	23.0843	24.2719	8.25625	14.9373	30.983	22.8971	11.8899	9.17949	12.4157	20.7405	13.3596	9.46027	23.2541	22.7943	32.8403	32.0804	16.528	25.6864	34.017	14.4438	15.4934	69.5683	57.877	58.6806	34.9273	62.8001	64.2277	58.7612	51.0906	20.0071	36.5533	70.9948	30.6872	52.4108	52.6677	40.8762	72.4622	38.6344	65.5605	122.761	67.9187	54.2583	102.613	51.6916	114.801	108.614	116.721
ENSMUSG00000060985	20.3878	24.093	20.0064	37.8642	30.0227	28.6299	37.3933	27.9345	24.9688	29.0684	18.8935	24.1169	37.4069	30.2729	34.3526	26.9387	36.8452	23.0321	19.8337	29.1113	27.5376	33.7023	27.7251	8.18451	1.5033	6.64309	4.98962	3.10124	1.83508	3.17628	8.09973	1.66726	2.21535	1.73158	2.36056	3.49405	0	1.85801	1.24935	0	17.2528	1.21546	5.43349	6.16572	1.80023	5.74352	0.925818	0	0
ENSMUSG00000026602	0	0	0	0	0	0	0	0	0	0	0	0	0	0	0	0	0	0	0	0	0	0	0	0	0	0	0	0	1.83508	0	0	0	0	6.92632	2.9507	0	0	0	0	0	0	2.43091	0	0	0	0	0	0	0
ENSMUSG00000026601	2.33003	0.830792	3.0779	4.85439	2.2517	1.24478	2.13676	2.28971	1.18899	1.52991	4.31851	3.37637	2.67192	0	1.057	1.0361	5.60688	8.22575	3.30561	3.42486	6.47943	0	4.07722	0	1.5033	2.21436	4.98962	4.65186	0.917539	1.58814	1.86917	1.66726	1.10767	0	2.9507	0	0.863405	3.71602	2.4987	3.67947	3.45055	0	0	0	0	0	0	0	0
ENSMUSG00000078193	0	0	0	0	0	0	0	0	0	0	0	0	0	0	0.528502	2.07221	0	0	0	0	0	0	0	6.82042	4.5099	7.75027	0	2.32593	0.917539	4.76442	3.73834	6.66904	2.21535	6.92632	1.18028	0	1.72681	3.71602	3.12337	0	0	10.9391	2.71675	5.54915	10.8014	5.74352	13.8873	7.24092	7.53041
ENSMUSG00000026600	53.0083	80.5868	57.7107	61.1653	61.5466	46.0568	102.565	54.9531	59.4496	41.3077	32.3888	73.3154	48.0946	52.0315	47.5651	62.1662	95.317	92.9509	109.085	159.256	123.109	77.0338	71.759	21.8254	20.2945	13.2862	19.9585	8.5284	13.7631	15.8814	15.5764	6.66904	15.5074	29.4368	23.0154	17.4703	16.4047	11.1481	11.2441	20.2371	34.5055	21.8782	19.0172	12.3314	27.0034	12.4443	15.7389	4.82728	15.0608
ENSMUSG00000103199	1.16502	0	0.769476	1.94175	0	0	4.27352	2.28971	1.18899	0	1.07963	0.964676	1.33596	0.946027	1.057	0	2.40295	0	0	1.71243	1.61986	0	0.815443	0	1.5033	0	0	0	0	0	1.24611	3.33452	2.21535	0	0.590139	0	1.72681	0	0	0	0	0	5.43349	0	0	0	0	0	0
ENSMUSG00000101523	20.3878	6.64634	3.0779	14.5632	10.5079	1.24478	8.54704	5.49531	4.16147	3.82479	5.39813	24.1169	8.01577	3.78411	3.69951	9.32493	26.4325	22.2095	33.0561	15.4119	22.678	14.4438	4.89266	27.2817	13.5297	29.8939	29.9377	24.8099	9.17539	11.117	18.6917	20.0071	25.4765	20.779	6.49153	17.4703	11.2243	18.5801	11.8688	20.2371	10.3517	17.0164	8.15024	30.212	9.90125	10.5298	8.33236	43.4455	33.8868
ENSMUSG00000026596	89.1238	117.142	73.8697	45.6312	156.118	145.639	111.112	87.925	104.037	65.7863	72.335	53.0572	98.8611	107.847	67.1197	69.4189	60.8747	41.9513	72.7234	58.2226	50.2156	43.3315	120.686	125.496	72.1583	65.3237	159.668	86.0594	111.022	187.401	94.7046	65.0232	120.737	95.2369	110.356	94.3394	141.598	170.937	134.305	104.865	79.3627	58.3419	149.421	85.0869	108.914	114.87	17.5905	60.341	11.2956
ENSMUSG00000060519	0	0	0	0.970877	0	0	0	0	0	0	0	0	1.33596	0	0	0	0	0.822575	0	1.71243	0	0	0	1.36408	3.75825	0	4.98962	8.5284	11.0105	4.76442	2.49223	3.33452	2.21535	0	2.9507	0	1.72681	3.71602	5.62207	0	3.45055	0	2.71675	0.616572	3.60045	2.87176	0	0	0
ENSMUSG00000033557	0	0	0.769476	0.970877	0.750568	1.24478	0	0.457943	0	0	0	0	0	1.89205	1.057	0	0.800984	0.822575	0	0	0	0	0	2.72817	8.26814	11.0718	4.98962	11.6296	6.42277	11.117	3.11528	0	2.21535	13.8526	13.5732	3.49405	11.2243	5.57403	8.74544	11.0384	3.45055	6.07728	8.15024	7.39886	9.90125	11.487	4.62909	9.65456	3.7652
ENSMUSG00000102961	0	0	0	0	0	0	0	0	0	0	0	0	0	0	0	0	0	0	0	0	0	0	0	1.36408	2.25495	0	0	7.75309	3.67016	3.17628	0	0	0	0	1.18028	3.49405	0	1.85801	1.24935	0	0	1.21546	2.71675	1.84972	0.900113	1.91451	2.77745	0	0
ENSMUSG00000026594	118.832	120.465	105.418	108.738	150.114	128.212	184.83	92.9623	114.738	88.7351	70.1757	120.584	126.916	119.199	96.7158	112.935	126.555	154.644	257.837	238.028	254.318	187.77	137.81	110.491	114.251	95.2176	224.533	97.689	98.1767	119.111	122.119	195.07	179.443	128.137	95.6026	241.09	164.91	178.369	99.3232	132.461	138.022	102.098	201.039	102.351	172.822	110.084	60.1782	60.341	45.1824
ENSMUSG00000101964	0	0	2.30843	1.94175	0	0	1.06838	1.37383	2.97248	1.52991	0	1.92935	2.67192	1.89205	1.057	2.07221	1.60197	0.822575	3.30561	0	0	0	0	0	0	0	0	0.775309	0	0	0	0	0	0	0	0	0.863405	0	0	0	0	0	0	0	0	0	0	0	0
ENSMUSG00000033544	20.9703	15.785	13.0811	16.5049	12.0091	13.6926	7.47866	11.9065	15.4569	9.94445	7.55738	19.2935	14.6956	10.4063	15.3265	18.6499	24.0295	9.04832	6.61122	11.987	24.2979	28.8877	9.78532	0	3.75825	6.64309	19.9585	2.32593	2.75262	0	1.86917	0	0	6.92632	1.77042	6.9881	2.59022	0	2.4987	7.35893	3.45055	1.21546	0	1.84972	5.40068	1.91451	0.925818	2.41364	0
ENSMUSG00000103303	0	0.830792	0	0	0	0	0	0	0	0	2.69907	0	0	0	0	0	0	0	0	0	0	0	0	0	0	0	0	0	0	0	0	0	0	0	0	0	0	0	0	0	0	0	0	0	0	0	1.85164	0	0
ENSMUSG00000026592	1.16502	0	0.769476	0	2.2517	1.24478	0	3.2056	1.18899	0.764957	0.539813	0.964676	0	0.946027	1.5855	2.07221	1.60197	0.822575	3.30561	0	0	4.81461	0	2.72817	0	3.32154	0	8.5284	0	0	3.73834	3.33452	0	0	0	6.9881	4.31703	1.85801	0	3.67947	0	0	0	0	0	0.957253	2.77745	0	0
ENSMUSG00000070565	11.6502	5.81554	14.62	19.4175	4.50341	8.71345	28.8463	23.3551	13.6734	13.0043	11.8759	15.4348	4.00788	13.2444	19.0261	12.4332	23.2285	11.516	9.91683	11.987	16.1986	9.62922	12.2316	1.36408	9.01979	0	4.98962	4.65186	5.50523	0	0	0	4.4307	0	5.31125	6.9881	0.863405	3.71602	3.74805	3.67947	3.45055	2.43091	5.43349	6.78229	9.00113	1.91451	0	0	0
ENSMUSG00000102326	0	0	0	0	0	0	0	0	0	0	0	0	0	0	0	0	0	0	0	0	0	0	0	1.36408	0	0	0	0	1.83508	0	0	0	0	0	0	0	0	0	8.12077	0	0	0	0	0	0	0	0	4.82728	0
ENSMUSG00000103808	0	0	0	0	0	0	0	0	0	0	0	0	0	0	0	0	0	0	0	0	0	0	0	2.72817	0	0	0	0.775309	0.917539	0	0	0	0	1.73158	4.13098	0	0.863405	0	0	1.83973	0	0	0	0	0	0	0.925818	0	0
ENSMUSG00000049881	10.4852	6.64634	8.46423	13.5923	13.5102	2.48956	8.54704	10.5327	8.32295	7.64957	11.3361	9.16442	10.6877	8.51424	7.92752	15.5416	14.4177	4.11287	3.30561	10.2746	9.71915	4.81461	8.96988	6.82042	19.5429	12.179	4.98962	8.5284	9.17539	7.9407	19.3147	21.6744	6.64605	29.4368	5.90139	24.4584	8.63405	3.71602	14.9922	14.7179	17.2528	12.1546	16.3005	13.5646	18.0023	6.70077	34.2553	24.1364	33.8868
ENSMUSG00000033488	0	0	0.769476	0	33.025	1.24478	0	0	2.97248	0	0	0	1.33596	54.8696	0.528502	0	0	0	0	0	0	0	0	4.09225	15.7846	6.64309	0	9.30371	4.5877	1.58814	4.98445	0	4.4307	12.1211	4.72111	0	1.72681	14.8641	3.74805	1.83973	0	7.29274	2.71675	1.23314	2.70034	5.74352	1.85164	7.24092	3.7652
ENSMUSG00000026589	0.582509	0	2.30843	1.94175	2.2517	0	0	0	2.37798	0	1.61944	1.92935	0	1.89205	1.057	0	0	1.64515	0	0	0	0	1.63089	4.09225	9.01979	0	0	7.75309	1.83508	0	3.11528	6.66904	6.64605	1.73158	0.590139	0	0.863405	9.29005	4.9974	1.83973	0	0	0	4.93257	0	1.91451	4.62909	0	0
ENSMUSG00000103762	0	0	0	0	0	1.24478	0	0	0	1.52991	0	0.482338	0	1.89205	0	0	0	0	0	0	0	0	0	0	0	0	0	0	4.5877	0	0	0	0	0	0	0	0	0	0	0	0	0	0	0	0	0.957253	0.925818	2.41364	0
ENSMUSG00000104014	0	0.830792	0	0	0	1.24478	0	0	0	0	0	0.482338	1.33596	0	0	0	0	0	0	0	0	0	0.815443	6.82042	11.2747	11.0718	29.9377	11.6296	4.5877	0	12.4611	1.66726	1.10767	19.0474	5.31125	10.4822	2.59022	7.43204	11.2441	11.0384	10.3517	20.6628	16.3005	19.1137	9.00113	3.82901	5.55491	24.1364	11.2956
ENSMUSG00000040782	46.6007	60.6478	40.0127	22.3302	66.05	53.5255	37.3933	44.8784	47.5597	48.1923	44.8045	33.2813	56.1104	52.0315	35.4096	33.1553	28.0344	26.3224	23.1393	27.3989	29.1574	28.8877	44.0339	81.8451	54.1188	63.1093	49.8962	54.2717	66.9803	106.405	69.1593	61.6887	87.5063	57.1421	105.045	48.9167	70.7992	92.9005	106.195	90.1469	41.4066	58.3419	84.2191	81.3875	82.8104	101.469	47.2167	67.5819	30.1216
ENSMUSG00000103572	0	0	0	0	0	0	0	0	0	0	0	0	0	0	0	0	0	0	0	0	0	0	0	0	0	0	0	0	0	0	0	0	0	0	0	0	0	1.85801	0	1.83973	0	0	0	0.616572	0	0.957253	0	9.65456	0
ENSMUSG00000089536	0	1.66158	0	0	0	0	1.06838	1.37383	0.594496	0	0	0.482338	1.33596	0	0	0	0	0	0	0	1.61986	0	0.815443	0	0	0	0	3.10124	0.917539	0	0	0	0	0	0	0	0	0	0	0	0	0	0	0	0	0	1.85164	0	3.7652
ENSMUSG00000105399	0	1.66158	0	0	0	0	1.06838	1.37383	0.594496	0	0	0.482338	1.33596	0	0	0	0	0	0	0	1.61986	0	0.815443	0	0	0	0	3.10124	0.917539	0	0	0	0	0	0	0	0	0	0	0	0	0	0	0	0	0	1.85164	0	3.7652
ENSMUSG00000058267	59.4159	38.2164	40.7822	48.5439	41.2812	31.1195	83.3337	45.3363	45.7762	42.8376	35.0879	83.9268	44.0867	43.5172	57.6067	63.2023	85.7052	66.6286	142.141	92.4712	103.671	105.921	53.0038	50.4711	65.3935	73.0739	74.8443	59.6988	48.6296	47.6442	56.6981	86.6976	58.7068	93.5053	50.1618	94.3394	62.1652	72.4624	50.5986	82.788	79.3627	121.546	103.236	65.3566	81.0102	45.9481	124.985	127.923	112.956
ENSMUSG00000014226	8.15512	1.66158	3.0779	12.6214	2.2517	4.97911	8.54704	5.95325	5.35046	11.4744	2.15925	9.16442	0	3.78411	5.81352	11.3971	7.20885	8.22575	13.2224	17.1243	1.61986	14.4438	6.52355	28.6458	39.8374	45.3944	39.917	13.1803	51.3822	28.5865	61.6826	33.3452	44.307	29.4368	15.3436	55.9048	56.1213	53.8823	26.2363	36.7947	58.6594	75.3583	70.6354	54.8749	45.0057	44.0336	109.247	89.3046	131.782
ENSMUSG00000103006	0	0	0	0	0	0	0	0	0	0	0	0	0	0	0	0	0	0	0	0	0	0	0	1.36408	3.75825	0	0	0	0.917539	3.17628	1.86917	0	2.21535	1.73158	0	0	0	1.85801	2.4987	1.83973	6.90111	0	8.15024	3.08286	2.70034	1.91451	0	0	0
ENSMUSG00000026721	20.9703	38.2164	15.3895	14.5632	18.0136	24.8956	20.2992	24.271	15.4569	20.6538	18.3536	18.8112	20.0394	24.5967	19.0261	23.8304	26.4325	21.3869	23.1393	41.0983	9.71915	9.62922	20.3861	21.8254	21.0462	22.1436	14.9689	11.6296	11.928	17.4695	13.7072	13.3381	37.6609	5.19474	14.1633	48.9167	21.5851	9.29005	11.8688	14.7179	20.7033	9.72365	2.71675	12.948	13.5017	8.61527	3.70327	2.41364	0
ENSMUSG00000040423	30.873	50.6783	32.318	18.4467	30.0227	34.8538	21.3676	31.598	30.3193	28.3034	27.5305	17.8465	34.735	25.5427	25.8966	36.2636	23.2285	8.22575	13.2224	30.8237	17.8184	14.4438	32.6177	25.9176	29.3143	29.8939	29.9377	33.3383	22.9385	28.5865	31.1528	30.0107	38.7686	34.6316	19.4746	17.4703	60.4384	29.7282	29.3597	20.2371	20.7033	9.72365	48.9014	19.7303	30.6039	47.8626	13.8873	31.3773	7.53041
ENSMUSG00000026715	13.3977	2.49238	3.84738	6.79614	6.75511	6.22389	9.61542	8.24297	19.6184	9.17949	17.274	8.68208	18.7035	17.0285	8.45602	13.4693	15.2187	11.516	3.30561	11.987	14.5787	0	4.89266	15.0049	21.7978	25.4652	9.97924	34.1136	21.1034	14.2933	26.1684	20.0071	33.2302	29.4368	14.7535	59.3989	39.7166	29.7282	23.7376	49.6728	24.1539	15.8009	8.15024	13.5646	24.3031	26.8031	20.368	7.24092	7.53041
ENSMUSG00000043467	18.6403	10.8003	16.9285	14.5632	16.5125	4.97911	20.2992	16.028	19.0239	16.0641	18.8935	12.0584	13.3596	18.9205	10.0415	15.5416	22.4275	18.0966	9.91683	11.987	16.1986	19.2584	16.3089	16.369	21.7978	19.9293	29.9377	28.6865	21.1034	26.9984	24.2992	15.0053	42.0916	25.9737	24.1957	20.9643	36.263	31.5862	19.9896	18.3973	6.90111	17.0164	5.43349	28.3623	26.1033	24.8886	37.9585	24.1364	11.2956
ENSMUSG00000104016	0	0	0	0	0	0	0	0	0	0	0	0	0	0	0	0	0	0	0	0	0	0	0	0	0	0	0	0	0	0	0	0	0	0	0	0	0	0	0	0	0	0	0	0.616572	0	0	5.55491	0	0
ENSMUSG00000053332	23.3003	13.2927	16.9285	18.4467	24.0182	14.9373	16.0257	21.0654	16.6459	19.1239	13.4953	26.0462	28.0552	19.8666	17.9691	20.7221	28.0344	17.2741	29.7505	25.6864	27.5376	14.4438	17.9398	102.306	102.976	90.7888	79.8339	75.9803	85.3311	69.8782	72.2745	93.3666	84.1833	152.379	80.8491	66.387	97.5648	98.4746	81.8323	156.377	72.4616	202.981	116.82	114.682	134.117	93.8108	251.823	222.055	376.52
ENSMUSG00000064440	0	0	0	0	0.750568	0	0	0	0	0	0	0	0	0	0	0	0	0	0	0	0	0	0	0	0	0	0	0	0	0	0	0	0	0	0	0	0	0	0	0	0	0	0	0	0	0	0.925818	0	0
ENSMUSG00000080463	0	0	0	0	0	0	0	0.457943	0	0	0	0	0	0	0	0	0	0	0	0	0	0	0	0	0	0	0	0	0	0	0	0	1.10767	0	0	0	0	0	0	0	0	1.21546	2.71675	0	0	0	0.925818	0	0
ENSMUSG00000064816	0	0	0	0	0	0	0	0	0	0	0	0	0	0	0	0	0	0	0	0	0	0	0	0	0	0	0	0	0	0	0	0	0	0	0	0	0	0	0	0	0	0	0	0	0	0.957253	0.925818	0	3.7652
ENSMUSG00000084667	0	0	0	0	0	0	0	0	0	0	0	0	0	0	0	0	0	0	0	0	0	0	0	0	0	0	0	1.55062	0.917539	0	0	0	0	0	0	0	0	0	0	0	0	0	0	1.23314	0	0.957253	0	0	0
ENSMUSG00000077220	0	0	0	0	0	0	0	0	0	0	0	0	0	0	0	0	0	0	0	0	0	0	0	0	0	1.10718	0	0	0	0	0	0	0	3.46316	0	0	0	0	0	0	0	2.43091	0	0.616572	1.80023	2.87176	10.184	4.82728	15.0608
ENSMUSG00000065160	0.582509	0	0	0	0	0	0	0	0	0	0	0.482338	0	0	0	0	0	0.822575	0	0	0	0	0	1.36408	0.751649	0	0	0.775309	0.917539	0	0	0	1.10767	0	0	0	1.72681	0	0	0	0	1.21546	0	0	0	3.82901	1.85164	0	7.53041
ENSMUSG00000065735	0	0	0	0	0	0	0	0	0	0	0.539813	0.482338	0	0	0	0	0	0	0	0	0	0	0	0	0	0	0	0	0	0	0	0	0	0	0	0	0	0	0	0	0	0	0	0	0	0	4.62909	0	0
ENSMUSG00000105780	0	0	0	0	0	0	0	0	0	0	0.539813	0.482338	0	0	0	0	0	0	0	0	0	0	0	0	0	0	0	0	0	0	0	0	0	0	0	0	0	0	0	0	0	0	0	0	0	0	4.62909	0	0
ENSMUSG00000064968	0	0	0	0	0	0	0	0	0	0	0	0	0	0	0	0	0	0	0	0	0	0	0	0	2.25495	0	0	0.775309	0	0	0	1.66726	0	0	0.590139	0	2.59022	0	0	0	0	0	0	2.46629	0	0	0	2.41364	0
ENSMUSG00000065228	0	0	0	0	0	0	0	0	0	0	0	0	0	0	0	0	0	0	0	0	0	0	0	0	0	0	0	0	0.917539	1.58814	2.49223	0	0	0	3.54084	0	0.863405	0	0	1.83973	3.45055	0	0	0	2.70034	0	6.48073	14.4818	3.7652
ENSMUSG00000026709	1.74753	0	0	1.94175	0	0	0	0	0	0	0	0	1.33596	0	0	0	0.800984	0	0	1.71243	0	0	0	1.36408	0	4.42872	0	0.775309	7.34031	0	2.49223	0	2.21535	3.46316	8.85209	3.49405	6.04384	7.43204	1.24935	0	0	1.21546	0	3.69943	0.900113	4.78626	4.62909	0	7.53041
ENSMUSG00000102864	0	0	0	0	0	0	0	0	0	0	0	0	0	0	0	0	0	0	0	0	0	0	0	0	0	0	0	0	0	0	0	0	0	0	0	0	0	0	0	0	0	0	0	0	0	0	0	0	3.7652
ENSMUSG00000026708	4.07756	1.66158	3.0779	0.970877	0.750568	2.48956	0	2.74766	2.97248	0.764957	2.15925	1.92935	6.67981	2.83808	6.87052	1.0361	2.40295	1.64515	3.30561	3.42486	0	0	1.63089	20.4613	30.066	24.358	9.97924	26.3605	17.4332	15.8814	23.0531	18.3399	24.3688	17.3158	17.7042	13.9762	16.4047	20.4381	22.4883	3.67947	3.45055	31.6019	32.601	21.58	10.8014	28.7176	19.4422	2.41364	15.0608
ENSMUSG00000026705	5.82509	7.47713	1.53895	0.970877	2.2517	4.97911	4.27352	4.57943	4.16147	1.52991	2.15925	1.44701	2.67192	2.83808	5.81352	0	2.40295	0.822575	3.30561	1.71243	0	0	0.815443	1.36408	0	0	4.98962	4.65186	4.5877	6.35256	0	0	0	0	4.72111	10.4822	0	3.71602	3.12337	1.83973	0	4.86183	0	2.46629	4.50057	4.78626	2.77745	7.24092	0
ENSMUSG00000044835	0	0	0	0	0	0	0	0	0.594496	0	0	0	0	0	0	0	0	0	0	0	0	0	0	0	0	0	0	2.32593	0	0	0	0	0	0	0	0	0	0	0	0	0	2.43091	0	0.616572	0	0	0	0	0
ENSMUSG00000026701	7.57261	4.98475	6.92528	6.79614	3.75284	2.48956	5.3419	12.8224	2.37798	4.58974	2.15925	4.34104	8.01577	6.62219	3.17101	3.10831	8.00984	4.93545	9.91683	11.987	4.85957	14.4438	8.15443	13.6408	34.5759	13.2862	14.9689	19.3827	12.8455	12.7051	44.8601	43.3488	22.1535	27.7053	12.9831	10.4822	30.2192	11.1481	14.9922	18.3973	6.90111	58.3419	46.1847	27.1292	11.7015	10.5298	71.288	72.4092	52.7128
ENSMUSG00000102399	0.582509	1.66158	4.61686	0	0.750568	0	2.13676	2.74766	0	0.764957	1.07963	3.37637	0	3.78411	1.057	3.10831	4.00492	1.64515	3.30561	1.71243	11.339	14.4438	0	15.0049	59.3803	14.3934	9.97924	31.0124	9.17539	12.7051	17.4456	40.0143	24.3688	5.19474	13.5732	20.9643	39.7166	11.1481	38.7298	16.5576	24.1539	13.37	16.3005	53.0252	9.00113	1.91451	2.77745	9.65456	11.2956
ENSMUSG00000040297	84.4637	104.68	82.3339	66.0197	106.581	88.3793	103.633	79.2241	73.7175	56.6068	53.9813	67.045	65.4621	78.5203	57.0782	63.2023	66.4816	55.1125	89.2514	78.7718	76.1333	77.0338	106.823	43.6507	43.5957	42.0729	79.8339	29.4618	29.3612	42.8798	26.1684	26.6762	37.6609	17.3158	41.8999	41.9286	22.4485	16.7221	31.2337	5.5192	27.6044	26.74	29.8842	22.8132	23.4029	16.2733	21.2938	16.8955	18.826
ENSMUSG00000103158	7.57261	0.830792	6.92528	19.4175	13.5102	8.71345	10.6838	6.4112	9.51194	18.359	20.5129	12.5408	26.7192	13.2444	10.0415	17.6138	13.6167	4.11287	19.8337	3.42486	14.5787	14.4438	7.33899	1.36408	10.5231	6.64309	24.9481	3.10124	2.75262	3.17628	23.6761	50.0178	19.9381	6.92632	2.9507	10.4822	40.58	14.8641	3.12337	12.8781	17.2528	6.07728	2.71675	3.08286	0.900113	0.957253	0	0	0
ENSMUSG00000026698	1.16502	0	4.61686	5.82526	6.00454	2.48956	2.13676	2.74766	2.97248	4.58974	5.93794	6.27039	4.00788	3.78411	4.22801	7.25273	1.60197	2.46772	0	3.42486	1.61986	0	1.63089	1.36408	4.5099	1.10718	4.98962	8.5284	0	6.35256	9.34584	3.33452	3.32302	0	5.90139	6.9881	4.31703	3.71602	0.624674	5.5192	0	1.21546	8.15024	3.08286	1.80023	1.91451	2.77745	4.82728	0
ENSMUSG00000040265	36.1155	18.2774	26.1622	54.3691	39.0295	7.46867	32.0514	30.6822	32.6973	33.6581	25.3712	35.2107	21.3754	31.2189	31.1816	42.4802	58.4718	33.7256	26.4449	44.5232	51.8354	57.7753	19.5706	20.4613	11.2747	12.179	29.9377	13.1803	5.50523	3.17628	13.0842	11.6708	25.4765	15.5842	8.26195	24.4584	13.8145	11.1481	3.12337	11.0384	24.1539	10.9391	10.867	6.16572	13.5017	9.57253	3.70327	0	7.53041
ENSMUSG00000026694	0	0	0	0.970877	0	0	0	0	0	0.764957	0	0	0	0	0	0	0	0	0	0	0	0	0.815443	4.09225	3.75825	5.5359	0	0.775309	7.34031	1.58814	1.86917	0	2.21535	0	5.90139	3.49405	0.863405	1.85801	5.62207	9.19866	0	0	10.867	0	11.7015	7.65802	9.25818	7.24092	11.2956
ENSMUSG00000026696	19.8053	8.30792	14.62	11.6505	14.2608	9.95823	22.436	13.2803	12.4844	19.8889	13.4953	13.5055	12.0237	18.9205	13.2125	19.686	13.6167	9.04832	26.4449	18.8367	9.71915	4.81461	16.3089	8.18451	11.2747	15.5005	14.9689	11.6296	8.25785	15.8814	22.43	20.0071	6.64605	17.3158	14.7535	13.9762	32.8094	5.57403	7.49609	3.67947	13.8022	8.5082	2.71675	14.7977	9.00113	20.1023	0	12.0682	3.7652
ENSMUSG00000026697	51.8433	61.4786	45.3991	56.3109	52.5397	23.6508	110.043	53.1213	55.2881	38.2479	44.2647	65.1156	60.1183	49.1934	51.2646	65.2745	92.1131	74.0317	76.029	89.0463	66.4142	72.2192	53.8193	23.1894	39.8374	35.4298	29.9377	27.1358	5.50523	14.2933	57.9442	61.6887	42.0916	13.8526	21.245	34.9405	72.526	33.4442	18.7402	55.192	34.5055	8.5082	24.4507	24.6629	18.0023	5.74352	4.62909	14.4818	0
ENSMUSG00000091060	84.4637	104.68	103.879	92.2334	96.8232	47.3016	165.599	78.3082	79.068	72.671	68.5563	87.3032	93.5173	80.4123	71.3477	100.502	134.565	118.451	155.364	155.831	136.068	144.438	86.437	36.8303	65.3935	58.6806	84.8235	37.2149	19.2683	22.234	97.1968	110.039	73.1065	43.2895	37.1788	76.8691	108.789	52.0243	31.8584	106.704	62.11	18.2319	62.4852	38.2274	39.605	25.8458	7.40654	16.8955	3.7652
ENSMUSG00000040225	89.1238	93.0487	86.1813	73.7867	101.327	115.764	130.342	81.9717	89.7689	64.2564	55.0609	85.8561	73.4779	71.8981	56.5497	70.455	82.5013	84.7252	135.53	125.007	145.787	86.663	105.192	156.87	98.4661	87.4673	109.772	113.195	145.889	181.048	85.9818	86.6976	157.29	124.674	112.717	216.631	151.096	163.505	135.554	215.249	144.923	171.379	201.039	139.345	150.319	141.673	177.757	200.332	180.73
ENSMUSG00000026692	0	4.98475	5.38633	3.88351	1.50114	2.48956	3.20514	4.57943	4.16147	0	5.93794	4.82338	8.01577	4.73014	4.75651	9.32493	7.20885	6.5806	3.30561	8.56215	0	4.81461	4.07722	0	0.751649	3.32154	0	0.775309	0.917539	0	3.11528	3.33452	0	0	0.590139	6.9881	0	0	0	1.83973	3.45055	1.21546	0	1.84972	4.50057	0	0	0	0
ENSMUSG00000040124	5.24258	4.15396	0.769476	5.82526	3.75284	0	6.41028	7.78502	2.97248	3.05983	1.07963	7.23507	5.34385	0	6.87052	6.21662	6.40787	7.40317	3.30561	1.71243	6.47943	0	7.33899	0	0.751649	8.85745	4.98962	0.775309	3.67016	3.17628	3.73834	5.00178	8.8614	0	2.36056	0	6.90724	0	0.624674	0	0	10.9391	2.71675	3.69943	2.70034	2.87176	7.40654	4.82728	11.2956
ENSMUSG00000102117	0	0	0	0	0	1.24478	0	0	0	0	0	0	0	0	1.057	0	0	0	0	0	0	0	0	0	0	1.10718	0	0	0	0	0	0	0	0	0	0	0	0	0.624674	0	0	0	0	0	0	0	1.85164	0	0
ENSMUSG00000026585	4.07756	3.32317	3.84738	0.970877	0.750568	2.48956	4.27352	5.03737	6.53946	0.764957	5.39813	7.71741	2.67192	3.78411	6.34202	4.14441	4.00492	5.75802	6.61122	3.42486	4.85957	4.81461	2.44633	5.45634	1.5033	1.10718	9.97924	0	0	1.58814	1.86917	1.66726	0	0	2.36056	0	0.863405	0	1.24935	0	3.45055	2.43091	8.15024	0	0.900113	1.91451	19.4422	12.0682	7.53041
ENSMUSG00000026584	28.5429	14.1235	13.8506	15.534	18.7642	9.95823	14.9573	12.3645	13.6734	25.2436	14.0351	21.2229	26.7192	21.7586	17.4406	19.686	50.462	27.9675	52.8897	44.5232	40.4964	24.0731	17.1243	28.6458	18.7912	17.7149	79.8339	7.75309	12.8455	4.76442	13.0842	13.3381	13.2921	6.92632	9.44223	27.9524	7.77065	18.5801	11.2441	22.0768	13.8022	23.0937	16.3005	9.24858	6.30079	23.9313	36.1069	86.891	64.0085
ENSMUSG00000041406	3.49505	5.81554	6.92528	0.970877	4.50341	6.22389	4.27352	3.66354	4.75597	7.64957	4.85832	1.92935	8.01577	1.89205	2.64251	1.0361	7.20885	3.2903	3.30561	3.42486	1.61986	0	4.07722	5.45634	6.0132	6.64309	9.97924	2.32593	4.5877	1.58814	4.98445	0	0	5.19474	4.72111	3.49405	4.31703	3.71602	5.62207	3.67947	3.45055	7.29274	0	3.69943	3.60045	5.74352	10.184	2.41364	0
ENSMUSG00000041396	15.1452	6.64634	16.9285	35.9225	12.0091	6.22389	20.2992	19.2336	14.8624	12.2393	10.2565	24.1169	12.0237	8.51424	11.0985	23.8304	38.4472	19.7418	9.91683	22.2616	22.678	14.4438	9.78532	8.18451	5.26155	8.85745	0	0	1.83508	0	3.73834	11.6708	0	0	2.9507	3.49405	6.90724	5.57403	5.62207	1.83973	20.7033	3.64637	0	12.948	0.900113	1.91451	12.0356	19.3091	18.826
ENSMUSG00000026580	37.8631	22.4314	20.0064	63.107	21.7665	18.6717	37.3933	28.8504	38.0477	31.3633	23.7518	35.693	22.7113	31.2189	32.2386	38.3358	46.457	34.5481	52.8897	47.948	51.8354	43.3315	30.1714	8.18451	24.0528	8.85745	9.97924	13.1803	7.34031	7.9407	43.6139	23.3417	27.6919	8.6579	8.26195	31.4465	35.3996	0	3.12337	31.2755	31.055	6.07728	27.1675	7.39886	12.6016	5.74352	0	2.41364	0
ENSMUSG00000090081	12.2327	4.15396	6.15581	26.2137	1.50114	1.24478	11.7522	5.95325	12.4844	10.7094	6.47776	9.64676	8.01577	6.62219	13.741	16.5777	17.6216	13.1612	6.61122	8.56215	22.678	19.2584	3.26177	0	6.76484	2.21436	0	3.10124	1.83508	3.17628	13.7072	6.66904	8.8614	0	0.590139	10.4822	5.18043	0	0.624674	5.5192	13.8022	6.07728	5.43349	1.84972	0	0	0	0	0
ENSMUSG00000086593	19.2228	3.32317	5.38633	41.7477	8.25625	4.97911	20.2992	14.1962	14.2679	17.594	10.2565	19.2935	12.0237	17.0285	14.2695	24.8665	20.0246	12.3386	26.4449	22.2616	21.0581	9.62922	13.8625	2.72817	7.51649	4.42872	4.98962	3.10124	2.75262	3.17628	21.1839	6.66904	9.96907	3.46316	2.9507	10.4822	18.9949	0	1.87402	12.8781	0	1.21546	13.5837	4.316	3.60045	3.82901	0	2.41364	0
ENSMUSG00000040918	0	0	0	0	0	0	0	0	0	0	0.539813	0	0	0	0	0	0	0	0	0	0	4.81461	0.815443	0	0.751649	1.10718	0	0	5.50523	1.58814	0	0	0	0	0	0	0	0	0	0	3.45055	0	0	0	0	0	0	0	0
ENSMUSG00000026578	51.8433	49.0167	56.1717	58.2526	54.0409	52.2807	52.3506	43.0466	45.7762	35.188	35.0879	44.8574	62.7902	44.4633	43.3371	60.094	73.6905	63.3383	72.7234	85.6215	69.6539	72.2192	41.5876	24.5535	21.0462	16.6077	39.917	14.7309	17.4332	12.7051	26.1684	11.6708	33.2302	10.3895	15.9338	48.9167	21.5851	35.3022	12.4935	9.19866	27.6044	17.0164	8.15024	13.5646	38.7049	10.5298	1.85164	12.0682	3.7652
ENSMUSG00000026577	23.3003	21.6006	27.7011	24.2719	24.0182	21.1612	19.2308	21.0654	17.8349	24.4786	17.8138	16.3995	25.3833	11.3523	17.9691	16.5777	37.6462	18.0966	33.0561	15.4119	17.8184	14.4438	16.3089	6.82042	6.76484	24.358	9.97924	3.87655	6.42277	6.35256	5.60751	5.00178	3.32302	5.19474	4.72111	0	0	5.57403	2.4987	5.5192	13.8022	7.29274	16.3005	3.08286	3.60045	5.74352	4.62909	12.0682	7.53041
ENSMUSG00000026575	23.3003	13.2927	20.0064	32.039	20.2653	13.6926	23.5044	24.7289	22.5909	15.2991	15.6546	22.6699	18.7035	17.0285	20.6116	26.9387	36.8452	19.7418	23.1393	20.5492	17.8184	28.8877	19.5706	8.18451	18.0396	15.5005	0	13.9556	9.17539	20.6458	29.2836	16.6726	15.5074	19.0474	8.85209	13.9762	18.1315	11.1481	9.99479	12.8781	13.8022	12.1546	16.3005	12.948	18.0023	8.61527	0.925818	4.82728	7.53041
ENSMUSG00000026576	26.7954	11.6311	11.5421	26.2137	24.7687	12.4478	21.3676	24.7289	20.2129	20.6538	20.5129	22.6699	17.3675	17.0285	24.8396	24.8665	31.2384	18.9192	9.91683	17.1243	30.7773	14.4438	25.2787	9.54859	18.7912	12.179	14.9689	17.8321	14.6806	23.8221	30.5298	18.3399	18.8305	15.5842	12.3929	13.9762	18.1315	14.8641	9.99479	16.5576	3.45055	13.37	13.5837	12.948	19.8025	15.316	2.77745	7.24092	3.7652
ENSMUSG00000026572	6.9901	3.32317	4.61686	3.88351	9.00681	4.97911	5.3419	5.03737	8.91744	13.0043	7.55738	5.30572	12.0237	13.2444	6.87052	9.32493	8.00984	3.2903	3.30561	3.42486	6.47943	4.81461	4.07722	6.82042	18.0396	7.75027	9.97924	17.8321	21.1034	9.52884	16.1995	15.0053	13.2921	12.1211	10.0324	10.4822	18.1315	18.5801	13.7428	9.19866	10.3517	8.5082	10.867	12.3314	7.20091	7.65802	1.85164	2.41364	11.2956
ENSMUSG00000040848	2.91254	2.49238	2.30843	7.76702	5.25397	2.48956	3.20514	1.83177	10.1064	6.11966	7.55738	3.37637	10.6877	5.67616	4.75651	2.07221	6.40787	0	0	0	3.23972	9.62922	4.07722	1.36408	0.751649	0	0	0	0	1.58814	0.623056	0	5.53837	0	0.590139	3.49405	1.72681	1.85801	0	0	0	0	0	0.616572	0.900113	0.957253	0	0	11.2956
ENSMUSG00000040843	17.4753	17.4466	11.5421	27.1846	12.7597	17.4269	24.5727	17.4018	4.16147	13.0043	12.4157	18.8112	12.0237	8.51424	23.2541	29.0109	28.0344	14.8063	13.2224	30.8237	14.5787	19.2584	16.3089	73.6606	95.4595	67.538	64.8651	73.6544	92.6714	77.8189	95.9507	115.041	90.8293	148.916	66.6857	80.3632	105.335	137.493	134.93	103.025	131.121	177.457	179.305	106.667	126.916	88.0672	121.282	166.541	143.078
ENSMUSG00000102302	0	0	0	0	0	0	0	0	0	0	0	0.482338	0	0	0	0	0	0	0	0	0	0	0	1.36408	0	0	0	1.55062	0	0	3.11528	6.66904	0	0	3.54084	0	0	0	0	5.5192	0	0	0	4.316	2.70034	0	7.40654	0	7.53041
ENSMUSG00000040836	0	0	0	0	0.750568	1.24478	0	0	0	0.764957	0.539813	0	0	0	0.528502	0	0	0	0	0	0	0	0	12.2768	12.0264	17.7149	24.9481	14.7309	34.8665	30.1747	11.8381	1.66726	9.96907	19.0474	21.8352	10.4822	10.3609	11.1481	14.9922	16.5576	17.2528	13.37	5.43349	4.93257	22.5028	15.316	16.6647	12.0682	3.7652
ENSMUSG00000026571	10.4852	11.6311	7.69476	3.88351	12.0091	11.203	10.6838	11.9065	8.32295	8.41453	10.2565	4.34104	10.6877	17.0285	10.57	4.14441	9.6118	6.5806	3.30561	5.13729	0	9.62922	13.0471	15.0049	6.0132	3.32154	9.97924	3.10124	3.67016	1.58814	9.34584	6.66904	2.21535	0	14.1633	0	2.59022	7.43204	1.87402	11.0384	3.45055	2.43091	2.71675	3.69943	0	4.78626	0	2.41364	0
ENSMUSG00000026568	18.0578	4.98475	10.7727	24.2719	6.00454	4.97911	24.5727	16.9439	17.8349	17.594	11.8759	20.7405	25.3833	12.2984	15.855	24.8665	24.0295	15.6289	13.2224	25.6864	22.678	24.0731	15.4934	64.112	75.1649	52.0375	84.8235	46.5186	51.3822	47.6442	71.0284	76.694	73.1065	117.747	59.6041	83.8572	75.1163	52.0243	62.4674	58.8714	44.8572	188.396	108.67	51.1755	59.4075	86.1527	196.273	183.437	278.625
ENSMUSG00000026566	6.9901	4.98475	13.0811	18.4467	15.7619	6.22389	10.6838	6.86914	20.2129	15.2991	20.5129	10.6114	14.6956	9.46027	12.684	8.28883	17.6216	7.40317	9.91683	13.6994	21.0581	4.81461	4.07722	13.6408	26.3077	4.42872	9.97924	14.7309	11.0105	12.7051	15.5764	6.66904	7.75372	13.8526	8.26195	3.49405	6.90724	0	1.24935	11.0384	6.90111	8.5082	13.5837	6.16572	1.80023	5.74352	7.40654	4.82728	3.7652
ENSMUSG00000040723	1.74753	0.830792	0.769476	0.970877	0	0	0	0	1.78349	0	0	0	0	0	1.5855	2.07221	2.40295	0	0	0	0	0	0	4.09225	0	0	0	0	0	3.17628	0	0	0	0	0	0	0	0	0	0	0	0	0	0	0	0.957253	0.925818	0	0
ENSMUSG00000040713	9.90265	12.4619	5.38633	6.79614	5.25397	12.4478	16.0257	23.3551	9.51194	8.41453	11.8759	14.4701	12.0237	10.4063	8.45602	12.4332	13.6167	6.5806	9.91683	20.5492	9.71915	9.62922	5.7081	6.82042	4.5099	0	9.97924	3.87655	3.67016	4.76442	7.47668	8.33631	11.0767	1.73158	2.9507	6.9881	11.2243	3.71602	1.87402	7.35893	10.3517	2.43091	10.867	9.24858	11.7015	4.78626	0.925818	7.24092	0
ENSMUSG00000005763	11.6502	13.2927	3.84738	5.82526	4.50341	12.4478	8.54704	11.9065	6.53946	4.58974	10.7963	10.6114	8.01577	5.67616	3.17101	1.0361	6.40787	2.46772	6.61122	5.13729	0	0	11.4162	0	3.75825	2.21436	0	3.10124	0	3.17628	0.623056	5.00178	1.10767	0	2.36056	0	6.04384	3.71602	0	0	0	2.43091	0	1.84972	0.900113	1.91451	0	0	0
ENSMUSG00000094394	0	0	0	0.970877	0	0	0	0	0	0	0	0	1.33596	0.946027	0	0	0.800984	0	0	0	0	0	0	0	0	0	0	0	0	0	0	0	0	0	0	0	0	0	0	0	0	0	0	0	0	0	0	0	0
ENSMUSG00000026565	41.9406	54.8323	24.6232	24.2719	36.0273	54.7703	38.4617	49.4578	44.5872	32.1282	34.548	34.246	40.0788	38.7871	29.0676	26.9387	28.8354	15.6289	13.2224	37.6734	17.8184	19.2584	51.3729	4.09225	12.0264	6.64309	4.98962	10.8543	7.34031	4.76442	5.60751	11.6708	12.1844	0	12.3929	3.49405	12.0877	7.43204	6.87142	1.83973	10.3517	3.64637	2.71675	7.39886	2.70034	7.65802	0	4.82728	7.53041
ENSMUSG00000000544	0	1.66158	0	0.970877	0	3.73434	0	2.28971	3.56698	0.764957	3.77869	0	1.33596	2.83808	3.69951	2.07221	0	0.822575	0	0	0	0	4.89266	0	2.25495	0	4.98962	2.32593	2.75262	0	0	6.66904	2.21535	0	1.77042	0	0	3.71602	1.24935	0	3.45055	0	0	0	0	1.91451	0	0	0
ENSMUSG00000040629	6.40759	5.81554	4.61686	11.6505	6.75511	9.95823	2.13676	2.74766	9.51194	16.0641	16.1944	7.71741	8.01577	9.46027	3.17101	21.7582	8.81082	2.46772	3.30561	5.13729	3.23972	14.4438	3.26177	23.1894	18.7912	12.179	14.9689	16.2815	21.1034	25.4103	24.2992	31.678	42.0916	13.8526	24.7859	20.9643	32.8094	9.29005	8.12077	20.2371	24.1539	12.1546	10.867	8.632	10.8014	35.4183	12.0356	7.24092	18.826
ENSMUSG00000103400	0	0	0.769476	0.970877	0	0	1.06838	0.915885	1.78349	0	0	0	0	0	0	0	1.60197	1.64515	0	0	0	0	0	0	0	0	0	0	0	0	1.24611	0	1.10767	0	0	0	1.72681	0	0	0	3.45055	0	0	0.616572	0	0	0	0	0
ENSMUSG00000026563	30.2904	21.6006	16.9285	28.1554	28.5216	23.6508	22.436	34.8036	30.9138	16.0641	21.0527	21.7052	40.0788	21.7586	27.4821	11.3971	25.6315	27.9675	36.3617	13.6994	29.1574	9.62922	25.2787	2.72817	2.25495	4.42872	4.98962	3.87655	5.50523	3.17628	6.85362	3.33452	3.32302	8.6579	4.13098	17.4703	10.3609	7.43204	6.24674	9.19866	3.45055	13.37	13.5837	14.1811	1.80023	4.78626	2.77745	4.82728	0
ENSMUSG00000040596	32.6205	24.093	15.3895	30.0972	30.0227	27.3851	23.5044	37.5513	33.2918	15.2991	20.5129	24.1169	40.0788	22.7047	24.8396	10.361	24.0295	26.3224	36.3617	13.6994	30.7773	9.62922	24.4633	2.72817	4.5099	4.42872	4.98962	3.87655	5.50523	3.17628	8.72279	3.33452	2.21535	8.6579	4.13098	17.4703	12.0877	7.43204	6.24674	9.19866	3.45055	15.8009	16.3005	17.264	0.900113	4.78626	2.77745	7.24092	0
ENSMUSG00000051081	0	0	0	0	0	0	0	0	0	0	0	0	0	0	0	0	0	0	0	0	0	0	0	5.45634	12.778	24.358	4.98962	24.0346	1.83508	1.58814	4.98445	35.0125	7.75372	13.8526	8.85209	6.9881	42.3069	13.0061	8.74544	44.1536	3.45055	0	5.43349	22.8132	9.90125	6.70077	0.925818	12.0682	0
ENSMUSG00000026558	21.5528	10.8003	20.0064	25.2428	21.0159	13.6926	20.2992	19.6915	23.1853	23.7137	26.4508	15.9172	29.3912	27.4348	23.7826	26.9387	32.8403	30.4353	16.528	27.3989	30.7773	28.8877	13.0471	98.2141	95.4595	56.4662	69.8547	71.3285	97.2591	131.816	115.888	76.694	118.521	109.089	86.7505	80.3632	128.647	167.221	109.318	64.3906	155.275	142.208	157.571	89.4029	152.119	121.571	63.8814	123.096	90.3649
ENSMUSG00000102909	0.582509	0	0.769476	1.94175	0	0	0	0.915885	0	1.52991	1.61944	0.482338	0	0.946027	0.528502	0	0.800984	1.64515	0	1.71243	0	0	0	1.36408	7.51649	1.10718	0	6.20248	0.917539	6.35256	5.60751	0	1.10767	1.73158	1.18028	3.49405	7.77065	16.7221	10.6195	3.67947	3.45055	7.29274	0	8.01543	33.3042	9.57253	0	9.65456	3.7652
ENSMUSG00000052428	75.1436	93.8795	95.415	94.1751	96.8232	90.8688	99.3594	75.5605	68.367	61.9615	55.0609	69.4567	72.1419	66.2219	52.3217	84.9605	90.5111	98.709	112.391	128.432	115.01	105.921	84.8061	75.0247	74.4133	75.2883	59.8754	55.047	69.733	61.9375	75.3898	73.3595	43.1993	86.579	64.9153	90.8453	73.3894	40.8762	69.9635	75.429	62.11	102.098	111.387	82.004	73.8093	65.0932	127.763	65.1682	75.3041
ENSMUSG00000026687	51.8433	60.6478	54.6328	58.2526	97.5738	49.7911	67.308	46.2522	80.8515	55.0769	63.698	37.14	57.4463	52.0315	46.5081	31.0831	39.2482	50.9996	39.6673	44.5232	56.695	38.5169	78.2826	43.6507	34.5759	25.4652	19.9585	39.5408	45.877	38.1154	52.9598	65.0232	53.1684	36.3632	35.9985	38.4346	51.8043	31.5862	36.8558	36.7947	31.055	14.5855	24.4507	28.3623	27.0034	47.8626	3.70327	2.41364	7.53041
ENSMUSG00000026688	92.0364	82.2484	73.1002	79.6119	84.8142	56.015	88.6756	71.897	71.3395	74.2009	52.3619	111.902	76.1498	69.06	79.8037	94.2854	113.74	114.338	165.28	143.844	173.325	125.18	75.8362	38.1944	42.0924	42.0729	69.8547	34.1136	20.1859	20.6458	32.3989	31.678	38.7686	32.9	23.0154	45.4227	36.263	14.8641	14.3675	53.3522	62.11	37.6792	27.1675	28.9789	34.2043	20.1023	11.1098	14.4818	3.7652
ENSMUSG00000026683	70.4835	73.1097	66.1749	73.7867	84.0636	60.9941	116.453	63.1961	65.9891	60.4316	65.8572	72.3507	77.4858	68.114	72.9332	71.4911	112.138	106.935	92.557	155.831	144.167	134.809	61.9737	39.5585	48.1056	37.6442	59.8754	29.4618	23.856	39.7035	59.8134	55.0196	67.5682	69.2632	27.1464	34.9405	62.1652	31.5862	28.735	53.3522	72.4616	27.9555	51.6182	33.9114	54.0068	24.8886	12.0356	38.6182	7.53041
ENSMUSG00000026675	39.0281	34.8933	18.4674	28.1554	39.0295	33.609	19.2308	35.2616	37.4533	40.5427	32.9286	28.9403	25.3833	41.6252	22.1971	34.1914	24.0295	38.661	36.3617	37.6734	30.7773	33.7023	25.2787	2.72817	8.26814	5.5359	24.9481	3.10124	8.25785	7.9407	12.4611	10.0036	8.8614	0	13.5732	13.9762	7.77065	9.29005	3.74805	7.35893	10.3517	1.21546	2.71675	14.7977	3.60045	6.70077	7.40654	7.24092	7.53041
ENSMUSG00000097503	1.74753	0.830792	1.53895	0.970877	1.50114	1.24478	2.13676	2.28971	0.594496	2.29487	0.539813	2.89403	2.67192	0.946027	1.057	0	4.8059	0	3.30561	1.71243	0	0	0	1.36408	0	0	0	2.32593	1.83508	0	0.623056	1.66726	0	0	1.77042	6.9881	2.59022	0	1.87402	1.83973	0	0	0	0	0	0	0	0	7.53041
ENSMUSG00000026674	0.582509	0.830792	2.30843	3.88351	0	0	3.20514	3.66354	1.18899	0.764957	1.07963	0.482338	1.33596	1.89205	0	0	0.800984	0	0	0	0	0	0.815443	16.369	32.3209	18.8221	24.9481	19.3827	20.1859	30.1747	12.4611	31.678	23.2612	10.3895	21.8352	48.9167	28.4924	11.1481	21.8636	29.4357	6.90111	15.8009	10.867	18.4972	16.202	24.8886	0.925818	26.55	15.0608
ENSMUSG00000026670	10.4852	8.30792	3.84738	21.3593	12.7597	7.46867	7.47866	14.1962	11.8899	11.4744	15.6546	14.4701	6.67981	2.83808	6.87052	11.3971	15.2187	6.5806	16.528	17.1243	8.09929	14.4438	15.4934	49.1071	40.5891	44.2872	4.98962	43.4173	46.7945	38.1154	47.3523	18.3399	12.1844	43.2895	58.4238	59.3989	42.3069	20.4381	43.1025	38.6344	31.055	52.2646	16.3005	51.1755	77.4098	44.9909	40.736	84.4774	75.3041
ENSMUSG00000026667	46.0182	44.8628	30.0096	26.2137	45.0341	60.9941	25.6411	41.2148	42.8037	39.0128	38.8665	23.6346	50.7665	35.003	30.1246	27.9748	21.6266	9.8709	26.4449	20.5492	22.678	9.62922	48.1112	68.2042	56.3737	57.5734	79.8339	62.0248	59.64	93.7003	73.5206	58.3541	64.2451	100.432	79.0787	48.9167	63.0286	79.8945	74.9609	42.3139	58.6594	63.2037	76.0689	59.8075	63.9081	75.623	37.0327	36.2046	64.0085
ENSMUSG00000102752	2.33003	9.13871	3.84738	3.88351	6.00454	18.6717	6.41028	8.24297	14.8624	6.11966	11.3361	1.44701	17.3675	14.1904	6.34202	4.14441	2.40295	1.64515	3.30561	0	1.61986	4.81461	9.78532	6.82042	6.0132	1.10718	0	6.20248	0.917539	3.17628	4.98445	5.00178	3.32302	5.19474	6.49153	6.9881	1.72681	3.71602	2.4987	1.83973	0	0	0	1.23314	5.40068	2.87176	0	0	0
ENSMUSG00000038473	4.07756	5.81554	6.15581	7.76702	9.00681	4.97911	6.41028	12.8224	7.72845	24.4786	9.71664	0.482338	26.7192	12.2984	13.2125	17.6138	4.00492	4.93545	0	3.42486	1.61986	0	11.4162	4.09225	3.0066	2.21436	14.9689	5.42717	0.917539	1.58814	1.86917	3.33452	5.53837	1.73158	0	0	8.63405	1.85801	0	3.67947	10.3517	1.21546	2.71675	1.84972	0	0	0	0	0
ENSMUSG00000026663	28.5429	32.4009	33.8569	48.5439	25.5193	34.8538	44.872	32.9719	30.9138	34.4231	23.7518	25.0816	34.735	28.3808	35.9381	36.2636	51.2629	37.0159	39.6673	35.961	40.4964	33.7023	32.6177	12.2768	11.2747	5.5359	29.9377	12.405	18.3508	4.76442	9.9689	10.0036	12.1844	1.73158	9.44223	10.4822	7.77065	13.0061	7.49609	1.83973	10.3517	7.29274	2.71675	5.54915	6.30079	12.4443	5.55491	7.24092	3.7652
ENSMUSG00000053925	4.07756	2.49238	3.0779	8.7379	4.50341	0	11.7522	4.12148	4.75597	4.58974	5.93794	5.30572	4.00788	1.89205	7.92752	5.18052	17.6216	3.2903	0	11.987	4.85957	4.81461	1.63089	4.09225	3.75825	1.10718	14.9689	7.75309	4.5877	1.58814	4.98445	1.66726	1.10767	1.73158	0.590139	3.49405	1.72681	5.57403	3.12337	0	6.90111	3.64637	2.71675	9.24858	3.60045	5.74352	11.1098	2.41364	3.7652
ENSMUSG00000026659	49.5132	19.939	22.3148	30.0972	39.0295	19.9165	45.9404	36.1775	36.2643	55.8419	41.0258	48.2338	44.0867	35.949	35.4096	39.3719	72.8895	29.6127	52.8897	56.5102	71.2737	38.5169	17.9398	31.374	34.5759	26.5723	24.9481	31.7877	22.0209	15.8814	23.0531	23.3417	16.6151	20.779	17.7042	27.9524	27.629	31.5862	19.3649	25.7563	37.9561	26.74	38.0344	28.9789	41.4052	33.5038	28.7004	43.4455	37.652
ENSMUSG00000096968	0.582509	0	1.53895	0	0	0	4.27352	4.12148	0	4.58974	1.61944	0	4.00788	0	1.057	1.0361	6.40787	0	3.30561	3.42486	6.47943	0	2.44633	1.36408	1.5033	0	4.98962	0	2.75262	0	1.24611	0	0	0	0.590139	0	0	1.85801	0	1.83973	13.8022	1.21546	0	1.23314	1.80023	6.70077	0.925818	0	0
ENSMUSG00000089838	0.582509	0	0.769476	0	0	0	0	0.457943	0	0.764957	1.07963	0	0	0	0	1.0361	0	0	0	0	0	0	0	0	0	0	0	0	0	0	0	0	0	1.73158	0.590139	0	0	0	0	0	0	2.43091	0	1.84972	0	0	10.184	2.41364	3.7652
ENSMUSG00000104340	0	0	0.769476	0	1.50114	0	0	0.457943	0	0	0	0	0	0.946027	0	0	0	0	0	0	0	0	0	1.36408	0	0	0	0	0	1.58814	1.24611	0	1.10767	1.73158	0	0	0	1.85801	0	1.83973	0	0	0	5.54915	0.900113	0	0	4.82728	3.7652
ENSMUSG00000059498	0	0	0	0	0	1.24478	1.06838	0.915885	0.594496	0.764957	0.539813	0	0	0	0	0	3.20393	0	0	0	1.61986	0	0	51.8352	42.0924	59.7878	29.9377	41.0914	42.2068	26.9984	61.6826	38.347	42.0916	98.7	40.1295	38.4346	54.3945	26.0121	56.8454	42.3139	27.6044	68.0656	51.6182	27.7457	55.807	45.9481	49.0684	36.2046	30.1216
ENSMUSG00000026649	0	0	0	0	0	0	0	0	0	0	0	0.482338	0	0	0	0	0	0	0	0	0	0	0	6.82042	5.26155	8.85745	0	7.75309	5.50523	3.17628	4.98445	1.66726	3.32302	3.46316	7.08167	0	0	0	8.74544	0	3.45055	14.5855	0	3.69943	0	2.87176	10.184	7.24092	11.2956
ENSMUSG00000058076	16.3102	7.47713	7.69476	18.4467	17.2631	6.22389	10.6838	15.57	13.0789	23.7137	16.7342	16.3995	21.3754	15.1364	14.798	24.8665	24.8305	6.5806	19.8337	22.2616	19.4383	14.4438	4.89266	16.369	9.01979	26.5723	4.98962	9.30371	10.0929	4.76442	14.3303	11.6708	13.2921	20.779	9.44223	13.9762	11.2243	11.1481	11.8688	12.8781	20.7033	24.3091	13.5837	20.9634	17.1022	9.57253	27.7745	12.0682	7.53041
ENSMUSG00000038370	14.5627	13.2927	16.159	26.2137	3.75284	3.73434	36.3249	28.8504	4.16147	12.2393	5.39813	11.5761	12.0237	11.3523	19.5546	20.7221	13.6167	13.9838	13.2224	35.961	9.71915	19.2584	16.3089	0	2.25495	0	9.97924	7.75309	1.83508	3.17628	1.86917	6.66904	2.21535	6.92632	0	0	8.63405	1.85801	1.24935	3.67947	0	0	0	1.84972	0.900113	0	0	0	0
ENSMUSG00000005677	0	0	0	0	0.750568	0	0	0.457943	0	0	0	0	0	0	0	0	0	0	0	0	0	0	0	0	0	0	0	0	0	0	0	0	0	1.73158	0	0	0	0	0	0	0	0	0	0	0	0	0	0	0
ENSMUSG00000005674	0	0	0	0	0.750568	0	0	0.457943	0	0	0	0	0	0	0	0	0	0	0	1.71243	0	0	0	0	0	0	0	0	0	0	0.623056	0	0	1.73158	0	0	0	0	0	0	0	0	0	0	0	0	0	0	0
ENSMUSG00000013593	3.49505	3.32317	0.769476	3.88351	3.00227	2.48956	6.41028	4.12148	4.75597	6.88462	6.47776	6.27039	8.01577	9.46027	6.87052	6.21662	8.00984	13.9838	3.30561	5.13729	8.09929	0	3.26177	16.369	23.3011	23.2508	9.97924	27.9111	10.0929	14.2933	22.43	3.33452	12.1844	39.8263	23.0154	17.4703	2.59022	20.4381	28.735	9.19866	13.8022	47.4028	29.8842	8.632	23.4029	6.70077	41.6618	4.82728	11.2956
ENSMUSG00000006403	6.9901	4.15396	7.69476	11.6505	6.75511	0	4.27352	7.78502	1.78349	6.88462	6.47776	5.30572	8.01577	3.78411	7.39902	4.14441	5.60688	3.2903	6.61122	3.42486	4.85957	0	8.15443	0	0.751649	0	4.98962	0	3.67016	4.76442	2.49223	0	0	5.19474	0.590139	0	3.45362	0	0	1.83973	3.45055	2.43091	0	1.23314	0.900113	0.957253	2.77745	4.82728	0
ENSMUSG00000052423	0.582509	1.66158	1.53895	0	1.50114	2.48956	2.13676	3.66354	0.594496	4.58974	2.69907	0	2.67192	0.946027	0.528502	1.0361	0.800984	0	0	1.71243	0	0	1.63089	10.9127	7.51649	3.32154	9.97924	1.55062	16.5157	6.35256	5.60751	6.66904	9.96907	17.3158	11.8028	6.9881	3.45362	9.29005	2.4987	0	10.3517	2.43091	21.734	3.08286	9.00113	4.78626	11.1098	16.8955	22.5912
ENSMUSG00000062729	0.582509	0.830792	0	0	3.00227	3.73434	0	3.66354	2.37798	4.58974	0	0	2.67192	0.946027	0.528502	2.07221	1.60197	0	0	3.42486	0	0	2.44633	10.9127	6.0132	3.32154	9.97924	1.55062	16.5157	6.35256	4.98445	6.66904	8.8614	12.1211	10.0324	6.9881	3.45362	9.29005	2.4987	0	10.3517	3.64637	21.734	3.08286	9.00113	4.78626	8.33236	14.4818	18.826
ENSMUSG00000053483	25.0479	18.2774	10.0032	5.82526	26.2699	7.46867	11.7522	19.2336	16.0514	14.5342	18.8935	18.8112	24.0473	20.8126	17.9691	15.5416	6.40787	4.11287	6.61122	1.71243	11.339	9.62922	9.78532	16.369	13.5297	18.8221	19.9585	11.6296	14.6806	20.6458	6.23056	5.00178	21.0458	22.5105	9.44223	6.9881	15.5413	20.4381	14.9922	20.2371	13.8022	13.37	5.43349	12.948	25.2032	12.4443	3.70327	4.82728	7.53041
ENSMUSG00000062963	2.91254	2.49238	2.30843	12.6214	0	0	4.27352	3.2056	2.97248	3.82479	2.69907	1.92935	0	0.946027	3.69951	3.10831	6.40787	3.2903	0	1.71243	3.23972	0	2.44633	10.9127	8.26814	23.2508	14.9689	14.7309	11.0105	15.8814	5.60751	20.0071	6.64605	15.5842	5.90139	6.9881	11.2243	18.5801	9.99479	3.67947	13.8022	21.8782	8.15024	18.4972	13.5017	23.9313	87.0269	9.65456	30.1216
ENSMUSG00000103983	0	0	0.769476	0	0	0	0	0	0	0	0	0	0	0	0	0	0	0	0	0	0	0	0	6.82042	0	3.32154	0	1.55062	0	0	0.623056	0	1.10767	1.73158	4.72111	0	0.863405	0	1.24935	0	6.90111	0	0	1.84972	0	3.82901	0	0	7.53041
ENSMUSG00000013973	25.6304	9.13871	12.3116	19.4175	30.0227	23.6508	21.3676	21.0654	33.8863	32.8932	25.911	13.0231	28.0552	32.1649	26.4251	34.1914	28.8354	11.516	19.8337	18.8367	34.017	19.2584	20.3861	23.1894	30.8176	17.7149	24.9481	24.8099	17.4332	30.1747	28.0375	31.678	33.2302	17.3158	22.4253	34.9405	35.3996	33.4442	30.609	25.7563	27.6044	35.2482	46.1847	19.7303	32.4041	21.0596	19.4422	33.7909	18.826
ENSMUSG00000013997	29.7079	11.6311	13.0811	19.4175	29.2721	24.8956	20.2992	19.6915	32.6973	37.4829	26.9907	13.5055	30.7271	28.3808	27.4821	31.0831	30.4374	10.6935	19.8337	22.2616	29.1574	19.2584	20.3861	31.374	31.5693	23.2508	29.9377	26.3605	17.4332	34.9391	29.9067	28.3434	31.0149	19.0474	27.1464	34.9405	36.263	33.4442	29.9844	23.9165	31.055	32.8173	43.4679	17.264	33.3042	22.9741	24.0713	36.2046	26.3564
ENSMUSG00000006412	47.7657	31.5701	30.0096	31.0681	40.5307	31.1195	44.872	29.7663	33.8863	32.8932	32.3888	39.5517	36.071	33.1109	26.9536	29.0109	44.0541	26.3224	19.8337	35.961	51.8354	24.0731	26.9096	23.1894	31.5693	50.9303	29.9377	31.7877	38.5366	38.1154	38.6295	18.3399	19.9381	64.0684	47.2111	20.9643	26.7656	39.0182	33.1077	55.192	44.8572	83.8665	43.4679	23.4297	38.7049	33.5038	91.656	91.7183	105.426
ENSMUSG00000045259	0	0.830792	0	0	0.750568	0	0	0	0	0	1.07963	0.482338	0	0	0.528502	0	0	0	0	0	0	0	0	2.72817	0.751649	2.21436	0	4.65186	0	1.58814	0	0	0	0	1.18028	0	0	1.85801	0	0	0	0	0	0.616572	0	0	3.70327	4.82728	0
ENSMUSG00000048865	0	0	0	0	0	0	0	0	0	0	0	0	0	0	0	0	0	0	0	0	0	0	0	0	0	0	0	0	0	1.58814	0	0	0	0	1.18028	0	0	0	0	0	0	0	0	1.23314	0	0	3.70327	7.24092	0
ENSMUSG00000026641	3.49505	4.15396	7.69476	10.6797	8.25625	6.22389	5.3419	1.83177	13.0789	9.94445	17.8138	1.92935	4.00788	5.67616	10.0415	8.28883	9.6118	3.2903	3.30561	5.13729	6.47943	0	4.89266	16.369	10.5231	8.85745	4.98962	17.8321	8.25785	3.17628	7.47668	5.00178	3.32302	3.46316	9.44223	10.4822	6.90724	3.71602	9.37012	9.19866	6.90111	4.86183	2.71675	14.1811	10.8014	10.5298	14.8131	12.0682	41.4172
ENSMUSG00000103711	0	0	0	0	0	0	0	0	0	0	1.61944	0	0	0	0	0	0	0	0	0	0	0	0	0	0	2.21436	0	0	1.83508	3.17628	0	0	0	8.6579	2.36056	0	3.45362	0	0	0	0	2.43091	0	1.23314	9.00113	0.957253	0.925818	7.24092	7.53041
ENSMUSG00000097045	0	0	0	0	0	0	0	0	0	0	0	0	0	0	0	0	0	0	0	0	0	0	0	1.36408	0	3.32154	0	0.775309	0	0	0.623056	0	0	8.6579	1.77042	0	0	1.85801	0	0	0	0	0	0.616572	0.900113	1.91451	1.85164	0	0
ENSMUSG00000038235	0.582509	0	0	0	0.750568	3.73434	0	0.457943	0	0.764957	0.539813	0	0	0	0	0	0.800984	0	3.30561	0	0	0	0	15.0049	9.77144	9.96463	9.97924	6.97779	12.8455	4.76442	9.34584	13.3381	15.5074	3.46316	7.08167	0	4.31703	0	9.37012	1.83973	10.3517	34.0328	13.5837	11.7149	17.1022	11.487	58.3265	36.2046	18.826
ENSMUSG00000091993	27.3779	14.9543	10.0032	36.8933	3.75284	14.9373	13.8889	22.8971	18.4294	16.0641	9.71664	29.9049	14.6956	7.56822	13.741	17.6138	43.2531	53.4674	39.6673	46.2356	61.5546	43.3315	13.8625	2.72817	15.7846	18.8221	14.9689	6.97779	4.5877	3.17628	4.98445	6.66904	6.64605	10.3895	4.13098	3.49405	10.3609	1.85801	7.49609	7.35893	10.3517	2.43091	2.71675	14.1811	34.2043	0.957253	5.55491	4.82728	0
ENSMUSG00000094668	1.16502	0	0	0	0	0	0	0	0	0	0	0.482338	1.33596	0.946027	0	3.10831	2.40295	0.822575	0	0	1.61986	0	0	1.36408	2.25495	0	0	0	0	0	0	0	0	0	0	0	0	1.85801	2.4987	0	0	0	0	0	0	0	0	0	0
ENSMUSG00000060244	15.1452	5.81554	6.15581	17.4758	3.00227	2.48956	8.54704	11.4486	5.94496	12.2393	7.01757	21.2229	5.34385	4.73014	10.57	6.21662	28.0344	21.3869	29.7505	29.1113	27.5376	28.8877	4.89266	0	15.033	13.2862	4.98962	21.7087	5.50523	11.117	5.60751	3.33452	6.64605	22.5105	6.49153	3.49405	12.9511	9.29005	9.99479	7.35893	10.3517	9.72365	10.867	15.4143	18.9024	21.0596	4.62909	7.24092	7.53041
ENSMUSG00000038209	0	0	0	0	1.50114	0	1.06838	1.37383	0	0	0	0.964676	1.33596	0.946027	0	0	2.40295	0.822575	0	0	0	0	0	1.36408	3.75825	24.358	4.98962	16.2815	7.34031	0	19.3147	0	0	19.0474	0	0	0	0	18.1156	27.596	3.45055	27.9555	8.15024	9.86515	10.8014	0	16.6647	16.8955	30.1216
ENSMUSG00000038179	0	0	0	0	1.50114	4.97911	0	0	2.37798	0	0	0.964676	0	0	2.64251	7.25273	0.800984	0	0	1.71243	0	0	0	0	18.7912	13.2862	0	0	4.5877	7.9407	5.60751	0	2.21535	6.92632	3.54084	20.9643	5.18043	9.29005	3.12337	16.5576	6.90111	24.3091	21.734	7.39886	0.900113	11.487	0.925818	2.41364	3.7652
ENSMUSG00000103083	0	0	0	0	0	0	0	0	0	0	0	0	0	0	0	0	0	0	0	0	0	0	0	0	0	0	0	0	0	0	0	0	0	0	0	0	0	0	0	0	0	0	0	0	0	0.957253	0	0	0
ENSMUSG00000103883	0	0	0	0	0	0	0	0	0	0	0	0	0	0	0	0	0	0	0	0	0	0	0	2.72817	4.5099	0	0	0	0.917539	0	0	0	0	0	0.590139	3.49405	1.72681	0	0	1.83973	0	7.29274	2.71675	1.23314	2.70034	1.91451	0.925818	9.65456	3.7652
ENSMUSG00000059058	0	0	0	0	0.750568	0	0	0.457943	0	0	2.15925	0	0	0	0	2.07221	0	0	0	0	0	0	0.815443	0	2.25495	1.10718	0	2.32593	0	0	0.623056	0	1.10767	0	0.590139	0	0	0	0	1.83973	0	3.64637	0	0	3.60045	0.957253	3.70327	4.82728	0
ENSMUSG00000015316	9.90265	2.49238	3.0779	2.91263	0.750568	4.97911	3.20514	6.4112	9.51194	6.11966	7.55738	10.1291	2.67192	0.946027	5.81352	19.686	17.6216	16.4515	3.30561	6.84972	17.8184	9.62922	4.89266	5.45634	0.751649	4.42872	0	3.10124	1.83508	0	5.60751	5.00178	8.8614	3.46316	1.77042	10.4822	15.5413	1.85801	2.4987	5.5192	6.90111	0	5.43349	3.69943	0.900113	0	0	2.41364	3.7652
ENSMUSG00000104413	2.33003	0	0.769476	1.94175	0	0	1.06838	0.915885	1.18899	12.2393	0.539813	1.44701	0	1.89205	0	1.0361	1.60197	0	0	0	3.23972	4.81461	0.815443	0	1.5033	0	0	3.10124	0	1.58814	0.623056	10.0036	2.21535	5.19474	0.590139	10.4822	0.863405	3.71602	0.624674	3.67947	3.45055	8.5082	0	1.23314	0.900113	1.91451	6.48073	7.24092	7.53041
ENSMUSG00000003458	22.7178	14.1235	6.92528	3.88351	3.00227	8.71345	10.6838	19.6915	11.8899	20.6538	17.8138	11.5761	6.67981	14.1904	8.98453	6.21662	8.81082	4.93545	6.61122	1.71243	6.47943	0	21.2015	4.09225	3.0066	3.32154	4.98962	3.10124	0	0	1.86917	0	2.21535	0	2.9507	3.49405	6.04384	0	4.37272	0	3.45055	4.86183	2.71675	0.616572	0	0.957253	0	0	0
ENSMUSG00000026553	41.9406	36.5548	25.3927	27.1846	42.0318	43.5672	36.3249	40.2989	38.0477	42.8376	28.0703	38.587	40.0788	33.1109	30.1246	39.3719	21.6266	9.8709	23.1393	37.6734	24.2979	9.62922	40.7722	16.369	10.5231	5.5359	14.9689	6.20248	6.42277	12.7051	8.09973	11.6708	19.9381	8.6579	26.5563	0	6.90724	3.71602	11.8688	5.5192	10.3517	17.0164	2.71675	12.3314	10.8014	14.3588	12.9615	45.8591	22.5912
ENSMUSG00000103380	0	0	0	0	0	0	0	0	0	0	0	0	0	0	0.528502	0	0	0	0	0	0	0	0.815443	0	0.751649	0	0	0.775309	0	1.58814	0	0	0	0	1.77042	0	1.72681	0	0	0	3.45055	0	0	0	5.40068	0.957253	1.85164	36.2046	11.2956
ENSMUSG00000003464	5.24258	4.98475	3.84738	5.82526	6.75511	8.71345	3.20514	4.12148	8.32295	6.11966	7.01757	2.89403	8.01577	10.4063	5.28502	8.28883	4.8059	1.64515	9.91683	3.42486	8.09929	4.81461	4.07722	12.2768	11.2747	8.85745	9.97924	6.97779	6.42277	9.52884	12.4611	3.33452	9.96907	27.7053	18.2943	13.9762	5.18043	9.29005	9.37012	7.35893	13.8022	24.3091	10.867	8.632	16.202	16.2733	28.7004	21.7227	37.652
ENSMUSG00000026554	91.4538	96.3719	76.1781	74.7576	151.615	104.561	136.753	78.3082	93.9304	79.5556	70.7155	69.4567	85.5015	79.4663	59.7207	82.8883	112.138	90.4832	112.391	145.556	127.969	110.736	91.3296	42.2866	52.6155	29.8939	64.8651	57.3729	59.64	52.4086	73.5206	33.3452	59.8144	31.1684	51.9323	62.8929	40.58	57.5983	51.848	38.6344	103.517	24.3091	62.4852	48.0926	51.3065	54.5634	14.8131	4.82728	15.0608
ENSMUSG00000013698	0	0	0	0	0.750568	0	0	0	0	0	0	0	0	0	0	0	0	0	0	0	0	0	0	2.72817	0	0	0	0.775309	0	0	0	0	0	0	0	0	0	0	1.87402	0	0	2.43091	0	0	0	0	0	0	3.7652
ENSMUSG00000038034	0	2.49238	3.84738	0	0.750568	1.24478	1.06838	1.37383	1.18899	3.05983	1.07963	1.44701	0	0.946027	1.057	1.0361	4.00492	0	0	1.71243	1.61986	0	0.815443	0	0.751649	0	0	2.32593	0	0	0	0	0	3.46316	0.590139	0	0	0	0	0	0	0	0	0	0.900113	1.91451	0	0	0
ENSMUSG00000050229	9.32014	9.9695	5.38633	4.85439	11.2585	8.71345	8.54704	10.9906	14.8624	5.3547	7.55738	6.27039	6.67981	14.1904	10.0415	6.21662	4.00492	0.822575	3.30561	5.13729	1.61986	0	8.96988	12.2768	4.5099	11.0718	0	14.7309	11.928	3.17628	3.11528	1.66726	3.32302	20.779	11.2126	0	3.45362	3.71602	14.3675	3.67947	3.45055	15.8009	2.71675	7.39886	16.202	22.0168	8.33236	2.41364	22.5912
ENSMUSG00000026548	0	0	0	0	0	0	0	0	1.18899	0	0	0	0	0	0.528502	0	0	0	0	0	0	0	0	1.36408	0	0	0	0	0	0	0	1.66726	0	0	0	0	0	0	0	0	0	0	0	0.616572	1.80023	0	0	0	0
ENSMUSG00000037995	0	0	0	0	0	0	0	0	0	0.764957	0	0	0	0	0	0	0	0	3.30561	0	0	0	0	0	0	0	0	0	0	0	0	0	0	0	0	0	0	0	0	0	0	0	0	0	0	0	0	0	0
ENSMUSG00000026547	0.582509	0	0	0	0	0	0	0	0	0	0	0	0	0	0	0	0	0	0	0	1.61986	0	0	0	0	5.5359	0	0	0.917539	1.58814	6.85362	0	6.64605	1.73158	3.54084	0	0.863405	0	4.37272	3.67947	0	1.21546	8.15024	3.69943	0	0	5.55491	2.41364	0
ENSMUSG00000026546	8.15512	7.47713	12.3116	22.3302	15.0114	17.4269	16.0257	10.0747	10.1064	13.7692	13.4953	15.9172	9.35173	4.73014	11.0985	11.3971	16.0197	10.6935	9.91683	11.987	12.9589	14.4438	8.15443	5.45634	3.75825	0	9.97924	0	1.83508	1.58814	2.49223	0	3.32302	5.19474	1.18028	0	0	0	1.24935	3.67947	6.90111	0	5.43349	1.84972	8.10102	0	0	0	0
ENSMUSG00000085184	1.74753	0	2.30843	2.91263	0	1.24478	1.06838	0.915885	1.18899	2.29487	1.07963	0.964676	0	16.0825	0.528502	1.0361	2.40295	0	0	3.42486	1.61986	0	0.815443	0	0	0	0	0	0	0	0	0	0	0	0	0	0	0	0	0	0	0	0	0	1.80023	0	0	0	0
ENSMUSG00000026544	8.73763	5.81554	1.53895	5.82526	8.25625	1.24478	2.13676	9.15885	3.56698	8.41453	11.3361	5.30572	8.01577	2.83808	8.98453	6.21662	1.60197	4.93545	3.30561	6.84972	6.47943	4.81461	4.89266	0	4.5099	1.10718	0	1.55062	0	12.7051	8.09973	0	1.10767	0	0	3.49405	3.45362	1.85801	0	0	3.45055	0	5.43349	1.84972	5.40068	0.957253	0	0	0
ENSMUSG00000037860	0.582509	0	0.769476	0	0	0	1.06838	0	0	0	0	0.964676	0	0.946027	1.5855	0	2.40295	0.822575	0	1.71243	1.61986	0	0.815443	0	0	1.10718	0	0.775309	0	0	1.86917	3.33452	1.10767	0	0	3.49405	0	0	0	0	3.45055	0	0	0	0.900113	0	0	0	37.652
ENSMUSG00000028354	68.736	63.971	62.3275	37.8642	88.567	39.8329	49.1455	71.439	74.9065	55.8419	54.5211	44.3751	57.4463	60.5457	41.7516	52.8413	40.8502	38.661	36.3617	35.961	42.1163	24.0731	70.1281	51.8352	48.1056	39.8585	49.8962	52.721	51.3822	50.8205	39.2525	75.0267	75.3219	48.4842	33.6379	34.9405	63.0286	46.4503	38.7298	36.7947	41.4066	20.6628	48.9014	44.3932	48.6061	23.9313	0.925818	2.41364	3.7652
ENSMUSG00000103079	19.2228	4.98475	32.318	22.3302	20.2653	27.3851	29.9146	16.9439	16.0514	16.0641	20.5129	19.2935	32.0631	18.9205	20.6116	16.5777	28.0344	20.5644	19.8337	18.8367	17.8184	14.4438	13.0471	5.45634	9.01979	4.42872	0	0.775309	1.83508	0	8.72279	15.0053	8.8614	10.3895	2.36056	10.4822	7.77065	1.85801	2.4987	9.19866	17.2528	2.43091	13.5837	3.08286	7.20091	5.74352	2.77745	0	0
ENSMUSG00000026526	16.3102	6.64634	10.0032	12.6214	15.7619	18.6717	11.7522	15.1121	13.6734	11.4744	14.575	8.68208	6.67981	17.0285	14.798	13.4693	17.6216	9.8709	13.2224	6.84972	12.9589	14.4438	11.4162	5.45634	3.0066	12.179	0	3.87655	0.917539	3.17628	6.23056	0	4.4307	1.73158	1.18028	3.49405	7.77065	3.71602	3.12337	18.3973	10.3517	0	0	3.08286	1.80023	4.78626	8.33236	12.0682	0
ENSMUSG00000026525	6.9901	4.98475	3.0779	0.970877	6.00454	8.71345	2.13676	7.78502	7.72845	3.82479	0.539813	1.44701	5.34385	2.83808	5.28502	5.18052	1.60197	0.822575	0	6.84972	1.61986	4.81461	7.33899	0	0	0	0	0	1.83508	0	0	0	1.10767	0	1.18028	0	4.31703	3.71602	3.12337	3.67947	3.45055	0	0	0	1.80023	0.957253	0	0	0
ENSMUSG00000078185	5.24258	4.15396	3.0779	3.88351	3.00227	2.48956	3.20514	3.66354	0	3.82479	4.31851	0.482338	2.67192	1.89205	4.75651	4.14441	2.40295	0.822575	0	3.42486	4.85957	4.81461	5.7081	6.82042	4.5099	7.75027	0	3.87655	9.17539	3.17628	5.60751	0	5.53837	0	5.31125	0	6.90724	0	1.87402	5.5192	6.90111	4.86183	5.43349	3.69943	2.70034	3.82901	3.70327	4.82728	7.53041
ENSMUSG00000039748	47.1832	37.3856	49.2465	55.34	32.2744	29.8747	75.855	43.5045	48.7487	42.0727	36.7073	50.1631	37.4069	34.057	39.6376	61.1301	80.8993	73.2092	69.4178	75.3469	71.2737	91.4776	41.5876	35.4662	37.5825	19.9293	34.9273	30.2371	32.1139	38.1154	27.4145	20.0071	31.0149	24.2421	24.1957	27.9524	33.6728	27.8702	41.2285	12.8781	37.9561	21.8782	8.15024	35.1446	37.8048	48.8199	41.6618	41.0319	90.3649
ENSMUSG00000104158	0.582509	0	2.30843	1.94175	2.2517	2.48956	0	1.83177	2.37798	2.29487	3.23888	1.92935	0	3.78411	2.11401	0	0	0	0	1.71243	3.23972	0	1.63089	43.6507	10.5231	24.358	4.98962	17.8321	32.1139	14.2933	9.34584	8.33631	13.2921	38.0947	25.376	17.4703	10.3609	18.5801	26.2363	29.4357	37.9561	69.281	16.3005	29.5954	36.9047	33.5038	64.8073	19.3091	41.4172
ENSMUSG00000055214	0	0	0.769476	1.94175	0	0	0	3.66354	0	0	0	1.44701	0	0	0.528502	0	1.60197	1.64515	0	0	1.61986	9.62922	0.815443	0	1.5033	2.21436	0	0	1.83508	0	1.86917	0	0	1.73158	4.72111	0	0	0	1.24935	0	0	1.21546	0	0	0	0	0.925818	0	0
ENSMUSG00000078184	0.582509	0.830792	0.769476	1.94175	0	0	3.20514	0.457943	2.97248	3.05983	0.539813	0.964676	2.67192	0.946027	1.057	5.18052	1.60197	0	0	0	0	0	0.815443	19.0972	22.5495	70.8596	14.9689	78.3063	38.5366	26.9984	61.0595	41.6815	27.6919	15.5842	23.0154	27.9524	47.4873	11.1481	60.5934	12.8781	100.066	30.3864	46.1847	35.1446	26.1033	11.487	36.1069	4.82728	22.5912
ENSMUSG00000057335	15.1452	12.4619	6.15581	8.7379	18.0136	8.71345	3.20514	10.0747	16.0514	13.7692	15.1148	12.0584	14.6956	14.1904	11.0985	20.7221	16.8207	11.516	19.8337	6.84972	11.339	14.4438	14.678	4.09225	18.7912	17.7149	4.98962	11.6296	17.4332	19.0577	13.7072	8.33631	17.7228	15.5842	9.44223	3.49405	24.1753	5.57403	15.6169	23.9165	13.8022	8.5082	24.4507	8.01543	17.1022	11.487	34.2553	26.55	11.2956
ENSMUSG00000026504	1.74753	0.830792	2.30843	0	1.50114	2.48956	3.20514	5.03737	2.97248	5.3547	2.15925	0.482338	1.33596	1.89205	0.528502	2.07221	0	3.2903	0	1.71243	1.61986	4.81461	3.26177	2.72817	0	0	0	2.32593	2.75262	0	2.49223	1.66726	2.21535	1.73158	2.9507	6.9881	0.863405	1.85801	1.24935	0	3.45055	1.21546	2.71675	3.69943	0	0.957253	0	0	3.7652
ENSMUSG00000019699	25.6304	18.2774	16.9285	11.6505	24.7687	17.4269	9.61542	22.8971	25.5633	27.5385	23.212	16.3995	17.3675	12.2984	17.4406	16.5777	15.2187	8.22575	13.2224	10.2746	8.09929	14.4438	24.4633	53.1993	24.8044	29.8939	14.9689	37.9902	24.7736	39.7035	18.6917	21.6744	48.7377	10.3895	24.1957	17.4703	26.7656	33.4442	27.4857	16.5576	31.055	19.4473	19.0172	14.7977	20.7026	32.5466	1.85164	28.9637	18.826
ENSMUSG00000063659	25.0479	23.2622	30.779	17.4758	26.2699	34.8538	25.6411	23.813	21.4019	18.359	19.9731	12.0584	16.0315	22.7047	11.627	16.5777	14.4177	7.40317	9.91683	15.4119	16.1986	9.62922	28.5405	20.4613	29.3143	18.8221	29.9377	10.8543	19.2683	19.0577	13.7072	13.3381	36.5533	15.5842	15.3436	6.9881	14.6779	7.43204	21.2389	3.67947	31.055	15.8009	13.5837	19.1137	10.8014	16.2733	0	7.24092	0
ENSMUSG00000015961	125.239	110.495	135.428	106.797	176.383	119.499	199.787	103.037	124.844	92.5598	79.3525	113.832	138.94	96.4948	93.0163	109.827	167.406	169.45	284.282	258.577	247.838	240.731	136.994	88.6655	88.6946	73.0739	159.668	79.8569	90.8364	111.17	99.066	101.703	109.66	83.1158	67.2759	129.28	99.2916	91.0425	62.4674	75.429	131.121	64.4192	122.254	69.056	72.9092	90.939	33.3295	31.3773	30.1216
ENSMUSG00000026502	49.5132	44.032	36.1654	47.573	65.2994	60.9941	48.0771	42.5887	61.2331	48.1923	42.6452	40.5164	54.7744	49.1934	31.1816	42.4802	40.8502	50.1771	42.9729	42.8107	42.1163	52.9607	52.1884	69.5683	51.8638	45.3944	44.9066	66.6766	70.6505	66.7019	59.1903	61.6887	76.4296	48.4842	63.735	55.9048	62.1652	81.7525	76.2103	53.3522	51.7583	48.6183	54.3349	49.9423	71.109	69.8794	4.62909	21.7227	7.53041
ENSMUSG00000104126	0	0	0	0	0	0	0	0	0	0	0	0.482338	0	0	0	0	0	0	0	0	0	0	0	1.36408	6.0132	6.64309	0	1.55062	0.917539	1.58814	1.86917	0	1.10767	3.46316	4.13098	0	3.45362	0	1.24935	0	6.90111	2.43091	2.71675	1.23314	0.900113	2.87176	0.925818	0	0
ENSMUSG00000086350	0	0	0	0	0	0	0	0	0	0	0	0	0	0	0	0	0	0	0	0	0	0	0	0	0	16.6077	0	1.55062	0.917539	1.58814	0	1.66726	0	0	0	0	0	0	0	1.83973	0	2.43091	0	0.616572	0	3.82901	0.925818	0	3.7652
ENSMUSG00000026500	2.33003	0	0	2.91263	0.750568	0	3.20514	0	0	3.82479	0	0.964676	0	0	1.5855	0	1.60197	2.46772	0	0	1.61986	0	0	9.54859	2.25495	4.42872	0	2.32593	12.8455	1.58814	1.86917	10.0036	0	3.46316	5.31125	10.4822	0.863405	3.71602	5.62207	3.67947	0	6.07728	16.3005	4.316	8.10102	5.74352	13.8873	36.2046	3.7652
ENSMUSG00000039630	60.5809	80.5868	66.1749	49.5147	108.832	89.6241	58.7609	54.0372	93.3359	58.1368	54.5211	40.9987	74.8138	60.5457	43.3371	50.7691	56.0688	39.4836	46.2785	41.0983	30.7773	43.3315	84.8061	83.2092	51.1122	44.2872	44.9066	59.6988	74.3207	73.0545	39.8756	50.0178	85.2909	39.8263	77.3083	38.4346	63.892	42.7342	76.2103	62.5509	62.11	98.452	57.0517	69.056	69.3087	95.7253	95.3593	144.818	116.721
ENSMUSG00000026495	0.582509	0	0.769476	0	0	0	1.06838	0.915885	0	0	0	0	0	0	0.528502	1.0361	0.800984	0.822575	0	0	3.23972	0	0	0	2.25495	1.10718	0	0	0	1.58814	2.49223	3.33452	1.10767	0	0	0	0	0	0	0	0	0	0	0	7.20091	2.87176	0.925818	0	0
ENSMUSG00000055067	2.91254	5.81554	6.92528	9.70877	6.00454	2.48956	16.0257	15.1121	7.72845	14.5342	7.01757	11.0938	12.0237	14.1904	13.2125	9.32493	20.0246	17.2741	9.91683	11.987	4.85957	24.0731	7.33899	12.2768	7.51649	13.2862	14.9689	12.405	6.42277	6.35256	11.215	3.33452	6.64605	10.3895	11.8028	10.4822	3.45362	11.1481	6.87142	12.8781	13.8022	31.6019	0	17.8806	9.90125	17.2305	12.0356	19.3091	11.2956
ENSMUSG00000026492	16.8927	13.2927	9.23371	22.3302	9.00681	9.95823	11.7522	15.1121	14.8624	13.0043	14.575	19.2935	9.35173	5.67616	11.627	9.32493	13.6167	12.3386	13.2224	8.56215	8.09929	9.62922	13.8625	39.5585	42.844	39.8585	19.9585	48.0692	54.1348	41.2917	46.7292	15.0053	28.7995	25.9737	51.3421	24.4584	47.4873	33.4442	41.8532	25.7563	24.1539	60.7728	19.0172	35.1446	54.9069	58.3924	46.2909	67.5819	56.478
ENSMUSG00000038949	47.1832	29.0777	31.5485	52.4274	63.7983	37.3434	45.9404	40.7569	61.2331	41.3077	43.1851	43.8927	65.4621	50.1394	32.2386	38.3358	49.661	57.5802	33.0561	63.3599	68.034	43.3315	31.8023	46.3789	41.3407	36.537	34.9273	50.3951	50.4646	36.5272	48.5984	51.6851	75.3219	43.2895	46.0309	80.3632	39.7166	29.7282	43.7272	49.6728	51.7583	44.9719	27.1675	28.9789	36.9047	27.7603	12.0356	19.3091	15.0608
ENSMUSG00000038936	0	1.66158	0	0	1.50114	0	0	0	0	0	0	0	0	0	0	0	0	0	0	0	0	0	0	0	4.5099	12.179	0	3.87655	2.75262	3.17628	1.86917	0	5.53837	0	0.590139	0	6.04384	3.71602	1.24935	1.83973	3.45055	1.21546	0	3.69943	0	1.91451	1.85164	2.41364	0
ENSMUSG00000087236	2.91254	0.830792	0.769476	1.94175	0.750568	0	2.13676	2.74766	1.18899	0.764957	1.07963	1.92935	1.33596	3.78411	4.22801	0	6.40787	1.64515	3.30561	0	0	0	1.63089	12.2768	1.5033	0	4.98962	3.87655	3.67016	1.58814	6.23056	3.33452	5.53837	0	3.54084	6.9881	0	0	0.624674	1.83973	3.45055	3.64637	0	0.616572	3.60045	1.91451	6.48073	16.8955	0
ENSMUSG00000026491	43.6881	33.2317	30.0096	19.4175	58.5443	34.8538	42.7352	43.0466	56.4771	31.3633	37.2471	27.4933	34.735	33.1109	33.2956	39.3719	20.8256	26.3224	36.3617	15.4119	21.0581	14.4438	45.6648	55.9275	51.8638	37.6442	49.8962	73.6544	74.3207	60.3493	42.3678	53.3524	63.1375	50.2158	75.5378	34.9405	58.7116	70.6044	56.2207	49.6728	55.2088	53.4801	76.0689	55.4915	89.1112	90.939	51.8458	111.027	82.8345
ENSMUSG00000073486	0	0	0	0.970877	0	0	0	0	0	0	1.07963	0	0	3.78411	0.528502	0	0	0	0	0	0	0	0.815443	0	0	1.10718	9.97924	0.775309	0	0	0	0	3.32302	0	0	0	3.45362	0	0	0	3.45055	0	5.43349	1.84972	0	0	1.85164	2.41364	0
ENSMUSG00000104418	0	0	0	0	0	0	0	0.457943	0	0.764957	0	0	1.33596	0	0	0	0	0	0	0	0	0	0.815443	0	0	0	0	0	0	1.58814	0	0	0	1.73158	0.590139	0	0	0	1.24935	0	0	4.86183	0	0	0	0	4.62909	2.41364	0
ENSMUSG00000026490	59.9984	50.6783	60.0191	64.0779	58.5443	62.2389	67.308	50.8316	53.5046	43.6026	36.1675	63.6686	58.7823	45.4093	52.3217	61.1301	75.2924	76.4995	122.308	114.733	92.3319	105.921	48.9266	27.2817	26.3077	15.5005	44.9066	15.5062	18.3508	25.4103	22.43	28.3434	35.4456	20.779	8.85209	27.9524	36.263	24.1541	18.1156	23.9165	34.5055	25.5246	27.1675	20.9634	37.8048	22.0168	7.40654	9.65456	15.0608
ENSMUSG00000026489	0	0	0	0	0	0	0	0.457943	0.594496	0	1.61944	1.44701	0	2.83808	0	1.0361	0	0	0	0	0	0	0	0	0	0	0	0	0.917539	3.17628	0.623056	0	0	0	0	0	0	0	6.87142	0	0	0	0	1.23314	0	0	0	2.41364	7.53041
ENSMUSG00000010609	31.4555	21.6006	13.8506	35.9225	21.7665	32.3642	28.8463	29.3083	23.7798	19.1239	24.8314	20.2582	20.0394	29.3268	18.4976	30.047	20.0246	27.145	16.528	32.5362	37.2567	14.4438	22.8324	9.54859	6.76484	5.5359	14.9689	2.32593	4.5877	7.9407	3.11528	1.66726	2.21535	1.73158	2.36056	0	6.90724	1.85801	3.74805	0	3.45055	2.43091	5.43349	1.23314	0	0.957253	2.77745	0	0
ENSMUSG00000026496	11.6502	10.8003	10.0032	19.4175	17.2631	18.6717	25.6411	17.4018	19.0239	19.8889	14.0351	16.8818	17.3675	21.7586	16.3835	19.686	24.0295	14.8063	23.1393	15.4119	19.4383	9.62922	5.7081	32.738	33.0726	32.1082	14.9689	27.9111	40.3717	22.234	12.4611	13.3381	21.0458	32.9	8.85209	17.4703	5.18043	11.1481	26.2363	22.0768	20.7033	46.1874	19.0172	13.5646	36.0045	30.6321	27.7745	62.7546	48.9476
ENSMUSG00000098926	0	0	0	0.970877	1.50114	1.24478	1.06838	0.915885	0.594496	0	1.61944	0.482338	0	0.946027	1.057	2.07221	0	0	0	3.42486	0	0	0	0	0.751649	0	0	1.55062	1.83508	0	0.623056	1.66726	0	0	0.590139	0	0	0	0	0	0	0	2.71675	0	0.900113	0	0	0	0
ENSMUSG00000058729	18.0578	6.64634	16.159	25.2428	2.2517	3.73434	21.3676	21.9812	7.72845	11.4744	12.9555	22.6699	16.0315	11.3523	14.798	15.5416	33.6413	23.8547	36.3617	34.2486	16.1986	19.2584	20.3861	31.374	42.0924	37.6442	19.9585	44.9679	26.6086	28.5865	20.5609	16.6726	35.4456	39.8263	13.5732	24.4584	31.0826	24.1541	14.9922	22.0768	27.6044	29.171	43.4679	46.2429	38.7049	21.0596	35.1811	19.3091	22.5912
ENSMUSG00000026497	0	0	0	0.970877	0	0	0	0	0	0	0.539813	0	0	0	0	0	0	0	0	0	0	0	0	8.18451	0	0	0	0	0	1.58814	0.623056	0	0	0	0.590139	0	0	0	1.87402	0	0	9.72365	0	2.46629	0.900113	0	0	2.41364	0
ENSMUSG00000026499	83.2987	94.7103	90.7982	77.6702	132.1	105.806	115.385	76.4764	92.1469	60.4316	64.2378	66.5626	104.205	88.9266	58.6637	64.2384	70.4865	68.2737	56.1953	85.6215	90.712	91.4776	111.716	39.5585	21.0462	35.4298	34.9273	25.5852	39.4542	39.7035	29.2836	25.0089	27.6919	32.9	23.6056	45.4227	27.629	31.5862	23.7376	25.7563	37.9561	32.8173	24.4507	40.6937	42.3053	15.316	6.48073	26.55	15.0608
ENSMUSG00000060743	58.8334	38.2164	71.5613	78.6411	89.3176	23.6508	80.1285	70.9811	61.8276	65.0214	44.8045	77.6564	65.4621	64.3298	65.0057	77.7078	108.133	74.8543	92.557	121.582	111.77	125.18	56.2656	122.768	112.747	145.041	89.8131	119.398	113.775	95.2884	119.004	90.0321	160.613	268.395	93.242	164.22	161.457	178.369	103.696	255.723	169.077	261.323	206.473	159.076	212.427	134.973	237.009	270.328	387.816
ENSMUSG00000097347	45.4357	31.5701	46.938	59.2235	61.5466	16.1821	59.8293	58.6167	42.8037	52.7821	42.1054	67.5273	57.4463	57.7077	57.0782	54.9135	83.3023	53.4674	62.8066	63.3599	80.9929	62.59	32.6177	114.583	101.473	124.004	64.8651	116.296	97.2591	85.7596	105.92	83.3631	148.428	249.347	88.5209	146.75	141.598	156.073	97.4492	252.043	134.572	255.246	176.588	149.21	193.524	122.528	229.603	246.191	376.52
ENSMUSG00000038806	31.4555	18.2774	20.0064	31.0681	25.5193	16.1821	21.3676	37.0934	23.7798	23.7137	22.1323	21.2229	16.0315	20.8126	26.9536	25.9026	37.6462	29.6127	42.9729	39.3859	21.0581	19.2584	24.4633	53.1993	95.4595	77.5027	89.8131	88.3853	76.1557	65.1138	92.2123	60.0214	80.8603	124.674	60.7844	83.8572	103.609	94.7585	82.457	125.102	96.6155	116.684	201.039	86.32	115.215	74.6657	89.8044	115.855	94.1301
ENSMUSG00000026520	1.16502	0.830792	1.53895	0.970877	0.750568	2.48956	0	1.83177	1.18899	2.29487	2.69907	2.41169	0	0.946027	1.5855	1.0361	0	0	0	1.71243	4.85957	0	6.52355	1.36408	0	2.21436	4.98962	0	1.83508	0	1.24611	0	0	1.73158	0.590139	0	1.72681	0	1.87402	0	0	0	0	2.46629	2.70034	0	3.70327	4.82728	3.7652
ENSMUSG00000026519	0	0	0	0	0	0	0	0	0	0	0	0	0	0	0	0	0	0	0	0	0	0	0	1.36408	0	0	0	0	0.917539	1.58814	1.24611	0	2.21535	0	1.18028	0	0	0	0	0	0	0	0	0	0	0	0	0	0
ENSMUSG00000038776	0	0	0	0	0	0	0	0	0	0	0	0	0	0	0	0	0	0	0	0	0	0	0	0	0	0	0	0	0	0	0	0	0	0	0	0	0	0	0	0	0	0	0	0	0	0	0	0	0
ENSMUSG00000038768	18.0578	10.8003	6.15581	7.76702	9.75738	4.97911	9.61542	10.9906	8.91744	9.94445	12.9555	23.6346	2.67192	17.9745	12.1555	11.3971	22.4275	9.8709	9.91683	22.2616	12.9589	33.7023	7.33899	2.72817	6.76484	8.85745	19.9585	3.87655	5.50523	3.17628	11.8381	5.00178	9.96907	5.19474	5.31125	17.4703	17.2681	3.71602	1.87402	1.83973	6.90111	4.86183	2.71675	4.93257	0.900113	1.91451	0	0	7.53041
ENSMUSG00000026516	37.8631	19.939	39.2433	48.5439	33.025	27.3851	45.9404	33.4298	32.1028	38.2479	25.3712	45.8221	45.4227	32.1649	36.9951	46.6247	56.0688	47.7093	89.2514	78.7718	55.0752	67.4046	39.1413	72.2965	33.0726	55.359	39.917	23.2593	39.4542	47.6442	26.1684	8.33631	33.2302	38.0947	46.0309	52.4108	33.6728	39.0182	31.2337	27.596	72.4616	68.0656	48.9014	45.6263	43.2054	49.7771	151.834	84.4774	94.1301
ENSMUSG00000062169	25.6304	21.6006	29.2401	32.039	12.0091	11.203	41.6668	42.5887	17.2404	26.0086	15.6546	38.587	33.399	30.2729	24.3111	29.0109	61.6757	39.4836	36.3617	34.2486	37.2567	14.4438	20.3861	27.2817	35.3275	71.9668	14.9689	55.047	33.9489	28.5865	41.7448	40.0143	32.1226	62.3369	40.7196	41.9286	54.3945	65.0304	33.7324	44.1536	27.6044	65.6347	38.0344	40.0772	31.504	31.5893	124.985	120.682	143.078
ENSMUSG00000038733	69.3185	88.0639	56.1717	37.8642	106.581	97.0927	76.9234	72.3549	98.0919	62.7265	62.0785	52.5748	92.1813	74.7361	55.4927	47.6608	45.6561	35.3707	33.0561	47.948	38.8766	19.2584	97.8532	109.127	69.1517	67.538	109.772	103.116	98.1767	123.875	88.474	105.037	117.414	135.063	110.946	94.3394	97.5648	144.925	106.819	110.384	75.9122	96.0211	111.387	78.3046	106.213	99.5543	61.104	103.786	45.1824
ENSMUSG00000054135	0	0	0	0	0	0	0	0	0	0	0	0	0	0	0	0	0	0	0	1.71243	0	0	0	0	0	0	0	0	0.917539	0	0	0	0	10.3895	4.13098	0	0	0	0	1.83973	0	0	0	0.616572	2.70034	0	3.70327	4.82728	0
ENSMUSG00000081214	0	0	0	0	0	0	0	0	0	0	0	0.482338	0	0	0	0	0	0	0	0	0	0	0	0	0	1.10718	0	0	0.917539	1.58814	0	0	0	1.73158	0.590139	0	0	0	0	0	3.45055	0	0	0	0	0	4.62909	2.41364	0
ENSMUSG00000047369	30.2904	44.8628	22.3148	37.8642	15.0114	31.1195	24.5727	45.3363	20.2129	16.0641	12.9555	28.4579	13.3596	22.7047	15.855	23.8304	24.0295	24.6772	9.91683	18.8367	21.0581	9.62922	34.2486	21.8254	32.3209	17.7149	24.9481	20.9334	28.4437	15.8814	28.6606	20.0071	27.6919	15.5842	35.4084	10.4822	31.0826	7.43204	22.4883	22.0768	24.1539	24.3091	13.5837	11.7149	24.3031	10.5298	29.6262	16.8955	15.0608
ENSMUSG00000004880	43.1056	63.1402	40.0127	50.4856	24.7687	44.812	59.8293	57.7008	36.8588	30.5983	24.8314	40.034	30.7271	35.003	29.5961	30.047	38.4472	53.4674	42.9729	56.5102	40.4964	14.4438	47.2957	53.1993	42.0924	40.9657	24.9481	43.4173	58.7225	19.0577	33.022	25.0089	44.307	76.1895	57.8337	48.9167	51.8043	18.5801	44.9766	42.3139	58.6594	70.4965	40.7512	48.0926	45.9058	42.1191	89.8044	69.9955	71.5389
ENSMUSG00000089429	0	0	0.769476	0	0	0	1.06838	0.457943	0	0	0.539813	0	0	0	0.528502	1.0361	0.800984	1.64515	0	0	0	0	0	4.09225	0	0	0	0	0	0	0	0	0	3.46316	1.18028	0	0	0	0	0	0	4.86183	0	1.84972	0.900113	0	0	0	0
ENSMUSG00000022995	33.203	23.2622	25.3927	24.2719	21.7665	27.3851	23.5044	16.028	22.5909	25.2436	28.6101	21.7052	18.7035	32.1649	14.2695	30.047	36.0443	24.6772	26.4449	27.3989	14.5787	28.8877	26.0942	27.2817	39.0858	24.358	29.9377	30.2371	41.2893	46.0561	39.2525	58.3541	33.2302	38.0947	38.9492	6.9881	70.7992	27.8702	38.1051	40.4741	34.5055	36.4637	32.601	22.8132	33.3042	47.8626	22.2196	43.4455	45.1824
ENSMUSG00000103722	0	0	0	0	0	0	0	0	0	0	0	0	0	0	0	0	0	0	0	0	0	0	0	0	0	0	0	0.775309	0	0	0	0	0	0	0	0	0	0	0	0	0	1.21546	0	0	0	0.957253	0	0	3.7652
ENSMUSG00000103317	0	0	0	0	0	0	0	0	0	0.764957	0	0	0	0	0	0	0	0	0	1.71243	0	0	0	0	0	5.5359	0	1.55062	0	0	0	0	2.21535	0	4.13098	6.9881	0	3.71602	0	0	0	0	0	0	0	1.91451	0	0	22.5912
ENSMUSG00000102950	0	0	0	0	0	0	0	0	0	0	0	0	0	0	0	0	0	0	0	0	0	0	0	0	0	0	0	0	0	0	0	0	0	0	1.18028	0	0	0	0	1.83973	0	0	0	0	0	0	0	2.41364	15.0608
ENSMUSG00000102760	0	0	0	0	0	0	0	0	0.594496	0	0	0.482338	0	0	0.528502	0	0	0	0	0	1.61986	0	0	0	0	14.3934	0	0	0	0	0	1.66726	0	0	0	3.49405	0	27.8702	47.4753	1.83973	0	1.21546	0	0	0	0.957253	12.0356	12.0682	11.2956
ENSMUSG00000026511	27.9604	11.6311	16.9285	32.039	11.2585	19.9165	23.5044	20.6074	14.8624	19.8889	17.8138	33.7637	13.3596	16.0825	19.5546	21.7582	27.2334	24.6772	29.7505	23.974	25.9177	9.62922	16.3089	25.9176	28.5627	21.0364	19.9585	24.0346	19.2683	17.4695	24.2992	18.3399	28.7995	53.679	20.0647	17.4703	31.0826	13.0061	21.2389	38.6344	31.055	52.2646	40.7512	45.6263	53.1067	31.5893	65.7331	91.7183	60.2432
ENSMUSG00000091013	1.16502	0	0	0.970877	0	0	0	0	0	0.764957	1.07963	0.482338	0	0.946027	0	0	0	0	0	0	0	0	0	0	0	0	0	0	0	0	0	0	0	0	0	0	0.863405	0	0	0	0	0	0	0	0	0.957253	1.85164	2.41364	0
ENSMUSG00000038633	98.4439	78.9252	62.3275	72.8158	87.8164	84.6449	117.522	64.5699	87.9854	55.0769	52.9017	98.3969	81.4936	69.06	70.8192	83.9244	130.56	97.8864	201.642	150.694	163.606	120.365	82.3598	36.8303	60.8836	58.6806	79.8339	65.9013	39.4542	42.8798	56.6981	46.6833	57.5991	53.679	44.2604	80.3632	75.9797	44.5923	43.1025	58.8714	41.4066	35.2482	38.0344	41.9269	43.2054	37.3329	17.5905	43.4455	18.826
ENSMUSG00000047539	58.8334	58.1554	36.9348	39.806	86.3153	46.0568	55.5558	46.7101	58.2606	42.0727	53.9813	33.7637	65.4621	55.8156	36.9951	45.5886	37.6462	32.0804	33.0561	34.2486	50.2156	28.8877	62.7891	16.369	9.01979	11.0718	4.98962	17.0568	16.5157	11.117	9.34584	8.33631	9.96907	19.0474	24.7859	6.9881	12.0877	9.29005	14.3675	7.35893	20.7033	8.5082	13.5837	12.948	18.9024	12.4443	1.85164	2.41364	11.2956
ENSMUSG00000026510	0	0	0	0	0	0	0	0	1.18899	0.764957	0	0	0	0	0	0	0.800984	0	0	0	0	0	0	1.36408	0	0	0	0	1.83508	0	1.24611	0	0	1.73158	2.9507	3.49405	0.863405	0	0	0	0	0	0	0	0	0	0	0	0
ENSMUSG00000026509	0	0	0	0	0	0	0	0	0	0	0	0	0	0	0	0	0	0	0	0	0	0	0	0	0	0	0	0	0	0	0	0	0	0	0	0	0	0	0	0	0	0	0	0	0	0.957253	0	0	0
ENSMUSG00000104376	1.74753	0.830792	0	2.91263	0.750568	0	2.13676	0.915885	1.78349	4.58974	1.07963	0.482338	8.01577	1.89205	0.528502	2.07221	4.8059	0	0	3.42486	3.23972	0	4.07722	0	2.25495	0	0	0.775309	0	0	0	8.33631	6.64605	0	0.590139	0	0	0	0.624674	7.35893	0	0	0	3.08286	0	1.91451	0	0	0
ENSMUSG00000038576	11.0677	9.13871	3.0779	9.70877	5.25397	6.22389	8.54704	4.12148	6.53946	11.4744	7.55738	4.82338	6.67981	6.62219	7.92752	7.25273	12.0148	9.8709	3.30561	5.13729	12.9589	4.81461	13.0471	0	16.5363	11.0718	9.97924	10.8543	20.1859	12.7051	18.0686	5.00178	11.0767	6.92632	7.08167	13.9762	37.1264	14.8641	9.99479	5.5192	6.90111	0	5.43349	9.86515	6.30079	13.4015	0	0	0
ENSMUSG00000030768	2.91254	1.66158	0.769476	1.94175	1.50114	4.97911	1.06838	1.37383	6.53946	3.82479	4.31851	1.92935	1.33596	2.83808	4.22801	2.07221	4.8059	2.46772	0	0	3.23972	0	0	0	6.0132	4.42872	0	0	0	1.58814	4.36139	13.3381	5.53837	0	3.54084	3.49405	5.18043	3.71602	2.4987	1.83973	0	1.21546	0	4.316	0.900113	1.91451	4.62909	2.41364	0
ENSMUSG00000046836	44.8532	36.5548	41.5517	41.7477	38.279	32.3642	47.0087	47.1681	33.2918	29.8333	34.0082	44.8574	40.0788	35.949	34.3526	51.8052	60.8747	57.5802	76.029	63.3599	63.1744	43.3315	48.1112	21.8254	29.3143	5.5359	34.9273	10.8543	15.5982	23.8221	20.5609	6.66904	29.9072	15.5842	23.0154	13.9762	12.9511	16.7221	13.1182	9.19866	31.055	14.5855	16.3005	19.7303	20.7026	14.3588	14.8131	14.4818	15.0608
ENSMUSG00000042901	19.2228	14.9543	18.4674	24.2719	11.2585	14.9373	12.8206	22.8971	19.6184	25.2436	13.4953	22.6699	8.01577	6.62219	18.4976	15.5416	24.0295	18.9192	19.8337	15.4119	8.09929	14.4438	17.9398	6.82042	11.2747	7.75027	34.9273	12.405	14.6806	14.2933	6.23056	8.33631	13.2921	19.0474	21.8352	6.9881	18.1315	16.7221	14.3675	11.0384	27.6044	7.29274	5.43349	3.69943	10.8014	12.4443	9.25818	0	11.2956
ENSMUSG00000056050	50.6782	43.2012	36.1654	58.2526	46.5352	46.0568	82.2653	48.9999	47.5597	45.1325	41.5656	52.5748	37.4069	36.8951	43.8656	58.0218	72.0885	56.7577	62.8066	71.922	77.7532	62.59	64.42	16.369	6.76484	7.75027	9.97924	8.5284	10.0929	9.52884	9.34584	20.0071	17.7228	8.6579	6.49153	10.4822	8.63405	22.2961	6.24674	20.2371	20.7033	24.3091	2.71675	7.39886	4.50057	18.1878	11.1098	9.65456	30.1216
ENSMUSG00000072258	47.1832	43.2012	51.5549	49.5147	48.0363	53.5255	63.0344	51.7475	46.9652	37.4829	43.1851	41.4811	29.3912	49.1934	38.5806	63.2023	66.4816	60.8705	52.8897	83.909	79.373	86.663	60.3428	20.4613	38.3341	27.6795	19.9585	41.8667	33.9489	26.9984	18.0686	21.6744	29.9072	55.4105	23.6056	41.9286	18.1315	29.7282	29.3597	23.9165	44.8572	58.3419	43.4679	51.1755	46.8059	26.8031	31.4778	28.9637	26.3564
ENSMUSG00000053461	0	0	0.769476	0.970877	0	0	0	0	0.594496	0	0	0	0	0	0	0	0	0.822575	0	0	0	0	0	0	0	6.64309	0	5.42717	0.917539	0	1.24611	0	1.10767	1.73158	4.72111	3.49405	2.59022	3.71602	1.87402	5.5192	3.45055	1.21546	8.15024	0.616572	0.900113	3.82901	0	0	0
ENSMUSG00000104022	0.582509	0	0	0	0.750568	0	1.06838	0	1.18899	0.764957	0	0.482338	1.33596	0	0	0	0	0	0	0	0	0	0	0	0	0	0	0.775309	0	1.58814	0	0	3.32302	1.73158	0.590139	0	1.72681	0	0	0	0	0	0	0.616572	0	0	0	2.41364	0
ENSMUSG00000103451	2.33003	0.830792	0.769476	1.94175	1.50114	1.24478	1.06838	2.74766	1.18899	0	2.69907	3.8587	1.33596	3.78411	1.057	0	2.40295	0.822575	0	0	1.61986	0	1.63089	0	0.751649	0	0	0	0	1.58814	4.98445	1.66726	4.4307	6.92632	2.9507	0	1.72681	0	1.87402	1.83973	0	0	0	3.08286	0	0.957253	0.925818	0	0
ENSMUSG00000103305	5.82509	1.66158	2.30843	7.76702	2.2517	0	3.20514	4.12148	2.97248	3.82479	2.69907	8.19974	2.67192	5.67616	6.34202	4.14441	16.8207	9.04832	3.30561	8.56215	4.85957	9.62922	2.44633	1.36408	2.25495	1.10718	4.98962	4.65186	0	0	0.623056	1.66726	1.10767	0	0.590139	6.9881	2.59022	0	0	0	0	0	0	3.08286	1.80023	1.91451	0	0	0
ENSMUSG00000039384	4.07756	2.49238	4.61686	10.6797	9.75738	1.24478	6.41028	11.9065	9.51194	13.0043	9.17682	5.78805	6.67981	11.3523	11.627	12.4332	11.2138	5.75802	0	10.2746	8.09929	9.62922	3.26177	15.0049	33.8242	12.179	9.97924	16.2815	22.0209	23.8221	11.8381	10.0036	11.0767	12.1211	35.4084	13.9762	28.4924	13.0061	29.9844	5.5192	17.2528	30.3864	10.867	17.8806	17.1022	15.316	6.48073	4.82728	15.0608
ENSMUSG00000044854	0	0.830792	0	0.970877	0	2.48956	0	0	2.37798	3.05983	0	0	1.33596	0.946027	0	0	0.800984	0.822575	3.30561	3.42486	0	0	0	2.72817	0	0	0	0	0	0	0	1.66726	0	0	4.13098	0	2.59022	0	0	0	0	0	0	0	0	0.957253	0	0	0
ENSMUSG00000073481	51.2608	33.2317	29.2401	70.874	56.2926	57.2598	47.0087	48.9999	39.8312	36.718	37.7869	50.6455	29.3912	42.5712	25.8966	31.0831	57.6708	43.5965	36.3617	47.948	48.5957	57.7753	28.5405	64.112	42.844	64.2165	19.9585	60.4741	55.0523	44.4679	30.5298	30.0107	35.4456	112.553	62.5548	0	39.7166	35.3022	63.0921	66.2304	44.8572	116.684	65.2019	59.1909	73.8093	46.9054	187.941	106.2	64.0085
ENSMUSG00000039349	0	0	0.769476	0	0	0	0	0	0	0	0.539813	0	0	0	0	0	0	0.822575	0	3.42486	0	0	0	6.82042	9.77144	5.5359	0	0.775309	11.928	14.2933	3.73834	1.66726	1.10767	3.46316	3.54084	0	0.863405	0	6.24674	0	0	8.5082	0	0.616572	1.80023	3.82901	26.8487	16.8955	0
ENSMUSG00000026620	0	0	0.769476	0.970877	0	0	3.20514	1.37383	0	0	0	0.482338	0	0	0	0	0	0	0	0	0	0	0	0	0	0	0	0	0.917539	1.58814	0	0	0	0	0	0	0	0	0	1.83973	0	4.86183	5.43349	0	0	0	4.62909	4.82728	7.53041
ENSMUSG00000039318	65.241	60.6478	61.5581	60.1944	90.8187	38.5881	90.8123	48.5419	76.0955	61.1966	55.0609	60.7746	66.7981	54.8696	51.2646	55.9496	70.4865	80.6123	95.8626	107.883	80.9929	125.18	69.3127	39.5585	33.0726	14.3934	49.8962	24.0346	22.0209	14.2933	20.5609	16.6726	19.9381	13.8526	28.9168	17.4703	12.9511	29.7282	13.7428	20.2371	27.6044	12.1546	29.8842	28.3623	15.3019	15.316	5.55491	9.65456	11.2956
ENSMUSG00000026618	8.73763	11.6311	6.15581	2.91263	6.75511	8.71345	6.41028	9.15885	5.94496	9.17949	7.55738	9.64676	12.0237	6.62219	6.87052	5.18052	8.81082	6.5806	6.61122	5.13729	0	4.81461	13.0471	5.45634	6.76484	0	4.98962	5.42717	6.42277	4.76442	0.623056	5.00178	5.53837	0	8.26195	3.49405	0.863405	0	0.624674	1.83973	0	0	0	5.54915	0	2.87176	0.925818	0	11.2956
ENSMUSG00000026617	0	1.66158	1.53895	4.85439	0.750568	0	0	0	0	3.05983	0	1.44701	1.33596	0.946027	2.11401	0	0.800984	0.822575	3.30561	0	0	0	0	0	9.77144	11.0718	0	6.20248	12.8455	1.58814	8.09973	0	0	8.6579	2.9507	3.49405	9.49746	9.29005	4.9974	1.83973	3.45055	6.07728	2.71675	2.46629	0	6.70077	27.7745	26.55	7.53041
ENSMUSG00000097261	0	0	0	0	0	0	0	0.915885	0	0	0	0	0	0	0	0	0	0	0	0	0	0	0	0	0	0	0	0	0.917539	0	0	0	0	0	0	0	0	0	0	1.83973	0	0	0	2.46629	0	1.91451	0	0	0
ENSMUSG00000026615	55.9208	47.3551	40.7822	58.2526	50.288	39.8329	82.2653	53.1213	51.1267	32.8932	33.4684	43.8927	41.4148	31.2189	35.9381	45.5886	53.6659	72.3866	56.1953	78.7718	72.8936	72.2192	60.3428	68.2042	42.844	50.9303	74.8443	42.642	66.9803	58.7612	63.5517	46.6833	46.5223	48.4842	45.4407	69.881	58.7116	85.4685	75.5856	64.3906	24.1539	93.5902	89.6526	59.1909	76.5096	78.4947	101.84	123.096	135.547
ENSMUSG00000039246	8.73763	2.49238	6.15581	11.6505	2.2517	8.71345	6.41028	12.8224	4.16147	3.05983	6.47776	11.0938	5.34385	5.67616	2.64251	10.361	4.00492	4.93545	6.61122	3.42486	4.85957	0	4.89266	2.72817	1.5033	3.32154	4.98962	0.775309	3.67016	1.58814	1.86917	5.00178	3.32302	0	0	0	3.45362	5.57403	2.4987	0	6.90111	3.64637	0	6.78229	0.900113	0.957253	4.62909	0	0
ENSMUSG00000039239	128.734	106.341	109.266	123.301	156.869	121.988	169.872	105.327	107.009	92.5598	85.2905	152.901	106.877	93.6567	91.4308	118.116	181.823	151.354	274.366	253.44	275.376	322.579	121.501	106.399	163.86	102.968	274.429	108.543	77.9908	107.994	153.895	221.746	206.027	116.016	64.3252	216.631	217.578	182.085	67.4648	185.813	182.879	79.0047	119.537	94.952	106.213	81.3665	12.0356	19.3091	3.7652
ENSMUSG00000001305	12.2327	10.8003	14.62	15.534	5.25397	2.48956	20.2992	6.86914	14.8624	22.1838	5.39813	12.0584	12.0237	8.51424	10.57	13.4693	29.6364	11.516	16.528	18.8367	22.678	19.2584	6.52355	45.0148	23.3011	46.5016	19.9585	33.3383	22.0209	34.9391	41.7448	15.0053	17.7228	136.795	23.0154	20.9643	45.7605	57.5983	48.0999	38.6344	27.6044	140.993	59.7684	54.2583	100.813	44.0336	174.98	135.164	124.252
ENSMUSG00000097784	0	0	0	0	0	0	1.06838	0.457943	0	0.764957	0	0.482338	2.67192	0	0	2.07221	0	0	0	0	0	0	0	5.45634	7.51649	0	0	5.42717	3.67016	3.17628	1.24611	1.66726	1.10767	8.6579	2.9507	3.49405	1.72681	0	3.12337	9.19866	0	3.64637	5.43349	4.316	1.80023	7.65802	3.70327	0	0
ENSMUSG00000039224	0	0	0	0	0	0	0	0	0	0.764957	0	0.482338	0	0	0	0	0	0	0	0	0	0	0	5.45634	3.75825	8.85745	4.98962	3.10124	11.0105	9.52884	7.47668	3.33452	4.4307	0	10.0324	0	5.18043	5.57403	3.12337	3.67947	0	3.64637	13.5837	1.23314	0.900113	4.78626	4.62909	0	0
ENSMUSG00000026611	3.49505	5.81554	1.53895	8.7379	3.75284	2.48956	10.6838	6.86914	1.78349	3.05983	4.31851	0.964676	4.00788	2.83808	4.22801	2.07221	2.40295	4.93545	9.91683	0	0	4.81461	4.07722	0	1.5033	2.21436	0	0	0.917539	0	0.623056	1.66726	0	0	1.18028	0	0	0	1.24935	0	3.45055	0	0	1.23314	0	0	1.85164	0	0
ENSMUSG00000039210	16.3102	14.1235	20.0064	20.3884	24.0182	9.95823	14.9573	20.6074	16.0514	8.41453	13.4953	13.0231	13.3596	21.7586	12.684	14.5055	32.8403	21.3869	16.528	22.2616	14.5787	19.2584	13.0471	10.9127	15.7846	6.64309	4.98962	10.8543	19.2683	15.8814	9.9689	3.33452	13.2921	12.1211	11.2126	17.4703	9.49746	14.8641	22.4883	3.67947	13.8022	19.4473	10.867	11.7149	27.0034	22.0168	12.0356	9.65456	11.2956
ENSMUSG00000104394	3.49505	1.66158	2.30843	1.94175	0	3.73434	1.06838	3.66354	4.16147	4.58974	1.07963	1.44701	0	2.83808	2.11401	0	0	0	0	0	0	0	4.89266	1.36408	3.0066	1.10718	0	3.10124	2.75262	6.35256	0.623056	1.66726	6.64605	5.19474	9.44223	3.49405	4.31703	0	6.87142	3.67947	0	7.29274	0	4.316	1.80023	4.78626	5.55491	0	0
ENSMUSG00000026610	11.6502	9.13871	3.84738	7.76702	12.0091	11.203	7.47866	9.61679	11.2954	13.0043	23.212	9.16442	17.3675	17.9745	12.1555	10.361	12.0148	3.2903	6.61122	3.42486	3.23972	9.62922	8.96988	9.54859	20.2945	4.42872	19.9585	9.30371	16.5157	4.76442	14.3303	13.3381	17.7228	22.5105	20.6549	20.9643	23.3119	3.71602	12.4935	7.35893	3.45055	14.5855	2.71675	11.0983	12.6016	12.4443	3.70327	0	3.7652
ENSMUSG00000026609	0.582509	0.830792	2.30843	1.94175	0	2.48956	5.3419	1.37383	0	3.05983	3.23888	4.82338	0	2.83808	5.81352	3.10831	1.60197	3.2903	0	6.84972	1.61986	4.81461	4.89266	0	5.26155	2.21436	0	0	0	3.17628	2.49223	3.33452	6.64605	0	3.54084	0	6.90724	0	0.624674	0	6.90111	0	2.71675	7.39886	2.70034	0	0.925818	0	0
ENSMUSG00000026608	34.368	19.939	30.0096	18.4467	48.7869	17.4269	26.7095	23.813	37.4533	32.8932	38.3267	20.2582	26.7192	40.6792	24.8396	26.9387	21.6266	20.5644	9.91683	6.84972	14.5787	14.4438	26.9096	46.3789	36.8308	38.7513	49.8962	55.047	38.5366	69.8782	36.7603	51.6851	78.6449	41.5579	64.9153	59.3989	44.0337	46.4503	53.0973	53.3522	24.1539	41.3255	43.4679	49.9423	27.9035	49.7771	42.5876	28.9637	15.0608
ENSMUSG00000102824	1.16502	2.49238	0.769476	0	0	1.24478	0	1.83177	2.37798	1.52991	1.07963	1.92935	1.33596	0.946027	1.057	1.0361	4.00492	0.822575	0	1.71243	0	0	0.815443	0	0.751649	0	0	0	0	0	0	0	0	0	0	0	0	0	0	0	0	0	0	0.616572	0	0	1.85164	0	0
ENSMUSG00000026605	143.88	169.482	170.824	112.622	184.64	181.738	226.497	136.009	151.596	117.038	88.5294	145.666	148.292	106.901	113.628	127.441	181.823	171.918	314.033	299.675	283.475	235.916	176.136	148.685	132.29	128.433	199.585	107.768	131.208	168.343	120.873	128.379	153.967	121.211	97.9631	234.101	146.779	204.381	116.189	145.339	127.67	113.037	266.241	110.983	113.414	161.776	62.9556	79.6501	48.9476
ENSMUSG00000026604	0	0	0.769476	0	0	2.48956	0	0.457943	0.594496	0	0.539813	0	0	0	1.5855	1.0361	0.800984	1.64515	0	0	0	0	0	0	0	0	0	0	0.917539	0	0.623056	0	0	0	1.18028	0	0	0	0	0	0	0	0	0	0	0.957253	0.925818	2.41364	0
ENSMUSG00000104435	0	0	0	0	0.750568	0	0	0	0	0.764957	0.539813	0.482338	1.33596	2.83808	1.057	0	0	0	0	0	0	0	0	1.36408	0	0	0	0	2.75262	0	0	0	2.21535	0	0	0	0	0	0	0	0	2.43091	0	0	0	0	0.925818	0	0
ENSMUSG00000026603	0	0	1.53895	0	0.750568	0	1.06838	0	0	0.764957	0.539813	1.44701	1.33596	3.78411	1.057	0	0	0	0	0	0	0	0	1.36408	0	0	0	2.32593	2.75262	0	1.24611	0	2.21535	0	0	0	0	0	0	0	0	2.43091	0	0	0	0	0.925818	0	0
ENSMUSG00000010175	3.49505	11.6311	12.3116	9.70877	6.00454	7.46867	3.20514	5.49531	3.56698	13.7692	15.1148	2.41169	5.34385	17.0285	6.87052	3.10831	8.00984	0.822575	0	6.84972	6.47943	0	13.8625	2.72817	6.76484	13.2862	4.98962	7.75309	4.5877	19.0577	21.807	0	8.8614	0	0.590139	3.49405	18.1315	3.71602	4.9974	0	3.45055	0	0	5.54915	6.30079	0	0.925818	0	0
ENSMUSG00000089872	1.16502	0.830792	3.84738	5.82526	0.750568	0	4.27352	3.2056	1.18899	8.41453	2.15925	3.8587	2.67192	1.89205	2.11401	6.21662	4.00492	0	3.30561	5.13729	3.23972	0	1.63089	0	0	0	0	0	0	0	0	0	0	0	0	3.49405	1.72681	0	1.24935	1.83973	3.45055	0	0	0	3.60045	0.957253	0	0	0
ENSMUSG00000026634	102.522	89.7255	76.9476	93.2042	114.086	94.6032	108.975	66.8596	94.5249	68.0812	68.0165	100.326	100.197	92.7107	70.2907	101.538	127.356	127.499	145.447	179.805	171.705	202.214	95.4069	121.404	111.244	95.2176	189.606	103.891	99.0942	163.578	133.957	133.381	160.613	162.768	90.2913	188.679	170.091	161.647	117.439	147.179	117.319	88.7283	154.855	86.9366	123.316	122.528	21.2938	43.4455	18.826
ENSMUSG00000066595	0	0	0	0	0	1.24478	0	0	0	0	0	0	0	0	0	0	0	0	0	0	0	0	0	20.4613	6.0132	3.32154	4.98962	6.20248	5.50523	11.117	3.73834	5.00178	4.4307	1.73158	12.9831	0	4.31703	7.43204	3.74805	0	3.45055	13.37	5.43349	6.16572	0.900113	7.65802	2.77745	0	3.7652
ENSMUSG00000026632	0.582509	0.830792	0.769476	0	0.750568	1.24478	0	3.66354	1.78349	2.29487	0	1.44701	1.33596	0	1.057	1.0361	3.20393	0	0	1.71243	0	0	0	9.54859	4.5099	2.21436	0	1.55062	1.83508	3.17628	0.623056	0	0	8.6579	5.31125	0	4.31703	0	0.624674	1.83973	0	3.64637	2.71675	0.616572	1.80023	3.82901	2.77745	4.82728	0
ENSMUSG00000062510	1.74753	0.830792	1.53895	0	0	0	2.13676	2.28971	0	0.764957	0.539813	0.964676	2.67192	0.946027	1.057	1.0361	0	1.64515	3.30561	0	1.61986	0	1.63089	0	1.5033	7.75027	0	3.87655	1.83508	4.76442	1.86917	5.00178	6.64605	3.46316	0.590139	3.49405	0.863405	1.85801	3.12337	7.35893	0	0	2.71675	6.78229	2.70034	2.87176	2.77745	9.65456	0
ENSMUSG00000026630	2.33003	0.830792	3.0779	8.7379	3.75284	0	6.41028	10.9906	6.53946	13.0043	4.85832	6.27039	8.01577	6.62219	7.92752	3.10831	12.8157	3.2903	3.30561	3.42486	11.339	0	3.26177	1.36408	2.25495	2.21436	4.98962	0	2.75262	0	0.623056	0	2.21535	0	0	0	4.31703	1.85801	0.624674	1.83973	3.45055	0	5.43349	1.23314	8.10102	0.957253	0.925818	0	0
ENSMUSG00000026628	0	0	0.769476	0.970877	0.750568	0	0	0.915885	0	0.764957	2.15925	0	4.00788	0	0	0	2.40295	1.64515	3.30561	1.71243	0	4.81461	0	0	0	0	0	0	0	0	0	0	0	0	0	3.49405	2.59022	0	1.87402	0	3.45055	0	0	0	0	0	0	0	0
ENSMUSG00000073478	1.16502	0	0	0	0	0	0	0	0	0.764957	0	0	0	0	0	3.10831	0.800984	0	0	0	0	0	0	0	0	0	0	0	0	0	1.86917	0	0	0	0	0	0	0	0.624674	0	0	0	0	1.84972	0	0	4.62909	0	0
ENSMUSG00000037499	0	0	0	0	0	0	1.06838	0	0	0.764957	0.539813	0.482338	0	0.946027	1.057	0	1.60197	0	0	0	0	0	0	0	0	0	0	0	0	0	0	0	0	0	0	0	0	0	0	0	0	0	0	0	0	0	5.55491	7.24092	3.7652
ENSMUSG00000026627	0.582509	0.830792	0	0	0.750568	1.24478	0	0.915885	0	2.29487	0	0	0	0	0	2.07221	0	0	0	0	0	0	0	0	2.25495	4.42872	0	0	1.83508	0	0.623056	0	0	0	0	3.49405	0	0	0	0	0	0	0	0	0	0	0	0	0
ENSMUSG00000026626	23.3003	6.64634	7.69476	11.6505	11.2585	9.95823	9.61542	11.9065	14.2679	13.7692	14.575	19.2935	8.01577	9.46027	19.5546	10.361	13.6167	12.3386	13.2224	13.6994	21.0581	4.81461	8.96988	9.54859	6.76484	8.85745	9.97924	10.079	5.50523	0	13.7072	5.00178	11.0767	8.6579	11.2126	3.49405	12.9511	3.71602	4.37272	5.5192	13.8022	2.43091	10.867	4.316	9.90125	6.70077	3.70327	0	3.7652
ENSMUSG00000102246	0	0	0.769476	0	0	0	2.13676	0.457943	0	0	0.539813	0	0	0.946027	0.528502	0	0	0	0	0	0	0	0	2.72817	0.751649	0	0	0	1.83508	6.35256	0	0	0	0	3.54084	0	0	0	0	0	0	2.43091	0	0.616572	2.70034	2.87176	4.62909	4.82728	0
ENSMUSG00000037474	50.0957	50.6783	40.7822	61.1653	44.2835	49.7911	76.9234	47.1681	52.3157	32.8932	28.6101	50.1631	48.0946	37.8411	42.2801	66.3106	56.0688	45.2416	66.1122	85.6215	84.2326	67.4046	48.9266	47.743	68.4001	58.6806	64.8651	59.6988	60.5576	46.0561	58.5673	46.6833	44.307	74.4579	60.7844	55.9048	52.6677	78.0364	36.2311	75.429	82.8133	105.745	92.3694	75.2218	96.3121	71.7939	135.169	120.682	94.1301
ENSMUSG00000037461	0	0.830792	0.769476	0	2.2517	0	0	0	2.37798	0.764957	1.61944	0	0	0	1.057	0	0.800984	0.822575	0	0	0	4.81461	0.815443	8.18451	6.76484	4.42872	9.97924	7.75309	14.6806	7.9407	1.24611	0	1.10767	1.73158	7.67181	0	2.59022	7.43204	13.1182	7.35893	0	15.8009	5.43349	4.93257	9.00113	7.65802	9.25818	9.65456	15.0608
ENSMUSG00000026623	42.5231	54.8323	30.779	35.9225	39.7801	39.8329	40.5985	43.9625	43.3982	29.0684	28.6101	40.9987	29.3912	35.003	28.5391	42.4802	46.457	38.661	23.1393	37.6734	50.2156	28.8877	44.8494	19.0972	29.3143	27.6795	39.917	18.6074	22.9385	19.0577	16.1995	31.678	25.4765	29.4368	15.3436	31.4465	30.2192	24.1541	14.3675	9.19866	13.8022	36.4637	16.3005	20.9634	27.9035	17.2305	19.4422	2.41364	7.53041
ENSMUSG00000102840	2.91254	2.49238	0	3.88351	3.00227	1.24478	3.20514	0.457943	1.78349	4.58974	3.77869	2.89403	4.00788	4.73014	3.69951	3.10831	5.60688	3.2903	3.30561	5.13729	0	4.81461	0.815443	1.36408	3.0066	3.32154	9.97924	5.42717	1.83508	3.17628	3.73834	1.66726	5.53837	0	4.72111	3.49405	2.59022	7.43204	3.12337	7.35893	0	2.43091	2.71675	6.78229	5.40068	4.78626	8.33236	0	0
ENSMUSG00000026622	16.8927	9.13871	12.3116	27.1846	22.517	14.9373	22.436	17.4018	17.8349	26.0086	18.3536	14.4701	16.0315	18.9205	17.9691	20.7221	22.4275	24.6772	19.8337	22.2616	17.8184	4.81461	17.1243	75.0247	53.3671	37.6442	74.8443	48.8445	79.8259	120.699	53.5828	15.0053	81.9679	45.0211	77.8984	45.4227	67.3456	79.8945	81.2077	49.6728	48.3077	59.5574	57.0517	67.2063	39.605	74.6657	59.2524	53.1001	22.5912
ENSMUSG00000055833	0	1.66158	2.30843	1.94175	1.50114	2.48956	0	0	1.18899	0	2.69907	0	0	0	0	2.07221	0.800984	0	0	0	0	0	0.815443	54.5634	48.1056	60.895	0	39.5408	44.0419	26.9984	15.5764	10.0036	12.1844	8.6579	41.3098	41.9286	28.4924	52.0243	47.4753	22.0768	31.055	79.0047	13.5837	10.4817	40.5051	47.8626	77.7687	132.75	56.478
ENSMUSG00000037434	12.8152	19.1082	5.38633	10.6797	7.50568	11.203	8.54704	8.24297	6.53946	7.64957	3.77869	11.0938	5.34385	13.2444	5.81352	10.361	8.81082	1.64515	3.30561	10.2746	4.85957	9.62922	10.6008	16.369	15.7846	28.7867	14.9689	24.8099	26.6086	42.8798	17.4456	20.0071	34.3379	15.5842	25.9661	6.9881	28.4924	37.1602	31.2337	34.9549	37.9561	14.5855	21.734	33.9114	15.3019	35.4183	19.4422	7.24092	7.53041
ENSMUSG00000049353	0	0	0.769476	0.970877	0	0	0	0	0	0.764957	0	0.482338	0	0	0	0	0	0.822575	0	0	0	0	0	5.45634	2.25495	0	0	0.775309	0.917539	0	0	0	0	0	0	0	0	0	0.624674	0	0	1.21546	0	0.616572	0	0	0	0	0
ENSMUSG00000097416	1.16502	0	0.769476	1.94175	0	0	0	0	0	0.764957	0.539813	0.482338	0	0	0	0	0	0.822575	0	0	0	0	0	0	0.751649	0	0	0	0.917539	0	0	0	0	0	0	0	0	0	2.4987	0	0	1.21546	2.71675	1.84972	3.60045	1.91451	2.77745	14.4818	11.2956
ENSMUSG00000026637	0	0.830792	1.53895	0	1.50114	0	2.13676	2.28971	2.37798	3.05983	0	4.82338	1.33596	0	0	2.07221	0.800984	0	0	0	1.61986	4.81461	0.815443	0	0	0	0	0	0	0	0	0	0	0	0	0	0	0	0	0	0	0	0	0	0	0	0	0	0
ENSMUSG00000103653	0.582509	0.830792	0	0	0	0	0	0.457943	0.594496	0	0	0	0	0	0.528502	0	0.800984	0	0	0	0	0	0	0	0	0	0	0	0	0	0	0	1.10767	1.73158	0	0	0	0	0	0	0	0	0	0.616572	0	0	0	2.41364	0
ENSMUSG00000037395	3.49505	1.66158	1.53895	0.970877	0.750568	1.24478	2.13676	0.457943	1.78349	0	2.15925	2.41169	0	0.946027	1.057	1.0361	0.800984	0.822575	0	0	0	0	4.07722	0	0	1.10718	0	4.65186	0	0	1.86917	0	0	0	0.590139	0	0	0	0.624674	0	3.45055	0	0	0	8.10102	0	0	0	3.7652
ENSMUSG00000058248	20.9703	26.5853	16.9285	11.6505	29.2721	23.6508	23.5044	25.1868	30.9138	20.6538	24.8314	15.4348	10.6877	25.5427	19.5546	24.8665	6.40787	6.5806	6.61122	8.56215	6.47943	14.4438	22.8324	13.6408	5.26155	12.179	9.97924	12.405	13.7631	19.0577	9.34584	6.66904	5.53837	3.46316	11.8028	20.9643	6.90724	11.1481	14.3675	11.0384	13.8022	12.1546	10.867	8.632	6.30079	6.70077	0	0	0
ENSMUSG00000037375	25.6304	14.1235	25.3927	24.2719	22.517	3.73434	26.7095	25.6448	19.0239	19.8889	18.8935	41.9634	29.3912	23.6507	25.3681	32.1192	37.6462	35.3707	19.8337	44.5232	29.1574	43.3315	24.4633	2.72817	12.778	4.42872	24.9481	0.775309	2.75262	1.58814	14.3303	13.3381	7.75372	12.1211	5.31125	13.9762	23.3119	13.0061	3.74805	9.19866	13.8022	4.86183	13.5837	9.86515	31.504	0.957253	0.925818	4.82728	0
ENSMUSG00000016200	2.91254	6.64634	4.61686	8.7379	3.75284	0	3.20514	7.78502	1.18899	2.29487	2.15925	8.68208	6.67981	6.62219	5.81352	6.21662	8.81082	1.64515	6.61122	5.13729	9.71915	4.81461	7.33899	0	0.751649	0	4.98962	0	4.5877	4.76442	8.09973	3.33452	7.75372	6.92632	0.590139	3.49405	5.18043	1.85801	8.74544	0	3.45055	0	0	0.616572	5.40068	2.87176	5.55491	0	11.2956
ENSMUSG00000016181	18.0578	19.939	16.9285	25.2428	21.0159	19.9165	14.9573	22.4392	19.6184	22.1838	13.4953	18.3288	22.7113	32.1649	27.4821	16.5777	21.6266	15.6289	16.528	23.974	30.7773	4.81461	23.6479	9.54859	12.0264	8.85745	9.97924	6.97779	15.5982	17.4695	9.9689	5.00178	4.4307	6.92632	18.8845	6.9881	15.5413	11.1481	8.12077	12.8781	13.8022	12.1546	5.43349	8.01543	5.40068	13.4015	9.25818	21.7227	11.2956
ENSMUSG00000026638	0	0	0	0	0	0	0	0	0	0	0	0	0	0	0	1.0361	0	0	0	0	0	0	0	0	0	0	0	0	0	0	0	0	0	0	1.77042	0	0	1.85801	0	0	0	0	0	0	0	0	0	0	0
ENSMUSG00000079144	0.582509	0	0	2.91263	0	0	1.06838	0	0	0	1.61944	0.964676	0	2.83808	0	0	0	0	0	0	0	0	0	0	0	0	0	0	2.75262	1.58814	2.49223	0	0	0	0	0	0	0	0	0	0	0	0	0	0.900113	0	4.62909	2.41364	3.7652
ENSMUSG00000026640	18.0578	15.785	7.69476	7.76702	18.0136	21.1612	11.7522	25.1868	19.6184	22.9487	13.4953	12.5408	12.0237	17.9745	13.2125	10.361	12.0148	6.5806	9.91683	8.56215	6.47943	0	24.4633	2.72817	6.76484	0	4.98962	3.87655	4.5877	6.35256	0	0	2.21535	5.19474	1.18028	3.49405	4.31703	5.57403	3.12337	0	3.45055	7.29274	8.15024	6.16572	0.900113	7.65802	0	2.41364	0
ENSMUSG00000016481	6.40759	6.64634	4.61686	18.4467	6.00454	1.24478	10.6838	9.15885	11.2954	8.41453	5.39813	5.78805	6.67981	6.62219	7.39902	9.32493	11.2138	9.8709	6.61122	15.4119	12.9589	9.62922	4.89266	6.82042	2.25495	6.64309	14.9689	1.55062	0.917539	0	3.11528	0	3.32302	3.46316	5.90139	3.49405	2.59022	0	0	0	6.90111	0	2.71675	3.08286	0.900113	1.91451	3.70327	7.24092	7.53041
ENSMUSG00000050530	1.16502	0	0	0.970877	0.750568	0	0	1.83177	0	0	1.07963	0	0	0.946027	0.528502	0	0	0	0	0	0	0	1.63089	0	0	0	0	0	0.917539	1.58814	0	0	0	0	1.18028	0	0	0	3.12337	0	0	0	0	0.616572	2.70034	0	0	0	0
ENSMUSG00000026643	39.0281	34.0625	25.3927	25.2428	15.0114	47.3016	34.1882	32.5139	32.1028	27.5385	20.5129	27.0109	25.3833	23.6507	30.6531	19.686	38.4472	31.2578	23.1393	54.7977	42.1163	33.7023	24.4633	47.743	50.3605	39.8585	44.9066	24.8099	33.9489	36.5272	41.7448	25.0089	36.5533	22.5105	18.2943	24.4584	57.8482	31.5862	28.735	47.833	37.9561	47.4028	27.1675	43.7766	45.0057	44.9909	82.3978	45.8591	105.426
ENSMUSG00000049950	46.6007	68.1249	62.3275	74.7576	57.0432	52.2807	77.9918	54.0372	60.6386	58.9017	41.0258	75.2447	54.7744	29.3268	53.9072	60.094	77.6954	93.7735	115.696	80.4842	98.8113	43.3315	53.0038	72.2965	41.3407	77.5027	29.9377	41.8667	45.877	34.9391	26.7914	6.66904	12.1844	57.1421	41.8999	45.4227	40.58	52.0243	41.8532	40.4741	65.5605	91.1593	57.0517	27.7457	54.0068	50.7344	140.724	21.7227	56.478
ENSMUSG00000026644	8.73763	9.9695	10.0032	1.94175	3.00227	1.24478	8.54704	9.15885	6.53946	12.2393	3.77869	14.9525	14.6956	5.67616	12.1555	6.21662	18.4226	5.75802	3.30561	15.4119	9.71915	4.81461	0.815443	0	17.2879	11.0718	9.97924	6.97779	6.42277	0	16.8225	11.6708	3.32302	3.46316	1.18028	24.4584	7.77065	0	0.624674	11.0384	3.45055	0	8.15024	3.69943	9.90125	0	0	0	7.53041
ENSMUSG00000026645	26.7954	7.47713	24.6232	40.7769	13.5102	14.9373	40.5985	26.5607	14.2679	24.4786	16.7342	18.8112	21.3754	17.9745	19.5546	14.5055	48.86	21.3869	33.0561	29.1113	42.1163	33.7023	11.4162	4.09225	15.033	9.96463	9.97924	12.405	4.5877	4.76442	13.7072	16.6726	15.5074	6.92632	8.85209	20.9643	7.77065	7.43204	2.4987	3.67947	13.8022	4.86183	5.43349	3.69943	9.00113	4.78626	0	0	0
ENSMUSG00000026648	33.7855	34.8933	16.9285	32.039	30.7733	32.3642	18.1625	30.6822	33.2918	26.0086	32.3888	17.3642	20.0394	28.3808	21.6686	20.7221	26.4325	27.145	9.91683	15.4119	12.9589	28.8877	27.7251	9.54859	10.5231	0	9.97924	3.87655	13.7631	15.8814	6.23056	5.00178	12.1844	15.5842	14.1633	6.9881	9.49746	18.5801	9.37012	3.67947	13.8022	14.5855	5.43349	9.86515	18.9024	9.57253	9.25818	7.24092	3.7652
ENSMUSG00000026646	54.7558	72.2789	36.1654	39.806	70.5534	67.218	57.6925	49.9157	53.5046	44.3675	46.9637	40.5164	44.0867	46.3553	42.8086	47.6608	63.2777	41.9513	56.1953	41.0983	38.8766	38.5169	62.7891	39.5585	21.7978	9.96463	19.9585	16.2815	33.9489	33.351	15.5764	16.6726	39.8763	31.1684	50.1618	17.4703	20.7217	57.5983	26.861	27.596	31.055	20.6628	21.734	35.1446	25.2032	19.1451	1.85164	7.24092	3.7652
ENSMUSG00000109865	48.9307	33.2317	36.9348	53.3983	40.5307	54.7703	67.308	49.4578	39.2367	38.2479	36.7073	46.7868	38.7429	30.2729	34.8811	41.4441	46.457	52.6448	82.6402	58.2226	72.8936	67.4046	48.9266	53.1993	65.3935	69.7524	74.8443	63.5754	64.2277	87.3477	80.3743	90.0321	39.8763	27.7053	37.7689	90.8453	82.8869	72.4624	63.7168	49.6728	48.3077	86.2974	111.387	41.9269	48.6061	61.2642	101.84	101.373	124.252
ENSMUSG00000051396	23.3003	19.1082	29.2401	48.5439	19.5148	14.9373	34.1882	33.4298	20.8074	30.5983	25.911	28.9403	25.3833	17.9745	24.3111	24.8665	27.2334	32.0804	42.9729	25.6864	40.4964	52.9607	25.2787	39.5585	54.1188	42.0729	54.8858	46.5186	50.4646	44.4679	38.0064	38.347	19.9381	10.3895	20.6549	38.4346	48.3507	35.3022	35.6064	34.9549	31.055	46.1874	76.0689	16.0309	31.504	29.6748	81.472	84.4774	79.0693
ENSMUSG00000026655	31.4555	39.878	40.7822	46.6021	50.288	37.3434	70.5131	48.084	39.8312	38.2479	37.2471	39.0694	33.399	35.003	36.9951	30.047	53.6659	46.8868	19.8337	39.3859	72.8936	43.3315	47.2957	35.4662	40.5891	19.9293	34.9273	24.8099	8.25785	19.0577	43.6139	68.3577	34.3379	17.3158	14.7535	34.9405	50.9409	26.0121	18.1156	33.1152	27.6044	18.2319	21.734	23.4297	16.202	9.57253	5.55491	21.7227	7.53041
ENSMUSG00000085656	11.6502	7.47713	13.8506	31.0681	15.7619	1.24478	16.0257	10.5327	21.9964	30.5983	20.5129	14.9525	22.7113	19.8666	22.7256	23.8304	22.4275	7.40317	13.2224	11.987	16.1986	9.62922	11.4162	16.369	9.01979	25.4652	39.917	32.563	15.5982	7.9407	39.2525	51.6851	55.3837	24.2421	12.9831	48.9167	51.8043	40.8762	22.4883	34.9549	20.7033	12.1546	54.3349	7.39886	37.8048	11.487	0	0	3.7652
ENSMUSG00000086445	0.582509	0	0	0	0.750568	0	0	0	0.594496	0	0.539813	0.482338	0	0	0	0	0.800984	0	0	1.71243	0	0	0.815443	8.18451	33.0726	43.1801	19.9585	29.4618	16.5157	15.8814	23.0531	36.6797	28.7995	39.8263	34.2281	48.9167	51.8043	20.4381	29.9844	23.9165	13.8022	25.5246	48.9014	46.8595	9.90125	19.1451	0.925818	16.8955	7.53041
ENSMUSG00000026657	10.4852	7.47713	3.0779	14.5632	3.00227	1.24478	18.1625	11.4486	8.91744	4.58974	5.93794	11.5761	5.34385	3.78411	15.3265	6.21662	12.8157	6.5806	19.8337	8.56215	11.339	14.4438	8.15443	4.09225	12.0264	7.75027	14.9689	4.65186	3.67016	3.17628	6.23056	6.66904	22.1535	6.92632	5.90139	6.9881	14.6779	7.43204	1.87402	9.19866	17.2528	1.21546	19.0172	3.69943	3.60045	2.87176	0	0	0
ENSMUSG00000086018	4.07756	4.15396	1.53895	12.6214	1.50114	0	7.47866	4.57943	2.37798	2.29487	1.61944	7.71741	4.00788	1.89205	6.87052	1.0361	7.20885	3.2903	13.2224	5.13729	6.47943	4.81461	2.44633	0	5.26155	1.10718	14.9689	2.32593	2.75262	1.58814	1.24611	1.66726	8.8614	3.46316	3.54084	0	5.18043	1.85801	0	3.67947	10.3517	1.21546	5.43349	0	1.80023	1.91451	0	0	0
ENSMUSG00000039449	29.7079	32.4009	43.8601	40.7769	44.2835	41.0777	35.2566	41.2148	37.4533	28.3034	26.9907	28.4579	28.0552	33.1109	20.0831	22.7943	41.6511	34.5481	39.6673	27.3989	46.9759	38.5169	49.742	50.4711	18.0396	21.0364	34.9273	35.6642	44.0419	33.351	42.9909	18.3399	28.7995	15.5842	43.0802	34.9405	32.8094	31.5862	30.609	22.0768	31.055	70.4965	43.4679	33.9114	41.4052	56.4779	33.3295	79.6501	30.1216
ENSMUSG00000048186	0	0	0	0	0.750568	0	0	0	0	0	0	0	0	0	0	0	0	0	0	0	0	0	0	0	0	0	0	0	0	0	0.623056	0	0	0	0	0	0	1.85801	0	0	0	0	2.71675	0	0	0	0	0	0
ENSMUSG00000083407	0.582509	2.49238	1.53895	0	3.75284	3.73434	2.13676	0.457943	2.37798	4.58974	1.61944	0.964676	1.33596	0.946027	2.64251	0	0	0	0	0	0	0	1.63089	2.72817	0.751649	0	0	4.65186	0	1.58814	1.24611	0	5.53837	0	0.590139	0	0.863405	0	0.624674	1.83973	0	0	0	1.23314	0.900113	0.957253	0.925818	0	0
ENSMUSG00000026662	6.9901	2.49238	1.53895	2.91263	2.2517	0	6.41028	9.61679	2.37798	2.29487	5.93794	3.37637	2.67192	3.78411	3.69951	1.0361	3.20393	4.11287	6.61122	5.13729	3.23972	0	0	8.18451	15.7846	15.5005	24.9481	8.5284	20.1859	6.35256	4.36139	3.33452	7.75372	8.6579	4.72111	13.9762	9.49746	3.71602	4.9974	7.35893	6.90111	10.9391	0	12.3314	3.60045	12.4443	24.9971	7.24092	15.0608
ENSMUSG00000026664	8.73763	2.49238	3.0779	10.6797	6.00454	0	3.20514	5.95325	7.13395	5.3547	5.93794	11.0938	2.67192	4.73014	4.75651	8.28883	5.60688	5.75802	9.91683	3.42486	8.09929	0	4.89266	9.54859	10.5231	9.96463	4.98962	13.9556	13.7631	3.17628	5.60751	1.66726	3.32302	10.3895	14.1633	10.4822	3.45362	1.85801	14.9922	12.8781	17.2528	12.1546	2.71675	8.01543	1.80023	9.57253	36.1069	26.55	0
ENSMUSG00000069188	0	0	0	0	0	0	0	0	0	0	1.07963	0	0	0	0	0	0	0	0	0	0	0	0	0	0	0	0	1.55062	0	1.58814	0	0	0	0	0	0	1.72681	0	0	0	0	0	0	0.616572	0	0	0	2.41364	0
ENSMUSG00000026669	26.7954	41.5396	26.1622	30.0972	30.7733	39.8329	36.3249	34.3457	35.6698	22.1838	34.0082	23.6346	32.0631	36.8951	23.7826	32.1192	32.8403	25.4998	39.6673	32.5362	38.8766	28.8877	34.2486	32.738	18.7912	15.5005	24.9481	17.0568	15.5982	25.4103	18.6917	6.66904	8.8614	20.779	45.4407	20.9643	29.3558	35.3022	16.2415	33.1152	31.055	34.0328	21.734	22.8132	41.4052	22.9741	47.2167	36.2046	60.2432
ENSMUSG00000026672	38.4456	37.3856	35.3959	44.6604	28.5216	24.8956	56.6242	36.6354	32.6973	42.0727	26.4508	38.587	38.7429	22.7047	27.4821	58.0218	65.6806	60.8705	42.9729	56.5102	56.695	43.3315	38.3258	17.7331	12.0264	4.42872	34.9273	17.0568	1.83508	4.76442	9.9689	13.3381	11.0767	8.6579	4.72111	31.4465	8.63405	9.29005	9.37012	7.35893	17.2528	13.37	5.43349	11.7149	10.8014	6.70077	3.70327	0	11.2956
ENSMUSG00000086430	7.57261	3.32317	4.61686	8.7379	2.2517	3.73434	11.7522	3.2056	5.94496	8.41453	4.31851	6.27039	8.01577	5.67616	1.5855	5.18052	11.2138	13.9838	0	1.71243	6.47943	9.62922	5.7081	1.36408	0.751649	0	0	0	0	0	0	0	0	0	1.77042	3.49405	3.45362	1.85801	1.24935	0	3.45055	2.43091	0	0	0.900113	0.957253	0	0	0
ENSMUSG00000026676	2.91254	0.830792	3.0779	0.970877	6.75511	4.97911	1.06838	3.66354	3.56698	3.05983	7.01757	3.8587	12.0237	7.56822	4.22801	2.07221	4.00492	1.64515	0	1.71243	1.61986	9.62922	4.89266	0	4.5099	0	4.98962	0	0	0	0.623056	0	0	0	1.77042	0	0.863405	3.71602	0.624674	1.83973	3.45055	0	0	0	4.50057	0	0	0	0
ENSMUSG00000039145	27.3779	17.4466	17.6979	11.6505	22.517	33.609	22.436	29.7663	23.1853	21.4188	22.1323	18.8112	34.735	23.6507	17.9691	17.6138	20.8256	12.3386	9.91683	10.2746	19.4383	0	17.9398	10.9127	13.5297	11.0718	9.97924	12.405	19.2683	11.117	15.5764	16.6726	22.1535	8.6579	6.49153	20.9643	19.8583	14.8641	16.2415	9.19866	10.3517	7.29274	16.3005	6.16572	14.4018	16.2733	4.62909	16.8955	11.2956
ENSMUSG00000039128	16.3102	4.98475	8.46423	26.2137	5.25397	1.24478	21.3676	14.6542	13.0789	22.1838	12.4157	21.2229	20.0394	8.51424	11.627	31.0831	19.2236	30.4353	3.30561	11.987	16.1986	9.62922	14.678	13.6408	17.2879	8.85745	4.98962	4.65186	15.5982	3.17628	12.4611	8.33631	4.4307	8.6579	5.31125	6.9881	8.63405	1.85801	10.6195	11.0384	13.8022	3.64637	16.3005	6.16572	9.00113	3.82901	5.55491	0	0
ENSMUSG00000025817	20.9703	15.785	25.3927	26.2137	13.5102	4.97911	21.3676	16.4859	13.0789	24.4786	12.4157	19.2935	26.7192	14.1904	16.912	44.5525	29.6364	27.145	33.0561	25.6864	55.0752	33.7023	18.7552	35.4662	30.8176	13.2862	64.8651	15.5062	12.8455	14.2933	30.5298	30.0107	21.0458	12.1211	18.8845	20.9643	41.4435	37.1602	16.2415	22.0768	24.1539	38.8946	24.4507	25.896	22.5028	18.1878	180.535	21.7227	41.4172
ENSMUSG00000056718	0	0	0	0.970877	0	0	1.06838	0.457943	0	0	1.07963	0	0	0	1.057	0	0	0	0	0	0	0	2.44633	0	1.5033	0	0	0	0.917539	0	7.47668	0	0	0	0	0	4.31703	0	0	0	0	0	2.71675	4.316	0	0	0	0	0
ENSMUSG00000025816	0	0	0.769476	0	0.750568	1.24478	0	0	0	0	1.07963	0.964676	2.67192	0	0	0	0.800984	0	0	1.71243	1.61986	4.81461	0.815443	92.7578	75.9166	78.6098	49.8962	42.642	42.2068	17.4695	20.5609	45.016	42.0916	117.747	90.2913	59.3989	58.7116	78.0364	56.2207	57.0317	37.9561	154.363	89.6526	68.4395	52.2066	47.8626	140.724	111.027	41.4172
ENSMUSG00000085818	0	0	0	0	0	1.24478	0	0	0	0	0	0	4.00788	0	0	0	0	0	0	0	0	0	0	4.09225	2.25495	1.10718	0	4.65186	5.50523	9.52884	3.11528	5.00178	6.64605	5.19474	2.9507	6.9881	3.45362	7.43204	8.74544	0	3.45055	4.86183	8.15024	6.78229	0	6.70077	5.55491	0	15.0608
ENSMUSG00000025815	1.74753	0	0.769476	0	3.00227	4.97911	1.06838	0.457943	7.13395	3.82479	3.23888	1.92935	12.0237	3.78411	2.64251	8.28883	3.20393	5.75802	6.61122	5.13729	8.09929	0	0.815443	32.738	60.132	89.6817	24.9481	55.047	34.8665	82.5833	69.1593	46.6833	54.2761	76.1895	34.2281	31.4465	79.4333	94.7585	63.0921	160.057	113.868	130.054	65.2019	112.216	78.3099	89.0245	164.796	156.887	256.034
ENSMUSG00000043241	30.2904	13.2927	16.9285	20.3884	24.0182	22.406	26.7095	20.1495	21.9964	25.2436	18.3536	29.4226	32.0631	32.1649	29.5961	15.5416	29.6364	20.5644	13.2224	27.3989	30.7773	14.4438	17.1243	46.3789	52.6155	31.0011	14.9689	30.2371	43.1243	46.0561	46.1062	30.0107	37.6609	43.2895	28.9168	55.9048	41.4435	24.1541	26.2363	53.3522	37.9561	70.4965	46.1847	55.4915	75.6095	35.4183	44.4393	86.891	124.252
ENSMUSG00000045319	0	0	0	0	0	1.24478	0	0	0	0.764957	0	0	2.67192	0	0.528502	0	0	0	0	0	0	0	0	0	0	4.42872	0	0.775309	1.83508	3.17628	1.86917	0	0	1.73158	2.36056	0	0	0	0	1.83973	3.45055	0	0	0	0	1.91451	0	0	0
ENSMUSG00000082332	0.582509	0	1.53895	2.91263	0	0	2.13676	1.37383	0.594496	0	4.85832	0	0	4.73014	1.5855	1.0361	2.40295	0.822575	6.61122	1.71243	0	0	0	1.36408	6.0132	7.75027	0	0.775309	0	0	1.86917	3.33452	1.10767	0	0.590139	3.49405	4.31703	0	0	1.83973	0	0	2.71675	0	0.900113	0	0	0	0
ENSMUSG00000102887	26.7954	26.5853	18.4674	20.3884	39.0295	41.0777	13.8889	38.0092	29.1303	25.2436	31.3092	27.0109	30.7271	38.7871	26.4251	19.686	27.2334	13.1612	26.4449	22.2616	24.2979	4.81461	41.5876	50.4711	33.0726	32.1082	34.9273	48.8445	46.7945	49.2324	40.4987	30.0107	53.1684	36.3632	66.6857	41.9286	50.0775	59.4563	48.0999	23.9165	27.6044	12.1546	48.9014	36.9943	24.3031	46.9054	1.85164	12.0682	11.2956
ENSMUSG00000039063	16.3102	10.8003	4.61686	12.6214	13.5102	7.46867	13.8889	11.9065	13.6734	13.0043	9.17682	6.75273	14.6956	16.0825	11.0985	14.5055	10.4128	4.11287	19.8337	17.1243	6.47943	4.81461	9.78532	6.82042	30.8176	35.4298	0	27.1358	24.7736	15.8814	38.6295	20.0071	23.2612	19.0474	11.2126	6.9881	24.1753	11.1481	23.113	47.833	10.3517	15.8009	27.1675	31.4452	16.202	10.5298	8.33236	21.7227	7.53041
ENSMUSG00000039046	7.57261	5.81554	9.23371	3.88351	9.00681	7.46867	17.0941	6.86914	4.75597	1.52991	4.85832	7.23507	9.35173	3.78411	5.28502	4.14441	10.4128	9.04832	9.91683	1.71243	9.71915	14.4438	7.33899	4.09225	6.0132	2.21436	0	0	4.5877	3.17628	8.09973	18.3399	8.8614	1.73158	2.36056	10.4822	2.59022	5.57403	4.9974	3.67947	3.45055	2.43091	2.71675	5.54915	4.50057	6.70077	0.925818	4.82728	3.7652
ENSMUSG00000086109	0.582509	3.32317	11.5421	8.7379	2.2517	1.24478	11.7522	7.32708	1.18899	9.94445	8.0972	0.964676	8.01577	12.2984	6.34202	15.5416	6.40787	1.64515	0	8.56215	4.85957	0	4.07722	16.369	23.3011	27.6795	49.8962	17.8321	6.42277	6.35256	14.9534	16.6726	26.5842	31.1684	4.72111	20.9643	11.2243	16.7221	14.9922	27.596	3.45055	4.86183	8.15024	17.264	45.0057	14.3588	0	2.41364	3.7652
ENSMUSG00000002107	58.8334	79.756	47.7075	32.039	79.5602	63.4837	48.0771	55.869	74.9065	45.8974	50.2026	36.1753	61.4542	70.006	44.9226	45.5886	24.0295	19.7418	19.8337	30.8237	32.3972	33.7023	83.9907	12.2768	27.811	37.6442	49.8962	30.2371	25.6911	19.0577	21.1839	36.6797	31.0149	31.1684	28.9168	31.4465	23.3119	9.29005	33.1077	18.3973	37.9561	6.07728	13.5837	17.264	14.4018	25.8458	2.77745	4.82728	3.7652
ENSMUSG00000085070	2.33003	2.49238	1.53895	4.85439	2.2517	6.22389	2.13676	1.37383	1.78349	3.82479	1.61944	2.41169	6.67981	4.73014	2.64251	1.0361	2.40295	5.75802	0	3.42486	1.61986	4.81461	0	0	0	1.10718	0	3.87655	0	0	0	3.33452	6.64605	0	0	0	6.90724	0	1.24935	7.35893	3.45055	1.21546	0	1.23314	0	1.91451	0	0	0
ENSMUSG00000015619	32.6205	24.9238	20.0064	17.4758	8.25625	24.8956	34.1882	24.7289	21.4019	18.359	24.8314	34.7283	17.3675	23.6507	31.7101	27.9748	33.6413	22.2095	29.7505	35.961	32.3972	24.0731	25.2787	8.18451	6.0132	5.5359	0	0.775309	6.42277	3.17628	9.9689	3.33452	1.10767	3.46316	1.77042	6.9881	13.8145	0	1.24935	5.5192	6.90111	3.64637	2.71675	6.16572	0	0	0.925818	0	0
ENSMUSG00000086618	0	0	0	0	0	0	0	0	0	0	0.539813	0	0	0	0	0	0	0	0	0	0	0	0	0	0	0	0	0	0	0	0	0	0	0	0	0	0	0	0	0	0	0	0	0	0	0	0	0	0
ENSMUSG00000075534	2.33003	6.64634	2.30843	3.88351	8.25625	11.203	1.06838	6.86914	7.13395	7.64957	8.63701	0.482338	10.6877	3.78411	3.69951	1.0361	2.40295	0	3.30561	1.71243	0	4.81461	1.63089	16.369	2.25495	6.64309	4.98962	11.6296	5.50523	15.8814	5.60751	3.33452	6.64605	6.92632	8.26195	6.9881	5.18043	5.57403	6.24674	1.83973	0	4.86183	5.43349	4.316	5.40068	1.91451	1.85164	2.41364	0
ENSMUSG00000025782	94.9489	101.357	79.256	97.0877	132.1	125.723	122.864	84.7194	99.2808	64.2564	62.6183	59.3276	84.1656	83.2504	57.0782	96.3576	93.7151	106.112	109.085	154.119	205.722	144.438	106.823	106.399	82.6814	40.9657	89.8131	73.6544	95.4241	101.641	97.1968	61.6887	85.2909	53.679	82.6195	87.3513	87.2039	105.907	68.7142	66.2304	100.066	48.6183	59.7684	38.844	92.7117	84.2382	26.8487	24.1364	18.826
ENSMUSG00000103570	7.57261	1.66158	9.23371	7.76702	5.25397	1.24478	9.61542	3.66354	1.78349	6.11966	3.23888	3.8587	6.67981	5.67616	7.92752	6.21662	7.20885	4.93545	16.528	6.84972	12.9589	14.4438	5.7081	4.09225	7.51649	3.32154	14.9689	0.775309	3.67016	3.17628	4.98445	1.66726	4.4307	0	2.9507	3.49405	6.04384	1.85801	0.624674	3.67947	6.90111	4.86183	0	0	0	2.87176	4.62909	0	0
ENSMUSG00000025781	23.8829	23.2622	19.2369	28.1554	12.7597	18.6717	37.3933	27.9345	17.8349	21.4188	17.274	28.9403	24.0473	14.1904	15.855	29.0109	32.8403	18.0966	26.4449	30.8237	14.5787	43.3315	14.678	45.0148	44.3473	43.1801	9.97924	55.047	45.877	46.0561	31.7759	53.3524	53.1684	77.9211	41.3098	27.9524	52.6677	26.0121	51.2233	44.1536	44.8572	122.761	65.2019	56.108	78.3099	56.4779	162.018	152.059	131.782
ENSMUSG00000037262	30.873	24.9238	29.2401	33.9807	26.2699	14.9373	35.2566	37.0934	27.9413	28.3034	21.0527	45.3398	33.399	22.7047	29.0676	27.9748	45.6561	37.0159	42.9729	32.5362	58.3149	48.1461	29.356	45.0148	55.6221	37.6442	74.8443	50.3951	47.712	39.7035	56.0751	46.6833	47.63	39.8263	29.507	76.8691	60.4384	44.5923	31.8584	27.596	34.5055	80.2201	32.601	57.3412	29.7037	31.5893	37.9585	82.0637	56.478
ENSMUSG00000086748	0	0	0	0	0	0	0	0	0	0	0	0	0	0.946027	0	0	0	0	0	0	0	0	0	0	1.5033	5.5359	0	0	0	1.58814	0.623056	0	0	5.19474	3.54084	0	0	0	0	3.67947	3.45055	3.64637	0	0	1.80023	2.87176	2.77745	2.41364	3.7652
ENSMUSG00000061186	0	0	0	0	0.750568	0	0	0	1.78349	0	0	0	0	0	0	0	0	0	0	0	0	0	0.815443	0	0	0	0	0	0	0	0	0	0	0	0	0	0	0	0	0	0	0	0	0	0	0	0	0	0
ENSMUSG00000026778	0	0	0	0.970877	0	0	0	0	0	0	0	0.482338	0	0	0.528502	0	0	0	0	0	0	0	0	1.36408	3.75825	2.21436	4.98962	0	5.50523	0	1.86917	3.33452	4.4307	0	4.13098	0	1.72681	3.71602	1.87402	1.83973	3.45055	4.86183	10.867	11.0983	3.60045	3.82901	3.70327	14.4818	0
ENSMUSG00000103223	0	0	0	0	0	0	1.06838	0	0	0	0	0	0	0	0	0	0	0	0	0	0	0	0	0	0	8.85745	0	0	0	0	0	0	2.21535	0	0	0	0	0	0	0	0	0	0	3.69943	0	0.957253	1.85164	0	0
ENSMUSG00000026773	0	0	0	0.970877	2.2517	2.48956	2.13676	5.03737	0	0.764957	2.69907	0.482338	1.33596	3.78411	2.64251	1.0361	0.800984	2.46772	0	0	3.23972	0	2.44633	13.6408	3.0066	1.10718	0	0.775309	12.8455	12.7051	3.11528	5.00178	4.4307	10.3895	23.0154	3.49405	0	1.85801	11.2441	1.83973	3.45055	10.9391	0	6.78229	4.50057	12.4443	12.0356	21.7227	18.826
ENSMUSG00000102376	0	0	0	0	0	0	0	0	0	0	0	0	0	0	0	0	0.800984	0	0	0	0	0	0	0	0	0	0	0	0	0	0	0	0	5.19474	0	3.49405	0	0	0	0	0	3.64637	0	6.78229	0	0	1.85164	14.4818	3.7652
ENSMUSG00000037197	92.0364	74.7713	90.7982	117.476	132.1	98.3375	164.531	81.0558	80.8515	65.7863	41.0258	82.9621	98.8611	79.4663	61.8347	90.141	114.541	136.547	188.42	203.779	239.739	182.955	90.5142	72.2965	75.9166	71.9668	54.8858	75.9803	94.5065	69.8782	82.8665	26.6762	76.4296	109.089	64.3252	73.3751	55.2579	87.3265	64.3415	84.6277	79.3627	96.0211	81.5024	65.3566	108.014	86.1527	112.95	106.2	116.721
ENSMUSG00000026770	1.16502	3.32317	2.30843	0	0.750568	4.97911	4.27352	4.12148	1.18899	0.764957	6.47776	0.964676	1.33596	2.83808	1.057	4.14441	1.60197	3.2903	6.61122	3.42486	1.61986	0	0.815443	0	0.751649	4.42872	0	3.10124	0.917539	1.58814	3.73834	5.00178	4.4307	0	1.77042	6.9881	8.63405	0	0.624674	0	3.45055	0	2.71675	2.46629	0	0	0	4.82728	0
ENSMUSG00000058594	23.8829	23.2622	20.0064	23.3011	39.0295	31.1195	13.8889	17.8598	24.9688	23.7137	30.7694	18.3288	21.3754	33.1109	21.1401	30.047	11.2138	17.2741	16.528	20.5492	16.1986	19.2584	28.5405	27.2817	19.5429	15.5005	14.9689	18.6074	22.0209	25.4103	20.5609	13.3381	26.5842	20.779	30.0971	20.9643	14.6779	39.0182	20.6143	11.0384	24.1539	20.6628	19.0172	22.1966	26.1033	12.4443	8.33236	9.65456	7.53041
ENSMUSG00000047909	1.74753	2.49238	0	0	0.750568	1.24478	0	0.457943	0	3.05983	1.07963	0	0	0.946027	0	1.0361	0.800984	1.64515	0	0	0	0	0	1.36408	0	1.10718	4.98962	1.55062	4.5877	1.58814	2.49223	1.66726	0	0	4.13098	0	0	0	0	0	0	0	0	0	0.900113	2.87176	1.85164	0	0
ENSMUSG00000026768	13.9802	8.30792	9.23371	12.6214	11.2585	9.95823	12.8206	16.028	11.2954	9.94445	10.2565	18.3288	14.6956	12.2984	14.2695	11.3971	14.4177	8.22575	9.91683	8.56215	11.339	4.81461	6.52355	1.36408	7.51649	11.0718	9.97924	17.0568	2.75262	6.35256	8.72279	10.0036	8.8614	3.46316	5.31125	3.49405	12.9511	9.29005	7.49609	1.83973	3.45055	2.43091	8.15024	11.7149	7.20091	0	0	0	0
ENSMUSG00000026767	55.3383	40.7088	40.7822	51.4565	68.3017	48.5464	72.6499	46.2522	52.3157	35.188	45.3443	55.4689	44.0867	45.4093	41.7516	40.408	56.8698	43.5965	59.501	78.7718	69.6539	62.59	42.403	40.9225	24.8044	18.8221	39.917	21.7087	34.8665	25.4103	28.6606	46.6833	31.0149	25.9737	26.5563	13.9762	37.9898	24.1541	26.861	22.0768	10.3517	19.4473	13.5837	32.0617	9.00113	30.6321	10.184	7.24092	11.2956
ENSMUSG00000026730	13.9802	15.785	14.62	12.6214	12.7597	3.73434	26.7095	13.7383	9.51194	12.2393	13.4953	18.8112	14.6956	12.2984	15.3265	20.7221	20.8256	17.2741	16.528	20.5492	17.8184	4.81461	16.3089	9.54859	9.77144	7.75027	9.97924	13.1803	4.5877	6.35256	13.0842	11.6708	7.75372	6.92632	5.31125	0	14.6779	9.29005	10.6195	7.35893	17.2528	2.43091	2.71675	7.39886	9.00113	3.82901	0.925818	7.24092	0
ENSMUSG00000026727	25.6304	18.2774	16.9285	31.0681	19.5148	16.1821	23.5044	27.9345	20.8074	29.0684	14.0351	32.3166	21.3754	27.4348	28.0106	31.0831	44.8551	36.1933	36.3617	35.961	45.356	9.62922	14.678	1.36408	13.5297	5.5359	4.98962	4.65186	1.83508	1.58814	7.47668	13.3381	13.2921	1.73158	6.49153	6.9881	25.9022	1.85801	0.624674	7.35893	17.2528	2.43091	10.867	2.46629	1.80023	5.74352	6.48073	2.41364	0
ENSMUSG00000102691	0.582509	0	0	0	0	1.24478	2.13676	0	0	0.764957	0	0.482338	0	0.946027	0	0	0.800984	0	0	0	1.61986	0	1.63089	0	0	1.10718	0	0	0	0	1.24611	0	0	0	0	0	0	0	0	1.83973	0	6.07728	0	0	0	0	0	2.41364	3.7652
ENSMUSG00000086358	0	0	1.53895	0	0	0	0	0.457943	0	0	0	0	0	0	0	0	0	0	0	0	0	0	0	2.72817	0.751649	0	0	0	0	0	0	0	0	0	1.77042	0	0	1.85801	0	0	0	1.21546	8.15024	0	0	0.957253	0.925818	4.82728	0
ENSMUSG00000026726	0.582509	0	0	0.970877	0.750568	1.24478	0	0	0.594496	0	0	0	0	1.89205	0	1.0361	0	0	0	0	0	0	0	4.09225	0	0	0	0	0.917539	0	0	0	0	5.19474	0	0	0	0	2.4987	0	0	0	0	0	0	0.957253	0	0	0
ENSMUSG00000026723	8.15512	4.98475	6.92528	2.91263	6.00454	2.48956	11.7522	3.2056	0.594496	3.05983	3.77869	7.71741	4.00788	4.73014	10.0415	7.25273	10.4128	4.11287	3.30561	15.4119	4.85957	0	8.96988	5.45634	3.0066	0	0	0.775309	0	0	3.73834	1.66726	1.10767	1.73158	4.72111	3.49405	0.863405	7.43204	2.4987	0	6.90111	3.64637	2.71675	1.84972	2.70034	1.91451	1.85164	0	0
ENSMUSG00000026728	0	0	0	0	0	0	0	0	0	0	0	0	0	0	0	0	0	0	0	0	0	0	0	0	0	0	0	0.775309	0	0	2.49223	0	1.10767	0	0	0	0	0	0	0	0	0	0	0	0	0	11.1098	2.41364	0
ENSMUSG00000003418	6.9901	4.15396	7.69476	8.7379	4.50341	3.73434	1.06838	6.4112	7.13395	5.3547	5.39813	2.41169	4.00788	5.67616	7.39902	3.10831	2.40295	0	6.61122	0	1.61986	0	6.52355	0	3.0066	1.10718	0	6.97779	4.5877	1.58814	0	0	4.4307	0	3.54084	0	0.863405	7.43204	0.624674	1.83973	0	4.86183	0	2.46629	1.80023	0	0	0	0
ENSMUSG00000063275	1.74753	0.830792	0	2.91263	2.2517	0	2.13676	0.457943	0.594496	1.52991	0	1.92935	1.33596	0.946027	0	0	1.60197	0	0	0	0	0	1.63089	0	3.0066	0	4.98962	0	0.917539	0	0	0	0	0	1.18028	3.49405	0	0	1.87402	0	0	1.21546	0	2.46629	4.50057	0.957253	0	0	0
ENSMUSG00000086657	0	0	1.53895	0	0	0	1.06838	0.915885	0	0.764957	0.539813	1.44701	0	0.946027	1.057	0	0.800984	0	3.30561	1.71243	1.61986	0	0	1.36408	0	0	0	0	0	0	0	1.66726	0	0	1.18028	0	0	0	0	0	0	0	0	2.46629	1.80023	0	0	0	0
ENSMUSG00000026718	2.91254	0.830792	13.0811	4.85439	3.00227	3.73434	3.20514	5.03737	3.56698	8.41453	9.17682	8.19974	6.67981	4.73014	2.64251	10.361	1.60197	2.46772	3.30561	6.84972	8.09929	24.0731	3.26177	0	4.5099	12.179	0	5.42717	1.83508	4.76442	0	3.33452	2.21535	1.73158	1.77042	0	2.59022	14.8641	0.624674	9.19866	3.45055	2.43091	8.15024	1.84972	2.70034	4.78626	5.55491	2.41364	3.7652
ENSMUSG00000026712	16.3102	14.9543	13.0811	6.79614	8.25625	11.203	10.6838	13.7383	5.94496	3.82479	7.55738	10.6114	4.00788	10.4063	10.0415	6.21662	16.8207	9.04832	16.528	5.13729	8.09929	9.62922	9.78532	6.82042	2.25495	2.21436	4.98962	10.8543	0	9.52884	8.72279	5.00178	3.32302	12.1211	1.18028	3.49405	8.63405	5.57403	3.12337	0	3.45055	0	5.43349	4.93257	2.70034	1.91451	0	0	0
ENSMUSG00000057914	11.6502	7.47713	16.9285	12.6214	4.50341	7.46867	5.3419	17.8598	9.51194	12.2393	6.47776	13.0231	12.0237	12.2984	10.0415	10.361	24.8305	9.04832	3.30561	8.56215	11.339	19.2584	10.6008	1.36408	9.77144	1.10718	0	6.20248	1.83508	3.17628	2.49223	1.66726	8.8614	5.19474	1.77042	3.49405	6.04384	7.43204	6.24674	7.35893	3.45055	0	5.43349	1.84972	0.900113	3.82901	0	2.41364	0
ENSMUSG00000103050	2.91254	1.66158	1.53895	0.970877	0.750568	1.24478	0	1.83177	3.56698	3.05983	4.85832	0.964676	1.33596	6.62219	4.75651	2.07221	0	0.822575	0	0	0	0	2.44633	4.09225	3.0066	3.32154	0	2.32593	0	6.35256	3.73834	0	3.32302	0	1.18028	0	1.72681	7.43204	0	3.67947	0	1.21546	0	3.69943	4.50057	3.82901	0	0	0
ENSMUSG00000087086	12.2327	4.15396	3.84738	12.6214	2.2517	1.24478	2.13676	10.0747	2.37798	13.0043	4.85832	11.5761	8.01577	6.62219	6.87052	10.361	16.8207	6.5806	3.30561	15.4119	8.09929	4.81461	6.52355	21.8254	19.5429	4.42872	4.98962	5.42717	9.17539	6.35256	8.09973	10.0036	7.75372	6.92632	6.49153	6.9881	14.6779	5.57403	2.4987	1.83973	20.7033	2.43091	8.15024	2.46629	2.70034	3.82901	0	0	0
ENSMUSG00000026707	12.8152	9.9695	9.23371	10.6797	7.50568	4.97911	16.0257	13.7383	9.51194	14.5342	10.7963	21.2229	9.35173	13.2444	21.6686	19.686	13.6167	11.516	13.2224	18.8367	21.0581	28.8877	8.96988	10.9127	6.76484	4.42872	4.98962	6.97779	4.5877	1.58814	0.623056	5.00178	0	6.92632	4.13098	6.9881	0	0	3.74805	0	6.90111	7.29274	0	6.16572	8.10102	1.91451	31.4778	16.8955	33.8868
ENSMUSG00000017418	2.91254	3.32317	0.769476	2.91263	0.750568	6.22389	0	6.4112	2.97248	1.52991	2.69907	2.41169	5.34385	0.946027	1.5855	3.10831	1.60197	1.64515	6.61122	0	0	0	7.33899	6.82042	7.51649	6.64309	0	5.42717	12.8455	7.9407	18.0686	6.66904	18.8305	15.5842	5.31125	17.4703	8.63405	13.0061	9.99479	0	3.45055	4.86183	8.15024	5.54915	0.900113	3.82901	2.77745	4.82728	22.5912
ENSMUSG00000026748	0	10.8003	10.0032	5.82526	12.7597	3.73434	2.13676	11.4486	6.53946	8.41453	3.77869	0.482338	14.6956	4.73014	6.87052	10.361	3.20393	0	0	0	4.85957	4.81461	13.8625	0	0	1.10718	0	2.32593	0	0	1.24611	0	0	1.73158	5.90139	0	0	0	6.24674	1.83973	3.45055	1.21546	0	0	0	0	0	0	0
ENSMUSG00000053702	6.9901	2.49238	2.30843	12.6214	2.2517	11.203	7.47866	8.70091	5.94496	9.94445	3.77869	11.0938	4.00788	6.62219	3.69951	6.21662	4.00492	5.75802	3.30561	11.987	8.09929	4.81461	5.7081	4.09225	4.5099	2.21436	4.98962	3.87655	5.50523	7.9407	6.85362	5.00178	2.21535	8.6579	1.18028	3.49405	5.18043	5.57403	3.74805	11.0384	0	0	0	1.23314	9.90125	0	0.925818	0	3.7652
ENSMUSG00000054057	0	0	0	0.970877	0	0	0	0	0	0	1.07963	0	2.67192	0	0	0	0	0	0	0	0	0	0	0	0	0	0	0	0	0	0	0	0	0	1.77042	0	1.72681	0	0	0	0	0	0	0	0	0	0	0	0
ENSMUSG00000054074	0.582509	0	0	0	0	0	0	0	0	0	0	0	0	0	0	1.0361	0	0	0	0	0	0	0	0	0	0	4.98962	0	0	0	0.623056	0	0	0	0.590139	0	0	0	0	0	0	0	0	0	0	1.91451	0	0	0
ENSMUSG00000026743	89.7063	102.187	77.7171	66.0197	148.612	135.681	108.975	97.9997	115.332	78.0257	74.4942	80.5504	93.5173	86.0885	76.6327	84.9605	68.8846	97.8864	145.447	106.171	118.25	96.2922	111.716	70.9324	56.3737	62.0021	164.657	67.4519	82.5785	101.641	79.7512	65.0232	107.444	84.8474	77.8984	76.8691	82.8869	85.4685	66.2155	64.3906	86.2638	83.8665	62.4852	54.2583	99.9126	92.8535	53.6975	31.3773	22.5912
ENSMUSG00000092814	0	0	0	0	0	0	0	0.457943	0	0	0	0	0	0	0	0	0	0	0	0	0	0	0	2.72817	0	9.96463	0	0	0	0	0	0	0	0	0	6.9881	0	0	0	0	0	1.21546	0	0	0	8.61527	0	2.41364	0
ENSMUSG00000026740	42.5231	29.9085	36.9348	36.8933	36.0273	49.7911	50.2139	39.841	42.2092	24.4786	28.0703	30.3873	41.4148	31.2189	29.0676	38.3358	31.2384	37.8384	26.4449	44.5232	46.9759	28.8877	39.1413	12.2768	7.51649	7.75027	9.97924	9.30371	10.0929	15.8814	13.7072	11.6708	23.2612	13.8526	9.44223	3.49405	12.9511	13.0061	10.6195	5.5192	10.3517	18.2319	0	11.7149	10.8014	12.4443	12.9615	45.8591	30.1216
ENSMUSG00000082520	0	0	0	0	0	0	0	0	0	0	0	0	0	0	0	0	0	0	0	0	0	0	0	1.36408	0	0	0	0	0	0	0	0	3.32302	0	0	3.49405	0	1.85801	1.24935	0	0	2.43091	0	0	0	0.957253	0.925818	9.65456	0
ENSMUSG00000051154	41.3581	24.9238	25.3927	45.6312	20.2653	23.6508	50.2139	36.6354	27.3468	37.4829	27.5305	46.7868	34.735	30.2729	33.2956	43.5164	52.8649	41.1287	42.9729	58.2226	68.034	86.663	25.2787	13.6408	28.5627	19.9293	39.917	18.6074	11.0105	4.76442	49.8445	28.3434	52.0607	31.1684	17.114	34.9405	45.7605	26.0121	15.6169	38.6344	24.1539	12.1546	32.601	17.264	22.5028	22.0168	11.1098	16.8955	30.1216
ENSMUSG00000026739	96.1139	112.988	82.3339	93.2042	163.624	138.17	111.112	85.1773	108.793	61.1966	80.972	86.8208	76.1498	70.952	69.2337	82.8883	92.1131	76.4995	122.308	128.432	108.53	105.921	117.424	214.161	120.264	99.6463	254.471	150.41	153.229	247.75	143.926	178.397	217.104	187.011	135.732	192.173	164.047	256.405	149.297	198.691	189.78	172.595	165.722	151.06	169.221	200.066	92.5818	120.682	86.5997
ENSMUSG00000026737	2.33003	0.830792	0	2.91263	0	1.24478	1.06838	1.37383	2.37798	3.82479	0	1.92935	1.33596	1.89205	3.69951	1.0361	4.00492	1.64515	0	0	0	0	4.89266	1.36408	0	0	0	0.775309	3.67016	3.17628	4.36139	0	2.21535	0	2.36056	0	4.31703	3.71602	3.12337	7.35893	0	0	2.71675	3.08286	0	0.957253	0	0	0
ENSMUSG00000023094	0	0	0	0	0	0	0	0	0	0	0.539813	0	0	0	0	0	0	0	0	0	0	0	0	0	0	0	0	0	0	0	0	0	0	0	0	0	0	0	0	0	0	0	0	0	0	0	0	0	0
ENSMUSG00000043415	8.73763	18.2774	4.61686	7.76702	12.7597	4.97911	10.6838	17.8598	10.7009	9.94445	12.4157	11.0938	13.3596	15.1364	9.51303	7.25273	8.81082	5.75802	6.61122	3.42486	6.47943	4.81461	8.96988	6.82042	2.25495	6.64309	0	10.079	8.25785	3.17628	5.60751	5.00178	9.96907	3.46316	8.26195	6.9881	6.90724	1.85801	13.7428	12.8781	6.90111	3.64637	0	8.632	2.70034	2.87176	4.62909	7.24092	0
ENSMUSG00000087246	22.7178	28.2469	32.318	39.806	24.0182	32.3642	30.983	22.4392	18.4294	25.2436	28.6101	33.2813	18.7035	22.7047	23.7826	32.1192	41.6511	29.6127	29.7505	37.6734	34.017	19.2584	29.356	6.82042	9.01979	19.9293	24.9481	18.6074	3.67016	3.17628	13.0842	20.0071	25.4765	3.46316	10.0324	17.4703	18.1315	7.43204	4.37272	18.3973	3.45055	3.64637	10.867	3.08286	15.3019	3.82901	1.85164	2.41364	0
ENSMUSG00000036617	40.1931	21.6006	29.2401	31.0681	37.5284	37.3434	36.3249	31.1401	43.9927	34.4231	31.849	29.4226	37.4069	32.1649	34.8811	37.2997	36.0443	25.4998	56.1953	32.5362	37.2567	52.9607	29.356	10.9127	24.8044	25.4652	34.9273	15.5062	10.0929	11.117	8.72279	21.6744	40.984	8.6579	9.44223	6.9881	11.2243	16.7221	5.62207	11.0384	13.8022	10.9391	24.4507	9.86515	10.8014	7.65802	1.85164	2.41364	15.0608
ENSMUSG00000091457	1.16502	3.32317	0.769476	2.91263	0	3.73434	4.27352	1.83177	5.35046	4.58974	8.63701	2.41169	0	0	5.81352	4.14441	4.00492	3.2903	0	3.42486	8.09929	0	1.63089	0	0.751649	2.21436	0	3.10124	0.917539	1.58814	2.49223	0	1.10767	3.46316	0	0	3.45362	0	0	1.83973	10.3517	2.43091	0	0.616572	0.900113	0.957253	0.925818	0	0
ENSMUSG00000085477	1.16502	0	0	0	0	0	0	0	0	0	0	0	0	0	0	1.0361	0	0	0	0	0	0	0	1.36408	0.751649	7.75027	0	1.55062	1.83508	0	4.36139	0	3.32302	0	2.9507	0	2.59022	1.85801	0.624674	1.83973	0	2.43091	2.71675	3.69943	1.80023	0	0.925818	0	0
ENSMUSG00000036591	68.1535	69.7865	64.636	56.3109	85.5647	54.7703	68.3763	58.6167	75.501	58.1368	47.5036	57.8805	64.1261	47.3014	53.3787	68.3828	60.8747	59.2254	62.8066	71.922	66.4142	43.3315	72.5744	96.85	53.3671	48.716	79.8339	69.0025	80.7434	109.582	69.7823	123.377	80.8603	53.679	84.3899	139.762	76.8431	96.6166	68.7142	47.833	58.6594	55.911	57.0517	54.8749	67.5085	79.452	33.3295	12.0682	30.1216
ENSMUSG00000075514	1.16502	0	0	0	0	1.24478	1.06838	0.915885	2.97248	0.764957	1.61944	0.964676	0	0	0.528502	0	0	0.822575	3.30561	0	0	0	4.07722	0	0	0	4.98962	0	0	1.58814	0	0	0	0	0	6.9881	0	1.85801	0	1.83973	3.45055	0	0	0	0.900113	0.957253	0	2.41364	0
ENSMUSG00000048550	4.66007	7.47713	8.46423	4.85439	7.50568	1.24478	10.6838	10.0747	12.4844	8.41453	8.0972	11.0938	5.34385	7.56822	6.87052	7.25273	21.6266	14.8063	6.61122	8.56215	4.85957	14.4438	2.44633	8.18451	0.751649	5.5359	0	3.87655	0.917539	0	2.49223	3.33452	3.32302	3.46316	7.08167	0	0.863405	3.71602	1.87402	0	6.90111	6.07728	5.43349	0	1.80023	1.91451	1.85164	0	0
ENSMUSG00000025716	0	2.49238	0	1.94175	0.750568	0	0	1.83177	0	0	0	1.44701	0	0	0	1.0361	0	0	3.30561	0	0	0	0.815443	5.45634	24.0528	26.5723	4.98962	51.1704	16.5157	6.35256	13.0842	21.6744	8.8614	0	9.44223	17.4703	11.2243	11.1481	19.9896	1.83973	6.90111	2.43091	8.15024	17.264	0	8.61527	1.85164	0	11.2956
ENSMUSG00000082516	0	0.830792	0	0	0.750568	0	1.06838	0.457943	0.594496	0	0	0.482338	0	0	1.057	1.0361	0.800984	0	0	0	0	0	0	0	0	2.21436	0	0	0	0	0	0	0	0	0	0	0	0	0	0	0	0	0	0	0	0	0	0	0
ENSMUSG00000083863	0.582509	0.830792	0	0	0	1.24478	1.06838	0.915885	0.594496	0.764957	3.23888	0.482338	1.33596	0.946027	0	2.07221	0	0	3.30561	0	0	0	0	4.09225	1.5033	3.32154	4.98962	0	0.917539	1.58814	2.49223	1.66726	0	5.19474	1.18028	0	4.31703	0	1.87402	3.67947	3.45055	1.21546	0	4.93257	2.70034	1.91451	1.85164	2.41364	0
ENSMUSG00000083563	0	0	0	0	0	0	0	0.915885	1.18899	0	0.539813	1.44701	0	0	1.057	1.0361	0	0	0	0	0	0	1.63089	0	3.75825	1.10718	0	1.55062	0	0	0	1.66726	0	1.73158	0	0	0.863405	0	0	1.83973	0	1.21546	2.71675	3.08286	2.70034	1.91451	2.77745	2.41364	0
ENSMUSG00000082884	0	0	0	0	0	0	2.13676	0	0	0	0	0	0	0	0	1.0361	0	0	0	0	0	0	0	0	0	0	0	0	0	0	0	0	0	1.73158	0	0	0.863405	0	0	0	3.45055	3.64637	0	1.23314	0	0.957253	0.925818	4.82728	0
ENSMUSG00000026787	4.07756	1.66158	5.38633	0	1.50114	1.24478	1.06838	2.28971	0.594496	1.52991	3.23888	4.34104	0	0	1.5855	3.10831	2.40295	3.2903	9.91683	1.71243	0	0	1.63089	2.72817	1.5033	4.42872	0	6.20248	1.83508	0	0	0	1.10767	0	2.9507	0	1.72681	1.85801	3.74805	0	17.2528	0	5.43349	0	0	0	66.6589	82.0637	105.426
ENSMUSG00000026786	0	0	0	0	0	0	0	0	0.594496	0	0	0	0	0	0	0	0	0	0	0	0	0	0	0	0	0	0	0	0	0	0	0	0	0	0	0	0	0	0	0	0	0	0	0	0	0	0	0	0
ENSMUSG00000026784	10.4852	9.13871	7.69476	6.79614	10.5079	3.73434	6.41028	11.4486	6.53946	9.17949	11.8759	8.68208	8.01577	9.46027	9.51303	6.21662	3.20393	4.11287	0	1.71243	4.85957	0	10.6008	5.45634	8.26814	8.85745	0	6.20248	4.5877	1.58814	6.85362	0	8.8614	8.6579	14.1633	3.49405	1.72681	18.5801	11.2441	1.83973	3.45055	9.72365	0	11.7149	10.8014	6.70077	15.7389	12.0682	7.53041
ENSMUSG00000058835	48.3482	46.5244	33.8569	41.7477	50.288	48.5464	48.0771	38.4672	42.8037	34.4231	38.8665	28.9403	34.735	40.6792	40.1661	33.1553	32.0393	22.2095	23.1393	30.8237	21.0581	9.62922	60.3428	25.9176	27.811	34.3226	14.9689	50.3951	33.9489	23.8221	39.2525	15.0053	38.7686	51.9474	48.9816	55.9048	38.8532	35.3022	41.2285	22.0768	27.6044	31.6019	43.4679	39.4606	29.7037	32.5466	17.5905	21.7227	7.53041
ENSMUSG00000026781	69.3185	61.4786	45.3991	73.7867	111.835	63.4837	89.7439	55.4111	77.2845	59.6667	48.5832	68.0096	80.1577	68.114	60.7777	65.2745	87.3072	86.3703	92.557	118.158	115.01	91.4776	69.3127	83.2092	107.486	56.4662	124.74	61.2494	88.0837	80.9952	82.2434	53.3524	81.9679	102.163	87.9308	181.691	103.609	83.6105	95.5752	82.788	69.0111	72.9274	97.8029	56.108	93.6118	80.4092	83.3236	38.6182	41.4172
ENSMUSG00000026779	58.8334	49.8475	63.8665	60.1944	69.0522	46.0568	94.0175	59.0746	70.1505	48.9573	44.8045	62.2216	41.4148	50.1394	53.9072	69.4189	91.3121	93.7735	82.6402	118.158	121.489	101.107	61.1582	35.4662	27.811	34.3226	49.8962	31.0124	36.7016	31.7628	20.5609	26.6762	38.7686	19.0474	35.4084	27.9524	18.1315	31.5862	36.2311	25.7563	51.7583	35.2482	16.3005	34.528	22.5028	29.6748	10.184	48.2728	30.1216
ENSMUSG00000026775	2.91254	4.98475	2.30843	4.85439	5.25397	6.22389	7.47866	6.86914	7.13395	7.64957	6.47776	8.19974	6.67981	11.3523	7.39902	8.28883	6.40787	4.11287	6.61122	1.71243	3.23972	0	5.7081	51.8352	39.0858	40.9657	34.9273	40.3161	33.9489	28.5865	23.0531	23.3417	29.9072	60.6053	47.8013	20.9643	42.3069	44.5923	33.1077	53.3522	13.8022	54.6956	59.7684	55.4915	41.4052	48.8199	113.876	125.509	161.904
ENSMUSG00000026771	4.66007	0.830792	0.769476	7.76702	4.50341	0	9.61542	4.12148	1.78349	4.58974	3.23888	5.78805	2.67192	5.67616	2.64251	10.361	12.8157	6.5806	9.91683	8.56215	9.71915	0	8.15443	1.36408	0.751649	1.10718	4.98962	3.10124	3.67016	3.17628	4.98445	20.0071	3.32302	6.92632	7.67181	3.49405	6.90724	0	4.9974	14.7179	6.90111	3.64637	8.15024	0	12.6016	1.91451	0	2.41364	3.7652
ENSMUSG00000026986	9.32014	5.81554	2.30843	7.76702	11.2585	7.46867	9.61542	11.9065	8.32295	13.7692	8.0972	12.5408	8.01577	9.46027	13.2125	13.4693	16.8207	2.46772	6.61122	8.56215	16.1986	19.2584	11.4162	4.09225	14.2813	27.6795	0	15.5062	3.67016	7.9407	6.85362	11.6708	34.3379	3.46316	11.8028	13.9762	10.3609	14.8641	4.9974	7.35893	3.45055	8.5082	0	8.632	20.7026	8.61527	0	4.82728	0
ENSMUSG00000026979	0	0	0	0	0	0	0	0	0	0	0	0	0	0	0	0	0	0	0	0	0	0	0	0	0	0	0	0	0	0	0	0	0	0	0	0	0	0	0	0	0	0	0	0	0	0	0	0	0
ENSMUSG00000102591	17.4753	6.64634	14.62	18.4467	9.75738	16.1821	10.6838	21.0654	6.53946	19.8889	12.9555	16.3995	24.0473	21.7586	17.9691	19.686	37.6462	26.3224	23.1393	23.974	25.9177	28.8877	7.33899	12.2768	54.8704	43.1801	24.9481	41.8667	22.9385	6.35256	54.2059	45.016	63.1375	43.2895	8.85209	38.4346	14.6779	59.4563	19.9896	68.0701	55.2088	57.1265	78.7856	25.2794	99.9126	21.0596	2.77745	2.41364	3.7652
ENSMUSG00000004113	0	0.830792	0.769476	0	0	0	0	0	0.594496	1.52991	0.539813	0.482338	1.33596	0	1.5855	0	0	0	0	0	0	0	0	0	1.5033	0	0	0	0	1.58814	0	8.33631	4.4307	0	0	0	0	0	0	0	0	0	0	1.23314	0	0.957253	0	0	0
ENSMUSG00000036893	41.3581	36.5548	33.0875	55.34	24.7687	19.9165	56.6242	47.626	32.1028	34.4231	33.4684	40.034	33.399	29.3268	32.7671	44.5525	56.8698	61.6931	62.8066	65.0723	68.034	77.0338	41.5876	43.6507	17.2879	45.3944	14.9689	41.8667	57.805	55.5849	29.9067	18.3399	38.7686	58.8737	49.5717	34.9405	26.7656	42.7342	59.3441	69.9098	65.5605	76.5738	40.7512	49.3257	57.6073	69.8794	79.6204	86.891	45.1824
ENSMUSG00000102875	0	0	0	0	0	0	0	0	0	0	0	0	0	0	0	0	0	0	0	0	0	0	0	0	0	0	0	0	0.917539	0	0	1.66726	0	0	0	0	0	1.85801	2.4987	0	0	2.43091	0	0.616572	1.80023	0.957253	0	0	0
ENSMUSG00000026972	19.2228	11.6311	8.46423	17.4758	26.2699	38.5881	19.2308	12.8224	19.6184	21.4188	28.0703	9.64676	25.3833	15.1364	14.798	8.28883	9.6118	9.04832	6.61122	13.6994	19.4383	14.4438	14.678	23.1894	19.5429	21.0364	4.98962	21.7087	24.7736	30.1747	21.807	13.3381	24.3688	31.1684	23.0154	31.4465	19.8583	39.0182	17.4909	23.9165	17.2528	31.6019	38.0344	20.3469	18.0023	36.3756	12.9615	26.55	33.8868
ENSMUSG00000093190	0	0	0	0	0	0	0	0	0	0	0	0	0	0	0	0	0	0	0	0	0	0	0	0	0	0	0	0	1.83508	0	0	0	0	0	0	0	0	0	0	0	0	0	0	0	0	0	2.77745	0	0
ENSMUSG00000026974	37.8631	25.7546	24.6232	49.5147	34.5261	13.6926	52.3506	25.6448	34.4808	29.0684	29.1499	19.7759	32.0631	32.1649	24.3111	33.1553	33.6413	32.903	16.528	29.1113	30.7773	28.8877	31.8023	38.1944	42.844	17.7149	19.9585	29.4618	36.7016	61.9375	38.6295	28.3434	37.6609	38.0947	32.4577	27.9524	18.9949	33.4442	32.4831	27.596	31.055	47.4028	27.1675	36.3777	32.4041	29.6748	25.9229	43.4455	45.1824
ENSMUSG00000026975	0	0.830792	0	0.970877	0.750568	1.24478	0	0	0.594496	4.58974	1.61944	2.41169	1.33596	1.89205	2.64251	1.0361	0	1.64515	3.30561	0	0	0	1.63089	10.9127	4.5099	8.85745	0	10.8543	8.25785	20.6458	4.36139	3.33452	8.8614	1.73158	12.9831	3.49405	6.04384	5.57403	9.99479	5.5192	3.45055	9.72365	2.71675	9.24858	9.90125	2.87176	3.70327	2.41364	7.53041
ENSMUSG00000036850	9.90265	2.49238	8.46423	11.6505	6.75511	3.73434	13.8889	12.3645	8.32295	10.7094	5.39813	8.19974	9.35173	6.62219	8.45602	14.5055	20.0246	13.9838	6.61122	15.4119	17.8184	9.62922	3.26177	45.0148	66.1452	71.9668	14.9689	27.9111	50.4646	36.5272	47.3523	38.347	67.5682	46.7526	58.4238	38.4346	55.2579	26.0121	33.7324	44.1536	24.1539	42.541	35.3177	25.896	38.7049	70.8367	87.9527	171.368	90.3649
ENSMUSG00000036833	2.91254	0.830792	0	0	2.2517	0	0	1.37383	2.37798	1.52991	4.85832	1.92935	4.00788	2.83808	3.69951	2.07221	4.8059	0	0	0	1.61986	4.81461	0.815443	5.45634	3.0066	2.21436	0	4.65186	1.83508	0	6.85362	0	6.64605	0	2.9507	10.4822	0.863405	7.43204	3.74805	3.67947	3.45055	1.21546	19.0172	0	0.900113	2.87176	0.925818	4.82728	7.53041
ENSMUSG00000078202	1.16502	0	0	0.970877	0.750568	0	0	0.915885	0	0	0.539813	0	2.67192	0	0	0	2.40295	0.822575	0	0	0	0	0	2.72817	4.5099	0	9.97924	0	3.67016	1.58814	4.36139	1.66726	0	3.46316	1.77042	0	0	7.43204	0	0	3.45055	0	0	13.5646	0	5.74352	1.85164	0	3.7652
ENSMUSG00000103217	1.16502	0	0	0.970877	0.750568	0	0	0.915885	0	0	0.539813	0	1.33596	0	0	0	2.40295	0.822575	0	0	0	0	0	2.72817	4.5099	0	9.97924	0	3.67016	1.58814	4.36139	1.66726	0	3.46316	1.77042	0	0	5.57403	0	0	3.45055	0	0	13.5646	0	5.74352	1.85164	0	3.7652
ENSMUSG00000013465	3.49505	10.8003	1.53895	4.85439	1.50114	3.73434	1.06838	1.37383	0.594496	3.82479	1.07963	2.89403	1.33596	1.89205	2.11401	2.07221	1.60197	0.822575	9.91683	1.71243	0	0	4.07722	1.36408	1.5033	0	4.98962	2.32593	5.50523	3.17628	6.23056	3.33452	1.10767	13.8526	4.13098	0	0	1.85801	3.74805	0	10.3517	3.64637	0	4.93257	2.70034	3.82901	12.0356	2.41364	3.7652
ENSMUSG00000026969	12.8152	7.47713	9.23371	27.1846	23.2676	14.9373	14.9573	15.57	24.3743	35.188	17.8138	11.5761	20.0394	30.2729	15.3265	27.9748	21.6266	9.04832	13.2224	10.2746	14.5787	9.62922	7.33899	65.4761	67.6484	55.359	39.917	53.4964	81.661	61.9375	67.2901	30.0107	44.307	105.626	70.8167	31.4465	60.4384	87.3265	64.9661	47.833	62.11	99.6675	65.2019	78.9212	73.8093	93.8108	130.54	135.164	131.782
ENSMUSG00000036752	26.7954	19.1082	25.3927	41.7477	81.8119	39.8329	34.1882	30.6822	59.4496	53.547	45.8841	21.2229	54.7744	47.3014	30.1246	36.2636	51.2629	17.2741	23.1393	30.8237	43.7362	14.4438	22.8324	118.675	98.4661	76.3955	49.8962	81.4075	124.785	115.934	105.297	70.025	77.5372	162.768	94.4223	59.3989	90.6575	148.641	91.2025	79.1085	93.1649	140.993	108.67	107.9	108.014	134.973	186.089	181.023	192.025
ENSMUSG00000036731	0	0	0	0	0	0	0	0	0	0	0	0	0	0	0	0	0	0	0	0	0	0	0	0	0	0	0	0	0.917539	0	0	0	0	0	0	0	0	0	0	0	0	0	0	0	0	0	0	0	0
ENSMUSG00000044628	0	0	0	0	1.50114	0	0	0	0	0	0	0	0	0	0	0	0	0	0	0	0	0	0	0	0	0	0	0	0	0	0	0	0	0	0	0	0	0	0	0	0	0	0	0	0	0	0	0	0
ENSMUSG00000115018	0	0	1.53895	0	0	0	0	0	0	0	0	0	1.33596	0	0	0	2.40295	0	0	0	0	0	0	8.18451	0.751649	1.10718	0	4.65186	3.67016	4.76442	0	0	0	0	5.31125	3.49405	0	0	1.24935	0	0	4.86183	2.71675	0.616572	11.7015	10.5298	2.77745	0	3.7652
ENSMUSG00000006471	1.74753	0	1.53895	0	3.00227	0	1.06838	0.915885	0.594496	0.764957	4.85832	0.482338	2.67192	1.89205	1.5855	0	3.20393	0	0	1.71243	1.61986	0	0	15.0049	2.25495	1.10718	0	10.079	11.0105	4.76442	1.86917	1.66726	1.10767	0	7.08167	3.49405	4.31703	0	7.49609	7.35893	0	4.86183	8.15024	9.86515	11.7015	15.316	8.33236	2.41364	3.7652
ENSMUSG00000115074	0	0	1.53895	0	0	0	0	0	0	0	0.539813	0	1.33596	0	0	0	2.40295	0	0	0	0	0	0	10.9127	1.5033	1.10718	0	8.5284	4.5877	4.76442	0	0	0	0	5.31125	3.49405	0	0	1.24935	0	0	4.86183	5.43349	0.616572	11.7015	11.487	2.77745	2.41364	3.7652
ENSMUSG00000078201	2.33003	0.830792	0.769476	0	2.2517	0	0	1.37383	1.78349	0.764957	3.77869	1.44701	1.33596	3.78411	2.11401	0	1.60197	0	0	3.42486	1.61986	0	0	8.18451	3.0066	0	0	3.87655	5.50523	3.17628	1.86917	5.00178	7.75372	0	2.36056	0	4.31703	0	8.12077	7.35893	0	3.64637	13.5837	9.24858	0.900113	6.70077	3.70327	0	0
ENSMUSG00000048707	10.4852	3.32317	6.92528	2.91263	9.00681	8.71345	6.41028	7.32708	11.8899	9.17949	11.3361	4.34104	14.6956	16.0825	6.34202	8.28883	3.20393	1.64515	13.2224	5.13729	6.47943	0	7.33899	20.4613	3.75825	17.7149	4.98962	4.65186	42.2068	20.6458	5.60751	11.6708	18.8305	1.73158	18.2943	10.4822	0.863405	11.1481	26.861	3.67947	3.45055	2.43091	19.0172	2.46629	6.30079	17.2305	12.9615	26.55	30.1216
ENSMUSG00000026966	29.7079	19.939	16.9285	32.039	27.0204	13.6926	32.0514	22.8971	31.5083	27.5385	25.3712	38.1047	30.7271	29.3268	18.4976	41.4441	56.0688	13.1612	56.1953	29.1113	43.7362	33.7023	13.8625	46.3789	45.099	43.1801	14.9689	52.721	33.9489	47.6442	59.1903	30.0107	34.3379	121.211	15.9338	108.316	49.2141	48.3083	64.3415	91.9866	62.11	115.468	76.0689	71.5223	64.8082	46.9054	135.169	144.818	139.313
ENSMUSG00000026965	6.9901	5.81554	3.84738	11.6505	3.00227	3.73434	9.61542	5.95325	7.72845	8.41453	11.3361	7.23507	2.67192	3.78411	3.17101	9.32493	6.40787	11.516	3.30561	8.56215	1.61986	0	4.07722	8.18451	2.25495	6.64309	0	3.10124	7.34031	3.17628	4.36139	3.33452	6.64605	6.92632	12.3929	17.4703	16.4047	3.71602	8.12077	1.83973	3.45055	6.07728	8.15024	8.01543	6.30079	4.78626	16.6647	14.4818	7.53041
ENSMUSG00000026959	0	0	0	0	0	0	0	0	0	0	0	0	0	0	0	0	0	0	0	0	0	0	0	0	0	0	0	0	0	0	0	0	0	0	0	0	0	0	0	0	0	2.43091	0	0	0	0	9.25818	2.41364	3.7652
ENSMUSG00000085830	0	0	0	0	0	0	0	0	0	0	0	0	0	0	0	0	0	0	0	0	0	0	0	0	0	0	0	0	0	0	0	0	0	0	0	0	0	0	0	0	0	0	0	0	0	0	3.70327	2.41364	0
ENSMUSG00000097345	0	0	0	0	0	0	0	0	0	0	0	0	0	0	0	0	0	0	0	0	0	0	0	0	0	2.21436	0	0	0	1.58814	0	0	0	0	3.54084	0	0	5.57403	0	0	0	0	0	4.316	1.80023	0	0	0	0
ENSMUSG00000036646	0	0	0	0	0	0	0	0.457943	0.594496	0.764957	0	0	0	0	0.528502	0	0	0	0	0	0	0	0	6.82042	6.76484	0	0	2.32593	9.17539	7.9407	2.49223	1.66726	2.21535	0	1.18028	3.49405	0	1.85801	0.624674	5.5192	6.90111	2.43091	8.15024	3.69943	0.900113	3.82901	15.7389	12.0682	0
ENSMUSG00000026958	0.582509	0	1.53895	0	2.2517	0	0	0.457943	2.97248	0.764957	0	0.964676	0	0.946027	0.528502	0	0.800984	0	0	1.71243	1.61986	0	0	0	3.75825	2.21436	0	0.775309	1.83508	0	3.73834	3.33452	1.10767	1.73158	0	0	6.90724	1.85801	0	3.67947	0	7.29274	0	2.46629	0	0.957253	10.184	7.24092	3.7652
ENSMUSG00000026956	0	0	0	0	0	0	0	0	0.594496	0	1.61944	0	0	0	0.528502	0	0	0	0	0	0	0	0.815443	1.36408	18.0396	5.5359	0	10.8543	5.50523	4.76442	8.72279	8.33631	4.4307	6.92632	4.72111	6.9881	11.2243	0	3.12337	9.19866	0	7.29274	27.1675	14.1811	6.30079	7.65802	9.25818	24.1364	18.826
ENSMUSG00000026955	1.74753	0	0	0	0.750568	1.24478	0	0.915885	0.594496	2.29487	0	0.482338	0	0	1.057	0	0	0	0	0	0	0	0	12.2768	11.2747	11.0718	4.98962	6.97779	32.1139	14.2933	8.72279	0	21.0458	12.1211	28.9168	0	12.0877	13.0061	21.8636	7.35893	6.90111	9.72365	2.71675	12.3314	30.6039	18.1878	24.0713	33.7909	18.826
ENSMUSG00000015085	0.582509	0.830792	0	0	0	0	0	0.457943	1.18899	0	0	1.44701	0	0.946027	0	0	0	0	0	1.71243	0	0	0	0	3.0066	0	0	0	0	0	0	0	0	0	0	0	0	0	0	0	0	0	5.43349	0	0	0	0	0	0
ENSMUSG00000015094	0	0.830792	0	0.970877	0.750568	0	0	0	0	0	2.15925	0	0	0.946027	0	0	0	0	3.30561	1.71243	0	0	0	0	0.751649	0	0	4.65186	0.917539	0	0	0	0	0	7.08167	0	0	1.85801	0.624674	0	0	0	2.71675	0	3.60045	0.957253	0	0	3.7652
ENSMUSG00000026944	1.16502	0.830792	2.30843	0.970877	0.750568	0	0	2.74766	1.78349	5.3547	1.07963	2.89403	4.00788	2.83808	1.5855	0	0	1.64515	3.30561	0	3.23972	0	2.44633	0	0	0	0	3.10124	0.917539	1.58814	1.24611	0	0	1.73158	1.77042	0	0	5.57403	0	7.35893	0	0	0	1.84972	0	1.91451	0	0	0
ENSMUSG00000047617	0	0	0	0.970877	0.750568	0	0	0	0	0	0	0	0	0	0	0	0	0	0	1.71243	0	0	0	0	0	0	0	0	0	0	0	0	0	0	0	0	0	0	0	0	0	0	0	0	0	0	0	0	0
ENSMUSG00000015093	0	0	0	0	0	0	0	0	0	0	0	0	0	0	0	1.0361	0	0	0	0	0	0	0	0	0	0	0	1.55062	0	0	0	0	0	0	0	0	0	0	0	0	0	2.43091	0	0	0	0	0	0	0
ENSMUSG00000015095	1.16502	6.64634	0.769476	1.94175	0.750568	0	0	8.24297	2.97248	6.11966	3.77869	2.41169	0	2.83808	3.17101	0	0	1.64515	0	6.84972	0	0	0	0	2.25495	0	4.98962	5.42717	0	1.58814	2.49223	0	0	0	2.9507	0	0	0	1.24935	1.83973	0	3.64637	2.71675	0	2.70034	3.82901	2.77745	0	0
ENSMUSG00000026942	0.582509	0	0	0.970877	0	0	1.06838	0	0.594496	0	0	0.482338	0	0	0	1.0361	0.800984	0	0	0	0	0	0	0	1.5033	2.21436	0	0.775309	3.67016	6.35256	1.86917	0	2.21535	6.92632	5.90139	3.49405	2.59022	9.29005	6.24674	5.5192	6.90111	7.29274	2.71675	6.78229	13.5017	3.82901	13.8873	0	11.2956
ENSMUSG00000015092	2.33003	0	1.53895	1.94175	3.75284	1.24478	4.27352	3.2056	3.56698	5.3547	3.23888	0.964676	5.34385	4.73014	4.22801	1.0361	3.20393	1.64515	6.61122	5.13729	4.85957	4.81461	1.63089	24.5535	43.5957	34.3226	14.9689	23.2593	33.0314	20.6458	36.7603	16.6726	37.6609	74.4579	34.2281	6.9881	20.7217	40.8762	33.7324	47.833	6.90111	123.977	76.0689	37.6109	33.3042	44.0336	162.018	98.9592	94.1301
ENSMUSG00000026941	1.16502	0	1.53895	1.94175	0	0	0	1.83177	1.18899	1.52991	2.69907	0.482338	5.34385	2.83808	1.5855	4.14441	0.800984	0.822575	3.30561	3.42486	6.47943	0	0	2.72817	0.751649	1.10718	4.98962	0.775309	0.917539	0	1.24611	1.66726	0	3.46316	0	0	0.863405	1.85801	0	0	6.90111	2.43091	8.15024	3.08286	1.80023	1.91451	3.70327	0	0
ENSMUSG00000036504	1.16502	0	1.53895	2.91263	0.750568	0	0	1.83177	1.18899	1.52991	2.69907	0.482338	5.34385	2.83808	1.5855	4.14441	0.800984	0.822575	3.30561	3.42486	8.09929	0	0	0	1.5033	1.10718	4.98962	0	0	0	1.24611	1.66726	0	5.19474	0	0	2.59022	1.85801	0.624674	0	6.90111	2.43091	8.15024	3.69943	1.80023	0.957253	6.48073	4.82728	0
ENSMUSG00000015087	6.40759	8.30792	7.69476	9.70877	7.50568	9.95823	13.8889	14.6542	10.1064	6.88462	9.71664	2.41169	8.01577	3.78411	6.34202	1.0361	2.40295	4.11287	6.61122	3.42486	8.09929	4.81461	6.52355	8.18451	6.0132	5.5359	9.97924	3.10124	7.34031	7.9407	3.11528	0	0	0	1.18028	3.49405	0.863405	0	0	1.83973	3.45055	3.64637	0	4.93257	3.60045	2.87176	0.925818	0	7.53041
ENSMUSG00000026939	0	0	0	1.94175	0	0	0	0	0	0	0	0	0	0	0	0	0	0	0	0	0	0	0	0	0	0	0	0	0	0	0	0	0	0	0	0	0	0	0	0	0	0	0	0	0	2.87176	0	0	0
ENSMUSG00000062061	0	0	0	0	0	0	1.06838	0	0	0	0	0	0	0	0	0	0	0	0	0	0	0	0	0	0	0	0	0	0	0	0	0	0	0	0	0	0	0	0	0	0	0	0	0	0	0	0	0	0
ENSMUSG00000087612	0	0	0	0	0	0	1.06838	0	0.594496	0	0	0	0	0	0	0	0	0	0	0	0	0	0	0	0	0	0	2.32593	0	0	0.623056	0	0	0	0	0	0	1.85801	0	0	0	0	0	0	0	0	0	0	0
ENSMUSG00000049086	0	0	0	0	0	0	1.06838	0	0.594496	0	0	0	0	0	0	0	0	0	0	0	0	0	0	0	0	0	0	3.10124	0	0	1.24611	0	0	0	0	0	0	3.71602	0	0	0	0	0	0	0	0	0	0	0
ENSMUSG00000023210	0	0	0	0	0	0	0	0	0	0	0	0	0	0	0	0	0	0	0	0	0	0	0	0	1.5033	0	0	0	0.917539	0	0	0	0	0	0	0	0	3.71602	0	0	0	0	0	0	0	0	0	0	0
ENSMUSG00000026933	53.0083	58.9862	53.8633	45.6312	74.3062	57.2598	71.5815	55.4111	68.9615	52.7821	36.1675	37.6224	58.7823	61.4918	47.0366	46.6247	40.0492	43.5965	26.4449	54.7977	45.356	24.0731	88.0679	50.4711	36.0792	37.6442	74.8443	43.4173	77.0733	60.3493	43.6139	58.3541	39.8763	25.9737	55.4731	45.4227	47.4873	53.8823	41.8532	31.2755	41.4066	21.8782	62.4852	43.7766	33.3042	48.8199	19.4422	26.55	0
ENSMUSG00000036352	22.1353	14.9543	12.3116	25.2428	9.00681	4.97911	14.9573	19.2336	12.4844	17.594	21.5925	16.3995	12.0237	17.0285	12.1555	24.8665	8.81082	18.0966	3.30561	15.4119	29.1574	14.4438	15.4934	10.9127	14.2813	5.5359	9.97924	18.6074	20.1859	15.8814	16.1995	1.66726	2.21535	15.5842	15.3436	10.4822	6.90724	5.57403	16.8662	11.0384	17.2528	9.72365	8.15024	11.0983	18.9024	6.70077	22.2196	9.65456	7.53041
ENSMUSG00000026932	4.66007	6.64634	6.92528	4.85439	2.2517	9.95823	6.41028	10.9906	3.56698	4.58974	6.47776	1.92935	9.35173	4.73014	7.39902	2.07221	1.60197	3.2903	13.2224	5.13729	4.85957	0	7.33899	9.54859	3.75825	14.3934	4.98962	1.55062	20.1859	11.117	4.36139	5.00178	0	15.5842	8.85209	0	0.863405	1.85801	9.37012	7.35893	0	23.0937	16.3005	1.84972	9.90125	13.4015	19.4422	2.41364	0
ENSMUSG00000087515	1.74753	3.32317	0.769476	2.91263	0	0	2.13676	1.37383	1.18899	0	0.539813	0	4.00788	0	1.5855	0	0	0	0	0	0	0	3.26177	5.45634	3.0066	3.32154	0	0	7.34031	1.58814	1.24611	0	0	5.19474	3.54084	0	0.863405	0	4.37272	5.5192	0	14.5855	2.71675	0	5.40068	2.87176	1.85164	2.41364	0
ENSMUSG00000087679	34.9505	21.6006	22.3148	51.4565	10.5079	9.95823	67.308	25.1868	15.4569	29.0684	11.3361	36.6577	17.3675	26.4888	24.8396	32.1192	57.6708	48.5319	46.2785	54.7977	63.1744	67.4046	12.2316	23.1894	59.3803	38.7513	44.9066	34.1136	71.568	44.4679	92.2123	51.6851	29.9072	65.8	34.8182	59.3989	65.6188	59.4563	76.835	51.5125	72.4616	108.176	100.52	72.7555	104.413	65.0932	40.736	67.5819	52.7128
[truncated: 16,295 more rows]
[truncated: 100 more columns]
