# Supplementary material for: Vitamin C Rescues in vitro Embryonic Development by Correcting Impaired Active DNA Demethylation
Source: Front Cell Dev Biol. 2021 Nov 19;9:784244. doi: 10.3389/fcell.2021.784244 (PMC8640463; doi:10.3389/fcell.2021.784244)
Supplement: Supplementary file 2 [file Table3.XLSX]

## Sheet: IVF Embryos-RPKM
Gene	Zygote-1	Zygote-2	Zygote-3	Zygote-4	Zygote-5	Zygote-6	Zygote-7	Zygote-8	Zygote-9	Zygote-10	Zygote-11	Zygote-12	Zygote-13	Zygote-14	Zygote-15	Zygote-16	Zygote-17	Zygote-18	Zygote-19	Zygote-20	Zygote-21	Zygote-22	Zygote-23	2-cell-1	2-cell-2	2-cell-3	2-cell-4	2-cell-5	2-cell-6	2-cell-7	2-cell-8	2-cell-9	2-cell-10	2-cell-11	2-cell-12	2-cell-13	2-cell-14	2-cell-15	2-cell-16	2-cell-17	2-cell-18	2-cell-19	2-cell-20	2-cell-21	2-cell-22	2-cell-23	2-cell-24	2-cell-25	2-cell-26
ENSMUSG00000026234	153.469	138.449	176.156	106.73	89.2525	233.458	107.687	99.166	134.61	138.604	114.903	131.658	137.711	237.015	135.106	120.914	118.895	202.006	100.387	169.531	251.386	133.048	118.421	106.094	148.201	325.801	138.59	328.412	92.5732	81.2771	54.5102	90.7365	58.755	98.3215	121.943	236.989	127.932	162.574	66.3244	120.908	103.115	219.726	89.7159	159.664	199.446	111.335	147.83	144.256	144.76
ENSMUSG00000036160	22.857	27.3479	23.815	31.2226	39.8247	32.0866	27.7421	20.5515	21.7029	22.0507	30.7862	13.9403	22.4686	17.6383	19.9883	15.653	29.0913	40.0013	28.7577	22.5415	20.1109	25.2733	13.3009	43.7636	17.1827	71.7867	41.2024	36.0892	15.4289	14.4201	1.32952	8.68753	8.39357	9.97465	25.6723	59.2474	11.9937	40.0545	19.8973	23.002	1.66315	19.5312	9.51533	14.1924	87.5615	12.1773	48.3292	16.0284	24.6092
ENSMUSG00000062997	38.8867	30.1966	29.4853	44.9224	35.8705	77.4504	36.9894	32.5232	32.0377	38.1512	34.4224	25.9444	25.0054	30.867	30.3526	30.1717	36.6803	32.001	27.6991	27.7072	22.6247	25.8543	37.7573	87.5273	73.0265	215.36	97.3874	162.402	43.2008	35.3949	17.2837	40.5418	30.7764	41.3235	131.57	112.57	19.9894	113.095	79.5893	102.624	76.5048	112.305	33.9833	53.2215	148.368	40.0111	102.344	92.1635	69.4849
ENSMUSG00000062006	6.23374	7.97647	6.42628	10.5137	19.2062	9.95791	15.5117	8.38022	9.81799	7.70024	11.1509	5.80844	4.34876	6.61436	10.7344	9.98163	9.48629	6.00019	12.8792	14.7928	5.02772	7.55293	9.43933	29.1758	36.5132	49.6985	37.4567	39.6982	33.9435	18.3529	13.2952	17.3751	15.3882	28.499	36.9039	23.6989	31.9831	56.5475	11.0541	36.5673	19.9578	31.7382	19.0307	35.481	34.0517	43.4904	28.4289	40.0711	24.6092
ENSMUSG00000029614	45.7141	56.9748	40.4478	51.6129	55.6416	49.7895	51.3079	39.1077	42.6308	47.2515	52.1184	50.3398	45.2996	68.3484	59.2245	42.6488	54.3881	43.3347	37.5791	48.3702	38.9648	54.904	56.636	107.42	49.4003	220.882	86.1504	306.758	32.4006	35.3949	27.9199	45.3682	34.9732	24.2241	129.966	201.441	59.9683	124.876	55.2703	93.1876	51.5576	134.277	40.78	21.2886	97.2906	48.7092	153.516	100.178	105.675
ENSMUSG00000040952	0.890534	1.1395	0.378016	0.637197	1.97711	1.10643	2.68472	0.997646	1.80858	2.10007	0.484823	0.387229	0	0	1.48061	1.58799	1.26484	3.33344	0.882139	2.11326	1.25693	0.871492	1.71624	94.1581	79.47	220.882	78.6591	202.1	38.5722	43.2604	11.9657	44.403	25.1807	38.4736	128.361	165.893	39.9789	186.135	53.0595	84.9304	63.1996	85.4491	42.1393	70.9619	167.826	50.4488	125.087	84.1492	89.7514
ENSMUSG00000032518	3.26529	1.70924	0	1.59299	2.25956	1.10643	2.08811	2.79341	2.06695	1.40004	1.21206	1.54892	1.44959	1.10239	1.48061	0.45371	0.948629	2.00006	2.82284	3.05249	5.02772	2.32398	0.42906	55.6992	34.3654	55.2206	59.9307	61.3517	23.1433	27.5294	17.2837	24.132	16.7871	9.97465	52.9491	94.7958	19.9894	61.2598	6.63244	60.7489	46.5681	48.8281	25.8273	39.0291	41.3485	19.1358	59.7008	52.0924	68.0373
ENSMUSG00000042354	70.649	108.822	88.8339	85.3843	73.718	146.049	87.999	69.2366	82.6778	85.7527	79.7533	97.969	94.2232	162.052	88.4666	66.6954	72.0958	128.671	67.219	87.3482	130.721	79.0153	98.6839	78.2441	57.9916	215.36	89.8961	119.094	55.5439	77.3444	23.9313	42.4724	30.7764	56.998	78.6214	100.721	51.9725	120.163	50.8487	112.651	44.905	56.1523	38.0613	46.1253	87.5615	36.5319	88.1297	52.0924	82.5134
ENSMUSG00000060636	6.82743	3.41849	6.04826	13.3811	8.19089	26.5544	10.4406	15.1642	8.00941	11.2004	14.3023	7.35736	9.78472	11.0239	12.9554	10.6622	12.9646	6.66688	18.1721	8.21824	6.28465	13.3629	10.2974	35.8066	42.9568	55.2206	78.6591	21.6535	32.4006	27.5294	7.9771	25.0973	26.5796	19.9493	43.322	47.3979	19.9894	77.7528	26.5298	27.7204	28.2735	36.6211	24.468	17.7405	65.6711	36.5319	65.3866	36.064	44.8757
ENSMUSG00000037805	0.890534	3.41849	1.51207	4.46038	1.69467	2.21287	2.08811	2.19482	1.80858	2.10007	3.15135	2.32338	1.44959	1.10239	1.11046	2.0417	2.84589	2.66675	2.82284	2.58288	0	2.32398	1.71624	31.8281	17.1827	60.7426	33.711	57.7428	13.886	7.86553	10.6361	14.4792	9.7925	8.5497	48.1355	71.0968	15.9916	63.6159	17.6865	46.004	19.9578	41.5039	10.8747	7.09619	24.3226	15.6565	54.015	20.0355	46.3233
ENSMUSG00000008668	2.07791	1.70924	0.378016	1.59299	1.97711	0	5.66773	5.98587	2.32531	2.45008	1.21206	2.32338	1.08719	0	3.70153	2.94912	1.89726	1.33338	4.23426	3.05249	0	0.871492	0.42906	49.0683	6.44351	38.6544	33.711	50.5249	3.08577	7.86553	2.65903	14.4792	13.9893	8.5497	22.4632	35.5484	19.9894	30.6299	17.6865	25.951	23.2841	21.9726	19.0307	17.7405	14.5936	19.1358	48.3292	36.064	20.2664
ENSMUSG00000102343	17.5138	13.6739	14.3646	11.1509	18.3589	15.4901	14.0202	19.9529	14.727	11.5504	26.6652	18.1998	12.6839	11.0239	20.7286	23.5929	9.17008	15.3338	20.4656	20.1934	11.3124	23.8208	17.5915	3.97851	8.59135	5.52206	0	0	12.3431	15.7311	10.6361	3.86113	4.19679	7.12475	4.81355	0	7.99578	0	4.42163	3.53877	4.98944	0	4.078	10.6443	2.43226	13.9169	5.68579	20.0355	13.0284
ENSMUSG00000025900	0.593689	0.569748	1.13405	0.955795	1.12978	0	1.78981	1.19717	0.775105	1.75006	1.21206	3.09783	0	2.20479	0.370153	0.907421	1.58105	1.33338	0.705711	2.11326	0	1.16199	0	0	6.44351	0	0	3.60892	7.71444	11.7983	2.65903	0	0	0	4.81355	0	0	4.71229	0	2.94897	21.6209	2.4414	10.8747	3.5481	14.5936	3.47923	11.3716	0	2.89521
ENSMUSG00000025902	0	0	0.378016	0	0	0	0	0	0	0	0	0	0	3.30718	0	0	0	0	0.529283	1.64365	0	0.290497	0	0	0	0	0	0	0	3.93276	3.98855	0	0	0	0	0	0	0	4.42163	0	0	0	0	0	0	0	0	0	0
ENSMUSG00000033845	6.82743	4.55798	5.67025	8.28356	5.36645	9.95791	10.4406	4.7887	6.71757	5.60018	8.24198	8.13182	10.8719	5.51197	8.51352	10.2085	7.90525	4.66681	6.3514	11.2707	8.79851	6.39094	3.00342	29.1758	6.44351	5.52206	14.9827	10.8268	10.8002	24.9075	5.31807	15.4445	16.7871	37.0487	1.60452	5.92474	3.99789	28.2737	11.0541	7.66733	3.32629	12.207	8.15599	3.5481	19.4581	27.8338	14.2145	8.01421	15.9236
ENSMUSG00000025903	15.7328	11.9647	17.0107	21.6647	19.4887	17.703	21.4777	20.751	20.6695	18.2006	22.5443	11.2297	17.7575	20.9455	27.0212	22.4587	13.9132	18.0006	19.7599	23.7155	13.8262	10.1674	18.4496	21.2187	17.1827	38.6544	22.474	21.6535	18.5146	27.5294	34.5674	29.9237	26.5796	15.6744	22.4632	41.4732	19.9894	32.986	26.5298	41.2856	41.5787	39.0625	27.1866	21.2886	17.0258	33.0527	31.2718	28.0497	46.3233
ENSMUSG00000104217	80.4449	103.694	91.858	71.6846	81.9089	118.388	81.4364	62.2531	80.8693	85.4027	66.4207	90.9989	86.6129	141.106	94.0189	75.3159	71.4634	126.671	69.8654	79.5995	133.235	78.4343	91.8189	57.0254	75.1743	127.007	89.8961	101.05	87.9446	81.2771	106.361	95.5629	58.755	98.3215	91.4575	65.1721	79.9578	94.2458	72.9568	58.9795	104.778	87.8905	89.7159	163.212	53.5098	74.8034	105.187	120.213	91.199
ENSMUSG00000033813	129.721	132.181	140.622	111.509	152.238	203.584	138.412	112.135	140.294	135.454	128.236	145.985	146.771	222.683	134.366	133.164	103.084	150.005	108.856	148.163	247.615	136.534	117.133	92.832	131.018	259.537	146.081	216.535	135.774	131.092	184.803	159.271	86.7336	148.195	133.175	136.269	127.932	167.286	108.33	113.83	153.01	178.222	133.215	305.136	124.045	135.69	179.102	184.327	133.179
ENSMUSG00000062588	0.593689	1.70924	1.89008	0.318598	1.69467	1.10643	0.596604	1.3967	1.03347	1.40004	1.45447	2.32338	1.44959	0	1.85077	0.45371	1.26484	0.666688	0.705711	0.704421	1.25693	1.16199	1.28718	1.32617	0	11.0441	3.74567	3.60892	1.54289	1.31092	0	1.93056	0	1.42495	0	5.92474	0	2.35614	2.21081	0	4.98944	2.4414	2.71866	0	0	1.73961	2.84289	4.00711	0
ENSMUSG00000033793	45.7141	43.8706	52.1663	48.7455	48.8629	48.6831	49.2198	41.3025	63.0418	36.0511	46.543	65.0545	53.6348	40.7886	61.0753	49.2276	38.2614	54.0017	42.8719	48.1354	50.2772	48.8036	64.7881	25.1972	34.3654	38.6544	41.2024	36.0892	33.9435	27.5294	57.1692	35.7154	18.1861	59.8479	20.8587	23.6989	31.9831	35.3422	24.3189	12.3857	4.98944	19.5312	38.0613	21.2886	19.4581	45.23	25.586	24.0426	40.5329
ENSMUSG00000104046	0.296845	0	0	0	0	0	0	0	0	0	0.242411	0.387229	0	0	0	0	0	0	0	0	1.25693	0	0	1.32617	4.29568	22.0882	3.74567	3.60892	3.08577	2.62184	0	3.86113	0	5.6998	1.60452	5.92474	0	9.42458	4.42163	8.84692	6.65259	4.88281	5.43733	0	7.29679	3.47923	11.3716	8.01421	4.34281
ENSMUSG00000025907	43.3393	46.1496	52.1663	41.4178	49.9927	35.4059	48.0266	42.1006	49.6067	59.5019	44.3613	50.727	44.2124	34.1742	65.5171	46.2785	43.3207	46.0014	33.1684	47.6658	43.9925	49.675	56.2069	96.8105	57.9916	121.485	101.133	166.01	54.0011	64.2352	90.4072	59.8475	54.5582	54.1481	134.779	189.592	75.9599	136.656	88.4325	96.7263	73.1785	166.015	61.17	67.4138	114.316	52.1884	164.888	104.185	101.332
ENSMUSG00000090031	5.04636	5.12773	3.02413	2.86738	1.12978	1.10643	1.78981	3.99058	2.06695	4.90016	2.90894	1.93615	1.44959	0	3.33138	3.85654	4.11073	3.33344	1.76428	3.2873	2.51386	1.74298	3.00342	6.63085	17.1827	5.52206	3.74567	7.21785	7.71444	3.93276	3.98855	2.89584	11.1914	8.5497	4.81355	29.6237	0	14.1369	6.63244	3.53877	3.32629	2.4414	21.7493	0	7.29679	8.69807	8.52868	0	7.23801
ENSMUSG00000033740	5.04636	1.70924	3.40215	5.09757	2.82445	4.42574	4.77283	2.79341	3.35879	4.90016	4.12099	3.09783	5.79835	1.10239	4.81199	2.72226	0.948629	0.666688	5.1164	3.75691	2.51386	3.77647	2.57436	0	0	0	0	3.60892	0	6.55461	2.65903	4.82641	4.19679	8.5497	0	5.92474	0	0	0	5.89795	3.32629	7.32421	1.35933	0	2.43226	1.73961	2.84289	0	2.89521
ENSMUSG00000102135	0	0	0	0	0	0	0	0.199529	0.258368	0	0	0	0	0	0	0	0	0	0.352855	0	0	0.290497	0	0	0	0	3.74567	0	0	0	0	0	0	1.42495	1.60452	0	0	0	0	0.589795	0	0	0	0	0	0	0	0	0
ENSMUSG00000102534	8.31165	4.55798	8.69438	8.28356	21.1833	7.74504	8.65075	7.78164	7.23431	8.40027	9.69645	13.9403	13.7711	12.1263	8.14337	14.2919	6.00799	6.00019	8.2921	12.6796	7.54158	9.58641	14.588	0	0	0	3.74567	0	0	0	0	0.965282	0	2.8499	0	0	0	0	0	0	0	0	2.71866	0	0	5.21884	0	0	0
ENSMUSG00000051285	15.4359	18.8017	21.1689	22.3019	24.2902	14.3836	22.0743	15.9623	24.2866	19.6006	29.5742	12.3913	15.9455	15.4335	26.651	23.3661	15.1781	18.6673	22.4063	31.4641	16.3401	22.6588	15.4462	13.2617	6.44351	11.0441	0	7.21785	18.5146	31.4621	29.2494	17.3751	22.3829	18.5243	30.4858	17.7742	11.9937	11.7807	11.0541	16.5143	21.6209	19.5312	27.1866	39.0291	9.72906	17.3961	14.2145	8.01421	14.476
ENSMUSG00000103509	1.48422	0	0	0	0	0	0.596604	4.7887	0	0	0.242411	0	0	0	0.370153	0.680565	0.31621	0	0	0.234807	1.25693	0.290497	0	0	0	0	3.74567	0	1.54289	0	0	0	2.79786	0	0	0	0	0	0	0	0	0	0	0	0	1.73961	0	0	0
ENSMUSG00000097797	0.593689	1.1395	1.13405	0.955795	0.282445	0	1.49151	1.99529	0.775105	0	1.69688	0.774459	0	2.20479	1.11046	0.680565	0	1.33338	1.05857	0.704421	0	0.290497	1.71624	1.32617	0	5.52206	0	0	0	0	0	0.965282	0	0	0	5.92474	7.99578	0	0	0	0	0	1.35933	3.5481	0	3.47923	0	0	0
ENSMUSG00000084353	0.296845	0.569748	0.756033	0	0	1.10643	0.596604	0.798116	0.516736	0.350011	0	0.387229	0.724794	0	0.370153	0.680565	0.31621	0	1.41142	0.469614	0	0.290497	0.42906	0	0	0	0	0	0	0	0	1.93056	0	1.42495	0	0	3.99789	2.35614	0	1.17959	1.66315	2.4414	0	0	0	0	0	0	0
ENSMUSG00000061024	8.01481	2.27899	2.2681	4.77897	5.084	1.10643	5.96604	2.59388	7.49268	2.45008	6.06028	2.71061	5.79835	6.61436	8.88367	3.62968	2.84589	2.00006	9.17424	8.45305	1.25693	6.10044	6.00684	14.5879	2.14784	38.6544	7.49134	32.4803	3.08577	3.93276	0	3.86113	2.79786	0	14.4407	0	3.99789	28.2737	13.2649	20.053	1.66315	17.0898	8.15599	7.09619	12.1613	1.73961	11.3716	8.01421	11.5808
ENSMUSG00000025911	3.85898	3.98823	2.2681	3.82318	7.626	5.53217	5.07113	9.77693	6.71757	3.85012	7.99957	4.25952	6.16075	3.30718	8.51352	7.71308	2.21347	0.666688	5.29283	4.22652	5.02772	4.06696	4.71966	5.30468	2.14784	0	18.7284	0	12.3431	6.55461	2.65903	2.89584	5.59571	1.42495	4.81355	0	19.9894	2.35614	0	0	1.66315	2.4414	5.43733	10.6443	0	3.47923	2.84289	0	2.89521
ENSMUSG00000079671	0	0	0	0	0.847334	2.21287	0.298302	0.399058	0.775105	0	0	1.16169	0	0	0	0.226855	0.948629	0	0.176428	0.704421	2.51386	0.871492	0	1.32617	0	0	0	0	0	0	0	4.82641	0	0	0	0	7.99578	0	0	0	0	0	1.35933	0	0	1.73961	2.84289	8.01421	1.4476
ENSMUSG00000067879	0	0	0	0	0	0	0	0.399058	1.29184	0	0	0.774459	0	0	0	0	0.31621	0	0	0	0	0.580995	0	0	0	0	0	0	0	0	0	0	0	0	0	0	0	0	0	0	0	0	0	0	0	0	0	0	0
ENSMUSG00000025912	13.358	10.8252	9.07239	17.8415	16.6642	16.5965	16.1083	7.18305	14.9854	9.10029	14.7871	15.8764	15.2207	6.61436	14.0658	13.8382	12.016	7.33356	10.5857	16.9061	11.3124	14.5249	12.8718	47.7422	17.1827	11.0441	18.7284	21.6535	16.9718	11.7983	18.6132	12.5487	13.9893	27.074	11.2316	29.6237	19.9894	4.71229	53.0595	21.8224	16.6315	14.6484	19.0307	10.6443	24.3226	20.8754	22.7432	12.0213	24.6092
ENSMUSG00000045210	14.8422	21.0807	23.059	22.3019	25.9849	14.3836	19.6879	18.1571	14.727	24.1508	17.9384	19.7487	19.5694	22.0479	22.9495	19.7364	17.0753	20.0006	15.5256	27.942	16.3401	21.2063	22.7402	35.8066	17.1827	33.1323	18.7284	10.8268	4.62866	14.4201	21.2723	10.6181	11.1914	11.3996	9.62711	47.3979	19.9894	21.2053	13.2649	31.2591	11.642	24.414	2.71866	0	21.8904	12.1773	8.52868	8.01421	18.8188
ENSMUSG00000097893	0.890534	1.70924	1.13405	3.18598	0.847334	4.42574	1.49151	0.997646	3.10042	2.45008	4.12099	2.32338	1.44959	0	1.85077	0.907421	0.31621	0.666688	0.352855	3.5221	1.25693	1.16199	0.858121	1.32617	2.14784	0	3.74567	0	4.62866	1.31092	0	0	0	1.42495	0	0	0	0	0	1.76938	0	0	0	0	0	1.73961	5.68579	0	0
ENSMUSG00000025915	0	0	1.13405	0	0	0	0	0	1.29184	0	0.242411	0	1.44959	0	0	0	0	0	0	0	0	0	0	25.1972	15.0349	33.1323	29.9654	32.4803	30.8577	6.55461	9.30662	5.79169	26.5796	28.499	24.0678	65.1721	15.9916	32.986	17.6865	13.5653	9.97888	14.6484	17.6713	21.2886	19.4581	24.3546	2.84289	4.00711	10.1332
ENSMUSG00000046101	0	1.70924	0.756033	0.318598	0	0	0	0.997646	1.29184	0	0.484823	0	0.362397	0	0.370153	0.45371	0	0.666688	0.529283	0.704421	0	0.580995	0	1.32617	2.14784	0	7.49134	3.60892	1.54289	0	10.6361	0	2.79786	1.42495	1.60452	11.8495	3.99789	4.71229	0	3.53877	1.66315	0	1.35933	0	2.43226	0	8.52868	0	4.34281
ENSMUSG00000098234	0.890534	3.41849	3.40215	2.23019	1.12978	0	0.894905	1.99529	5.16736	1.40004	3.15135	0.387229	1.08719	0	2.59107	1.13428	1.58105	0.666688	3.1757	4.46133	2.51386	1.45249	0.42906	13.2617	2.14784	11.0441	7.49134	7.21785	0	7.86553	2.65903	1.93056	12.5904	5.6998	8.02259	11.8495	3.99789	47.1229	2.21081	16.5143	4.98944	9.76561	2.71866	0	19.4581	1.73961	17.0574	0	10.1332
ENSMUSG00000093178	0	0	0	0	0	0	0	0	0	0	0.242411	0	0	0	0	0	0	0	0	0.469614	0	0	0	1.32617	4.29568	0	0	0	4.62866	0	0	0.965282	1.39893	1.42495	0	0	0	0	0	0	1.66315	0	1.35933	0	0	0	0	0	0
ENSMUSG00000099032	0	0	0	0	0	0	0	0	0	0	0	0	0	0	0	0	0.948629	0	0	0	0	0.290497	0	0	0	0	0	0	0	0	0	0	0	0	0	0	0	0	2.21081	0	0	0	0	0	0	1.73961	5.68579	0	1.4476
ENSMUSG00000025917	30.8718	34.1849	43.8499	41.4178	36.4353	53.1089	43.2538	30.528	37.9801	33.9511	40.9675	44.5314	43.85	35.2766	43.6781	33.1209	39.21	38.6679	29.6399	35.221	21.3678	28.1782	36.0411	23.8711	6.44351	11.0441	26.2197	18.0446	21.6004	17.042	17.2837	11.5834	29.3775	19.9493	8.02259	11.8495	3.99789	18.8492	6.63244	11.7959	9.97888	21.9726	23.1086	7.09619	7.29679	6.95846	8.52868	12.0213	11.5808
ENSMUSG00000056763	11.8738	18.8017	18.5228	11.4695	23.4429	7.74504	22.3726	18.7557	15.7605	7.70024	21.0898	24.7827	9.42232	15.4335	15.9166	10.889	5.37557	8.00025	18.7013	15.7321	16.3401	7.84343	7.72309	29.1758	15.0349	27.6103	33.711	21.6535	15.4289	6.55461	2.65903	0.965282	39.17	8.5497	9.62711	17.7742	19.9894	11.7807	4.42163	15.3347	6.65259	17.0898	23.1086	3.5481	17.0258	8.69807	5.68579	20.0355	8.68562
ENSMUSG00000067851	43.3393	64.3815	57.0805	60.2151	58.7485	45.3638	62.0468	43.0983	55.8075	49.7016	50.9064	66.2162	55.4468	49.6077	57.7439	46.7322	52.1746	60.6686	44.1069	49.3094	59.0757	44.7366	63.93	120.682	85.9135	71.7867	89.8961	126.312	69.4299	66.857	111.679	77.2225	69.9464	81.2221	115.525	106.645	75.9599	63.6159	97.2758	100.855	76.5048	122.07	55.7326	92.2505	175.123	86.9807	125.087	112.199	63.6945
ENSMUSG00000048960	35.6214	37.0336	40.0697	39.1876	40.672	21.0223	37.8843	38.3096	37.205	45.8515	41.6947	51.1143	38.7765	33.0718	32.2033	43.5562	41.1073	28.0009	42.5191	45.0829	32.6802	36.6027	41.1898	63.6562	51.5481	77.3088	78.6591	137.139	43.2008	51.1259	23.9313	23.1668	37.7711	42.7485	30.4858	29.6237	35.981	65.9721	24.3189	56.6203	53.2207	58.5937	33.9833	56.7695	87.5615	59.1469	79.601	44.0782	63.6945
ENSMUSG00000057715	1.48422	0.569748	0	0.318598	0	0	0.596604	0	0	0	0.242411	2.71061	0	1.10239	0	1.58799	0	0	0	0.939227	0	0.290497	0.42906	0	0	0	0	0	0	0	0	0	0	1.42495	0	0	0	0	0	0.589795	0	0	1.35933	3.5481	0	3.47923	0	0	14.476
ENSMUSG00000025938	2.37476	1.70924	1.89008	2.54879	0	0	2.38641	3.59152	1.55021	3.1501	3.39376	1.93615	0.724794	2.20479	0.370153	1.36113	1.89726	0.666688	0.705711	0.469614	1.25693	2.03348	3.00342	0	2.14784	0	3.74567	0	1.54289	2.62184	10.6361	0.965282	4.19679	9.97465	4.81355	0	0	0	6.63244	4.12856	0	0	0	0	0	0	0	4.00711	0
ENSMUSG00000099498	2.37476	4.55798	2.2681	4.46038	9.60311	0	8.05415	4.98823	5.6841	8.40027	4.12099	7.35736	5.79835	7.71675	5.5523	5.44452	3.47831	4.00013	2.99927	1.87845	2.51386	4.06696	4.71966	0	0	0	0	3.60892	7.71444	6.55461	1.32952	5.79169	5.59571	11.3996	1.60452	17.7742	0	2.35614	0	1.17959	3.32629	0	10.8747	0	0	3.47923	2.84289	0	4.34281
ENSMUSG00000042414	0	0	0.378016	0	0.282445	0	0	0.598587	0	0	0.242411	0	0	0	0	0	0	0	0	0	0	0	0	3.97851	0	5.52206	0	0	0	0	1.32952	0.965282	0	0	0	0	0	18.8492	0	2.35918	0	0	0	0	0	0	0	0	0
ENSMUSG00000005886	22.5602	20.5109	21.5469	27.718	22.878	19.9158	25.9523	20.9506	27.1287	14.7005	25.938	18.9742	20.6566	13.2287	21.4689	26.7689	20.2374	16.6672	24.8763	29.1161	12.5693	28.7592	30.8923	27.8496	12.887	22.0882	26.2197	28.8714	30.8577	18.3529	66.4758	13.5139	27.9786	32.7738	14.4407	41.4732	19.9894	9.42458	19.8973	37.7469	28.2735	19.5312	27.1866	21.2886	14.5936	40.0111	25.586	28.0497	15.9236
ENSMUSG00000025935	56.9942	68.3697	69.933	69.773	57.6187	70.8118	61.1519	46.4903	62.0084	67.5521	56.7242	63.1184	69.5802	73.8603	76.2515	56.4869	50.2774	68.6688	41.8134	51.8923	57.8188	54.6135	69.5078	62.33	90.2092	121.485	74.9134	86.6142	58.6297	58.9915	66.4758	96.5282	64.3507	76.9473	77.0168	82.9463	39.9789	32.986	46.4271	72.5447	74.8416	90.3319	63.8886	102.895	72.9679	66.1054	105.187	92.1635	62.2469
ENSMUSG00000025937	28.4971	24.4991	26.8392	45.5596	31.9162	18.8094	35.4979	37.5115	34.363	23.1007	26.4228	25.9444	30.4414	27.5598	35.5347	28.3569	20.5536	17.3339	21.877	29.8205	17.597	26.1448	27.4599	2.65234	30.0697	22.0882	22.474	3.60892	24.6862	20.9747	14.6247	15.4445	15.3882	39.8986	4.81355	11.8495	7.99578	9.42458	11.0541	9.43672	19.9578	19.5312	19.0307	7.09619	9.72906	17.3961	19.9003	16.0284	18.8188
ENSMUSG00000102982	0.296845	0	0.756033	0	1.41222	0	2.08811	1.19717	0.516736	0.700022	0.484823	0.774459	1.44959	0	0	0.907421	1.58105	0	0.176428	0	0	0.580995	1.71624	0	0	0	0	0	3.08577	0	1.32952	1.93056	0	1.42495	0	0	0	4.71229	0	0	0	0	1.35933	0	7.29679	0	8.52868	0	0
ENSMUSG00000025932	13.9517	11.395	7.18231	13.6997	16.0993	13.2772	15.5117	10.9741	21.7029	13.3004	15.0295	15.4892	10.1471	9.92154	11.8449	19.9633	12.3322	8.00025	18.3485	15.9669	5.02772	14.5249	10.7265	7.95703	8.59135	0	7.49134	28.8714	23.1433	13.1092	14.6247	9.65282	18.1861	19.9493	6.41807	11.8495	3.99789	2.35614	6.63244	11.2061	14.9683	12.207	19.0307	7.09619	9.72906	13.9169	8.52868	4.00711	10.1332
ENSMUSG00000054493	0	0	0	0	0	0	0	0	0	0	0	0	0	0	0	0	0	0	0	0	0	0	0	0	0	0	0	0	0	0	0	0	0	0	0	0	0	0	0	0	0	0	0	0	0	0	0	0	0
ENSMUSG00000025930	0	0	0	0	0	0	0	0	0	0	0	0	0	0	0	0	0	0	0	0	0	0	0	0	0	0	0	0	0	0	0	0	0	0	0	0	0	0	0	0	0	0	0	0	0	0	0	0	0
ENSMUSG00000082193	0	0	0	0	0	0	0	0	0	0	0	0	0	0	0	0	0	0	0	0.234807	0	0	0	1.32617	0	0	0	0	0	0	0	0	0	0	0	0	0	0	0	0	0	0	0	0	0	0	0	0	0
ENSMUSG00000032769	3.85898	5.69748	8.31636	7.64636	8.47334	8.85148	7.45755	7.78164	3.35879	3.1501	9.21163	1.54892	5.43596	4.40957	7.03291	5.67138	6.3242	3.33344	9.5271	1.64365	0	5.22895	1.71624	3.97851	4.29568	0	7.49134	0	0	1.31092	0	0.965282	4.19679	2.8499	0	0	0	0	6.63244	0.589795	0	0	6.79666	3.5481	0	12.1773	0	0	0
ENSMUSG00000025925	66.4932	82.0437	78.6274	69.4544	64.1149	68.5989	65.3281	50.2813	61.4916	70.0022	61.8149	82.4798	75.741	92.601	66.9977	51.4961	69.2499	97.3364	44.6362	56.3536	86.7281	61.8759	78.518	41.1113	15.0349	77.3088	37.4567	93.832	18.5146	43.2604	5.31807	23.1668	25.1807	9.97465	73.8078	41.4732	35.981	98.9581	15.4757	47.7734	6.65259	19.5312	24.468	35.481	53.5098	3.47923	54.015	20.0355	78.1706
ENSMUSG00000104379	2.07791	1.1395	0	0.318598	0.564889	0	0.298302	0.199529	1.03347	0	0.484823	2.71061	0	1.10239	0	0.45371	0	0	0.882139	1.17403	0	0	0	0	0	0	0	0	4.62866	1.31092	0	0	2.79786	2.8499	0	0	3.99789	0	0	0	9.97888	2.4414	2.71866	0	2.43226	0	0	8.01421	1.4476
ENSMUSG00000032719	2.07791	1.1395	0	0.637197	0.564889	0	0.298302	0.199529	1.29184	0	0.727234	3.09783	0	1.10239	0	0.45371	0.31621	0	1.23499	1.40884	0	0	0.42906	0	0	0	0	0	3.08577	1.31092	1.32952	0	2.79786	2.8499	0	0	3.99789	0	0	0	9.97888	2.4414	2.71866	0	2.43226	0	0	8.01421	1.4476
ENSMUSG00000100652	0	0	0	0	0	0	0	0	0	0	0	0	0	0	0	0	0	0	0	0	0	0	0	0	0	0	0	0	0	1.31092	0	0	0	0	0	0	0	0	0	0.589795	0	0	0	0	0	0	0	0	0
ENSMUSG00000067795	0	0	0	0.318598	0	0	0	0.199529	0	0	0	0	0	0	0	0	0.31621	0	0.176428	0	0	0	0	0	2.14784	0	3.74567	3.60892	0	0	3.98855	1.93056	33.5743	4.27485	0	0	7.99578	2.35614	2.21081	2.35918	1.66315	4.88281	1.35933	0	0	3.47923	5.68579	0	0
ENSMUSG00000043716	3.26529	2.84874	1.13405	7.32776	7.06111	5.53217	9.84396	8.38022	6.45921	10.1503	5.33305	3.87229	7.24794	9.92154	4.81199	4.99081	6.3242	2.66675	8.2921	3.2873	5.02772	7.84343	9.01027	74.2656	55.8438	93.875	74.9134	126.312	32.4006	22.2857	6.64758	42.4724	29.3775	18.5243	65.7852	82.9463	35.981	136.656	37.5838	69.006	61.5364	85.4491	39.4206	74.51	124.045	74.8034	116.559	48.0853	94.0942
ENSMUSG00000025921	35.0277	31.3361	38.9357	36.0016	33.3285	34.2995	40.8674	26.1383	47.2814	25.2008	31.9983	32.9145	40.2261	20.9455	38.8661	38.5654	36.0479	32.6677	25.9349	38.0387	45.2495	31.6642	24.0274	30.5019	30.0697	44.1765	37.4567	39.6982	24.6862	34.084	41.215	40.5418	32.1754	49.8732	54.5536	29.6237	35.981	30.6299	42.0054	46.004	39.9155	26.8554	27.1866	28.3848	36.484	29.5735	31.2718	20.0355	40.5329
ENSMUSG00000025920	43.933	52.4168	40.4478	39.8248	38.4125	22.1287	47.1317	38.9082	43.1475	45.5014	40.2403	50.727	55.0844	25.355	40.3467	40.1534	43.9532	48.6682	43.9305	49.7791	69.1311	49.0941	42.0479	18.5664	6.44351	5.52206	11.237	7.21785	27.772	31.4621	31.9084	25.0973	19.585	37.0487	11.2316	11.8495	39.9789	18.8492	15.4757	2.94897	33.2629	26.8554	24.468	17.7405	2.43226	24.3546	11.3716	16.0284	13.0284
ENSMUSG00000025939	73.3206	124.205	94.5041	80.924	74.8478	125.027	85.3143	74.6239	101.022	95.553	86.5408	101.454	102.196	168.666	93.2786	72.5937	86.0091	140.671	76.746	73.0249	180.998	91.7972	96.5386	35.8066	53.6959	77.3088	48.6937	39.6982	104.916	94.3863	154.224	73.3614	58.755	104.021	43.322	29.6237	79.9578	30.6299	42.0054	29.4897	34.9261	56.1523	72.0446	106.443	55.9421	76.5431	42.6434	40.0711	50.6661
ENSMUSG00000102457	59.9626	76.9159	71.4451	61.8081	53.382	49.7895	64.4332	46.6898	61.4916	63.702	52.6033	75.5097	75.741	82.6795	67.738	51.4961	57.234	84.0026	46.0476	53.7708	85.4712	55.7755	69.9368	5.30468	10.7392	22.0882	7.49134	7.21785	20.0575	7.86553	17.2837	7.72225	8.39357	28.499	14.4407	0	11.9937	0	6.63244	4.71836	3.32629	17.0898	17.6713	14.1924	14.5936	3.47923	5.68579	12.0213	11.5808
ENSMUSG00000079658	116.363	145.855	131.172	133.174	135.856	229.032	155.117	133.884	148.82	123.904	107.146	120.428	122.853	245.834	141.028	127.493	130.278	160.672	115.207	115.055	227.504	146.12	148.455	259.93	311.436	717.867	310.891	783.136	175.889	226.789	136.94	203.674	172.068	205.193	385.084	497.678	243.871	471.229	172.443	231.2	201.241	478.515	182.151	404.483	518.072	262.682	338.304	352.625	254.778
ENSMUSG00000097744	2.37476	2.27899	2.64611	1.59299	3.95422	2.21287	1.78981	2.59388	4.909	0.700022	7.27234	1.16169	4.34876	5.51197	3.33138	6.5788	3.1621	2.66675	3.1757	2.81768	1.25693	2.32398	7.29402	0	4.29568	0	0	3.60892	4.62866	1.31092	2.65903	5.79169	12.5904	7.12475	0	0	15.9916	2.35614	2.21081	0.589795	0	0	1.35933	7.09619	7.29679	6.95846	5.68579	0	0
ENSMUSG00000025940	36.2151	21.0807	29.8633	33.7714	38.9773	26.5544	37.586	41.5021	44.181	36.4012	31.2711	42.208	39.5013	31.9694	36.6452	29.4912	29.4075	30.0009	35.9913	38.9779	30.1663	33.1167	36.4701	7.95703	4.29568	0	18.7284	7.21785	7.71444	7.86553	6.64758	5.79169	8.39357	12.8245	14.4407	17.7742	3.99789	2.35614	8.84325	13.5653	4.98944	26.8554	8.15599	3.5481	2.43226	15.6565	11.3716	8.01421	17.3712
ENSMUSG00000025779	1.78107	3.98823	1.89008	1.91159	9.03822	1.10643	4.77283	5.78634	7.75105	2.45008	3.39376	5.80844	0.724794	5.51197	4.07168	5.89823	3.47831	1.33338	4.76355	3.5221	0	4.35746	4.71966	7.95703	4.29568	0	11.237	10.8268	15.4289	1.31092	3.98855	4.82641	2.79786	1.42495	14.4407	5.92474	3.99789	18.8492	6.63244	2.94897	6.65259	2.4414	2.71866	0	4.86453	3.47923	2.84289	4.00711	1.4476
ENSMUSG00000101640	0	1.1395	0	0	0.282445	0	0.596604	0.199529	0.258368	0	0.242411	0	0.362397	0	0	0.907421	0	0	0.352855	0	1.25693	0.871492	0	7.95703	4.29568	0	11.237	10.8268	6.17155	6.55461	3.98855	1.93056	6.99464	0	19.2542	5.92474	7.99578	2.35614	4.42163	4.12856	11.642	0	1.35933	7.09619	9.72906	3.47923	14.2145	0	0
ENSMUSG00000042686	0	0	0	0.318598	0	1.10643	0.894905	0.997646	0.516736	0.350011	0.242411	0	0.724794	1.10239	0.740306	1.36113	0.63242	0.666688	0.529283	0.469614	2.51386	0.871492	1.71624	0	2.14784	5.52206	0	3.60892	3.08577	0	0	4.82641	0	0	0	0	0	4.71229	8.84325	1.17959	6.65259	0	0	0	0	0	5.68579	0	0
ENSMUSG00000025777	63.8216	95.7176	86.5658	64.994	65.5271	109.537	67.7145	52.4762	63.5586	81.2026	59.8756	86.7394	85.8881	125.673	83.6546	60.5703	73.0445	103.337	56.6333	59.6409	125.693	64.7809	83.2377	82.2226	81.6178	121.485	123.607	108.268	86.4017	89.1427	134.281	122.591	86.7336	89.7718	94.6665	165.893	171.909	77.7528	103.908	99.0855	88.1468	163.574	65.2479	156.116	68.1034	118.294	122.244	108.192	111.465
ENSMUSG00000099899	41.5583	60.963	52.9223	57.6663	61.5729	61.9603	51.9045	46.6898	63.8169	53.9017	57.4515	60.0205	55.0844	62.8364	62.926	43.1025	43.0045	49.3349	39.1669	56.3536	36.451	35.7312	77.2309	19.8926	122.427	55.2206	89.8961	68.5695	81.773	86.5208	97.0547	81.0837	75.5421	91.1968	36.9039	100.721	111.941	30.6299	22.1081	37.7469	59.8733	29.2968	50.2953	56.7695	82.697	114.815	65.3866	64.1137	47.7709
ENSMUSG00000025927	12.7643	15.3832	12.0965	11.4695	16.6642	13.2772	15.81	22.1477	14.727	15.7505	30.3014	22.8465	14.4959	22.0479	23.6898	15.8799	10.7511	11.3337	22.4063	20.663	16.3401	9.87691	10.2974	3.97851	6.44351	16.5662	7.49134	0	12.3431	10.4874	10.6361	6.75697	6.99464	9.97465	9.62711	17.7742	7.99578	0	33.1622	7.07754	21.6209	14.6484	23.1086	14.1924	12.1613	12.1773	5.68579	8.01421	17.3712
ENSMUSG00000043760	0.593689	2.27899	0.756033	1.59299	1.41222	1.10643	1.49151	1.59623	1.55021	4.55014	4.12099	2.71061	2.17438	1.10239	2.22092	0.680565	2.84589	2.66675	1.58785	3.2873	0	0.871492	0.858121	3.97851	2.14784	0	0	0	0	2.62184	6.64758	0.965282	1.39893	2.8499	1.60452	0	3.99789	2.35614	0	2.94897	3.32629	0	2.71866	0	0	3.47923	0	0	5.79041
ENSMUSG00000041872	0.296845	1.1395	0.756033	0.637197	1.12978	3.3193	1.78981	3.19247	5.16736	0.700022	2.42411	1.54892	5.43596	1.10239	0	3.85654	0	0	2.29356	2.58288	0	1.45249	0	0	2.14784	0	0	0	1.54289	1.31092	1.32952	1.93056	1.39893	0	0	0	3.99789	0	4.42163	1.17959	3.32629	2.4414	0	0	0	1.73961	5.68579	4.00711	0
ENSMUSG00000041859	11.8738	6.83697	7.93834	8.60215	5.64889	5.53217	11.0372	8.97881	10.8515	8.05026	13.0902	8.90627	6.88554	8.81915	9.25383	9.52792	10.1187	3.33344	19.407	12.21	5.02772	9.87691	7.29402	26.5234	6.44351	22.0882	7.49134	18.0446	6.17155	14.4201	2.65903	2.89584	1.39893	7.12475	8.02259	5.92474	7.99578	14.1369	0	20.053	0	17.0898	2.71866	7.09619	12.1613	3.47923	8.52868	8.01421	8.68562
ENSMUSG00000025931	2.07791	0	0.378016	1.59299	2.25956	0	0.894905	0.997646	3.10042	1.05003	1.45447	1.54892	0.362397	0	2.22092	1.36113	0	0.666688	0.882139	2.11326	0	1.45249	0	5.30468	4.29568	0	3.74567	3.60892	1.54289	0	5.31807	3.86113	2.79786	0	0	0	3.99789	0	0	1.17959	0	2.4414	0	0	0	0	0	0	0
ENSMUSG00000041779	2.6716	5.12773	1.51207	7.32776	7.626	3.3193	14.0202	11.9717	4.65063	7.35023	11.3933	7.35736	3.98637	2.20479	6.2926	5.67138	5.69178	2.00006	8.99781	7.27901	2.51386	5.22895	6.86496	7.95703	4.29568	5.52206	22.474	0	16.9718	9.17645	10.6361	8.68753	12.5904	12.8245	4.81355	0	7.99578	4.71229	0	2.94897	8.31573	2.4414	0	0	4.86453	6.95846	0	4.00711	0
ENSMUSG00000025933	15.1391	17.0924	12.4745	13.6997	17.2291	15.4901	13.7219	18.7557	27.1287	15.4005	13.3326	13.1658	14.4959	16.5359	19.6181	17.6947	13.2808	11.3337	17.9956	16.4365	8.79851	17.7203	18.8787	0	0	5.52206	7.49134	0	10.8002	10.4874	3.98855	2.89584	5.59571	15.6744	3.20904	0	11.9937	7.06843	2.21081	0.589795	6.65259	2.4414	10.8747	7.09619	2.43226	6.95846	0	0	1.4476
ENSMUSG00000102633	64.1185	69.5092	61.2387	51.2943	61.2905	108.431	54.2909	20.5515	76.7354	59.5019	39.2706	75.1225	87.7001	159.847	50.3408	54.4452	61.6609	109.337	35.8148	85.9393	59.0757	52.8705	90.9608	17.2402	100.948	336.845	48.6937	93.832	49.3724	212.369	11.9657	66.6044	74.1432	18.5243	22.4632	154.043	231.877	216.765	53.0595	32.4387	13.3052	68.3593	40.78	28.3848	158.097	179.18	235.96	48.0853	44.8757
ENSMUSG00000025934	0	0	0	0	0	0	0	0	0	0.350011	0.242411	0	0	1.10239	0	0	0	0	0	0	0	0	0	0	0	0	3.74567	0	0	1.31092	0	0	0	1.42495	3.20904	0	0	0	2.21081	0.589795	0	0	0	0	0	0	2.84289	0	0
ENSMUSG00000099343	0	0	0	0	0	0	0	0	0	0	0	0	0	0	0	0	0	0	0	0	0	0	0	0	0	0	0	0	0	0	0	0	0	0	0	0	0	0	0	0	0	0	0	0	0	0	0	0	0
ENSMUSG00000067750	38.293	53.5563	45.362	47.1525	42.9316	71.9182	48.6232	35.9152	44.4393	56.0018	34.9072	42.208	47.8364	84.8843	63.6663	34.0283	45.218	52.6683	29.6399	40.8564	41.4787	35.1502	42.906	35.8066	23.6262	27.6103	44.948	61.3517	43.2008	36.7058	46.5331	24.132	37.7711	52.7231	30.4858	47.3979	47.9747	30.6299	39.7946	35.3877	18.2946	31.7382	40.78	49.6734	29.1872	53.9281	31.2718	56.0995	28.9521
ENSMUSG00000086194	0	0	0	0	0	0	0	0.199529	0	0.350011	0	0.387229	0	3.30718	0.740306	0.45371	0	0	0.176428	0.234807	1.25693	1.16199	0.858121	0	0	0	0	7.21785	0	0	0	0	0	0	0	0	0	0	0	1.76938	0	0	0	0	0	0	0	0	0
ENSMUSG00000094436	0	0	0	0.637197	0	0	0	0	1.55021	0	0.242411	0	0	1.10239	0	0	0	0	0	0	0	0	0	7.95703	0	5.52206	0	10.8268	6.17155	1.31092	0	0	0	0	3.20904	0	0	7.06843	0	1.17959	0	2.4414	1.35933	0	7.29679	0	8.52868	0	2.89521
ENSMUSG00000041722	14.5454	25.6386	23.059	23.2577	31.3513	37.6188	19.0913	25.7393	31.0042	37.1012	27.3925	24.7827	20.6566	34.1742	41.4571	30.3986	20.8698	18.6673	10.2328	23.2459	16.3401	19.4633	34.3248	46.416	27.9219	55.2206	37.4567	43.3071	27.772	23.5966	46.5331	25.0973	37.7711	28.499	36.9039	29.6237	51.9725	25.9176	39.7946	40.106	8.31573	34.1796	29.9053	3.5481	46.213	22.615	39.8005	28.0497	27.5045
ENSMUSG00000085507	0	0	0	0	0.282445	0	0	0	0.258368	0.350011	0	0	0	0	0	0	0	0	0.176428	0	0	0.290497	0	0	0	0	0	0	0	0	0	0	0	0	1.60452	0	0	0	2.21081	1.76938	3.32629	0	1.35933	0	0	0	0	0	0
ENSMUSG00000094926	0.890534	0	0	0.318598	0	0	0.298302	0.399058	0	0	0.727234	0.387229	0.724794	0	0	0	0	0.666688	0.352855	0	0	0	0	0	0	0	3.74567	7.21785	0	1.31092	0	0.965282	1.39893	0	0	0	0	2.35614	2.21081	4.71836	0	0	0	3.5481	0	0	0	0	1.4476
ENSMUSG00000085079	140.704	143.007	129.282	140.183	131.902	219.074	144.975	128.696	182.925	152.605	129.205	116.556	121.765	225.991	164.718	135.206	129.33	166.005	142.554	138.771	274.011	150.187	170.766	176.381	292.106	215.36	187.284	396.982	146.574	191.395	265.903	170.855	141.292	172.419	231.051	296.237	251.867	188.492	218.87	138.602	151.346	368.652	156.323	447.06	206.742	253.984	261.546	312.554	205.56
ENSMUSG00000085679	0.593689	0.569748	0	1.59299	1.12978	1.10643	1.49151	0.598587	0.516736	0.350011	0.242411	0.387229	0	1.10239	0.370153	0.226855	0.63242	0	1.23499	1.40884	0	0.290497	0	0	0	0	3.74567	0	0	0	0	0.965282	0	0	3.20904	0	0	0	2.21081	0	0	0	1.35933	0	7.29679	0	0	0	2.89521
ENSMUSG00000082935	0	0.569748	0.378016	0	0	1.10643	0.298302	0.399058	0.516736	0.700022	0.484823	0.387229	0.724794	0	1.85077	0	0	0.666688	0.529283	0.704421	0	0.580995	0.858121	2.65234	0	0	0	0	0	1.31092	0	0.965282	0	0	1.60452	0	0	7.06843	4.42163	4.12856	1.66315	4.88281	0	0	0	0	0	0	1.4476
ENSMUSG00000041670	68.2743	77.4857	68.799	64.994	56.4889	68.5989	53.0977	48.6851	61.75	68.2522	56.7242	75.5097	72.117	80.4747	80.6934	58.0749	56.6016	54.0017	43.2248	57.2929	70.388	59.2615	73.7984	66.3085	68.7308	71.7867	82.4047	75.7874	89.4875	64.2352	81.1005	48.2641	47.5636	54.1481	78.6214	82.9463	107.943	42.4106	50.8487	70.1856	73.1785	58.5937	82.9193	120.635	58.3743	69.5846	102.344	116.206	60.7993
ENSMUSG00000102766	0	0	0.378016	0	0	0	0	0	0	0	0	0	0	0	0	0	0	0	0.176428	0.234807	0	0	0	0	0	0	0	0	0	0	0	0	4.19679	0	0	0	0	0	0	0	0	0	0	0	0	0	0	0	0
ENSMUSG00000026158	3.56214	1.70924	0.378016	2.23019	4.80156	0	4.77283	4.7887	2.58368	2.45008	1.69688	3.09783	5.43596	1.10239	5.18214	0.907421	2.21347	1.33338	3.88141	4.69614	6.28465	2.61448	3.00342	3.97851	0	11.0441	0	3.60892	10.8002	1.31092	5.31807	0.965282	0	4.27485	4.81355	0	0	2.35614	0	2.94897	3.32629	0	0	0	2.43226	1.73961	8.52868	0	2.89521
ENSMUSG00000026156	2.37476	0	3.40215	7.64636	6.77867	4.42574	4.17623	6.98352	7.49268	8.75028	5.81787	2.32338	7.24794	3.30718	5.18214	6.35194	3.47831	13.3338	5.64569	2.58288	5.02772	2.03348	7.29402	1.32617	10.7392	5.52206	7.49134	3.60892	16.9718	14.4201	9.30662	7.72225	6.99464	9.97465	12.8361	5.92474	7.99578	0	13.2649	3.53877	6.65259	14.6484	20.39	3.5481	9.72906	8.69807	2.84289	8.01421	5.79041
ENSMUSG00000026155	51.0573	76.9159	63.1287	48.1083	50.2751	50.896	49.5181	45.4926	60.1998	54.6017	54.785	55.761	60.5203	63.9388	62.1857	43.5562	51.226	53.335	41.4605	54.9448	49.0202	47.9321	57.9231	17.2402	36.5132	16.5662	33.711	7.21785	54.0011	32.773	25.2608	49.2294	33.5743	37.0487	27.2768	23.6989	39.9789	0	28.7406	18.8734	33.2629	36.6211	38.0613	17.7405	17.0258	17.3961	14.2145	28.0497	24.6092
ENSMUSG00000026154	26.1223	39.8823	49.8982	47.1525	49.4278	63.0668	47.7283	32.7228	46.5063	38.1512	54.5425	36.3996	32.6157	57.3244	54.0424	30.6254	41.4235	38.6679	36.697	31.6989	18.8539	36.6027	45.4804	7.95703	51.5481	5.52206	22.474	10.8268	57.0868	56.3696	30.5789	29.9237	40.5689	51.2982	12.8361	23.6989	67.9641	7.06843	0	14.7449	46.5681	21.9726	70.6853	74.51	19.4581	147.867	17.0574	24.0426	13.0284
ENSMUSG00000102495	8.31165	14.2437	24.1931	15.9299	15.5344	11.0643	12.827	5.98587	11.1098	12.6004	16.9688	10.8424	10.8719	9.92154	13.6957	9.52792	13.9132	10.667	11.8207	15.9669	5.02772	6.10044	15.0171	0	6.44351	0	0	3.60892	4.62866	7.86553	2.65903	2.89584	2.79786	12.8245	0	5.92474	3.99789	2.35614	0	2.35918	9.97888	2.4414	10.8747	3.5481	4.86453	24.3546	2.84289	8.01421	2.89521
ENSMUSG00000026153	10.0927	6.83697	7.93834	6.69056	9.60311	1.10643	7.45755	6.38493	6.20084	7.00022	9.45404	3.48506	5.43596	3.30718	8.14337	4.99081	9.48629	6.66688	8.82139	11.2707	5.02772	4.35746	9.43933	13.2617	15.0349	5.52206	22.474	25.2625	9.25732	9.17645	23.9313	8.68753	8.39357	12.8245	19.2542	17.7742	3.99789	9.42458	8.84325	21.2326	4.98944	9.76561	13.5933	24.8367	14.5936	8.69807	0	24.0426	4.34281
ENSMUSG00000026141	4.15583	3.98823	1.51207	3.18598	9.88556	0	2.68472	3.39199	2.58368	1.05003	5.09064	8.90627	1.81199	2.20479	0.370153	3.17597	0.63242	2.66675	3.52855	6.57459	2.51386	1.16199	0.42906	0	4.29568	0	7.49134	0	6.17155	2.62184	1.32952	0	1.39893	0	1.60452	0	0	2.35614	2.21081	3.53877	0	0	4.078	0	0	3.47923	2.84289	0	1.4476
ENSMUSG00000067736	1.18738	1.70924	1.13405	2.86738	1.69467	2.21287	0.894905	1.3967	1.80858	0.350011	0.727234	2.71061	0	1.10239	0.740306	0.907421	0.63242	1.33338	1.41142	1.40884	1.25693	0.290497	0.858121	1.32617	4.29568	0	7.49134	0	0	1.31092	2.65903	0.965282	4.19679	2.8499	0	0	0	0	6.63244	2.35918	4.98944	7.32421	2.71866	10.6443	0	5.21884	2.84289	4.00711	2.89521
ENSMUSG00000101939	80.4449	230.178	202.617	134.767	227.085	267.757	209.408	135.081	172.59	159.955	151.749	211.814	180.836	263.472	221.722	168.1	125.852	153.338	119.794	211.091	268.983	172.555	187.499	334.195	384.463	811.742	355.839	754.265	271.548	271.361	316.425	281.862	176.265	237.967	415.57	468.054	399.789	386.408	238.768	250.663	281.072	441.894	212.056	695.427	501.046	405.33	383.791	508.903	262.016
ENSMUSG00000101111	1.78107	2.84874	7.56033	3.18598	9.60311	2.21287	9.84396	6.58446	4.39226	2.80009	6.78752	10.4552	2.53678	6.61436	9.62398	5.21767	5.05936	0.666688	3.88141	6.8094	1.25693	2.61448	7.29402	29.1758	17.1827	27.6103	7.49134	3.60892	10.8002	15.7311	21.2723	17.3751	16.7871	11.3996	17.6497	17.7742	7.99578	35.3422	24.3189	11.7959	23.2841	17.0898	19.0307	0	12.1613	5.21884	17.0574	44.0782	20.2664
ENSMUSG00000100862	0.296845	0	1.51207	0.637197	0.282445	1.10643	3.87792	1.19717	0.775105	0.700022	0.727234	0.774459	2.53678	0	0.740306	2.49541	1.26484	0	0.705711	1.64365	0	0.871492	2.1453	6.63085	0	0	7.49134	0	7.71444	2.62184	5.31807	2.89584	2.79786	5.6998	17.6497	5.92474	0	4.71229	8.84325	1.76938	3.32629	4.88281	2.71866	3.5481	2.43226	3.47923	0	12.0213	0
ENSMUSG00000102070	0	0	0.378016	0.318598	0	0	0.298302	0.199529	0	0	0	0	0.724794	0	0	0.45371	0	0	0.529283	0.234807	0	0	1.28718	1.32617	0	5.52206	7.49134	0	0	0	0	0	1.39893	4.27485	1.60452	0	0	0	0	0	3.32629	0	1.35933	0	2.43226	0	0	0	0
ENSMUSG00000073725	8.6085	5.69748	12.0965	7.00916	5.084	5.53217	10.1423	8.77928	11.8849	8.05026	4.3634	8.51904	10.8719	9.92154	12.2151	7.71308	6.3242	10.667	7.93925	6.57459	5.02772	9.87691	12.4427	1.32617	4.29568	5.52206	3.74567	0	0	0	3.98855	2.89584	0	1.42495	1.60452	11.8495	0	0	0	0	0	0	1.35933	7.09619	0	3.47923	0	0	0
ENSMUSG00000033569	5.64005	1.70924	1.89008	5.09757	5.36645	2.21287	3.28132	3.59152	6.20084	8.05026	3.39376	2.71061	6.88554	7.71675	0.740306	4.76396	1.58105	2.00006	5.82211	5.16575	2.51386	1.74298	3.43248	0	4.29568	0	0	0	3.08577	1.31092	2.65903	7.72225	2.79786	1.42495	8.02259	0	0	0	6.63244	5.89795	3.32629	0	1.35933	0	7.29679	5.21884	0	4.00711	7.23801
ENSMUSG00000086240	0	0.569748	0	0.637197	0	1.10643	0	0	1.03347	0	0.242411	0	0	0	0.740306	0.226855	0	0	0.352855	0	1.25693	0.871492	1.71624	0	0	0	3.74567	0	0	0	0	0.965282	0	1.42495	0	0	0	0	0	0	0	0	0	0	0	0	0	0	0
ENSMUSG00000048874	65.8995	78.0554	72.9572	74.8706	59.8782	86.3019	68.3111	50.2813	61.4916	74.9024	59.8756	88.6755	80.8145	82.6795	79.9531	55.5795	65.1392	96.6697	47.9883	52.5967	100.554	60.7139	85.8121	50.3945	40.8089	82.8309	48.6937	61.3517	46.2866	69.4788	73.1234	90.7365	43.3668	47.0233	54.5536	136.269	67.9641	23.5614	72.9568	67.2366	83.1573	56.1523	43.4986	42.5772	36.484	64.3657	85.2868	64.1137	69.4849
ENSMUSG00000103783	0	0	0	0	0	0	0	0	0	0	0	0	0	0	0	0	0	0	0	0	0	0	0	0	0	0	0	0	0	0	0	0	0	0	0	0	0	0	0	0	0	0	0	0	0	0	0	0	0
ENSMUSG00000104315	0	0	0	0	0	0	0	0	0	0	0	0	1.08719	0	0	0	0	0	0	0	0	0	0	0	0	0	0	0	0	1.31092	0	0	1.39893	0	1.60452	0	0	0	2.21081	0	0	0	1.35933	0	0	0	0	0	0
ENSMUSG00000026064	24.0444	13.6739	19.6569	18.1601	24.8551	17.703	23.8641	18.9553	25.8368	23.8008	22.7867	14.3275	16.6703	14.3311	23.3196	21.0975	17.7077	20.6673	19.7599	22.7763	15.0832	20.0443	28.318	37.1328	30.0697	60.7426	41.2024	79.3963	16.9718	32.773	34.5674	25.0973	15.3882	25.6491	51.3446	71.0968	35.981	21.2053	35.373	28.8999	36.5892	31.7382	28.546	10.6443	43.7808	13.9169	48.3292	32.0569	41.9805
ENSMUSG00000086726	0	0	0	0	0	0	0	0	0	0	0	0	0	0	0	0	0	0	0	0	0	0	0	7.95703	4.29568	0	14.9827	3.60892	4.62866	5.24369	0	1.93056	1.39893	14.2495	8.02259	0	0	2.35614	4.42163	0.589795	0	2.4414	14.9527	28.3848	4.86453	8.69807	0	0	4.34281
ENSMUSG00000100237	3.26529	1.1395	4.15818	2.23019	1.12978	2.21287	1.49151	6.1854	6.97594	4.20013	3.15135	2.32338	3.62397	1.10239	3.70153	2.26855	3.47831	4.66681	4.93998	0.469614	1.25693	2.03348	3.86154	2.65234	0	0	0	0	4.62866	6.55461	1.32952	3.86113	6.99464	7.12475	0	0	0	0	2.21081	0.589795	1.66315	0	0	0	0	0	5.68579	0	0
ENSMUSG00000086727	81.6323	122.496	117.185	88.5703	107.329	224.606	101.721	70.6333	93.7877	89.9529	72.2386	101.454	84.4385	189.612	112.897	88.9272	90.436	148.005	79.9217	110.594	189.796	89.7637	114.559	71.6132	146.053	127.007	78.6591	90.2231	111.088	141.58	90.4072	112.938	96.5261	116.846	64.1807	136.269	231.877	80.1089	55.2703	75.4937	31.5998	124.512	55.7326	56.7695	97.2906	83.5015	108.03	56.0995	70.9325
ENSMUSG00000050217	60.2595	95.1479	88.0778	68.4986	70.0462	149.369	68.0128	50.2813	63.0418	79.4525	53.0881	94.8712	77.553	112.444	86.2457	57.3944	70.5148	111.337	48.8705	57.2929	86.7281	72.3338	91.3898	30.5019	81.6178	60.7426	44.948	43.3071	78.6872	89.1427	46.5331	74.3267	40.5689	66.9726	28.8813	77.0216	103.945	35.3422	26.5298	28.8999	13.3052	39.0625	40.78	21.2886	36.484	50.4488	51.1721	28.0497	40.5329
ENSMUSG00000100205	0.593689	1.1395	0.378016	1.27439	0.282445	1.10643	1.19321	1.3967	1.03347	0.350011	1.69688	0	1.44959	0	0.370153	0.45371	0.31621	0	0.529283	1.40884	0	0.290497	0.42906	136.596	103.096	209.838	176.047	342.848	66.3441	115.361	39.8855	86.8753	44.7657	82.6471	208.587	231.065	59.9683	124.876	35.373	128.575	64.8627	131.836	32.624	127.731	226.201	130.471	181.945	180.32	125.941
ENSMUSG00000100592	0	0	0	0.318598	0	0	0	0	0.258368	0	0	0	0.362397	2.20479	1.11046	0.45371	0.31621	0.666688	0.352855	0.704421	0	0.871492	0	136.596	77.3222	165.662	116.116	245.407	63.2584	58.9915	14.6247	64.6739	13.9893	42.7485	165.265	82.9463	39.9789	148.437	35.373	93.1876	33.2629	65.9179	13.5933	78.0581	211.607	31.3131	142.145	84.1492	98.437
ENSMUSG00000026058	5.04636	3.41849	2.2681	4.46038	7.626	8.85148	2.98302	3.99058	1.03347	3.85012	3.39376	3.48506	2.89918	5.51197	3.33138	3.40283	3.1621	2.00006	2.29356	10.3315	2.51386	4.06696	5.57778	0	0	11.0441	0	0	0	0	0	0	0	2.8499	0	5.92474	0	0	0	0	4.98944	2.4414	4.078	0	0	19.1358	0	4.00711	1.4476
ENSMUSG00000026134	24.935	14.8134	14.3646	26.7623	22.878	16.5965	25.0574	25.5397	34.6213	16.4505	31.9983	23.2338	21.019	28.6622	19.6181	22.6855	24.9806	16.0005	36.5205	32.6382	25.1386	24.9828	14.159	2.65234	2.14784	5.52206	0	10.8268	0	5.24369	3.98855	4.82641	2.79786	2.8499	1.60452	0	3.99789	0	0	5.89795	6.65259	4.88281	0	0	0	5.21884	8.52868	4.00711	11.5808
ENSMUSG00000004768	26.4192	22.2202	14.3646	21.9833	21.1833	17.703	19.3896	15.1642	21.7029	20.6507	23.7563	20.1359	9.78472	22.0479	19.6181	14.065	13.597	26.0008	21.1713	21.6022	13.8262	15.6869	23.1693	5.30468	0	16.5662	3.74567	7.21785	9.25732	9.17645	1.32952	6.75697	4.19679	8.5497	6.41807	11.8495	0	7.06843	4.42163	4.71836	8.31573	7.32421	14.9527	0	7.29679	0	5.68579	12.0213	4.34281
ENSMUSG00000042215	0	0	0	0	0	0	0	0	0	0	0	0	0	0	0	0	0	0	0.529283	0	0	0	0.42906	0	0	0	0	3.60892	0	0	0	0	0	0	0	0	0	9.42458	0	0	0	0	0	0	4.86453	0	0	0	0
ENSMUSG00000042197	57.8847	74.6369	65.3968	59.5779	53.9469	59.7475	55.1858	38.9082	54.2573	55.6518	48.2398	64.2801	60.5203	54.0173	59.2245	41.2876	57.5502	62.0019	46.0476	53.7708	66.6173	53.4515	60.9266	25.1972	47.2524	38.6544	33.711	54.1338	41.658	34.084	39.8855	44.403	26.5796	38.4736	27.2768	41.4732	59.9683	44.7667	50.8487	57.7999	71.5153	29.2968	51.6546	63.8657	55.9421	40.0111	54.015	40.0711	33.2949
ENSMUSG00000081402	0	0.569748	0	0	0	0	0	0.598587	0	0	1.21206	0	0	0	0	0	0.31621	0	0	0	0	0	0	23.8711	2.14784	16.5662	0	10.8268	6.17155	0	1.32952	10.6181	4.19679	5.6998	4.81355	35.5484	15.9916	25.9176	11.0541	25.3612	3.32629	9.76561	6.79666	7.09619	14.5936	3.47923	22.7432	24.0426	27.5045
ENSMUSG00000042182	1.18738	3.98823	2.64611	1.91159	6.21378	2.21287	3.87792	1.99529	2.58368	2.45008	0.484823	1.16169	0.362397	4.40957	2.59107	1.81484	1.58105	0	1.23499	1.17403	1.25693	1.74298	0.858121	10.6094	2.14784	0	0	0	0	7.86553	2.65903	6.75697	2.79786	0	0	0	0	0	11.0541	1.76938	3.32629	0	0	0	2.43226	5.21884	0	0	1.4476
ENSMUSG00000026131	26.1223	26.7781	35.1555	41.4178	28.2445	21.0223	35.1996	28.1336	27.1287	24.8508	41.6947	23.2338	26.0926	18.7407	24.4301	30.3986	24.0319	23.3341	28.7577	34.9862	30.1663	31.0832	38.1864	25.1972	12.887	44.1765	41.2024	14.4357	16.9718	35.3949	10.6361	18.3404	25.1807	28.499	16.0452	23.6989	7.99578	35.3422	33.1622	13.5653	18.2946	26.8554	19.0307	17.7405	2.43226	12.1773	39.8005	64.1137	33.2949
ENSMUSG00000103364	0.296845	0	9.82843	0	0.282445	0	0	0	0	0.350011	0	0.774459	0	28.6622	0	0.226855	0.31621	0	0.176428	0.234807	0	0	0	0	0	5.52206	0	0	0	1.31092	1.32952	0	0	1.42495	0	5.92474	0	0	0	2.35918	1.66315	2.4414	0	0	0	1.73961	0	0	0
ENSMUSG00000096992	1.48422	0	1.13405	1.27439	1.41222	0	0	0.399058	1.29184	1.05003	0.727234	0	2.17438	2.20479	0	0	0.31621	0	1.23499	0	0	0	0.42906	5.30468	0	0	7.49134	0	1.54289	7.86553	2.65903	1.93056	1.39893	2.8499	0	0	0	0	4.42163	45.4142	0	0	0	0	0	0	0	4.00711	2.89521
ENSMUSG00000042111	47.4952	23.9294	51.0322	49.3827	44.0613	33.193	47.7283	44.894	50.6402	53.2017	45.8157	39.4974	44.2124	45.1981	43.3079	43.1025	45.8504	54.6684	45.8712	39.4476	65.3603	44.1556	42.477	29.1758	4.29568	33.1323	11.237	7.21785	23.1433	24.9075	42.5445	24.132	16.7871	27.074	22.4632	17.7742	7.99578	18.8492	30.9514	15.3347	29.9366	26.8554	39.4206	49.6734	14.5936	8.69807	11.3716	16.0284	15.9236
ENSMUSG00000101711	10.3896	8.54621	9.45041	10.1951	10.4504	5.53217	14.3185	17.7581	13.9519	11.5504	12.8478	12.0041	6.52315	7.71675	14.8061	15.4262	14.2294	14.0004	16.2313	15.2624	7.54158	11.9104	13.3009	19.8926	8.59135	38.6544	7.49134	18.0446	6.17155	14.4201	13.2952	12.5487	15.3882	4.27485	40.1129	23.6989	0	40.0545	4.42163	27.7204	18.2946	19.5312	9.51533	3.5481	36.484	3.47923	28.4289	8.01421	40.5329
ENSMUSG00000026127	22.2634	18.8017	18.1448	20.7089	22.878	7.74504	28.0404	27.535	26.0952	23.4507	20.3625	24.0082	15.9455	15.4335	24.06	24.5004	30.3561	20.0006	25.582	27.942	17.597	20.6253	20.5949	43.7636	19.3305	66.2647	14.9827	36.0892	21.6004	28.8403	25.2608	36.6807	19.585	12.8245	72.2033	41.4732	7.99578	98.9581	13.2649	62.5182	29.9366	53.7109	19.0307	3.5481	53.5098	8.69807	65.3866	64.1137	63.6945
ENSMUSG00000026126	0.296845	0.569748	0.378016	3.50458	0	1.10643	0.894905	3.59152	1.03347	0.350011	0.242411	2.32338	0.724794	1.10239	2.22092	0.226855	0.948629	0.666688	2.64642	1.40884	0	0.580995	1.28718	1.32617	0	0	3.74567	0	0	6.55461	2.65903	0.965282	4.19679	1.42495	1.60452	0	0	0	0	0	1.66315	0	0	0	0	0	0	4.00711	2.89521
ENSMUSG00000100280	0	0.569748	0	0.955795	0.282445	0	0.298302	1.79576	2.06695	0	0	3.09783	1.81199	1.10239	1.85077	0	1.26484	0	0.882139	0.469614	0	3.48597	2.1453	3.97851	0	0	7.49134	0	0	0	3.98855	0	0	0	0	0	0	0	4.42163	0	0	0	0	3.5481	0	1.73961	0	12.0213	1.4476
ENSMUSG00000026124	0	0	0	0	0.282445	0	0	0	0.775105	0	0	0	0.362397	0	0	0	0.31621	0	0	0	0	0.290497	0	0	0	0	0	0	0	0	0	0	0	0	0	0	0	0	0	0	1.66315	0	0	0	0	0	0	0	0
ENSMUSG00000037529	0	0	0	0	0.282445	0	0	0	0	0	0	0	0	0	0	0	0	0	0.352855	0	0	0	0	0	0	0	0	0	0	0	0	0	0	0	0	0	0	0	0	0	3.32629	0	0	0	0	0	0	0	0
ENSMUSG00000037509	0.296845	1.70924	0.756033	1.27439	1.41222	0	1.49151	0.798116	2.84205	0.700022	1.69688	0.387229	0.362397	0	0.740306	2.0417	3.79452	1.33338	1.9407	1.40884	1.25693	1.45249	0.858121	0	0	0	3.74567	0	0	0	2.65903	1.93056	1.39893	0	0	0	0	0	0	2.35918	1.66315	2.4414	0	0	2.43226	3.47923	0	0	0
ENSMUSG00000037503	4.45267	7.40672	4.5362	11.4695	7.06111	0	7.45755	10.3755	8.00941	4.55014	10.6661	8.13182	3.98637	4.40957	7.40306	4.31025	13.9132	6.66688	11.9971	5.63536	13.8262	5.80995	5.57778	11.9355	8.59135	5.52206	3.74567	3.60892	7.71444	2.62184	15.9542	4.82641	9.7925	1.42495	8.02259	0	3.99789	0	0	8.25713	9.97888	2.4414	14.9527	3.5481	2.43226	10.4377	5.68579	16.0284	1.4476
ENSMUSG00000026123	3.56214	0	2.64611	3.82318	3.10689	1.10643	3.28132	3.59152	1.55021	0.350011	4.3634	0.774459	2.89918	7.71675	2.22092	1.36113	1.89726	1.33338	3.70498	3.5221	2.51386	1.74298	0	6.63085	0	0	3.74567	3.60892	7.71444	1.31092	2.65903	0	1.39893	1.42495	1.60452	0	0	4.71229	2.21081	4.12856	4.98944	0	14.9527	0	0	0	11.3716	4.00711	0
ENSMUSG00000103708	0	0	0	0	0	0	0	0	0	0	0	0	0	0	0	0	0	0	0	0	0	0	0	0	0	0	0	0	0	0	0	0	0	0	0	0	0	0	0	0	0	0	0	0	0	0	0	0	0
ENSMUSG00000104201	0	0	0	0	0	0	0	0	0	0	0	0	0	0	0	0	0	0	0	0	0	0	0	0	0	0	0	0	0	0	0	0	0	0	0	0	0	0	0	0	0	0	0	0	0	0	0	0	0
ENSMUSG00000045216	2.6716	3.98823	3.40215	3.82318	0.847334	5.53217	5.07113	5.78634	6.71757	1.75006	4.12099	3.87229	3.26157	5.51197	2.22092	3.85654	3.79452	1.33338	2.82284	3.05249	2.51386	4.93845	2.1453	22.5449	4.29568	22.0882	22.474	14.4357	3.08577	6.55461	10.6361	13.5139	13.9893	4.27485	8.02259	11.8495	19.9894	2.35614	11.0541	13.5653	4.98944	12.207	16.312	14.1924	2.43226	1.73961	11.3716	12.0213	4.34281
ENSMUSG00000104523	1.18738	2.27899	1.13405	1.91159	0.847334	5.53217	2.38641	4.98823	6.45921	1.05003	1.69688	3.48506	2.53678	0	1.48061	2.72226	1.89726	0.666688	1.76428	1.40884	0	4.64796	1.28718	17.2402	0	16.5662	14.9827	14.4357	3.08577	5.24369	3.98855	13.5139	9.7925	4.27485	6.41807	11.8495	11.9937	2.35614	6.63244	11.7959	3.32629	12.207	13.5933	10.6443	0	1.73961	8.52868	12.0213	2.89521
ENSMUSG00000037470	5.93689	7.40672	5.67025	3.82318	4.80156	5.53217	11.3355	6.1854	3.35879	3.50011	12.1206	1.54892	2.89918	4.40957	5.5523	2.72226	6.64041	8.00025	7.76282	9.15747	8.79851	9.58641	7.29402	5.30468	4.29568	22.0882	18.7284	0	6.17155	3.93276	0	2.89584	2.79786	4.27485	0	5.92474	3.99789	7.06843	2.21081	7.07754	4.98944	0	1.35933	0	4.86453	0	2.84289	8.01421	2.89521
ENSMUSG00000037447	2.6716	3.41849	2.2681	0.637197	2.82445	0	4.47453	0.199529	1.80858	1.40004	0.727234	3.09783	5.79835	1.10239	2.96122	0.907421	3.79452	2.66675	4.58712	2.58288	3.77079	0	1.71624	30.5019	6.44351	11.0441	22.474	14.4357	6.17155	1.31092	0	2.89584	1.39893	0	9.62711	0	0	11.7807	4.42163	14.7449	8.31573	12.207	0	3.5481	26.7549	0	11.3716	16.0284	4.34281
ENSMUSG00000102762	0	0	0	0	0	0	0	0.399058	0	0	0	0	0	0	0	0	0	0	0	0	0	0	0	0	0	0	0	0	0	0	0	0	0	0	0	0	0	0	0	0	1.66315	0	0	0	0	0	0	0	0
ENSMUSG00000010453	3.56214	1.1395	1.89008	3.18598	1.69467	0	2.98302	4.58917	0.516736	1.75006	3.15135	0.387229	1.81199	1.10239	1.85077	1.81484	2.21347	2.00006	3.70498	1.17403	1.25693	0.290497	0	3.97851	0	11.0441	3.74567	10.8268	6.17155	2.62184	2.65903	5.79169	4.19679	5.6998	6.41807	5.92474	0	11.7807	2.21081	2.35918	1.66315	9.76561	12.234	3.5481	9.72906	0	0	0	2.89521
ENSMUSG00000037432	0.890534	1.1395	0.756033	0.955795	1.97711	0	1.19321	1.3967	1.03347	0.700022	0.484823	1.16169	1.44959	1.10239	2.22092	0.226855	0	4.66681	1.23499	1.64365	0	2.61448	3.00342	0	0	5.52206	3.74567	0	4.62866	2.62184	0	0	0	2.8499	0	0	0	0	2.21081	0	3.32629	0	4.078	0	2.43226	1.73961	2.84289	4.00711	2.89521
ENSMUSG00000001143	9.20219	5.69748	6.8043	9.23935	5.36645	2.21287	11.3355	7.58211	5.42573	5.95019	8.4844	3.87229	5.43596	0	7.77321	4.08339	4.42694	10.667	8.2921	3.5221	7.54158	9.29591	6.4359	6.63085	0	0	3.74567	10.8268	6.17155	7.86553	5.31807	0.965282	2.79786	9.97465	1.60452	17.7742	3.99789	2.35614	2.21081	5.30815	1.66315	7.32421	5.43733	0	0	1.73961	5.68579	4.00711	2.89521
ENSMUSG00000037408	3.56214	1.1395	1.89008	1.91159	6.21378	2.21287	3.28132	2.19482	2.32531	0.350011	0.242411	1.54892	1.81199	1.10239	3.70153	2.26855	3.47831	2.00006	6.70425	2.81768	5.02772	2.03348	2.57436	7.95703	4.29568	0	7.49134	0	4.62866	3.93276	2.65903	3.86113	2.79786	2.8499	1.60452	5.92474	7.99578	0	0	8.25713	0	0	2.71866	3.5481	2.43226	1.73961	2.84289	0	1.4476
ENSMUSG00000001138	0	1.70924	0	0	0.282445	0	0.298302	0.798116	0.516736	0	0	1.54892	0	1.10239	0	0	0	0	0.176428	0	0	0.290497	0.42906	0	0	0	3.74567	0	1.54289	2.62184	0	3.86113	0	0	1.60452	0	0	7.06843	2.21081	8.84692	0	9.76561	0	3.5481	2.43226	0	2.84289	4.00711	4.34281
ENSMUSG00000067653	0	0	0	0	0	1.10643	0	0	0.258368	0	0	0	0	0	0	0	0	0	0	0	0	0	0	1.32617	0	0	0	0	0	1.31092	0	0	0	0	0	5.92474	0	4.71229	0	1.17959	0	0	0	0	0	0	2.84289	0	0
ENSMUSG00000109510	0	0	0	0	0	1.10643	0.894905	0	0	0	0	0	0	0	0.370153	0	0	0	0	0.939227	0	0.290497	0	0	2.14784	0	0	0	0	2.62184	0	0	8.39357	0	0	5.92474	0	4.71229	0	1.76938	0	2.4414	0	3.5481	0	1.73961	2.84289	0	2.89521
ENSMUSG00000079610	0	0	0	0	0	0	0.894905	0	0	0	0	0.387229	0	0	0.370153	0.226855	0.31621	0	0	1.17403	0	0.580995	0	0	4.29568	5.52206	0	10.8268	0	2.62184	0	1.93056	9.7925	0	0	0	0	2.35614	0	0.589795	0	2.4414	0	3.5481	4.86453	1.73961	5.68579	0	2.89521
ENSMUSG00000087589	0.296845	0.569748	2.2681	1.59299	1.41222	0	2.08811	1.99529	1.29184	1.75006	0.484823	0.774459	0.724794	1.10239	1.48061	0.45371	1.58105	0.666688	1.41142	0.939227	0	3.19547	0.42906	2.65234	2.14784	0	3.74567	7.21785	0	1.31092	0	0.965282	5.59571	7.12475	3.20904	5.92474	11.9937	2.35614	0	0.589795	0	0	1.35933	0	0	0	0	0	0
ENSMUSG00000046337	3.26529	3.98823	8.69438	8.28356	5.64889	6.63861	8.35245	5.98587	5.16736	3.85012	5.09064	8.13182	1.44959	5.51197	5.18214	4.99081	6.3242	4.66681	6.3514	4.93094	6.28465	4.93845	2.57436	6.63085	19.3305	0	18.7284	10.8268	16.9718	17.042	11.9657	3.86113	20.9839	27.074	3.20904	5.92474	11.9937	16.493	0	2.35918	1.66315	9.76561	4.078	3.5481	4.86453	5.21884	2.84289	8.01421	5.79041
ENSMUSG00000061518	35.0277	29.0571	42.3378	49.0641	50.5576	67.4925	48.6232	48.286	49.09	58.8019	54.785	42.9825	40.5885	41.8909	60.335	46.7322	40.7911	51.3349	36.3441	42.5	33.9371	42.1221	69.0787	33.1543	42.9568	38.6544	18.7284	18.0446	46.2866	38.0167	37.2265	41.5071	30.7764	34.1988	60.9717	65.1721	39.9789	94.2458	28.7406	22.4122	14.9683	17.0898	42.1393	46.1253	53.5098	41.7508	34.1147	16.0284	46.3233
ENSMUSG00000037351	0.296845	0	0	0.955795	0	1.10643	0.298302	0.798116	0.258368	1.75006	1.45447	0.774459	0.362397	0	1.85077	0.680565	0.948629	0	0.352855	0.704421	0	1.45249	1.28718	2.65234	0	0	0	0	1.54289	1.31092	0	0	0	0	0	0	0	0	2.21081	1.17959	1.66315	0	0	0	0	1.73961	0	0	0
ENSMUSG00000026117	1.48422	0	0	0	0.282445	0	0.894905	0.798116	1.55021	0.700022	0.242411	0	0	1.10239	0	0.907421	1.26484	0.666688	1.23499	2.11326	0	0.290497	0.858121	0	2.14784	0	3.74567	0	0	0	0	0	2.79786	0	0	0	0	0	4.42163	0	0	0	0	0	0	0	0	0	0
ENSMUSG00000026116	13.6549	8.54621	13.2306	21.0275	19.7711	5.53217	22.3726	15.1642	16.5356	14.3505	18.1808	14.3275	18.8446	19.8431	17.7673	18.829	11.3836	24.0008	20.1128	15.0276	15.0832	15.3964	12.8718	0	10.7392	0	0	7.21785	15.4289	2.62184	2.65903	5.79169	8.39357	5.6998	8.02259	11.8495	0	14.1369	6.63244	7.66733	8.31573	4.88281	9.51533	7.09619	2.43226	6.95846	14.2145	12.0213	7.23801
ENSMUSG00000050122	0	0.569748	0	0	3.38933	2.21287	0	1.3967	1.03347	0.350011	1.21206	0.387229	0.362397	0	0.370153	0	0	0	0.705711	0	0	1.74298	0	0	0	0	0	0	4.62866	0	0	0	1.39893	0	0	0	0	0	0	0	0	0	1.35933	3.5481	4.86453	0	0	0	0
ENSMUSG00000026113	37.6993	24.4991	30.2413	27.0809	39.5422	17.703	36.6911	20.1524	46.2479	13.6504	22.0594	27.4933	27.1798	13.2287	22.5793	24.0466	25.9292	14.6671	25.9349	37.8039	13.8262	22.0778	24.0274	31.8281	36.5132	16.5662	11.237	32.4803	37.0293	24.9075	61.1578	18.3404	15.3882	17.0994	3.20904	17.7742	23.9873	47.1229	42.0054	18.2836	28.2735	24.414	19.0307	24.8367	14.5936	5.21884	45.4863	20.0355	0
ENSMUSG00000026112	7.42112	4.55798	9.07239	7.32776	4.23667	4.42574	8.35245	7.58211	8.52615	6.65021	11.8782	3.87229	3.26157	5.51197	11.4747	7.93993	7.27283	9.33363	8.11567	5.40056	2.51386	8.42442	5.14872	1.32617	2.14784	0	7.49134	0	3.08577	0	5.31807	5.79169	2.79786	2.8499	9.62711	17.7742	3.99789	2.35614	4.42163	1.17959	8.31573	2.4414	10.8747	7.09619	2.43226	5.21884	0	8.01421	4.34281
ENSMUSG00000026111	98.5524	116.229	83.5416	85.3843	82.1914	128.346	76.6636	83.2036	113.165	91.7029	93.3284	104.939	92.4113	163.154	89.577	80.5336	84.428	128.671	118.03	106.133	209.907	99.3501	102.974	90.1796	90.2092	82.8309	97.3874	137.139	77.1444	120.605	126.304	156.376	69.9464	105.446	154.034	142.194	131.93	58.9036	145.914	90.8284	119.747	153.808	112.825	159.664	92.426	92.1996	184.788	116.206	76.7229
ENSMUSG00000026110	17.5138	6.83697	17.0107	18.1601	22.3131	4.42574	18.1964	22.1477	24.0282	16.1005	30.3014	12.3913	14.1335	12.1263	17.7673	22.2318	17.0753	8.66694	32.1098	20.4282	7.54158	15.1059	23.5983	19.8926	23.6262	0	29.9654	32.4803	21.6004	5.24369	33.2379	15.4445	15.3882	4.27485	30.4858	35.5484	27.9852	16.493	15.4757	30.0795	33.2629	14.6484	24.468	28.3848	14.5936	22.615	14.2145	24.0426	41.9805
ENSMUSG00000026090	1.48422	0	0	0.637197	0	0	0.298302	0	0.516736	0	0	0	0	0	0.740306	0	0	0	0	0	0	0	1.71624	0	0	0	3.74567	0	1.54289	1.31092	0	0	0	2.8499	0	0	0	0	0	0	1.66315	0	0	3.5481	0	0	0	0	0
ENSMUSG00000060771	29.6845	27.9176	41.9598	40.7806	41.8018	29.8737	50.1147	33.3214	39.5303	32.201	44.6037	36.7868	37.6893	22.0479	38.4959	38.5654	37.629	37.3345	31.757	39.6824	20.1109	32.8262	43.3351	19.8926	25.7741	38.6544	37.4567	18.0446	37.0293	32.773	38.556	30.889	13.9893	35.6237	25.6723	0	67.9641	18.8492	15.4757	15.3347	13.3052	14.6484	27.1866	21.2886	19.4581	31.3131	28.4289	16.0284	18.8188
ENSMUSG00000097268	0.296845	0	0.378016	0	0	0	0	0	0	0	0	0	0.362397	0	0	0	0	0	0	0	0	1.74298	0	0	0	0	7.49134	0	0	0	0	0.965282	1.39893	0	0	0	0	0	4.42163	0	0	0	0	0	2.43226	0	0	0	0
ENSMUSG00000037216	38.293	29.0571	34.7775	39.5062	35.0231	29.8737	41.1657	29.5303	37.7218	40.6013	46.0581	32.5273	22.1062	23.1503	43.3079	33.1209	38.8938	28.6676	35.9913	37.0995	21.3678	26.4353	40.3317	6.63085	17.1827	11.0441	33.711	3.60892	35.4864	31.4621	35.897	29.9237	22.3829	22.7992	8.02259	17.7742	23.9873	0	22.1081	9.43672	18.2946	12.207	36.702	7.09619	2.43226	38.2715	8.52868	12.0213	14.476
ENSMUSG00000026088	67.9774	79.1949	89.2119	64.0383	64.1149	91.8341	66.8196	46.4903	66.9174	70.3522	65.9359	76.6714	71.7546	74.9627	82.174	52.6304	67.6689	67.3354	50.2819	58.7017	77.9296	67.9764	90.5317	3.97851	4.29568	11.0441	7.49134	0	20.0575	15.7311	23.9313	12.5487	11.1914	9.97465	3.20904	11.8495	3.99789	2.35614	8.84325	5.89795	6.65259	0	13.5933	7.09619	7.29679	13.9169	8.52868	4.00711	7.23801
ENSMUSG00000026087	11.2801	11.9647	14.7426	14.0183	23.4429	17.703	17.0032	18.1571	16.0188	12.9504	15.0295	12.3913	11.9591	9.92154	17.3972	16.1067	18.024	14.6671	14.8199	15.4973	6.28465	21.7873	15.0171	10.6094	15.0349	5.52206	7.49134	7.21785	15.4289	18.3529	27.9199	11.5834	22.3829	9.97465	4.81355	17.7742	7.99578	14.1369	2.21081	8.25713	13.3052	9.76561	12.234	14.1924	21.8904	13.9169	22.7432	8.01421	7.23801
ENSMUSG00000058407	67.3837	101.985	86.1877	67.8614	67.7867	147.156	68.0128	60.0583	72.3431	86.4528	75.3899	83.6415	81.1769	199.533	94.7592	74.1816	75.8904	114.004	52.9283	57.2929	120.665	79.8868	105.978	100.789	90.2092	165.662	63.6764	184.055	100.288	91.7645	65.1463	68.535	69.9464	72.6724	94.6665	106.645	59.9683	141.369	61.9028	83.1611	63.1996	114.746	66.6073	85.1543	150.8	76.5431	108.03	100.178	75.2753
ENSMUSG00000026083	167.124	149.274	137.598	147.511	146.306	226.819	133.639	146.255	178.791	144.205	167.991	144.437	173.588	271.189	151.763	150.859	138.5	199.34	130.909	199.116	251.386	166.164	163.472	120.682	171.827	336.845	149.827	368.11	114.174	93.0754	119.657	97.4934	72.7443	123.971	123.548	106.645	103.945	179.067	61.9028	127.985	109.768	180.664	93.7939	273.203	221.336	140.909	224.589	144.256	134.627
ENSMUSG00000026082	26.1223	39.3126	43.0939	35.3644	44.6262	22.1287	31.3217	36.5138	39.0136	42.3513	39.2706	50.3398	51.8228	44.0957	53.302	32.894	31.3048	29.3343	36.3441	45.0829	35.194	31.0832	38.1864	25.1972	23.6262	33.1323	18.7284	21.6535	23.1433	7.86553	22.6018	20.2709	18.1861	21.3742	17.6497	29.6237	23.9873	25.9176	11.0541	36.5673	16.6315	19.5312	24.468	49.6734	14.5936	19.1358	25.586	40.0711	27.5045
ENSMUSG00000037138	6.82743	7.97647	8.31636	5.41617	5.93133	0	9.24736	7.78164	5.6841	5.95019	7.02993	7.35736	5.07356	4.40957	8.51352	6.12509	7.90525	5.3335	9.70352	6.10498	2.51386	4.64796	2.57436	15.9141	8.59135	5.52206	18.7284	18.0446	13.886	11.7983	18.6132	20.2709	16.7871	18.5243	9.62711	17.7742	15.9916	9.42458	15.4757	13.5653	1.66315	9.76561	17.6713	10.6443	4.86453	15.6565	19.9003	36.064	14.476
ENSMUSG00000048814	0.296845	1.1395	0	1.91159	1.12978	0	2.68472	1.59623	0	0.700022	0.727234	3.09783	1.44959	1.10239	2.96122	4.76396	2.52968	0	3.52855	4.69614	0	1.74298	0	1.32617	0	0	3.74567	10.8268	0	0	1.32952	0.965282	1.39893	2.8499	4.81355	11.8495	0	11.7807	0	4.71836	4.98944	0	2.71866	3.5481	0	5.21884	0	0	0
ENSMUSG00000026080	0.593689	3.98823	1.13405	4.14178	1.41222	33.193	8.35245	0.997646	1.80858	1.05003	0.727234	23.2338	10.1471	22.0479	2.59107	26.3152	6.3242	0	1.58785	3.2873	0	2.32398	18.8787	6.63085	0	5.52206	11.237	3.60892	16.9718	20.9747	97.0547	8.68753	41.9679	82.6471	6.41807	0	223.882	11.7807	6.63244	1.76938	4.98944	2.4414	46.2173	31.9329	12.1613	33.0527	0	48.0853	2.89521
ENSMUSG00000026078	21.6697	26.2084	19.2788	25.4879	18.6413	27.6609	20.2845	22.5468	32.296	24.5008	18.1808	12.0041	17.7575	14.3311	21.4689	17.4678	18.3402	30.0009	25.0527	20.8978	16.3401	23.5303	21.024	1.32617	2.14784	22.0882	3.74567	7.21785	3.08577	15.7311	13.2952	12.5487	6.99464	12.8245	9.62711	11.8495	7.99578	9.42458	4.42163	5.30815	11.642	7.32421	9.51533	7.09619	21.8904	8.69807	11.3716	16.0284	18.8188
ENSMUSG00000026077	5.64005	1.1395	2.2681	6.69056	7.90845	5.53217	6.86094	9.5774	5.94247	8.75028	5.09064	9.2935	5.79835	6.61436	7.03291	7.25937	4.74315	3.33344	7.93925	2.58288	8.79851	3.19547	8.58121	0	2.14784	0	0	0	6.17155	1.31092	3.98855	2.89584	1.39893	4.27485	3.20904	5.92474	3.99789	2.35614	0	2.94897	1.66315	2.4414	5.43733	0	0	0	5.68579	4.00711	1.4476
ENSMUSG00000073702	30.575	28.4874	27.2172	40.462	35.3056	25.448	36.0945	32.9223	30.2291	31.151	33.9376	28.2677	17.3951	33.0718	41.087	33.8014	35.4155	34.0011	35.6384	35.4558	26.3955	38.9266	43.3351	116.703	62.2873	242.971	93.6418	184.055	69.4299	39.3276	25.2608	53.0905	25.1807	39.8986	97.8756	88.8711	47.9747	113.095	81.8001	102.034	71.5153	100.098	53.014	74.51	158.097	76.5431	108.03	116.206	85.4086
ENSMUSG00000003134	27.3097	25.0689	30.2413	28.6738	33.3285	13.2772	31.3217	30.927	33.5879	23.8008	37.0889	30.5911	21.3814	25.355	41.4571	35.6163	26.5616	30.0009	35.1091	39.9172	28.9094	30.5022	35.1829	10.6094	12.887	0	3.74567	7.21785	12.3431	11.7983	13.2952	15.4445	5.59571	15.6744	12.8361	17.7742	15.9916	0	11.0541	11.2061	8.31573	7.32421	14.9527	10.6443	7.29679	5.21884	8.52868	28.0497	4.34281
ENSMUSG00000003135	16.6233	15.3832	13.9866	18.4787	19.4887	21.0223	17.8981	18.5562	22.2197	19.2506	21.5746	12.7786	16.6703	35.2766	15.9166	15.653	20.5536	14.0004	15.8785	17.3757	15.0832	14.5249	20.1658	9.2832	2.14784	0	3.74567	3.60892	9.25732	5.24369	5.31807	5.79169	9.7925	12.8245	0	0	3.99789	7.06843	11.0541	7.07754	8.31573	4.88281	10.8747	7.09619	0	3.47923	5.68579	4.00711	5.79041
ENSMUSG00000085894	0	0	0	0	0.282445	0	0.894905	0	0	0	0.242411	1.16169	0	1.10239	0	0	0.31621	0	0	0.234807	0	0	0	5.30468	2.14784	0	3.74567	3.60892	6.17155	6.55461	1.32952	2.89584	0	4.27485	0	0	0	14.1369	0	1.76938	3.32629	14.6484	1.35933	0	0	0	2.84289	8.01421	0
ENSMUSG00000048234	0	0.569748	0	0.318598	0.282445	0	0.894905	0.399058	0	0.700022	0.484823	1.16169	0	1.10239	0	0.680565	1.26484	0	0.352855	1.40884	0	0	0	7.95703	10.7392	0	3.74567	3.60892	6.17155	6.55461	1.32952	3.86113	0	5.6998	0	0	0	14.1369	2.21081	1.76938	1.66315	19.5312	1.35933	0	2.43226	0	2.84289	4.00711	0
ENSMUSG00000064936	0	0	0	0	0	0	0	0	0	0	0	0	0	0	0	0	0	0	0	0	0	0	0	0	0	0	0	0	0	0	0	0	2.79786	1.42495	0	0	0	0	0	0	0	0	0	0	0	0	0	0	0
ENSMUSG00000097083	2.6716	0	0	4.14178	2.25956	1.10643	0.894905	0.798116	1.55021	2.45008	1.21206	1.93615	1.44959	1.10239	1.85077	3.85654	0	0	0.529283	1.40884	0	3.48597	3.86154	0	0	0	0	0	0	0	1.32952	0	0	0	0	0	0	0	4.42163	0	0	0	0	0	0	0	0	0	0
ENSMUSG00000026074	8.01481	6.26722	12.4745	17.2043	9.03822	6.63861	16.4066	10.9741	11.1098	11.2004	10.4237	12.3913	6.88554	9.92154	6.66276	8.39364	12.6484	5.3335	14.9964	13.8536	10.0554	6.10044	3.00342	9.2832	6.44351	5.52206	3.74567	0	3.08577	1.31092	5.31807	4.82641	2.79786	7.12475	4.81355	0	0	7.06843	8.84325	1.76938	4.98944	9.76561	14.9527	10.6443	9.72906	6.95846	2.84289	4.00711	4.34281
ENSMUSG00000026073	0.593689	2.27899	2.64611	1.91159	4.51911	1.10643	1.19321	1.99529	1.55021	0.350011	3.63617	1.93615	2.53678	4.40957	2.96122	0.226855	1.26484	1.33338	2.46999	1.64365	1.25693	0.871492	1.28718	0	0	0	0	0	0	0	0	0.965282	0	1.42495	0	0	3.99789	0	0	0	0	0	0	0	0	3.47923	0	0	0
ENSMUSG00000026072	12.1706	11.395	18.1448	15.6113	18.6413	11.0643	21.776	16.3614	15.2437	7.35023	13.0902	13.9403	13.0463	15.4335	13.6957	14.7456	10.1187	14.0004	12.7028	13.384	8.79851	15.9774	15.0171	13.2617	10.7392	0	3.74567	7.21785	15.4289	18.3529	17.2837	7.72225	9.7925	21.3742	6.41807	0	15.9916	2.35614	2.21081	3.53877	3.32629	2.4414	5.43733	0	7.29679	8.69807	0	0	2.89521
ENSMUSG00000103560	4.45267	6.83697	9.82843	7.32776	7.34356	1.10643	8.05415	6.58446	9.81799	8.05026	9.93886	9.68073	6.16075	3.30718	8.14337	7.93993	3.47831	6.66688	7.05711	8.21824	1.25693	5.22895	6.86496	0	4.29568	0	0	0	9.25732	10.4874	6.64758	2.89584	4.19679	12.8245	4.81355	11.8495	7.99578	0	2.21081	1.76938	3.32629	7.32421	1.35933	3.5481	7.29679	5.21884	5.68579	4.00711	5.79041
ENSMUSG00000103270	2.07791	2.27899	3.78016	4.77897	5.084	2.21287	2.98302	0.598587	3.35879	2.80009	2.1817	3.09783	0.724794	1.10239	4.44184	7.03251	3.79452	2.00006	2.82284	2.34807	3.77079	2.90497	3.43248	2.65234	0	0	0	0	0	0	0	0.965282	0	1.42495	0	0	0	0	2.21081	0	0	2.4414	1.35933	0	0	0	0	8.01421	0
ENSMUSG00000041945	2.37476	2.84874	3.78016	5.41617	8.19089	2.21287	3.87792	0.997646	3.61715	3.50011	2.90894	3.09783	1.08719	2.20479	4.44184	8.39364	4.74315	2.00006	3.70498	3.75691	3.77079	3.48597	3.43248	2.65234	0	0	0	0	3.08577	0	0	0.965282	0	0	1.60452	0	0	0	2.21081	0	0	2.4414	1.35933	0	0	0	0	8.01421	0
ENSMUSG00000079588	10.3896	0.569748	1.89008	6.69056	10.168	3.3193	8.94905	5.18776	8.78452	7.00022	1.21206	10.8424	5.07356	8.81915	8.51352	8.16679	8.53766	4.00013	14.4671	14.3232	12.5693	3.48597	2.57436	2.65234	10.7392	16.5662	7.49134	10.8268	3.08577	5.24369	10.6361	10.6181	8.39357	5.6998	4.81355	11.8495	0	0	0	4.71836	24.9472	9.76561	14.9527	21.2886	17.0258	12.1773	5.68579	24.0426	14.476
ENSMUSG00000045515	2.07791	2.27899	0.756033	1.91159	0	0	0.298302	0.199529	0.775105	0.700022	2.66652	0.387229	2.17438	1.10239	1.48061	2.26855	0.31621	0.666688	1.41142	1.17403	1.25693	0.871492	0	2.65234	0	0	0	0	0	0	0	0	0	0	0	0	0	0	0	0	0	0	1.35933	0	0	0	8.52868	0	0
ENSMUSG00000060679	37.1056	42.7311	39.6917	36.9574	51.4049	33.193	39.3758	30.528	48.8316	35.0011	38.7858	25.5571	48.5612	41.8909	48.4901	30.8523	32.2534	47.3348	26.9934	48.3702	26.3955	35.1502	38.1864	7.95703	6.44351	11.0441	3.74567	3.60892	15.4289	9.17645	5.31807	7.72225	6.99464	28.499	3.20904	11.8495	15.9916	7.06843	8.84325	2.35918	4.98944	7.32421	13.5933	7.09619	12.1613	5.21884	5.68579	4.00711	4.34281
ENSMUSG00000070939	6.53058	10.2555	4.91421	8.28356	9.03822	5.53217	10.1423	5.78634	8.00941	10.8503	9.69645	9.68073	11.5967	6.61436	5.5523	6.80565	9.17008	8.66694	9.87995	9.15747	5.02772	5.80995	7.72309	13.2617	8.59135	5.52206	7.49134	10.8268	10.8002	7.86553	9.30662	16.4098	5.59571	9.97465	4.81355	5.92474	7.99578	0	11.0541	20.053	8.31573	7.32421	13.5933	10.6443	12.1613	5.21884	0	8.01421	13.0284
ENSMUSG00000010290	22.5602	34.7546	42.7159	44.2852	39.8247	48.6831	38.4809	23.1454	30.7458	33.9511	42.9068	30.2039	38.7765	29.7646	33.6839	32.2134	28.4589	39.3346	28.7577	42.5	31.4232	32.8262	30.0342	7.95703	2.14784	5.52206	22.474	3.60892	21.6004	15.7311	43.8741	7.72225	12.5904	35.6237	16.0452	35.5484	11.9937	25.9176	15.4757	7.66733	21.6209	17.0898	27.1866	7.09619	4.86453	12.1773	2.84289	12.0213	8.68562
ENSMUSG00000008136	0	0	0	0	0	0	0	0	0.516736	0	0	0	0	0	0	0.226855	0.31621	0	0	0	0	0	0	0	4.29568	0	0	0	0	0	0	0	1.39893	1.42495	0	0	0	0	0	0	0	0	2.71866	0	0	0	0	0	0
ENSMUSG00000094497	1.18738	1.1395	1.13405	1.91159	5.36645	1.10643	2.98302	1.3967	3.10042	1.40004	0.969645	0.774459	1.08719	1.10239	2.22092	2.0417	0.31621	0	1.23499	1.17403	0	2.32398	2.57436	2.65234	0	0	0	0	6.17155	0	0	0.965282	1.39893	1.42495	1.60452	5.92474	0	9.42458	0	2.35918	4.98944	2.4414	1.35933	3.5481	2.43226	5.21884	5.68579	0	0
ENSMUSG00000099576	0	0	0	0	0	0	0	0.199529	0	0.700022	0.727234	0	0	0	0	0.907421	0	0	0.529283	0.234807	0	0	0	0	0	0	0	0	0	0	1.32952	0	0	0	0	0	0	7.06843	0	0.589795	0	0	0	0	2.43226	0	0	0	1.4476
ENSMUSG00000066877	1.48422	0	1.13405	3.50458	2.542	0	1.78981	2.39435	0.258368	1.75006	2.42411	1.16169	0.362397	0	1.48061	4.08339	0.63242	0	1.76428	0.469614	1.25693	2.61448	0.858121	0	0	0	0	0	0	0	1.32952	0.965282	0	2.8499	0	0	0	0	0	0	0	4.88281	0	0	0	1.73961	0	0	0
ENSMUSG00000103945	0	0	0	0	0	0	0	0	0	0	0	0	0	0	0	0	0	0	0	0	0	0	0	0	0	0	0	0	0	0	0	0	0	0	0	0	0	0	0	0.589795	0	0	0	3.5481	0	0	0	0	0
ENSMUSG00000057363	67.0869	90.5899	94.8821	76.4636	62.9851	117.282	79.3483	45.6922	61.2333	74.2024	61.5725	78.9948	89.8745	138.902	74.4008	53.7647	74.3093	114.004	46.9298	61.989	116.894	58.39	78.518	7.95703	6.44351	11.0441	29.9654	3.60892	35.4864	24.9075	58.4987	34.7501	13.9893	35.6237	30.4858	35.5484	23.9873	21.2053	30.9514	17.104	28.2735	12.207	33.9833	17.7405	12.1613	17.3961	11.3716	24.0426	27.5045
ENSMUSG00000041763	25.2318	24.4991	27.2172	26.7623	27.962	18.8094	22.3726	34.319	25.5785	22.4007	29.8166	18.1998	19.9318	19.8431	31.0929	31.0792	20.2374	22.6674	21.1713	30.9945	23.8817	26.7258	16.7334	27.8496	17.1827	22.0882	29.9654	21.6535	21.6004	7.86553	22.6018	11.5834	22.3829	12.8245	11.2316	0	3.99789	18.8492	11.0541	17.104	11.642	24.414	29.9053	10.6443	24.3226	19.1358	14.2145	12.0213	7.23801
ENSMUSG00000026049	51.9478	55.2655	63.5068	46.8339	49.9927	64.1732	49.5181	42.3002	48.8316	38.5012	41.6947	49.5654	32.9781	58.4268	62.926	29.718	45.8504	56.6684	44.2834	50.0139	40.2217	52.2895	43.7641	17.2402	21.4784	44.1765	59.9307	50.5249	23.1433	32.773	31.9084	27.0279	26.5796	25.6491	14.4407	17.7742	19.9894	80.1089	11.0541	23.5918	18.2946	41.5039	8.15599	31.9329	58.3743	12.1773	22.7432	52.0924	26.0569
ENSMUSG00000101104	8.6085	13.1042	20.4129	16.5671	12.9924	13.2772	6.26434	7.98116	11.3682	8.75028	11.6357	9.2935	13.7711	12.1263	12.9554	6.35194	5.37557	14.0004	12.3499	9.39227	3.77079	15.3964	7.29402	11.9355	2.14784	0	18.7284	21.6535	4.62866	2.62184	10.6361	7.72225	8.39357	8.5497	0	17.7742	7.99578	14.1369	2.21081	1.76938	4.98944	7.32421	1.35933	0	7.29679	1.73961	2.84289	0	5.79041
ENSMUSG00000026047	6.82743	6.26722	3.78016	4.46038	3.67178	4.42574	2.68472	5.78634	12.4017	6.65021	5.57546	5.42121	6.88554	5.51197	4.44184	7.03251	4.74315	4.00013	10.9385	7.27901	2.51386	6.39094	9.01027	1.32617	0	0	7.49134	7.21785	3.08577	0	5.31807	7.72225	1.39893	1.42495	0	0	0	2.35614	2.21081	1.17959	3.32629	0	0	0	0	0	5.68579	0	0
ENSMUSG00000041684	4.45267	6.83697	9.07239	4.77897	8.19089	5.53217	5.66773	8.97881	9.55962	9.80031	6.54511	2.32338	9.78472	4.40957	5.5523	4.08339	9.17008	6.66688	7.58639	11.0359	3.77079	5.80995	6.00684	2.65234	6.44351	0	0	0	4.62866	6.55461	11.9657	15.4445	13.9893	7.12475	6.41807	11.8495	15.9916	2.35614	6.63244	2.94897	11.642	14.6484	9.51533	3.5481	12.1613	3.47923	0	12.0213	2.89521
ENSMUSG00000026048	24.0444	18.2319	17.0107	14.3369	9.88556	5.53217	21.4777	19.1548	16.0188	28.0009	21.0898	20.9104	23.5558	9.92154	18.8778	21.3244	20.8698	18.0006	27.6991	17.8453	17.597	18.0108	9.86839	1.32617	6.44351	49.6985	0	7.21785	35.4864	32.773	10.6361	9.65282	6.99464	8.5497	64.1807	47.3979	15.9916	21.2053	2.21081	41.8754	28.2735	31.7382	14.9527	31.9329	41.3485	31.3131	39.8005	28.0497	39.0853
ENSMUSG00000056870	0	0	0	0	1.97711	0	0	0	0	0	0.242411	0.387229	0	0	0.370153	0.680565	0	0	0	0.469614	0	0	0	0	0	0	0	0	0	0	0	0	0	0	0	0	0	0	0	0	0	0	1.35933	0	2.43226	0	0	0	1.4476
ENSMUSG00000025995	67.6806	95.7176	76.3593	72.0032	67.2218	90.7276	70.6975	51.678	71.8264	73.8523	57.9363	79.7692	84.0761	83.7819	71.4395	53.9915	65.4554	84.0026	57.339	62.2238	93.0128	66.5239	87.0992	31.8281	21.4784	49.6985	48.6937	54.1338	20.0575	17.042	25.2608	10.6181	18.1861	22.7992	38.5084	82.9463	23.9873	63.6159	19.8973	48.3632	18.2946	43.9453	20.39	7.09619	29.1872	8.69807	17.0574	16.0284	49.2185
ENSMUSG00000084817	0	0	0	0	0	0	0	0.199529	0	0.350011	0	0	0.362397	0	0	0	0	0	0	0	0	0.290497	0	0	0	0	0	0	1.54289	0	0	0	0	0	0	0	0	2.35614	4.42163	0	0	0	0	0	2.43226	0	0	0	2.89521
ENSMUSG00000025993	0	0	0	0	0	0	0	0	0	0	0	0	0	0	0	0	0	0	0	0	0	0	0	0	0	0	0	14.4357	0	1.31092	1.32952	0.965282	1.39893	0	4.81355	0	0	14.1369	0	7.07754	0	0	0	0	4.86453	1.73961	0	0	1.4476
ENSMUSG00000041144	11.8738	6.83697	9.82843	6.69056	11.0153	2.21287	12.5287	6.98352	12.1433	2.45008	9.45404	8.13182	7.61034	7.71675	13.6957	11.1159	10.7511	6.00019	8.99781	10.0967	3.77079	9.58641	7.29402	11.9355	10.7392	0	14.9827	14.4357	10.8002	3.93276	9.30662	6.75697	6.99464	1.42495	4.81355	5.92474	3.99789	0	4.42163	6.48774	13.3052	9.76561	5.43733	7.09619	9.72906	26.0942	8.52868	0	10.1332
ENSMUSG00000101337	61.7437	84.3226	73.7132	68.8172	64.6798	77.4504	69.206	47.6875	62.0084	61.2519	56.2394	78.9948	74.2914	90.3962	93.2786	55.1258	61.0285	94.6696	47.8119	57.2929	70.388	63.3284	81.5215	41.1113	57.9916	38.6544	78.6591	46.916	30.8577	73.4116	66.4758	53.0905	37.7711	66.9726	30.4858	29.6237	47.9747	25.9176	57.4811	21.8224	39.9155	21.9726	40.78	46.1253	55.9421	99.158	62.5437	32.0569	28.9521
ENSMUSG00000025986	159.406	156.111	169.729	157.706	161.276	224.606	166.452	125.903	163.547	144.205	163.628	173.866	171.414	243.629	161.017	152.447	137.551	172.005	129.145	168.357	245.101	162.098	173.34	119.355	70.8786	104.919	146.081	166.01	83.3159	90.4536	128.963	144.792	71.3454	88.3469	128.361	171.817	115.939	84.8212	143.703	87.8794	106.441	107.422	103.309	230.626	114.316	140.909	190.474	88.1564	107.123
ENSMUSG00000101447	0.296845	0	0	0	0	0	0	0	0	0	0.242411	0	0	0	0	0	0	0	0	0	0	0	0	1.32617	8.59135	16.5662	7.49134	10.8268	20.0575	10.4874	2.65903	7.72225	5.59571	11.3996	8.02259	0	3.99789	14.1369	0	1.17959	3.32629	7.32421	12.234	28.3848	14.5936	5.21884	0	4.00711	4.34281
ENSMUSG00000094968	0	0	0	0	0	0	0	0	0	0	0	0	0	0	0	0	0	0	0	0	0	0	0.42906	3.97851	6.44351	0	7.49134	10.8268	23.1433	14.4201	13.2952	9.65282	25.1807	29.9239	6.41807	5.92474	15.9916	14.1369	0	1.76938	6.65259	2.4414	2.71866	0	31.6194	3.47923	2.84289	0	2.89521
ENSMUSG00000026107	3.56214	1.70924	2.64611	1.59299	4.23667	3.3193	3.28132	3.19247	2.84205	1.05003	4.3634	3.48506	2.53678	1.10239	3.70153	0.907421	3.1621	3.33344	2.29356	5.63536	1.25693	2.03348	0	15.9141	8.59135	11.0441	0	14.4357	13.886	14.4201	3.98855	17.3751	15.3882	2.8499	4.81355	23.6989	11.9937	11.7807	4.42163	23.5918	0	9.76561	33.9833	7.09619	29.1872	8.69807	36.9576	4.00711	15.9236
ENSMUSG00000099413	4.45267	6.26722	4.15818	5.73477	7.626	2.21287	8.65075	5.18776	9.04289	3.50011	14.0599	7.35736	7.97274	8.81915	11.1046	11.1159	9.17008	5.3335	7.58639	7.51382	6.28465	8.71492	6.86496	1.32617	4.29568	5.52206	0	3.60892	16.9718	5.24369	2.65903	3.86113	1.39893	8.5497	3.20904	5.92474	3.99789	2.35614	4.42163	4.71836	3.32629	2.4414	8.15599	3.5481	2.43226	8.69807	0	4.00711	7.23801
ENSMUSG00000018417	12.7643	8.54621	9.07239	14.6555	12.9924	8.85148	6.86094	20.352	18.3441	12.2504	14.5447	12.7786	12.6839	7.71675	15.5464	10.2085	16.4429	16.6672	16.7606	24.8895	10.0554	19.4633	9.43933	23.8711	15.0349	38.6544	22.474	25.2625	10.8002	9.17645	11.9657	10.6181	5.59571	4.27485	8.02259	0	11.9937	32.986	19.8973	27.1306	14.9683	12.207	35.3426	17.7405	9.72906	8.69807	28.4289	4.00711	20.2664
ENSMUSG00000101724	0	0	0	0	0	0	0	0	0	0	0	0	0	0	0	0	0	0	0	0	0	0	0	0	2.14784	0	0	0	0	0	0	0	0	0	0	0	0	0	0	0	0	0	1.35933	0	0	0	0	0	0
ENSMUSG00000062939	11.5769	13.6739	22.681	22.9391	23.7253	11.0643	25.9523	15.5633	17.569	19.6006	24.4835	22.0721	24.643	14.3311	17.027	16.1067	12.3322	18.6673	11.1149	24.8895	2.51386	15.1059	14.588	17.2402	12.887	11.0441	7.49134	18.0446	44.7437	5.24369	23.9313	15.4445	18.1861	11.3996	9.62711	29.6237	27.9852	7.06843	2.21081	8.25713	4.98944	26.8554	21.7493	10.6443	17.0258	22.615	8.52868	24.0426	7.23801
ENSMUSG00000101628	5.64005	3.98823	2.2681	4.46038	4.23667	1.10643	2.38641	2.99294	5.42573	3.85012	3.87858	3.09783	2.53678	3.30718	2.59107	4.99081	2.52968	4.00013	3.35213	2.58288	1.25693	3.19547	2.57436	3.97851	2.14784	5.52206	0	0	12.3431	1.31092	3.98855	7.72225	1.39893	1.42495	1.60452	0	11.9937	0	4.42163	3.53877	1.66315	0	2.71866	3.5481	4.86453	0	2.84289	12.0213	2.89521
ENSMUSG00000026104	5.64005	2.27899	1.89008	1.59299	2.542	2.21287	0.298302	1.59623	2.84205	0	0	0.774459	0	1.10239	0.370153	4.5371	1.26484	3.33344	2.82284	2.58288	1.25693	0.290497	0.858121	0	0	5.52206	0	0	6.17155	3.93276	0	0	0	0	0	0	0	0	4.42163	1.76938	0	0	0	0	0	0	0	8.01421	1.4476
ENSMUSG00000026103	0.890534	1.1395	0.756033	0.955795	1.12978	1.10643	3.28132	0.997646	0.258368	1.40004	0.727234	0.774459	0.724794	1.10239	0	0.907421	0	0	0.705711	0.469614	1.25693	1.16199	2.1453	19.8926	6.44351	16.5662	3.74567	14.4357	3.08577	6.55461	2.65903	5.79169	15.3882	14.2495	3.20904	0	3.99789	14.1369	30.9514	30.0795	4.98944	2.4414	6.79666	0	17.0258	5.21884	14.2145	0	14.476
ENSMUSG00000002881	6.23374	8.54621	12.4745	11.7881	23.4429	1.10643	8.94905	5.98587	10.8515	8.05026	10.4237	11.6169	5.79835	7.71675	4.07168	10.4353	8.22145	6.66688	9.70352	10.8011	6.28465	7.84343	3.43248	7.95703	8.59135	5.52206	18.7284	14.4357	12.3431	5.24369	10.6361	5.79169	15.3882	21.3742	24.0678	0	11.9937	21.2053	26.5298	17.104	8.31573	14.6484	12.234	3.5481	7.29679	12.1773	11.3716	12.0213	17.3712
ENSMUSG00000043015	3.26529	2.84874	2.64611	3.18598	3.95422	1.10643	1.78981	5.18776	3.10042	2.45008	6.54511	2.71061	3.26157	3.30718	5.18214	4.99081	1.26484	1.33338	2.64642	3.2873	1.25693	5.22895	3.00342	0	0	0	0	0	0	0	0	1.93056	1.39893	0	0	0	0	0	0	0	4.98944	4.88281	1.35933	0	0	0	0	0	0
ENSMUSG00000041439	2.07791	2.27899	3.78016	1.27439	9.88556	4.42574	2.98302	4.7887	3.35879	2.10007	3.63617	6.5829	10.1471	8.81915	5.5523	6.5788	4.42694	3.33344	7.76282	6.33979	3.77079	7.26243	5.57778	2.65234	4.29568	5.52206	7.49134	7.21785	4.62866	0	6.64758	6.75697	6.99464	2.8499	3.20904	0	0	0	13.2649	5.30815	3.32629	4.88281	6.79666	7.09619	4.86453	1.73961	8.52868	0	5.79041
ENSMUSG00000026102	0	1.70924	0	0.637197	0	0	1.19321	1.3967	1.55021	1.05003	1.21206	1.16169	0.362397	0	0	0	1.26484	0.666688	0.352855	0.469614	0	0.290497	0.858121	0	0	0	0	0	0	0	0	0	0	0	0	0	0	0	2.21081	0	0	0	0	0	0	0	0	0	0
ENSMUSG00000041426	0	0.569748	0.756033	4.77897	0.564889	0	0.596604	0.798116	0.775105	0	0.727234	0	0.724794	0	0.740306	0.226855	0.31621	0	0.352855	3.2873	0	0	0.858121	1.32617	2.14784	0	0	3.60892	0	0	1.32952	0	2.79786	0	0	0	0	2.35614	0	4.12856	0	0	0	0	0	0	2.84289	4.00711	1.4476
ENSMUSG00000043629	5.3432	3.98823	2.64611	6.37197	5.93133	4.42574	8.65075	5.38729	10.0764	8.40027	9.45404	4.25952	7.61034	3.30718	7.40306	8.39364	4.11073	7.33356	7.76282	12.9144	3.77079	12.2009	8.58121	9.2832	0	5.52206	0	10.8268	6.17155	3.93276	1.32952	5.79169	2.79786	4.27485	3.20904	17.7742	0	0	4.42163	6.48774	4.98944	9.76561	2.71866	0	7.29679	13.9169	5.68579	0	1.4476
ENSMUSG00000026098	40.074	40.4521	47.6301	37.5946	41.8018	54.2153	49.8164	36.3143	48.0565	51.8016	34.6648	49.9526	53.6348	24.2527	31.463	40.8339	33.202	38.0012	33.6977	48.1354	31.4232	31.6642	41.1898	1.32617	0	0	0	3.60892	9.25732	2.62184	1.32952	5.79169	4.19679	14.2495	0	0	3.99789	2.35614	0	0	3.32629	4.88281	9.51533	3.5481	4.86453	0	0	0	1.4476
ENSMUSG00000026097	9.79587	3.98823	7.56033	13.0625	12.71	12.1708	10.7389	12.1713	19.1192	6.65021	16.484	6.97013	8.69753	12.1263	9.25383	7.93993	11.0673	8.00025	19.7599	18.3149	8.79851	13.6534	3.43248	1.32617	0	5.52206	3.74567	0	3.08577	1.31092	0	0	2.79786	7.12475	0	0	0	0	2.21081	0	0	4.88281	0	0	0	1.73961	0	0	2.89521
ENSMUSG00000100679	5.93689	3.41849	7.56033	8.28356	6.49622	3.3193	5.07113	10.176	11.6266	7.70024	9.21163	6.97013	15.5831	3.30718	5.92245	10.6622	6.3242	8.66694	5.64569	8.92266	1.25693	4.64796	9.86839	1.32617	0	0	7.49134	0	4.62866	7.86553	5.31807	1.93056	1.39893	2.8499	4.81355	0	0	0	0	1.17959	1.66315	7.32421	2.71866	0	2.43226	0	0	0	1.4476
ENSMUSG00000026096	32.9498	21.0807	33.2654	26.4437	33.046	15.4901	27.1455	30.1289	33.0711	31.851	34.9072	34.4634	39.1389	16.5359	39.9765	29.9449	29.4075	28.6676	32.992	38.7431	16.3401	29.0497	45.0513	6.63085	10.7392	11.0441	37.4567	3.60892	20.0575	20.9747	23.9313	22.2015	11.1914	24.2241	12.8361	5.92474	19.9894	7.06843	11.0541	5.89795	26.6104	31.7382	20.39	3.5481	12.1613	6.95846	5.68579	8.01421	10.1332
ENSMUSG00000099913	81.0386	104.264	89.2119	78.0566	71.176	98.4727	75.7687	68.8375	76.2186	90.6529	62.0573	97.969	89.1497	108.035	84.7651	58.0749	71.4634	113.337	62.8083	73.7294	155.859	82.2107	90.5317	82.2226	75.1743	71.7867	93.6418	75.7874	101.831	114.05	118.327	82.0489	41.9679	94.0467	67.3897	88.8711	95.9493	47.1229	95.0649	42.4652	58.2101	117.187	59.8106	49.6734	70.5357	69.5846	73.9152	96.1706	53.5613
ENSMUSG00000026095	79.8512	103.694	88.4558	78.0566	70.0462	94.0469	75.1721	66.0441	78.2856	90.3029	61.8149	97.1946	87.7001	103.625	83.2844	58.0749	70.1986	112.004	60.6911	72.5553	152.088	82.7917	90.1027	82.2226	81.6178	77.3088	89.8961	83.0052	104.916	112.739	114.338	83.9795	46.1646	96.8966	77.0168	88.8711	91.9514	49.479	95.0649	46.5938	49.8944	109.863	62.5293	81.6062	72.9679	64.3657	76.7581	100.178	63.6945
ENSMUSG00000096141	1.78107	1.1395	1.13405	3.18598	0.564889	2.21287	1.78981	2.59388	1.29184	0.350011	0.484823	1.54892	1.81199	2.20479	0.370153	0	0.31621	1.33338	1.58785	1.40884	1.25693	1.16199	0	0	0	0	0	7.21785	4.62866	1.31092	0	0	2.79786	0	0	0	0	2.35614	2.21081	1.76938	0	0	2.71866	0	0	5.21884	2.84289	0	0
ENSMUSG00000026094	0	0	0.378016	0	0.282445	0	0	0	0.258368	0	0.242411	0	1.08719	0	0	0	0.31621	0	0	0	0	0	0	43.7636	6.44351	16.5662	0	18.0446	6.17155	3.93276	1.32952	12.5487	6.99464	1.42495	4.81355	0	0	16.493	2.21081	28.3101	3.32629	21.9726	4.078	3.5481	43.7808	0	0	4.00711	14.476
ENSMUSG00000042807	2.96845	1.1395	2.2681	3.18598	5.93133	1.10643	2.98302	3.59152	4.909	3.1501	3.87858	2.32338	3.62397	2.20479	6.66276	4.5371	1.89726	2.00006	2.82284	4.69614	3.77079	2.03348	1.28718	1.32617	4.29568	16.5662	14.9827	0	7.71444	0	1.32952	2.89584	12.5904	1.42495	3.20904	0	7.99578	16.493	2.21081	4.12856	11.642	7.32421	4.078	0	2.43226	3.47923	2.84289	8.01421	18.8188
ENSMUSG00000025983	2.07791	1.1395	1.89008	1.27439	2.542	1.10643	2.08811	1.59623	3.87552	2.80009	4.3634	1.93615	0.724794	3.30718	1.85077	2.94912	0.63242	4.00013	1.23499	0.939227	0	2.03348	0.858121	0	0	0	0	0	0	0	0	2.89584	1.39893	0	0	5.92474	0	0	0	0	0	0	1.35933	0	0	0	0	0	0
ENSMUSG00000041303	32.6529	21.0807	28.3512	35.3644	25.7025	30.9802	28.0404	35.1171	38.7552	19.9506	30.7862	32.14	23.5558	35.2766	28.8719	30.3986	21.5023	20.0006	27.3463	35.9254	11.3124	18.5918	26.1727	19.8926	12.887	11.0441	7.49134	39.6982	18.5146	14.4201	10.6361	17.3751	23.7818	7.12475	32.0904	29.6237	15.9916	9.42458	11.0541	16.5143	8.31573	19.5312	13.5933	28.3848	31.6194	36.5319	45.4863	12.0213	17.3712
ENSMUSG00000073678	20.1854	13.1042	14.7426	11.1509	11.8627	5.53217	14.9151	8.97881	9.30126	9.10029	14.5447	6.5829	13.0463	2.20479	13.3255	11.3428	11.6998	12.0004	10.7621	19.489	10.0554	12.2009	12.4427	2.65234	0	0	0	0	0	1.31092	6.64758	1.93056	4.19679	4.27485	0	0	0	0	0	0	0	2.4414	1.35933	0	0	8.69807	2.84289	4.00711	1.4476
ENSMUSG00000052331	66.7901	66.6605	61.9947	67.8614	55.924	52.0024	61.1519	44.2955	55.8075	65.4521	53.8153	76.2842	65.5939	59.5292	64.4066	49.4544	59.4474	58.0018	44.6362	50.9531	67.8742	54.0325	63.93	103.441	81.6178	93.875	63.6764	90.2231	67.887	66.857	95.7252	88.8059	57.3561	71.2475	89.853	82.9463	119.937	65.9721	103.908	112.061	96.4625	109.863	55.7326	113.539	85.1292	67.845	127.93	136.242	96.9894
ENSMUSG00000025982	78.0702	133.891	85.8097	88.2517	81.0616	129.453	88.5956	85.1989	83.4529	80.1525	82.4198	92.1606	94.2232	147.721	95.4995	69.6445	87.5901	126.004	104.445	110.594	189.796	85.9872	103.404	59.6777	77.3222	127.007	44.948	166.01	60.1726	38.0167	66.4758	78.1878	46.1646	58.4229	59.3671	118.495	71.962	98.9581	72.9568	106.753	96.4625	63.4765	73.4039	95.7986	102.155	66.1054	102.344	96.1706	69.4849
ENSMUSG00000103030	8.6085	8.54621	8.31636	3.50458	4.23667	7.74504	8.94905	2.59388	5.94247	1.75006	3.87858	4.25952	6.52315	6.61436	9.62398	2.49541	2.52968	4.00013	3.35213	3.05249	6.28465	3.48597	7.29402	0	2.14784	0	0	3.60892	12.3431	2.62184	13.2952	0.965282	1.39893	9.97465	0	0	3.99789	2.35614	6.63244	0	0	0	0	0	9.72906	8.69807	0	0	2.89521
ENSMUSG00000025981	59.3689	79.7647	62.3727	64.0383	54.5118	73.0247	70.6975	49.2837	63.0418	61.2519	55.7546	76.2842	67.4059	70.5532	79.9531	55.3527	61.3447	74.0023	56.6333	60.5802	60.3326	62.4569	76.8018	54.373	66.583	27.6103	93.6418	57.7428	54.0011	58.9915	130.293	68.535	40.5689	86.9219	62.5762	29.6237	87.9535	56.5475	57.4811	31.8489	44.905	31.7382	66.6073	92.2505	55.9421	104.377	59.7008	76.135	44.8757
ENSMUSG00000025980	46.9015	30.7664	52.1663	56.3919	40.9545	61.9603	56.6773	43.0983	38.2385	43.7514	52.6033	56.5355	55.0844	39.6862	35.9048	40.6071	54.7043	56.6684	41.6369	59.4061	51.5341	38.6361	37.7573	31.8281	17.1827	22.0882	37.4567	32.4803	35.4864	23.5966	29.2494	21.2362	26.5796	41.3235	4.81355	35.5484	39.9789	18.8492	33.1622	34.2081	28.2735	21.9726	35.3426	46.1253	19.4581	41.7508	39.8005	36.064	36.1901
ENSMUSG00000073676	61.15	86.6016	79.3834	70.0916	68.634	158.22	64.7315	47.0889	62.0084	56.3518	62.5421	69.7013	69.9426	127.878	80.3232	53.9915	68.3013	82.6693	56.4569	65.2763	93.0128	70.0099	90.1027	80.8964	111.688	82.8309	104.879	68.5695	115.717	117.983	122.316	85.9101	107.717	116.846	65.7852	53.3226	123.935	91.8896	59.6919	60.1591	76.5048	85.4491	82.9193	127.731	102.155	151.346	99.5013	140.249	72.3801
ENSMUSG00000025979	75.9922	130.472	92.236	81.5612	111.001	165.965	82.3313	76.8187	104.639	88.5528	87.7529	105.714	99.6592	199.533	105.494	94.1449	81.2659	118.67	80.451	87.8178	139.519	101.965	110.698	35.8066	53.6959	99.397	82.4047	108.268	41.658	52.4369	71.7939	53.0905	32.1754	62.6978	51.3446	77.0216	67.9641	49.479	28.7406	40.6958	29.9366	41.5039	42.1393	63.8657	97.2906	78.2827	54.015	64.1137	44.8757
ENSMUSG00000025978	0	0	0	0	0.282445	0	0.298302	0	0	0.350011	0	0	1.08719	0	0	0	0	0	0	0	0	0	0	0	0	0	0	0	1.54289	1.31092	0	0	0	0	0	0	0	2.35614	0	0	3.32629	0	0	0	0	0	0	0	0
ENSMUSG00000046994	0	0	0.756033	0.318598	0	0	0	0	0.775105	0.350011	0.242411	1.54892	0.724794	1.10239	0	2.0417	0.31621	0	1.41142	0.469614	2.51386	0	0.858121	13.2617	0	0	0	0	0	1.31092	2.65903	0	0	1.42495	0	0	3.99789	9.42458	0	9.43672	0	9.76561	2.71866	7.09619	0	0	0	12.0213	0
ENSMUSG00000099950	0.593689	0	0.378016	0	0.282445	2.21287	0	0	0	0	1.21206	1.16169	1.08719	0	0.370153	0.680565	0.31621	0.666688	1.76428	0.469614	0	0	1.28718	1.32617	6.44351	0	0	25.2625	4.62866	6.55461	0	0	11.1914	1.42495	4.81355	5.92474	3.99789	18.8492	4.42163	8.84692	4.98944	0	0	3.5481	12.1613	1.73961	5.68579	4.00711	2.89521
ENSMUSG00000038331	3.56214	6.26722	4.5362	5.09757	11.0153	5.53217	2.68472	4.58917	4.39226	2.45008	3.39376	5.03398	1.81199	3.30718	5.5523	2.49541	1.89726	3.33344	6.70425	8.92266	0	4.64796	6.00684	17.2402	19.3305	11.0441	11.237	21.6535	7.71444	5.24369	10.6361	7.72225	9.7925	8.5497	11.2316	29.6237	11.9937	4.71229	17.6865	1.17959	6.65259	2.4414	8.15599	3.5481	14.5936	8.69807	17.0574	0	7.23801
ENSMUSG00000087022	4.15583	2.84874	3.02413	3.18598	4.80156	5.53217	1.49151	3.59152	6.97594	4.20013	1.21206	5.03398	1.81199	2.20479	3.33138	1.13428	1.58105	2.66675	6.3514	4.93094	1.25693	8.42442	3.86154	5.30468	0	0	0	10.8268	0	1.31092	9.30662	0.965282	4.19679	8.5497	0	0	7.99578	0	13.2649	0	3.32629	2.4414	1.35933	0	0	1.73961	8.52868	8.01421	0
ENSMUSG00000094128	0	0	0	0	0	0	0	0	0.516736	0	0	0	0	0	0	0.226855	0	0	0	0	0	0	0	10.6094	4.29568	5.52206	11.237	25.2625	4.62866	6.55461	0	2.89584	8.39357	7.12475	8.02259	17.7742	7.99578	2.35614	2.21081	0.589795	1.66315	4.88281	9.51533	3.5481	4.86453	3.47923	2.84289	8.01421	0
ENSMUSG00000097519	0.296845	3.98823	1.89008	2.54879	3.38933	1.10643	4.47453	0.997646	2.32531	2.10007	4.12099	0.774459	0	3.30718	0.740306	1.36113	2.52968	2.66675	1.58785	4.22652	2.51386	1.45249	4.71966	1.32617	0	0	0	0	0	2.62184	0	0	1.39893	0	1.60452	0	0	0	2.21081	0	0	0	4.078	3.5481	0	0	0	0	0
ENSMUSG00000038323	10.9833	6.26722	13.6086	12.1067	17.5116	3.3193	12.827	12.9694	20.1527	18.9006	18.4233	21.6848	13.0463	9.92154	17.027	18.1484	11.6998	14.0004	14.2906	20.1934	10.0554	13.3629	15.0171	11.9355	8.59135	11.0441	18.7284	3.60892	7.71444	6.55461	5.31807	11.5834	2.79786	11.3996	8.02259	5.92474	3.99789	2.35614	28.7406	12.9755	16.6315	4.88281	10.8747	7.09619	0	6.95846	2.84289	12.0213	20.2664
ENSMUSG00000048495	22.2634	21.0807	18.5228	18.1601	23.1605	14.3836	25.654	25.1407	32.296	15.0505	16.2416	17.0381	15.2207	17.6383	21.0987	21.0975	21.5023	24.6674	22.0535	22.0718	11.3124	15.6869	24.4564	18.5664	4.29568	11.0441	18.7284	7.21785	10.8002	9.17645	7.9771	0.965282	4.19679	2.8499	4.81355	0	7.99578	18.8492	6.63244	6.48774	11.642	9.76561	4.078	3.5481	4.86453	3.47923	2.84289	20.0355	10.1332
ENSMUSG00000025971	2.96845	0.569748	1.51207	1.27439	4.51911	1.10643	1.49151	0.798116	1.03347	0.350011	3.63617	1.16169	0	3.30718	3.33138	2.0417	3.79452	2.66675	0.529283	2.11326	1.25693	0.290497	0	7.95703	0	0	3.74567	0	1.54289	0	1.32952	0	1.39893	2.8499	3.20904	11.8495	0	11.7807	0	1.76938	4.98944	2.4414	4.078	0	0	1.73961	0	0	1.4476
ENSMUSG00000038305	0.296845	0	0	0	0	0	2.68472	0	1.03347	0	2.1817	0.774459	2.17438	0	0.370153	0	0	0	0.529283	0.469614	0	0.580995	0	0	0	0	0	0	0	0	1.32952	0.965282	2.79786	0	0	0	0	4.71229	0	0.589795	1.66315	0	4.078	0	0	0	0	0	0
ENSMUSG00000054770	32.9498	27.3479	26.4611	28.3552	24.5727	18.8094	38.1826	29.7298	34.1046	38.1512	37.3313	44.5314	28.267	19.8431	34.4242	32.894	24.3482	29.3343	39.6962	43.4393	35.194	31.6642	33.4667	62.33	34.3654	49.6985	52.4394	72.1785	13.886	18.3529	10.6361	29.9237	6.99464	15.6744	46.531	29.6237	3.99789	44.7667	24.3189	80.2121	28.2735	80.5663	21.7493	24.8367	58.3743	8.69807	68.2295	96.1706	70.9325
ENSMUSG00000026039	53.1352	54.126	59.3486	57.6663	54.7942	26.5544	63.5383	45.8917	55.5492	69.3022	52.8457	68.9268	65.5939	66.1436	71.4395	54.4452	54.0719	60.0019	47.2826	54.9448	76.6727	52.58	57.9231	90.1796	66.583	143.573	71.1677	115.486	32.4006	24.9075	17.2837	45.3682	6.99464	34.1988	93.062	94.7958	7.99578	82.4651	26.5298	99.0855	48.2313	95.2147	20.39	49.6734	102.155	13.9169	113.716	124.22	99.8846
ENSMUSG00000038242	3.85898	13.1042	3.78016	10.1951	15.5344	0	2.98302	5.98587	5.6841	4.20013	10.4237	13.9403	10.8719	13.2287	7.40306	2.94912	3.79452	3.33344	1.58785	7.04421	3.77079	3.77647	5.14872	1.32617	0	5.52206	7.49134	0	3.08577	0	3.98855	0	8.39357	4.27485	4.81355	0	3.99789	4.71229	0	2.35918	9.97888	2.4414	14.9527	3.5481	2.43226	24.3546	0	0	7.23801
ENSMUSG00000079554	0	0	0	0	0.847334	0	0.298302	0	0	0	0.484823	0	0	0	2.22092	0.45371	0	0.666688	0.352855	0	0	0	0	0	0	0	0	0	0	0	0	0	0	0	1.60452	0	0	4.71229	0	1.17959	0	0	0	0	2.43226	0	5.68579	4.00711	0
ENSMUSG00000103839	0.593689	0.569748	0.756033	0.637197	2.82445	1.10643	1.78981	0.399058	3.10042	0	0.484823	0.774459	2.53678	1.10239	1.11046	2.0417	1.89726	0	0.882139	1.64365	1.25693	1.45249	0.858121	10.6094	4.29568	0	0	7.21785	7.71444	7.86553	10.6361	0	1.39893	5.6998	1.60452	0	3.99789	2.35614	0	1.76938	0	0	4.078	0	19.4581	3.47923	2.84289	0	0
ENSMUSG00000051223	37.1056	39.8823	34.7775	43.0108	28.5269	39.8316	36.6911	33.5209	36.1715	28.7009	38.0586	34.4634	44.2124	48.5053	50.711	24.9541	32.5696	31.3343	31.5806	43.2045	23.8817	31.0832	31.7505	125.986	143.905	259.537	112.37	281.496	66.3441	82.5881	38.556	75.292	51.7604	39.8986	181.31	290.312	79.9578	167.286	64.1136	119.139	91.4731	144.043	66.6073	120.635	216.471	67.845	184.788	156.277	179.503
ENSMUSG00000026034	70.9459	109.961	83.9196	73.2776	68.0691	143.836	74.2772	60.2578	71.568	77.0024	77.814	95.6456	83.7137	135.594	91.798	72.1399	75.5741	120.004	69.5125	72.3205	126.95	82.5012	90.1027	31.8281	34.3654	71.7867	37.4567	50.5249	32.4006	38.0167	11.9657	29.9237	15.3882	19.9493	35.2994	94.7958	27.9852	47.1229	19.8973	41.2856	53.2207	19.5312	13.5933	14.1924	80.2647	31.3131	73.9152	20.0355	47.7709
ENSMUSG00000026035	9.79587	5.69748	7.93834	6.37197	5.36645	5.53217	13.7219	6.58446	5.16736	10.1503	6.30269	9.68073	9.05993	13.2287	7.40306	7.93993	7.27283	6.66688	7.76282	7.04421	3.77079	6.97194	5.14872	1.32617	6.44351	5.52206	11.237	0	9.25732	7.86553	2.65903	2.89584	6.99464	1.42495	0	0	0	0	4.42163	0.589795	0	2.4414	4.078	3.5481	4.86453	1.73961	0	0	0
ENSMUSG00000026036	25.5286	26.2084	26.8392	24.2135	26.2673	36.5123	28.0404	29.3308	30.4874	26.2508	31.5135	29.8167	35.8773	20.9455	35.1645	29.2643	26.8778	26.0008	29.6399	35.4558	26.3955	23.2398	24.8855	39.7851	32.2176	38.6544	22.474	46.916	29.3149	36.7058	37.2265	40.5418	22.3829	37.0487	43.322	53.3226	23.9873	47.1229	22.1081	24.7714	21.6209	41.5039	38.0613	24.8367	82.697	41.7508	25.586	48.0853	40.5329
ENSMUSG00000026037	59.3689	75.2067	68.799	61.4895	52.5347	57.5346	55.4841	45.6922	56.5826	73.5023	50.9064	74.7353	68.1306	60.6316	68.8485	53.7647	56.9178	75.3357	43.4012	58.4669	76.6727	51.1275	57.9231	51.7207	73.0265	110.441	82.4047	75.7874	44.7437	62.9242	74.4529	62.7433	50.3614	64.1227	68.9943	77.0216	43.9768	63.6159	55.2703	43.6448	58.2101	97.6561	50.2953	113.539	58.3743	40.0111	79.601	100.178	59.3517
ENSMUSG00000085054	0	0	0	0	0	0	0.596604	0.598587	1.29184	0	1.21206	0	0.724794	0	4.07168	0.226855	0	0	0.352855	0.704421	0	0.580995	0	0	2.14784	0	0	0	0	0	1.32952	0	0	1.42495	0	0	0	0	0	2.35918	0	0	0	0	0	1.73961	0	0	1.4476
ENSMUSG00000038174	54.6194	70.079	71.0671	60.8523	56.7713	69.7054	60.5553	43.4973	57.3577	59.8519	58.4211	75.5097	73.929	70.5532	59.5946	52.8573	47.1153	90.6695	37.7555	55.6492	74.1588	64.7809	66.9334	94.1581	66.583	110.441	56.1851	119.094	72.5157	83.899	99.7138	75.292	71.3454	106.871	125.152	118.495	107.943	61.2598	75.1676	91.4182	54.8839	80.5663	80.2006	95.7986	51.0775	81.7619	65.3866	96.1706	76.7229
ENSMUSG00000026032	13.6549	10.8252	13.6086	22.9391	18.3589	24.3416	24.7591	19.9529	22.9948	17.1505	17.696	18.587	15.2207	16.5359	17.027	23.1392	15.8105	9.33363	18.5249	11.5055	15.0832	25.2733	22.7402	17.2402	10.7392	16.5662	11.237	7.21785	23.1433	14.4201	7.9771	10.6181	13.9893	17.0994	27.2768	23.6989	15.9916	18.8492	4.42163	14.1551	13.3052	24.414	16.312	14.1924	24.3226	13.9169	19.9003	4.00711	11.5808
ENSMUSG00000059647	0	0	0	0	0	0	0	0	0	0	0.242411	0	0	0	0	0	0	0	0	0	0	0	0	0	2.14784	0	0	0	0	0	0	0	0	0	1.60452	0	0	7.06843	0	0.589795	0	0	0	0	2.43226	0	2.84289	0	0
ENSMUSG00000026031	17.217	6.83697	15.1207	14.6555	15.5344	18.8094	8.94905	15.7628	17.8274	8.05026	16.7264	12.3913	10.8719	11.0239	17.3972	11.7965	17.3915	10.667	12.5264	14.0884	11.3124	13.6534	12.0137	5.30468	19.3305	0	7.49134	10.8268	10.8002	22.2857	27.9199	14.4792	22.3829	29.9239	11.2316	11.8495	31.9831	11.7807	4.42163	2.35918	6.65259	19.5312	17.6713	24.8367	14.5936	27.8338	22.7432	20.0355	8.68562
ENSMUSG00000026029	33.2466	28.4874	38.9357	33.7714	47.4507	30.9802	49.2198	41.3025	41.5973	33.6011	32.9679	34.0762	45.2996	37.4814	37.3855	38.3385	33.202	30.0009	31.0513	38.7431	33.9371	36.0217	36.0411	0	2.14784	0	0	0	18.5146	3.93276	1.32952	10.6181	1.39893	9.97465	1.60452	0	3.99789	0	2.21081	0.589795	8.31573	2.4414	4.078	0	0	12.1773	0	0	1.4476
ENSMUSG00000102719	0	0	26.8392	0.318598	0.847334	0	0	0.199529	0.516736	0	0	0.774459	1.81199	3.30718	1.48061	46.5053	10.4349	0	0.529283	0.469614	0	0	0.858121	1.32617	4.29568	0	0	0	0	6.55461	11.9657	1.93056	1.39893	89.7718	3.20904	5.92474	0	0	0	0.589795	0	0	2.71866	3.5481	7.29679	6.95846	5.68579	4.00711	0
ENSMUSG00000026028	4.74952	5.69748	4.5362	5.73477	12.9924	13.2772	12.2304	5.18776	6.97594	5.60018	10.1813	3.48506	5.43596	2.20479	1.11046	7.48622	2.21347	11.3337	6.3514	6.8094	2.51386	5.22895	9.01027	10.6094	21.4784	11.0441	3.74567	25.2625	16.9718	9.17645	2.65903	18.3404	4.19679	7.12475	16.0452	23.6989	3.99789	23.5614	26.5298	15.3347	3.32629	24.414	12.234	14.1924	9.72906	10.4377	22.7432	12.0213	17.3712
ENSMUSG00000026027	42.4488	64.9512	59.3486	52.5687	46.6033	61.9603	53.9926	37.5115	48.3149	42.3513	45.8157	38.7229	52.5476	48.5053	54.7827	40.8339	49.9611	62.6686	40.0491	50.7183	42.7356	33.9882	45.0513	57.0254	51.5481	60.7426	41.2024	50.5249	69.4299	47.1932	78.4415	54.0558	43.3668	64.1227	52.9491	59.2474	51.9725	47.1229	61.9028	61.9284	53.2207	100.098	74.7633	78.0581	68.1034	33.0527	51.1721	52.0924	30.3997
ENSMUSG00000038079	8.6085	9.68571	14.3646	10.8323	9.32067	8.85148	13.4236	8.18069	9.04289	10.1503	10.9085	17.8125	11.5967	9.92154	8.51352	8.84735	10.1187	10.0003	15.8785	11.7403	3.77079	10.1674	7.72309	0	0	16.5662	3.74567	0	1.54289	1.31092	1.32952	0.965282	0	1.42495	0	0	0	0	0	0	1.66315	0	0	0	0	5.21884	2.84289	0	1.4476
ENSMUSG00000097573	0.890534	1.1395	1.89008	1.59299	1.41222	1.10643	1.19321	0.997646	2.84205	1.40004	3.15135	3.48506	0.362397	3.30718	1.48061	0.226855	1.58105	1.33338	1.05857	1.17403	1.25693	1.74298	0.858121	2.65234	0	0	0	0	0	0	0	0	0	7.12475	0	5.92474	0	11.7807	0	0	0	0	0	0	0	0	0	0	1.4476
ENSMUSG00000079550	1.18738	1.1395	1.89008	2.23019	0.847334	1.10643	3.28132	2.19482	9.04289	1.40004	4.3634	3.09783	2.17438	3.30718	2.96122	2.72226	2.21347	0.666688	2.11713	1.87845	2.51386	2.03348	2.1453	6.63085	0	11.0441	0	0	4.62866	10.4874	9.30662	2.89584	1.39893	11.3996	8.02259	5.92474	3.99789	25.9176	8.84325	8.84692	3.32629	9.76561	5.43733	7.09619	4.86453	6.95846	2.84289	4.00711	10.1332
ENSMUSG00000026024	2.6716	2.84874	5.29223	5.09757	2.542	1.10643	5.96604	2.59388	22.478	4.20013	7.02993	13.9403	5.79835	5.51197	10.7344	11.5696	5.37557	6.00019	4.05784	38.7431	5.02772	9.00542	5.14872	17.2402	10.7392	22.0882	0	10.8268	20.0575	32.773	13.2952	10.6181	9.7925	28.499	24.0678	11.8495	7.99578	32.986	13.2649	15.3347	4.98944	24.414	17.6713	10.6443	14.5936	26.0942	5.68579	12.0213	27.5045
ENSMUSG00000026023	7.42112	5.12773	5.67025	12.1067	9.32067	3.3193	6.86094	11.5727	10.0764	6.3002	8.4844	7.35736	6.88554	5.51197	11.1046	4.5371	4.42694	2.66675	10.7621	11.7403	2.51386	5.80995	6.00684	2.65234	4.29568	0	3.74567	3.60892	0	0	6.64758	7.72225	4.19679	1.42495	9.62711	5.92474	3.99789	4.71229	0	0.589795	6.65259	2.4414	13.5933	7.09619	4.86453	5.21884	0	12.0213	0
ENSMUSG00000099922	24.0444	18.8017	25.3271	28.0366	29.6567	33.193	25.654	29.7298	33.0711	36.0511	23.9987	27.1061	35.1525	35.2766	32.9436	24.9541	25.613	18.6673	25.582	37.5691	13.8262	22.9493	33.8958	7.95703	15.0349	5.52206	7.49134	7.21785	27.772	20.9747	18.6132	18.3404	20.9839	37.0487	14.4407	23.6989	23.9873	4.71229	6.63244	12.3857	9.97888	19.5312	21.7493	7.09619	14.5936	31.3131	31.2718	28.0497	24.6092
ENSMUSG00000041075	7.12427	3.41849	3.02413	2.23019	4.80156	0	3.57962	4.7887	5.16736	3.1501	5.81787	2.71061	4.71116	2.20479	4.81199	4.08339	3.1621	2.00006	7.76282	6.8094	1.25693	6.68144	2.57436	14.5879	2.14784	0	3.74567	18.0446	0	6.55461	0	10.6181	1.39893	1.42495	16.0452	5.92474	0	18.8492	4.42163	19.4632	4.98944	12.207	1.35933	0	26.7549	1.73961	28.4289	32.0569	10.1332
ENSMUSG00000047361	29.6845	31.3361	32.5094	32.497	32.4811	25.448	26.2506	36.5138	39.5303	36.4012	28.6045	26.7188	43.1253	27.5598	24.8003	37.4311	32.5696	26.0008	26.9934	23.4807	27.6524	25.2733	33.0376	2.65234	10.7392	5.52206	0	10.8268	21.6004	7.86553	9.30662	8.68753	6.99464	11.3996	6.41807	5.92474	7.99578	9.42458	6.63244	4.71836	1.66315	4.88281	12.234	3.5481	0	6.95846	19.9003	0	8.68562
ENSMUSG00000026021	61.7437	83.7529	71.4451	65.9498	62.1378	125.027	76.3653	51.8776	66.659	74.9024	61.5725	85.1904	79.7274	125.673	80.3232	60.1166	63.242	104.003	48.5176	63.6327	85.4712	72.0433	90.1027	104.768	115.983	209.838	123.607	158.793	135.774	131.092	140.929	109.077	96.5261	125.396	129.966	148.118	143.924	164.93	66.3244	107.343	128.062	124.512	100.591	149.02	172.691	170.482	156.359	164.291	83.961
ENSMUSG00000103821	0	0	0	0	0	0	0	0	0	0	0	0	0	0	0	0	0	0	0	0	0	0	0	0	0	5.52206	0	3.60892	0	1.31092	2.65903	0	0	0	0	0	0	2.35614	0	0	0	0	0	0	0	0	0	0	0
ENSMUSG00000026020	73.3206	97.4268	85.0537	68.8172	65.2447	94.0469	71.8907	50.0818	67.9508	79.4525	63.2694	82.0926	85.1633	81.5771	82.5441	62.8389	67.0365	126.671	56.4569	69.268	133.235	71.7528	87.0992	119.355	49.4003	281.625	97.3874	184.055	67.887	52.4369	15.9542	54.0558	34.9732	66.9726	118.734	272.538	75.9599	174.355	24.3189	113.83	79.8311	95.2147	55.7326	156.116	182.42	46.9696	153.516	136.242	131.732
ENSMUSG00000077358	0	0	0	0	0	0	0	0	0.258368	0	0.969645	0	0	0	0	0	0	0.666688	0	0	0	0	0	0	0	0	0	0	0	0	0	0	0	0	0	23.6989	0	0	0	0	0	0	0	3.5481	4.86453	0	0	0	0
ENSMUSG00000067336	46.9015	52.4168	53.3003	49.0641	59.5958	39.8316	50.7113	39.5068	55.5492	31.851	52.1184	62.3439	54.3596	42.9933	59.2245	44.2368	38.2614	41.3346	37.932	51.8923	37.7079	42.4126	52.3454	26.5234	49.4003	11.0441	48.6937	25.2625	24.6862	32.773	45.2036	39.5765	19.585	35.6237	54.5536	41.4732	51.9725	47.1229	57.4811	58.9795	34.9261	43.9453	35.3426	39.0291	31.6194	36.5319	62.5437	40.0711	50.6661
ENSMUSG00000041040	42.1519	42.1613	43.4719	47.1525	47.7331	25.448	41.7623	37.9105	43.6642	44.4514	48.4823	46.4675	49.286	24.2527	51.0811	40.1534	31.621	33.3344	33.8741	44.3785	32.6802	40.3791	46.7676	49.0683	66.583	55.2206	37.4567	43.3071	49.3724	31.4621	65.1463	46.3335	20.9839	29.9239	52.9491	41.4732	43.9768	75.3966	81.8001	67.8264	39.9155	39.0625	43.4986	46.1253	38.9162	36.5319	51.1721	44.0782	26.0569
ENSMUSG00000103696	0	0	0	0	0	0	0	0	0	0	0	0	0	0	0	0.226855	0	0.666688	0.176428	0	0	0	0	0	2.14784	0	0	0	0	0	0	1.93056	0	0	0	11.8495	0	2.35614	0	0	0	0	0	0	0	0	0	0	5.79041
ENSMUSG00000026018	11.5769	5.69748	9.82843	18.7973	15.8169	6.63861	14.3185	13.1689	10.8515	15.4005	9.69645	13.1658	6.52315	5.51197	12.5852	10.4353	11.0673	13.3338	5.99854	17.3757	3.77079	11.3294	11.5846	2.65234	4.29568	0	0	14.4357	10.8002	6.55461	21.2723	9.65282	8.39357	4.27485	9.62711	17.7742	3.99789	14.1369	11.0541	4.71836	9.97888	12.207	6.79666	7.09619	9.72906	13.9169	11.3716	4.00711	13.0284
ENSMUSG00000026019	28.2002	17.6622	26.0831	25.4879	31.0689	19.9158	26.5489	24.3426	32.0377	22.0507	27.3925	30.2039	26.455	20.9455	21.839	23.5929	26.8778	28.0009	27.8756	31.9337	23.8817	26.4353	22.3111	18.5664	10.7392	16.5662	14.9827	36.0892	27.772	19.6638	6.64758	6.75697	15.3882	22.7992	30.4858	35.5484	3.99789	42.4106	17.6865	23.002	23.2841	14.6484	4.078	0	21.8904	6.95846	8.52868	16.0284	23.1616
ENSMUSG00000026017	0.890534	0	3.02413	1.27439	5.084	0	1.19321	3.59152	0.775105	0.700022	1.93929	2.32338	42.7629	1.10239	0.370153	0.680565	1.26484	0.666688	1.41142	2.11326	0	0.290497	0.858121	31.8281	2.14784	27.6103	48.6937	7.21785	18.5146	159.932	2.65903	15.4445	43.3668	5.6998	4.81355	0	71.962	21.2053	2.21081	24.7714	3.32629	24.414	32.624	0	2.43226	27.8338	11.3716	4.00711	13.0284
ENSMUSG00000073664	25.2318	21.0807	21.1689	27.3995	25.42	9.95791	32.5149	25.1407	28.4205	25.2008	29.5742	26.7188	21.7438	25.355	28.8719	19.9633	22.7671	25.3341	26.4642	39.4476	21.3678	27.3068	23.1693	13.2617	30.0697	11.0441	26.2197	14.4357	29.3149	35.3949	42.5445	18.3404	25.1807	42.7485	25.6723	17.7742	19.9894	23.5614	30.9514	24.1816	18.2946	29.2968	24.468	17.7405	14.5936	22.615	14.2145	4.00711	27.5045
ENSMUSG00000049439	7.12427	7.40672	10.5845	8.92075	16.0993	7.74504	18.4947	18.9553	9.55962	6.3002	12.8478	10.068	4.71116	11.0239	12.5852	16.7873	4.74315	9.33363	8.46853	10.0967	5.02772	7.55293	12.0137	11.9355	6.44351	0	7.49134	0	6.17155	13.1092	18.6132	12.5487	13.9893	24.2241	12.8361	11.8495	19.9894	23.5614	8.84325	10.6163	3.32629	9.76561	6.79666	3.5481	9.72906	17.3961	17.0574	0	7.23801
ENSMUSG00000026782	29.9813	18.8017	27.5952	33.7714	37.8476	19.9158	33.7081	27.535	28.9372	19.9506	21.5746	19.3615	35.1525	9.92154	30.3526	14.2919	25.613	27.3342	27.1699	18.5497	28.9094	36.3122	26.1727	9.2832	2.14784	0	11.237	7.21785	7.71444	10.4874	6.64758	8.68753	8.39357	25.6491	0	5.92474	3.99789	0	15.4757	2.35918	4.98944	0	2.71866	3.5481	4.86453	6.95846	11.3716	16.0284	2.89521
ENSMUSG00000026014	7.42112	3.41849	9.07239	7.00916	6.77867	3.3193	9.84396	7.78164	8.78452	9.80031	7.99957	7.35736	10.5095	7.71675	6.2926	4.31025	4.11073	3.33344	4.41069	10.3315	2.51386	11.3294	9.86839	3.97851	0	0	14.9827	7.21785	7.71444	10.4874	103.702	8.68753	8.39357	5.6998	11.2316	11.8495	15.9916	4.71229	8.84325	7.07754	4.98944	2.4414	20.39	10.6443	4.86453	19.1358	2.84289	12.0213	5.79041
ENSMUSG00000101188	1.48422	1.1395	1.51207	0.318598	1.97711	2.21287	2.38641	1.59623	3.35879	2.45008	1.45447	0.774459	1.81199	0	1.48061	1.36113	0.948629	2.00006	1.41142	3.99172	1.25693	1.45249	1.28718	0	2.14784	0	0	0	1.54289	0	1.32952	0	0	0	0	5.92474	0	0	0	0.589795	1.66315	2.4414	0	0	2.43226	0	0	4.00711	0
ENSMUSG00000081382	0	0	0.378016	0	0	0	0	0	0.258368	0.700022	0	0	0	0	0	0	0	0	0	0	0	0	0	3.97851	0	0	0	0	0	0	3.98855	0	0	2.8499	0	0	0	0	0	0.589795	1.66315	0	8.15599	0	0	0	0	0	4.34281
ENSMUSG00000085248	10.0927	10.2555	8.69438	8.92075	21.4658	12.1708	14.6168	12.7699	19.3776	5.60018	12.363	11.2297	5.43596	12.1263	12.5852	11.7965	12.3322	6.66688	13.4085	15.9669	8.79851	15.3964	13.3009	7.95703	4.29568	5.52206	0	0	7.71444	9.17645	3.98855	8.68753	8.39357	9.97465	0	0	11.9937	0	13.2649	4.71836	1.66315	0	2.71866	10.6443	9.72906	5.21884	2.84289	0	4.34281
ENSMUSG00000052062	5.3432	1.70924	2.2681	3.82318	9.88556	2.21287	7.45755	4.98823	5.16736	2.45008	4.84823	2.32338	6.88554	4.40957	5.18214	6.12509	3.1621	0.666688	5.29283	3.2873	3.77079	7.84343	6.00684	1.32617	0	0	0	0	1.54289	2.62184	9.30662	1.93056	2.79786	1.42495	1.60452	0	0	0	0	0	9.97888	0	1.35933	0	0	5.21884	0	4.00711	0
ENSMUSG00000025969	0.296845	0.569748	0	0	0.282445	0	0	0	1.55021	0.350011	0	0	0	1.10239	0	0	1.89726	0	0	0.704421	0	0	0	0	0	0	0	0	0	0	0	0	0	1.42495	0	0	0	0	0	1.76938	0	0	0	0	0	0	0	0	0
ENSMUSG00000040865	59.0721	76.3462	65.7749	62.1267	62.9851	52.0024	65.9247	43.2978	59.1663	61.952	54.0577	74.348	71.7546	70.5532	76.2515	53.0841	52.807	71.3356	46.4005	51.6575	65.3603	54.323	76.3727	53.0468	62.2873	82.8309	74.9134	86.6142	72.5157	77.3444	86.4186	62.7433	48.9625	52.7231	60.9717	165.893	87.9535	77.7528	66.3244	69.006	68.189	68.3593	65.2479	95.7986	63.2389	57.4073	102.344	60.1066	66.5897
ENSMUSG00000084799	14.8422	15.3832	28.7292	17.8415	27.1147	13.2772	18.4947	16.1619	19.1192	18.9006	24.9684	28.655	18.8446	12.1263	23.6898	25.1809	16.4429	20.0006	19.7599	26.768	16.3401	22.9493	21.024	2.65234	10.7392	11.0441	7.49134	28.8714	20.0575	20.9747	21.2723	16.4098	19.585	21.3742	14.4407	29.6237	27.9852	18.8492	17.6865	3.53877	19.9578	7.32421	19.0307	24.8367	12.1613	6.95846	14.2145	4.00711	8.68562
ENSMUSG00000101599	0	0	0	0.637197	0.282445	0	0	0	0	0	0	0	0.362397	0	0	0	0	0	0	0	0	0	0.42906	1.32617	2.14784	0	3.74567	0	0	0	0	0.965282	1.39893	2.8499	1.60452	5.92474	0	4.71229	0	0.589795	1.66315	2.4414	0	3.5481	0	0	0	0	1.4476
ENSMUSG00000025968	5.64005	6.26722	7.56033	7.00916	5.36645	4.42574	6.56264	5.58681	2.32531	9.10029	5.81787	4.64675	6.88554	3.30718	6.2926	8.6205	9.17008	4.00013	8.2921	15.7321	6.28465	3.77647	6.00684	9.2832	2.14784	5.52206	3.74567	3.60892	7.71444	11.7983	1.32952	0	4.19679	2.8499	4.81355	11.8495	11.9937	14.1369	15.4757	6.48774	3.32629	7.32421	8.15599	10.6443	4.86453	26.0942	2.84289	4.00711	10.1332
ENSMUSG00000025967	41.5583	57.5445	45.362	51.9315	56.2065	63.0668	54.2909	41.3025	54.5157	48.6515	47.9974	44.9186	59.4331	61.734	67.738	47.8664	64.5068	58.6685	41.1077	51.4227	43.9925	47.9321	65.2172	46.416	70.8786	93.875	101.133	72.1785	61.7155	62.9242	65.1463	33.7849	32.1754	51.2982	48.1355	71.0968	43.9768	73.0405	30.9514	36.5673	68.189	39.0625	48.936	70.9619	63.2389	130.471	68.2295	64.1137	59.3517
ENSMUSG00000064602	0.593689	0.569748	0.378016	0.637197	0.564889	1.10643	0	0.199529	0	1.40004	0	0	0.362397	0	0.370153	0	0.31621	0	0	0	0	0.290497	0.42906	0	0	0	7.49134	0	0	2.62184	1.32952	0.965282	0	0	0	0	0	0	0	0	3.32629	2.4414	2.71866	3.5481	0	0	0	0	0
ENSMUSG00000046856	60.5563	55.2655	61.9947	58.6221	57.3362	55.3217	61.4502	43.0983	60.9749	68.2522	44.1189	66.9907	58.7083	83.7819	64.4066	51.0424	48.0639	70.0022	49.2233	43.9089	75.4158	70.3004	75.9437	5.30468	8.59135	0	11.237	0	15.4289	20.9747	19.9428	15.4445	11.1914	18.5243	6.41807	0	23.9873	0	17.6865	2.35918	9.97888	17.0898	28.546	14.1924	17.0258	19.1358	5.68579	20.0355	4.34281
ENSMUSG00000086730	0.296845	0	0	0.955795	0	0	0.596604	0.199529	0	1.05003	0	0	0	0	0	0.226855	0	0.666688	0.352855	0	0	0	0	0	0	0	0	0	0	1.31092	0	0	0	0	0	0	0	0	0	1.17959	1.66315	0	0	0	0	0	0	0	0
ENSMUSG00000027520	1.18738	0	1.51207	1.27439	3.10689	2.21287	0.894905	2.19482	2.84205	1.75006	1.93929	1.16169	1.44959	1.10239	0.740306	1.81484	0.63242	0.666688	2.29356	3.5221	2.51386	0.290497	0.42906	0	4.29568	0	0	0	6.17155	2.62184	5.31807	0	0	1.42495	0	0	3.99789	0	2.21081	0.589795	4.98944	2.4414	1.35933	3.5481	2.43226	1.73961	0	0	2.89521
ENSMUSG00000025964	0	0	0	0	0	0	0	1.79576	0	0.350011	0	0	0	0	0	0	0	0	0.176428	0	0	0	0	0	0	0	0	0	0	0	0	0	1.39893	0	0	0	0	0	0	0	0	4.88281	0	0	0	0	0	0	0
ENSMUSG00000025962	14.5454	8.54621	13.2306	6.69056	19.4887	6.63861	17.0032	15.9623	23.2531	10.1503	10.6661	8.90627	7.24794	8.81915	9.62398	15.4262	11.0673	9.33363	12.3499	13.8536	10.0554	17.7203	18.8787	1.32617	2.14784	33.1323	11.237	3.60892	15.4289	7.86553	11.9657	1.93056	6.99464	2.8499	6.41807	0	0	4.71229	6.63244	4.12856	6.65259	9.76561	2.71866	3.5481	4.86453	5.21884	2.84289	8.01421	5.79041
ENSMUSG00000025959	30.8718	23.3597	21.1689	20.7089	34.7407	28.7673	22.6709	34.5185	27.387	28.7009	34.18	28.2677	35.8773	20.9455	33.6839	30.1717	21.8185	18.6673	32.2863	25.8288	30.1663	26.4353	27.4599	21.2187	32.2176	11.0441	18.7284	10.8268	13.886	17.042	27.9199	21.2362	11.1914	11.3996	16.0452	23.6989	23.9873	25.9176	24.3189	19.4632	18.2946	7.32421	25.8273	10.6443	12.1613	6.95846	8.52868	12.0213	27.5045
ENSMUSG00000097272	2.6716	1.70924	1.51207	0.637197	1.97711	1.10643	0.894905	1.99529	0.775105	1.05003	1.69688	1.54892	3.26157	0	3.70153	0.680565	0.63242	0.666688	0.882139	0.939227	0	1.45249	1.28718	3.97851	4.29568	5.52206	3.74567	3.60892	0	0	2.65903	0.965282	1.39893	2.8499	0	0	0	0	2.21081	0.589795	3.32629	0	1.35933	0	2.43226	1.73961	0	0	1.4476
ENSMUSG00000086836	12.1706	6.83697	6.8043	5.41617	8.19089	6.63861	4.17623	15.3637	9.04289	8.40027	11.6357	9.68073	9.05993	4.40957	7.77321	10.2085	5.37557	8.66694	17.6428	11.5055	8.79851	9.00542	6.00684	5.30468	2.14784	0	11.237	0	1.54289	5.24369	10.6361	7.72225	1.39893	1.42495	3.20904	5.92474	7.99578	4.71229	6.63244	2.94897	3.32629	0	8.15599	0	2.43226	3.47923	2.84289	0	7.23801
ENSMUSG00000025958	1.48422	0	3.40215	0.637197	0.282445	1.10643	1.19321	4.98823	2.32531	1.05003	1.45447	1.16169	1.44959	1.10239	2.59107	2.72226	1.58105	0.666688	2.99927	2.34807	1.25693	2.32398	2.57436	0	0	5.52206	0	3.60892	4.62866	0	2.65903	2.89584	5.59571	4.27485	0	5.92474	3.99789	0	2.21081	4.12856	4.98944	4.88281	1.35933	3.5481	7.29679	0	0	0	1.4476
ENSMUSG00000025956	0.296845	1.1395	0	0	1.97711	0	0	0	0	1.05003	0	1.16169	0	0	0.740306	0	0.63242	0	0.705711	0	1.25693	0.580995	0	0	0	0	0	0	0	0	3.98855	0	0	0	0	0	0	2.35614	2.21081	0.589795	1.66315	0	0	0	0	0	0	0	0
ENSMUSG00000087213	92.9124	136.739	122.477	109.916	133.596	211.329	124.988	105.75	136.418	107.103	106.419	139.403	144.234	231.503	128.073	118.645	87.5901	132.671	81.8625	114.586	211.164	107.775	117.133	147.205	229.819	248.493	202.266	191.273	182.061	264.806	252.608	165.063	152.483	205.193	179.706	171.817	271.856	179.067	114.962	110.881	167.978	261.23	142.73	429.32	189.717	278.338	130.773	172.306	107.123
ENSMUSG00000070871	67.3837	92.2991	75.6033	68.8172	66.092	68.5989	59.6604	47.0889	65.8839	73.5023	56.4818	84.0288	72.8418	95.9082	77.7321	49.2276	59.7637	72.6689	37.932	60.5802	71.645	60.1329	80.2343	50.3945	77.3222	55.2206	86.1504	57.7428	83.3159	107.496	119.657	66.6044	89.5314	94.0467	70.5988	47.3979	71.962	91.8896	53.0595	34.2081	61.5364	53.7109	81.5599	99.3467	51.0775	109.596	31.2718	24.0426	52.1137
ENSMUSG00000045005	0	0	1.13405	0	0	0	0	0	0.258368	0.350011	0.242411	0	0	0	0	0.45371	0	0	0.176428	0.234807	0	0	0	5.30468	2.14784	5.52206	0	0	0	2.62184	0	1.93056	1.39893	1.42495	0	0	0	14.1369	0	12.3857	1.66315	2.4414	1.35933	0	2.43226	0	2.84289	0	4.34281
ENSMUSG00000051344	4.74952	4.55798	6.04826	14.9741	12.9924	6.63861	9.54566	6.38493	10.5931	6.65021	14.7871	5.42121	10.5095	2.20479	5.5523	7.03251	4.74315	7.33356	7.40996	7.74863	7.54158	10.4579	6.86496	1.32617	8.59135	11.0441	7.49134	0	4.62866	6.55461	3.98855	2.89584	4.19679	4.27485	3.20904	17.7742	0	14.1369	17.6865	7.07754	3.32629	0	4.078	14.1924	7.29679	10.4377	2.84289	4.00711	0
ENSMUSG00000084416	0	0	0	0	0	0	0	0	0.258368	0	0	0.387229	0	0	0	0.226855	0	0	0.176428	0	0	0	0	0	0	0	0	0	0	0	0	0.965282	1.39893	0	4.81355	0	0	0	0	2.94897	1.66315	0	2.71866	0	0	0	2.84289	0	0
ENSMUSG00000025955	6.23374	5.12773	2.2681	3.82318	8.47334	4.42574	3.87792	5.58681	2.84205	3.1501	1.21206	4.64675	5.79835	15.4335	5.92245	4.99081	3.79452	1.33338	3.70498	7.27901	1.25693	2.61448	3.43248	1.32617	12.887	5.52206	3.74567	7.21785	6.17155	13.1092	10.6361	9.65282	6.99464	9.97465	0	0	7.99578	0	0	12.3857	3.32629	2.4414	12.234	10.6443	4.86453	3.47923	11.3716	0	1.4476
ENSMUSG00000090042	0	0.569748	0	0	0	1.10643	0	0	0	0.350011	0	0.387229	0	0	0	0	0	0	0.352855	0	0	0	0.42906	0	0	0	0	0	0	0	0	0	0	0	0	0	0	0	0	0	0	0	0	0	0	0	0	0	0
ENSMUSG00000070870	0	0	0	0	0	0	0	0	0	0	0	0	0	0	0	0	0	0	0	0	0	0	0	0	0	0	0	0	0	0	0	0	0	0	0	0	0	0	0	0	0	0	0	0	0	0	0	0	0
ENSMUSG00000067299	0	0	0	0	0	0	0	0	0	0	0	0	0	0	0	0	0	0	0	0	0	0	0	0	0	0	0	0	0	0	0	0	0	0	0	0	0	0	0	0.589795	0	0	0	0	0	0	0	0	0
ENSMUSG00000044429	0	0	0	0	0	0	0	0	1.29184	1.05003	1.45447	0	0.362397	2.20479	1.11046	0	0.31621	0.666688	0	0	0	0	2.1453	0	0	0	0	0	1.54289	0	0	0.965282	0	0	0	0	0	0	0	0	0	0	0	0	0	0	2.84289	0	0
ENSMUSG00000100846	0	0	0	0	0	0	0	0	0.258368	1.05003	1.21206	0	0	1.10239	0.740306	0	0.31621	0	0	0	0	0	2.1453	0	0	0	0	0	0	0	6.64758	0	4.19679	0	0	0	0	0	0	0	0	0	0	0	0	0	2.84289	0	0
ENSMUSG00000044816	0	0	0	0	0	0	0	0	0	0	0	0	0	0	0.740306	0	0	0	0	0.234807	0	0	0	0	0	0	0	3.60892	0	1.31092	7.9771	0	6.99464	1.42495	0	0	0	0	0	0	0	0	0	0	0	0	0	4.00711	1.4476
ENSMUSG00000025950	13.358	7.40672	11.7185	8.28356	14.4047	8.85148	13.4236	12.5703	24.545	11.5504	12.363	14.7147	15.5831	8.81915	11.1046	7.25937	11.3836	6.66688	19.5835	21.1326	12.5693	10.4579	7.72309	0	2.14784	0	11.237	0	7.71444	6.55461	14.6247	6.75697	11.1914	17.0994	6.41807	0	0	4.71229	2.21081	1.17959	4.98944	0	16.312	0	7.29679	15.6565	5.68579	4.00711	1.4476
ENSMUSG00000025949	11.2801	11.9647	10.2064	17.5229	16.3818	18.8094	16.7049	16.96	8.78452	12.9504	8.72681	15.8764	8.33513	5.51197	7.03291	17.0141	18.3402	12.0004	15.3492	16.6713	15.0832	14.8154	12.8718	10.6094	12.887	0	18.7284	7.21785	10.8002	3.93276	17.2837	13.5139	19.585	18.5243	14.4407	0	7.99578	16.493	28.7406	7.66733	6.65259	12.207	17.6713	28.3848	17.0258	3.47923	5.68579	20.0355	15.9236
ENSMUSG00000015222	10.3896	3.41849	12.8526	8.60215	6.77867	9.95791	15.2134	8.97881	11.1098	8.40027	11.8782	15.4892	9.05993	11.0239	11.4747	11.7965	10.1187	11.3337	9.5271	19.2542	7.54158	13.9439	10.2974	2.65234	6.44351	0	11.237	7.21785	15.4289	15.7311	17.2837	5.79169	15.3882	9.97465	11.2316	11.8495	23.9873	4.71229	6.63244	5.89795	6.65259	9.76561	17.6713	10.6443	12.1613	8.69807	2.84289	12.0213	17.3712
ENSMUSG00000055567	16.0296	13.6739	16.6327	24.2135	21.7482	15.4901	20.8811	18.3567	22.7364	13.3004	20.605	19.3615	13.4087	17.6383	21.839	13.3845	16.1267	14.6671	17.8192	23.2459	16.3401	17.7203	17.5915	3.97851	4.29568	5.52206	0	0	18.5146	23.5966	21.2723	7.72225	9.7925	7.12475	9.62711	5.92474	3.99789	2.35614	0	1.76938	11.642	7.32421	12.234	7.09619	2.43226	17.3961	2.84289	4.00711	2.89521
ENSMUSG00000026005	17.5138	7.97647	9.07239	16.2485	13.8398	6.63861	14.3185	14.7652	10.5931	13.3004	14.7871	14.7147	9.05993	3.30718	10.7344	13.6113	11.6998	14.6671	17.4663	22.5415	8.79851	11.0389	12.0137	15.9141	12.887	11.0441	14.9827	7.21785	6.17155	5.24369	11.9657	3.86113	2.79786	17.0994	1.60452	5.92474	15.9916	7.06843	2.21081	5.30815	11.642	12.207	9.51533	3.5481	26.7549	12.1773	5.68579	12.0213	1.4476
ENSMUSG00000026004	9.20219	6.26722	7.56033	14.9741	11.8627	5.53217	11.0372	13.568	11.1098	7.70024	9.45404	9.2935	10.1471	5.51197	9.99413	5.67138	10.1187	7.33356	9.5271	16.2017	6.28465	9.87691	9.86839	11.9355	8.59135	5.52206	7.49134	7.21785	15.4289	10.4874	3.98855	12.5487	6.99464	17.0994	6.41807	11.8495	7.99578	4.71229	15.4757	16.5143	18.2946	7.32421	19.0307	14.1924	7.29679	10.4377	0	8.01421	11.5808
ENSMUSG00000102776	0.296845	0	0.378016	0.955795	0.282445	1.10643	0.596604	1.59623	0.516736	1.75006	0.727234	0.387229	3.62397	1.10239	0.370153	1.36113	0.31621	0	0.705711	0.234807	0	1.16199	0.858121	2.65234	0	0	0	0	0	1.31092	0	0	0	1.42495	0	0	3.99789	0	0	1.76938	1.66315	2.4414	1.35933	0	0	1.73961	0	0	0
ENSMUSG00000026003	7.12427	7.40672	5.29223	7.32776	14.1222	2.21287	10.4406	9.37787	5.42573	5.95019	9.21163	8.13182	13.7711	8.81915	5.92245	7.71308	10.4349	4.00013	7.40996	12.4448	12.5693	8.71492	5.57778	1.32617	0	0	0	0	6.17155	5.24369	0	2.89584	5.59571	8.5497	1.60452	5.92474	0	0	2.21081	2.35918	1.66315	0	2.71866	0	9.72906	6.95846	8.52868	0	2.89521
ENSMUSG00000026000	14.8422	15.9529	11.3405	20.3903	17.5116	11.0643	12.5287	17.5586	19.636	14.0004	10.4237	13.9403	17.3951	13.2287	14.0658	19.0558	13.9132	18.6673	17.6428	8.45305	3.77079	22.0778	18.0205	22.5449	19.3305	0	22.474	18.0446	40.1151	31.4621	33.2379	23.1668	25.1807	41.3235	19.2542	17.7742	7.99578	14.1369	11.0541	18.2836	36.5892	17.0898	28.546	24.8367	2.43226	15.6565	8.52868	4.00711	13.0284
ENSMUSG00000025997	3.85898	1.70924	0.756033	4.14178	9.32067	0	4.47453	2.79341	3.87552	3.50011	1.93929	3.87229	0.724794	2.20479	0.370153	2.94912	1.89726	1.33338	1.41142	3.05249	1.25693	5.22895	4.71966	1.32617	0	0	0	0	1.54289	0	0	0	2.79786	0	0	0	0	0	2.21081	4.71836	1.66315	2.4414	5.43733	0	4.86453	0	2.84289	4.00711	2.89521
ENSMUSG00000026196	32.6529	33.0454	46.496	43.648	47.1682	43.1509	42.6572	38.7086	42.114	39.9013	44.3613	59.2461	49.6484	35.2766	48.1199	32.2134	37.9452	43.3347	41.9898	43.4393	42.7356	29.3402	47.6257	5.30468	10.7392	0	11.237	21.6535	21.6004	10.4874	26.5903	5.79169	2.79786	5.6998	19.2542	0	15.9916	7.06843	13.2649	6.48774	9.97888	0	28.546	24.8367	19.4581	15.6565	8.52868	12.0213	7.23801
ENSMUSG00000026192	32.3561	12.5344	17.3888	21.0275	17.2291	11.0643	26.5489	19.1548	18.0858	29.4009	26.1804	21.6848	27.9046	23.1503	20.3584	19.5095	23.3995	20.0006	28.9341	34.7514	20.1109	15.6869	18.4496	9.2832	4.29568	5.52206	7.49134	7.21785	4.62866	13.1092	10.6361	15.4445	4.19679	12.8245	8.02259	0	3.99789	11.7807	8.84325	10.6163	9.97888	9.76561	13.5933	7.09619	9.72906	5.21884	17.0574	0	8.68562
ENSMUSG00000026193	2.37476	0	0	2.86738	0.282445	23.2351	3.57962	2.59388	1.55021	0	1.93929	0	2.17438	1.10239	2.59107	2.26855	1.26484	0.666688	2.46999	4.46133	1.25693	0.580995	1.28718	5.30468	0	5.52206	14.9827	0	3.08577	6.55461	1.32952	11.5834	4.19679	7.12475	6.41807	5.92474	3.99789	0	8.84325	7.66733	6.65259	7.32421	5.43733	0	7.29679	6.95846	5.68579	4.00711	8.68562
ENSMUSG00000073652	0	0	0	0	0	0	0	0	0	0	0	0	0	0	0	0	0	0	0	0	0	0	0	0	0	0	7.49134	0	0	0	0	0	0	0	0	0	0	0	0	1.17959	0	0	0	0	2.43226	0	0	0	0
ENSMUSG00000101848	10.3896	15.9529	7.93834	11.7881	6.77867	2.21287	14.3185	10.9741	8.26778	6.65021	8.4844	15.1019	6.88554	6.61436	11.4747	7.93993	8.85387	4.00013	11.6442	11.5055	7.54158	4.93845	6.00684	0	4.29568	0	0	7.21785	15.4289	15.7311	10.6361	19.3056	8.39357	17.0994	1.60452	0	11.9937	4.71229	15.4757	11.7959	11.642	17.0898	21.7493	3.5481	12.1613	0	0	12.0213	2.89521
ENSMUSG00000039395	1.48422	1.1395	2.2681	1.27439	2.82445	2.21287	3.28132	3.59152	4.65063	3.1501	2.66652	1.93615	0.724794	0	7.40306	5.21767	5.37557	2.00006	2.82284	4.46133	3.77079	4.35746	5.14872	1.32617	0	0	7.49134	3.60892	0	3.93276	0	4.82641	2.79786	0	0	0	0	4.71229	4.42163	4.12856	3.32629	0	4.078	0	0	0	0	4.00711	7.23801
ENSMUSG00000097131	67.0869	76.3462	71.4451	72.959	61.8553	64.1732	65.6264	45.0936	62.7835	66.5021	57.2091	80.9309	72.4794	84.8843	73.2903	56.0332	73.3607	88.0028	76.0403	65.2763	121.922	67.9764	76.8018	10.6094	15.0349	11.0441	3.74567	0	10.8002	22.2857	13.2952	19.3056	12.5904	22.7992	4.81355	17.7742	11.9937	11.7807	8.84325	14.1551	19.9578	17.0898	19.0307	3.5481	14.5936	10.4377	14.2145	0	11.5808
ENSMUSG00000026189	103.599	126.484	97.9063	101.633	107.894	219.074	118.724	104.952	114.199	84.3527	123.145	103.003	87.3377	191.816	104.383	83.2558	105.614	144.671	123.147	127.265	218.706	104.289	102.974	30.5019	70.8786	27.6103	56.1851	43.3071	84.8588	89.1427	83.7596	78.1878	72.7443	84.072	27.2768	41.4732	95.9493	49.479	30.9514	33.0285	48.2313	56.1523	63.8886	60.3176	60.8066	55.6677	45.4863	76.135	52.1137
ENSMUSG00000026188	19.5917	25.0689	26.4611	23.2577	24.0078	37.6188	27.4438	21.5491	25.3201	17.8506	34.4224	30.2039	31.8909	16.5359	27.7615	28.13	13.597	22.6674	21.3478	31.2293	15.0832	18.5918	23.1693	11.9355	12.887	5.52206	14.9827	18.0446	30.8577	9.17645	26.5903	14.4792	6.99464	5.6998	3.20904	5.92474	7.99578	4.71229	11.0541	14.1551	9.97888	7.32421	17.6713	10.6443	7.29679	10.4377	5.68579	12.0213	8.68562
ENSMUSG00000026187	61.4469	47.2891	69.177	53.8431	56.7713	48.6831	55.7824	44.495	51.932	43.7514	52.1184	61.5695	56.1715	57.3244	54.7827	52.8573	55.6529	55.3351	42.1662	50.2487	30.1663	49.9655	50.6291	1.32617	4.29568	0	0	10.8268	20.0575	6.55461	7.9771	11.5834	6.99464	9.97465	8.02259	0	3.99789	0	11.0541	4.71836	3.32629	12.207	5.43733	7.09619	4.86453	6.95846	19.9003	8.01421	15.9236
ENSMUSG00000039354	19.5917	17.6622	31.7534	28.6738	24.8551	24.3416	17.5998	19.7534	19.3776	14.0004	34.9072	14.7147	16.3079	26.4574	31.8332	23.5929	20.8698	20.0006	25.0527	24.6547	10.0554	30.5022	22.3111	1.32617	17.1827	0	0	7.21785	15.4289	13.1092	31.9084	5.79169	15.3882	14.2495	8.02259	11.8495	0	0	2.21081	6.48774	6.65259	2.4414	9.51533	3.5481	2.43226	3.47923	2.84289	20.0355	13.0284
ENSMUSG00000039342	0.890534	0	0.756033	0	0.564889	0	0	0.798116	0	0	0.727234	0	0.362397	0	1.11046	0	0	0	0	0	0	0.871492	0	0	4.29568	5.52206	0	3.60892	3.08577	5.24369	3.98855	0	6.99464	9.97465	0	5.92474	3.99789	7.06843	0	1.76938	1.66315	0	2.71866	0	4.86453	0	5.68579	4.00711	1.4476
ENSMUSG00000046330	19.5917	29.0571	21.5469	28.3552	36.1529	23.2351	23.5658	21.9482	26.8703	17.1505	22.5443	26.3316	20.6566	23.1503	19.9883	19.5095	22.7671	8.66694	15.5256	27.942	10.0554	23.5303	18.8787	118.029	120.279	331.323	127.353	411.417	74.0586	73.4116	34.5674	76.2572	46.1646	78.3722	208.587	213.291	115.939	186.135	44.2163	133.294	93.1362	170.898	85.6379	113.539	194.581	140.909	190.474	144.256	133.179
ENSMUSG00000039323	0	0	0	0	0	0	0	0	0	0	0	0	0	0	0	0	0	0	0	0	0	0	0	0	0	0	0	7.21785	0	1.31092	0	0.965282	0	0	0	0	0	0	13.2649	2.35918	3.32629	2.4414	0	3.5481	0	1.73961	2.84289	0	0
ENSMUSG00000101968	0	0	0	0.318598	0.282445	0	0	0	0.258368	0	0	0	0	0	0	0	0	0	0.882139	0	0	0	0	13.2617	12.887	27.6103	14.9827	25.2625	1.54289	20.9747	2.65903	6.75697	1.39893	0	16.0452	29.6237	3.99789	42.4106	0	17.6938	13.3052	4.88281	12.234	7.09619	43.7808	6.95846	14.2145	8.01421	20.2664
ENSMUSG00000055322	0	0	0	0	0	0	0	0	0	0	0	0	0	0	0	0	0	0	0	0	0	0	0	0	0	0	0	0	0	0	0	0	0	0	0	0	0	0	0	0	0	0	0	0	0	0	0	0	0
ENSMUSG00000026180	0.593689	0	0.378016	0.955795	1.12978	0	0.298302	0.199529	0.516736	0.350011	0.484823	1.16169	0.362397	0	0	1.36113	1.89726	0.666688	1.23499	1.17403	0	0.290497	1.28718	2.65234	8.59135	11.0441	0	0	1.54289	5.24369	1.32952	0	1.39893	1.42495	3.20904	0	0	2.35614	0	0	0	0	2.71866	3.5481	4.86453	1.73961	0	0	1.4476
ENSMUSG00000006304	57.8847	66.0907	55.5684	57.9849	53.0996	53.1089	55.1858	46.8893	56.0659	66.5021	57.6939	66.6034	68.493	70.5532	65.8873	42.8756	51.8584	68.0021	45.5183	51.4227	71.645	53.4515	55.7778	43.7636	25.7741	49.6985	56.1851	104.659	37.0293	62.9242	55.8397	54.0558	37.7711	38.4736	33.6949	35.5484	43.9768	63.6159	28.7406	73.7243	46.5681	48.8281	50.2953	63.8657	53.5098	66.1054	76.7581	56.0995	53.5613
ENSMUSG00000006299	25.2318	36.4638	43.8499	30.904	36.7178	27.6609	37.2877	25.1407	29.9707	18.2006	28.3621	29.8167	22.4686	25.355	24.06	19.9633	28.1427	24.0008	31.2277	37.0995	23.8817	29.0497	15.4462	25.1972	4.29568	16.5662	7.49134	18.0446	26.2291	17.042	15.9542	14.4792	6.99464	24.2241	14.4407	11.8495	7.99578	14.1369	17.6865	14.1551	38.2524	7.32421	23.1086	7.09619	36.484	12.1773	8.52868	16.0284	5.79041
ENSMUSG00000026179	19.8886	18.8017	19.6569	21.0275	25.42	18.8094	23.8641	21.7487	23.2531	14.3505	25.4532	22.8465	23.9182	18.7407	31.0929	26.0883	20.2374	15.3338	29.1106	25.5939	17.597	21.7873	16.7334	18.5664	15.0349	33.1323	11.237	25.2625	26.2291	24.9075	26.5903	19.3056	25.1807	34.1988	12.8361	11.8495	19.9894	16.493	8.84325	11.2061	18.2946	7.32421	23.1086	7.09619	17.0258	29.5735	25.586	12.0213	13.0284
ENSMUSG00000006301	12.7643	13.1042	12.8526	10.1951	15.5344	6.63861	14.3185	9.5774	13.9519	7.70024	14.7871	9.68073	14.8583	7.71675	12.5852	13.1576	6.3242	6.66688	15.7021	13.6188	15.0832	12.7819	9.43933	13.2617	6.44351	27.6103	14.9827	21.6535	15.4289	13.1092	3.98855	11.5834	13.9893	18.5243	9.62711	5.92474	7.99578	9.42458	26.5298	12.9755	23.2841	14.6484	8.15599	3.5481	7.29679	13.9169	14.2145	8.01421	13.0284
ENSMUSG00000103403	0	0	0	0.318598	0	19.9158	0.596604	0	0	0	0.727234	0.387229	0	0	0	6.80565	0.31621	0	0	0.234807	1.25693	0	0	5.30468	2.14784	5.52206	3.74567	10.8268	1.54289	5.24369	7.9771	6.75697	1.39893	0	4.81355	5.92474	3.99789	4.71229	0	0	0	0	6.79666	14.1924	48.6453	31.3131	17.0574	0	1.4476
ENSMUSG00000026177	0	0	0	0	0	0	0	0.199529	0	0	0	0	0	0	0	0	0	0	0	0	0	0	0	0	0	0	0	0	0	0	0	0	1.39893	0	0	11.8495	0	0	0	1.17959	0	0	0	0	7.29679	0	0	0	0
ENSMUSG00000026176	2.37476	3.98823	1.89008	0.637197	0.564889	0	3.28132	1.59623	6.71757	2.45008	2.1817	1.16169	2.89918	2.20479	2.59107	2.72226	2.21347	3.33344	2.46999	1.40884	2.51386	2.61448	3.43248	6.63085	4.29568	0	7.49134	3.60892	6.17155	13.1092	5.31807	4.82641	6.99464	9.97465	9.62711	0	0	4.71229	13.2649	10.6163	4.98944	2.4414	2.71866	3.5481	2.43226	5.21884	11.3716	4.00711	7.23801
ENSMUSG00000026175	29.6845	19.9412	26.8392	31.5412	31.0689	29.8737	25.654	23.9435	36.6883	22.4007	29.8166	27.1061	23.9182	17.6383	29.9824	25.1809	22.1347	20.6673	28.2284	35.9254	16.3401	24.4018	19.7368	29.1758	30.0697	22.0882	44.948	25.2625	55.5439	27.5294	38.556	27.0279	30.7764	19.9493	32.0904	35.5484	47.9747	49.479	37.5838	29.4897	26.6104	36.6211	25.8273	39.0291	38.9162	29.5735	19.9003	68.1208	23.1616
ENSMUSG00000033364	76.2891	78.0554	83.5416	65.3126	67.2218	80.7697	73.6806	53.8729	77.2521	78.0525	68.1176	98.3562	88.7873	109.137	86.986	61.9315	77.4714	109.337	68.8068	68.3288	103.068	67.6859	87.9574	132.617	126.722	287.147	116.116	212.926	112.631	107.496	156.883	111.007	62.9518	96.8966	206.983	148.118	87.9535	202.628	97.2758	116.19	98.1257	173.34	129.137	188.049	189.717	156.565	199.003	188.334	125.941
ENSMUSG00000103227	0	0	0	2.23019	0	0	0.298302	0	0	0	0	0	1.44959	6.61436	4.81199	2.0417	0	0	0.176428	0	0	0	0	1.32617	2.14784	33.1323	0	28.8714	6.17155	7.86553	1.32952	3.86113	0	0	8.02259	29.6237	7.99578	47.1229	6.63244	17.6938	3.32629	4.88281	1.35933	7.09619	7.29679	0	25.586	8.01421	18.8188
ENSMUSG00000026174	30.575	19.3714	20.0349	22.9391	27.962	8.85148	25.3557	28.1336	32.296	30.801	19.3929	24.7827	23.1934	9.92154	19.248	17.6947	18.3402	11.3337	28.2284	32.1685	13.8262	22.3683	15.0171	15.9141	17.1827	0	18.7284	18.0446	18.5146	9.17645	22.6018	18.3404	5.59571	15.6744	28.8813	11.8495	3.99789	9.42458	8.84325	12.3857	8.31573	14.6484	27.1866	28.3848	4.86453	6.95846	17.0574	4.00711	14.476
ENSMUSG00000026173	1.78107	0	0.378016	0.955795	1.12978	0	0	0	1.29184	2.45008	0.484823	0.774459	1.81199	0	3.33138	0.680565	3.1621	0.666688	3.1757	0	0	2.32398	7.29402	39.7851	6.44351	11.0441	22.474	36.0892	9.25732	5.24369	7.9771	5.79169	2.79786	1.42495	12.8361	41.4732	15.9916	37.6983	6.63244	45.4142	3.32629	17.0898	6.79666	17.7405	7.29679	3.47923	36.9576	12.0213	27.5045
ENSMUSG00000026135	5.04636	0	3.02413	1.59299	2.82445	0	0.894905	2.99294	3.87552	3.50011	1.69688	4.64675	2.89918	2.20479	5.18214	4.31025	6.64041	2.66675	4.58712	0.939227	1.25693	6.68144	5.57778	35.8066	17.1827	5.52206	33.711	14.4357	12.3431	9.17645	13.2952	2.89584	1.39893	1.42495	14.4407	29.6237	15.9916	18.8492	13.2649	31.8489	4.98944	4.88281	8.15599	10.6443	2.43226	3.47923	22.7432	12.0213	13.0284
ENSMUSG00000026172	0.593689	0	0.378016	0.318598	0.282445	0	1.19321	2.39435	1.29184	0.350011	0.727234	3.09783	0.724794	0	0	0.907421	0	1.33338	1.05857	0	0	2.61448	0.42906	0	8.59135	5.52206	3.74567	7.21785	1.54289	2.62184	3.98855	3.86113	4.19679	2.8499	0	17.7742	3.99789	7.06843	19.8973	0.589795	0	0	1.35933	10.6443	12.1613	6.95846	2.84289	0	4.34281
ENSMUSG00000026171	4.74952	1.1395	0.756033	1.59299	1.69467	3.3193	2.38641	2.99294	1.29184	3.50011	4.12099	3.48506	5.43596	3.30718	5.92245	2.49541	0.63242	3.33344	3.88141	3.2873	1.25693	5.22895	2.1453	0	0	0	3.74567	0	6.17155	2.62184	0	0.965282	0	0	0	0	0	0	0	0	0	0	1.35933	0	0	0	0	0	0
ENSMUSG00000033276	2.6716	0.569748	3.78016	1.27439	3.67178	3.3193	1.49151	2.19482	2.58368	2.45008	2.42411	2.32338	1.44959	0	0.740306	1.58799	2.21347	0	1.23499	3.2873	1.25693	1.74298	0.42906	1.32617	2.14784	0	0	3.60892	1.54289	1.31092	2.65903	0	2.79786	7.12475	0	0	7.99578	9.42458	2.21081	3.53877	4.98944	0	1.35933	0	4.86453	0	2.84289	0	1.4476
ENSMUSG00000033257	27.3097	29.0571	31.7534	32.497	27.962	32.0866	25.9523	27.3355	40.3054	26.2508	30.5438	29.4294	29.3542	27.5598	31.463	26.3152	25.9292	28.0009	31.4041	38.5083	32.6802	29.0497	27.8889	31.8281	30.0697	55.2206	71.1677	50.5249	37.0293	41.9495	43.8741	29.9237	34.9732	28.499	48.1355	29.6237	35.981	28.2737	55.2703	40.6958	26.6104	19.5312	38.0613	31.9329	48.6453	20.8754	28.4289	48.0853	33.2949
ENSMUSG00000033227	0	0	0	0	0	0	0	0	0	0	0	0	0	0	0	0	0	0	0	0	0	0	0	0	0	0	0	0	0	0	0	0	0	0	0	0	0	0	2.21081	0	0	0	0	0	0	0	0	0	0
ENSMUSG00000026162	10.3896	16.5227	15.4987	16.8857	23.7253	5.53217	24.7591	17.359	22.9948	11.2004	15.9991	16.6509	14.8583	8.81915	16.6569	8.84735	6.95662	11.3337	16.7606	17.1409	7.54158	10.7484	12.0137	6.63085	21.4784	16.5662	3.74567	0	38.5722	43.2604	9.30662	10.6181	13.9893	22.7992	4.81355	11.8495	47.9747	7.06843	6.63244	2.35918	29.9366	21.9726	17.6713	10.6443	7.29679	17.3961	8.52868	20.0355	8.68562
ENSMUSG00000026205	22.5602	25.6386	21.925	32.1784	32.1987	11.0643	32.2166	21.7487	28.9372	28.0009	21.5746	20.5232	26.8174	22.0479	29.2421	19.7364	22.1347	19.3339	22.4063	14.0884	12.5693	34.8597	19.3077	5.30468	0	0	3.74567	3.60892	18.5146	11.7983	17.2837	19.3056	5.59571	9.97465	4.81355	0	7.99578	2.35614	0	1.17959	6.65259	2.4414	10.8747	3.5481	0	5.21884	0	4.00711	4.34281
ENSMUSG00000033159	50.7604	47.2891	50.2762	42.6922	56.4889	45.3638	59.6604	35.9152	59.1663	39.2012	49.9367	59.2461	49.6484	65.0412	56.6334	43.5562	44.5856	50.0016	40.5784	43.4393	43.9925	47.3511	42.906	39.7851	40.8089	55.2206	48.6937	50.5249	15.4289	41.9495	45.2036	30.889	40.5689	24.2241	44.9265	17.7742	23.9873	37.6983	24.3189	58.9795	38.2524	48.8281	40.78	49.6734	43.7808	20.8754	36.9576	88.1564	52.1137
ENSMUSG00000049339	1.48422	0.569748	0.378016	0	0.564889	0	0.298302	0.598587	0.775105	0	0.969645	0.387229	0.724794	0	0	0.226855	0.948629	0.666688	0.352855	0.234807	0	0.871492	0	2.65234	0	0	3.74567	3.60892	3.08577	0	0	6.75697	4.19679	2.8499	0	5.92474	0	2.35614	6.63244	5.89795	3.32629	0	0	0	0	0	5.68579	0	2.89521
ENSMUSG00000026197	3.26529	2.84874	3.40215	2.23019	1.97711	0	5.07113	4.98823	2.06695	3.50011	3.15135	1.16169	1.81199	0	2.59107	2.49541	3.47831	4.00013	4.05784	1.64365	2.51386	1.74298	0.858121	0	4.29568	11.0441	0	0	6.17155	0	2.65903	1.93056	6.99464	2.8499	0	0	0	2.35614	4.42163	1.17959	4.98944	0	2.71866	0	0	3.47923	2.84289	8.01421	0
ENSMUSG00000026198	0.593689	1.1395	0.756033	0.955795	1.12978	4.42574	0	1.3967	2.84205	0.350011	0.727234	1.54892	2.17438	0	1.11046	0.45371	1.26484	1.33338	0.529283	1.87845	0	2.32398	2.1453	3.97851	2.14784	0	3.74567	0	6.17155	3.93276	1.32952	3.86113	0	0	0	0	3.99789	0	0	2.94897	0	2.4414	5.43733	0	0	3.47923	0	12.0213	0
ENSMUSG00000099519	4.15583	4.55798	4.15818	4.14178	2.25956	4.42574	4.47453	2.39435	7.75105	0.700022	2.90894	2.71061	3.26157	3.30718	4.44184	6.80565	4.74315	2.66675	2.64642	2.58288	5.02772	5.51945	2.57436	6.63085	10.7392	5.52206	14.9827	7.21785	12.3431	5.24369	7.9771	16.4098	2.79786	4.27485	8.02259	11.8495	11.9937	11.7807	6.63244	18.8734	4.98944	14.6484	8.15599	3.5481	7.29679	6.95846	8.52868	16.0284	7.23801
ENSMUSG00000033124	3.85898	3.41849	3.40215	3.50458	1.69467	0	4.77283	1.79576	4.909	0.350011	2.42411	1.16169	1.44959	3.30718	4.44184	7.93993	4.11073	2.66675	2.46999	0.704421	5.02772	3.19547	3.00342	3.97851	10.7392	11.0441	18.7284	10.8268	15.4289	6.55461	6.64758	17.3751	2.79786	12.8245	16.0452	11.8495	23.9873	16.493	19.8973	16.5143	4.98944	17.0898	10.8747	14.1924	17.0258	3.47923	11.3716	20.0355	13.0284
ENSMUSG00000026199	1.18738	1.1395	1.51207	2.54879	1.12978	0	0.596604	1.3967	1.80858	3.1501	1.21206	3.09783	0.724794	3.30718	4.44184	3.17597	1.89726	2.66675	3.52855	4.46133	3.77079	3.19547	1.28718	2.65234	0	0	26.2197	3.60892	6.17155	2.62184	10.6361	0.965282	4.19679	0	3.20904	11.8495	0	11.7807	0	2.35918	1.66315	2.4414	0	3.5481	0	0	8.52868	0	5.79041
ENSMUSG00000026200	0.296845	1.1395	1.51207	0.637197	0.847334	0	0.596604	0.798116	1.80858	0.350011	0.727234	1.93615	0	1.10239	1.11046	1.58799	0.31621	0.666688	2.46999	2.81768	0	1.45249	0.42906	1.32617	0	0	11.237	3.60892	4.62866	1.31092	10.6361	0.965282	4.19679	0	0	0	0	9.42458	0	0	1.66315	2.4414	0	3.5481	0	0	0	0	1.4476
ENSMUSG00000026201	11.8738	3.98823	10.5845	9.55795	10.168	2.21287	13.1253	8.77928	9.30126	5.95019	9.45404	3.87229	2.53678	5.51197	13.3255	5.44452	5.69178	7.33356	13.0556	6.33979	8.79851	6.68144	6.4359	15.9141	2.14784	16.5662	14.9827	3.60892	4.62866	2.62184	11.9657	5.79169	11.1914	5.6998	4.81355	0	11.9937	4.71229	4.42163	11.7959	14.9683	12.207	13.5933	10.6443	19.4581	6.95846	11.3716	12.0213	7.23801
ENSMUSG00000026202	18.7012	5.69748	15.1207	16.5671	12.9924	4.42574	18.4947	11.7722	17.8274	12.6004	15.7567	10.4552	6.52315	9.92154	21.4689	10.6622	14.5457	16.6672	18.5249	12.21	13.8262	13.0724	13.7299	21.2187	6.44351	27.6103	18.7284	7.21785	6.17155	5.24369	19.9428	9.65282	19.585	11.3996	4.81355	17.7742	11.9937	16.493	8.84325	18.8734	19.9578	21.9726	19.0307	10.6443	29.1872	13.9169	25.586	8.01421	7.23801
ENSMUSG00000026203	28.4971	30.7664	48.3861	31.5412	41.8018	47.5767	41.7623	31.3261	34.363	42.7014	37.5738	45.6931	38.0517	24.2527	45.899	33.1209	32.2534	32.001	24.347	38.7431	32.6802	34.8597	38.1864	6.63085	2.14784	0	3.74567	0	3.08577	14.4201	3.98855	4.82641	8.39357	12.8245	1.60452	0	11.9937	2.35614	11.0541	1.17959	1.66315	14.6484	5.43733	0	4.86453	0	5.68579	0	0
ENSMUSG00000026204	0	0	0	0.318598	0	0	0	0.199529	0	0.350011	0	0	0	0	0	0	0.63242	0	0	0.234807	0	0	0.858121	0	0	0	0	0	0	0	3.98855	0	5.59571	0	0	0	0	4.71229	0	0	0	2.4414	1.35933	0	0	0	0	0	0
ENSMUSG00000026209	2.96845	1.1395	0.756033	3.18598	1.41222	4.42574	2.38641	2.19482	2.58368	2.10007	2.1817	1.54892	0.724794	2.20479	1.85077	4.08339	3.1621	0.666688	2.11713	3.05249	0	1.74298	3.00342	13.2617	6.44351	11.0441	0	25.2625	7.71444	7.86553	1.32952	7.72225	2.79786	8.5497	1.60452	5.92474	3.99789	32.986	2.21081	11.2061	13.3052	4.88281	4.078	0	2.43226	1.73961	28.4289	0	11.5808
ENSMUSG00000033021	2.07791	1.1395	0	0	0	0	1.19321	0	0	0	0	1.16169	0	0	0.740306	0	0.948629	0	0.352855	0.704421	1.25693	0.580995	0.42906	0	0	0	0	0	0	0	0	0	0	1.42495	0	0	0	0	0	0	0	4.88281	0	0	0	1.73961	2.84289	0	0
ENSMUSG00000032997	0	0	0	0.637197	0.282445	0	0.298302	0	0.258368	0.350011	0.242411	0.774459	0	0	0	0.907421	1.26484	1.33338	0.176428	0.469614	0	2.03348	0	0	0	5.52206	0	0	0	1.31092	0	0	0	0	0	0	0	0	0	2.94897	1.66315	0	1.35933	0	0	0	0	0	0
ENSMUSG00000026213	1.48422	1.70924	0.378016	0.318598	0	0	0	1.59623	0.258368	0	0	0.387229	0	1.10239	0	0.226855	0	1.33338	0.352855	1.17403	0	0.290497	3.00342	0	0	0	0	0	0	0	0	0	0	0	0	0	0	0	0	3.53877	1.66315	0	1.35933	0	7.29679	0	0	0	0
ENSMUSG00000006576	0.593689	0	0	0	1.12978	4.42574	0	2.19482	0	6.3002	2.90894	0	0	3.30718	2.22092	2.94912	0	0.666688	0	0	1.25693	0	0.858121	0	0	0	0	0	1.54289	1.31092	0	0	1.39893	0	3.20904	0	0	0	0	1.17959	0	0	0	0	0	0	0	0	0
ENSMUSG00000100553	36.8087	14.8134	38.9357	47.4711	47.1682	44.2574	31.3217	40.9035	43.6642	57.4018	34.9072	30.5911	35.8773	20.9455	39.2362	42.8756	21.1861	32.001	21.7006	39.9172	23.8817	43.8651	30.8923	35.8066	57.9916	38.6544	37.4567	7.21785	75.6015	97.0082	78.4415	47.2988	51.7604	86.9219	52.9491	35.5484	47.9747	51.8352	35.373	35.9775	53.2207	75.6835	91.0753	53.2215	55.9421	113.075	22.7432	76.135	49.2185
ENSMUSG00000026235	66.1964	110.531	84.6757	71.366	70.0462	61.9603	77.5585	51.0795	79.0607	65.1021	55.5122	89.0627	86.9753	42.9933	81.0635	59.2092	72.0958	122.671	69.6889	72.5553	116.894	79.8868	83.6668	27.8496	15.0349	16.5662	29.9654	18.0446	30.8577	31.4621	39.8855	32.8196	9.7925	55.573	11.2316	35.5484	27.9852	2.35614	26.5298	11.7959	29.9366	26.8554	31.2646	7.09619	14.5936	26.0942	5.68579	8.01421	8.68562
ENSMUSG00000102052	15.1391	10.2555	15.8767	19.7531	21.4658	40.9381	25.9523	21.7487	25.3201	35.0011	16.9688	19.7487	32.2533	24.2527	29.9824	27.6763	19.9212	10.667	12.8792	16.4365	6.28465	19.4633	24.4564	2.65234	0	11.0441	3.74567	0	6.17155	0	0	2.89584	8.39357	5.6998	0	0	3.99789	0	0	0	0	0	1.35933	7.09619	0	5.21884	0	8.01421	0
ENSMUSG00000004872	0.890534	0	0	0	0.564889	0	1.19321	1.59623	0.258368	0	0	0	0.362397	0	1.48061	0.907421	0.31621	0	0.176428	1.17403	0	0	0	1.32617	0	0	7.49134	0	0	5.24369	0	0	5.59571	1.42495	0	5.92474	0	0	0	0.589795	1.66315	4.88281	1.35933	0	2.43226	0	0	4.00711	0
ENSMUSG00000032908	0.593689	0.569748	0.756033	0.637197	1.12978	0	1.49151	0.798116	0	0.350011	0.727234	1.16169	1.81199	0	0	2.0417	0.948629	0	0.882139	0.469614	1.25693	2.32398	1.28718	1.32617	4.29568	0	0	3.60892	6.17155	1.31092	0	0	0	0	1.60452	0	0	0	2.21081	2.35918	1.66315	2.4414	1.35933	0	0	0	0	0	0
ENSMUSG00000026245	46.6046	50.7075	39.6917	52.5687	48.5805	39.8316	45.0436	38.5091	54.5157	48.3015	42.9068	51.5015	43.85	40.7886	55.8931	43.1025	38.5776	38.6679	45.5183	45.5525	49.0202	46.7701	37.3282	29.1758	19.3305	33.1323	14.9827	18.0446	29.3149	27.5294	37.2265	35.7154	33.5743	31.3489	27.2768	41.4732	15.9916	16.493	22.1081	23.002	36.5892	14.6484	38.0613	10.6443	41.3485	27.8338	14.2145	32.0569	24.6092
ENSMUSG00000012187	0	0	0	0	0	0	0	0	0	0	0	0	0.362397	0	0	0	0	1.33338	0.176428	0	0	0	0	0	0	0	0	0	0	1.31092	1.32952	0	0	0	0	0	0	7.06843	0	4.71836	0	4.88281	0	0	4.86453	0	0	0	1.4476
ENSMUSG00000032883	84.8976	127.054	105.845	89.2075	105.917	183.668	85.9109	83.6027	113.682	104.653	86.056	101.841	104.008	202.84	105.494	85.9781	69.8824	140.004	70.5711	86.6437	189.796	86.2777	103.404	76.9179	75.1743	82.8309	86.1504	79.3963	97.2019	64.2352	83.7596	81.0837	72.7443	86.9219	67.3897	118.495	147.922	96.6019	46.4271	74.3141	59.8733	80.5663	53.014	95.7986	77.8324	113.075	85.2868	56.0995	66.5897
ENSMUSG00000079470	18.4044	21.0807	19.2788	19.7531	18.0764	16.5965	19.3896	20.1524	20.4111	16.4505	25.6956	21.2976	28.9918	22.0479	31.8332	23.5929	14.8619	21.334	22.0535	21.837	11.3124	13.9439	14.588	75.5917	36.5132	88.3529	14.9827	90.2231	10.8002	10.4874	5.31807	12.5487	8.39357	14.2495	83.4349	53.3226	7.99578	42.4106	26.5298	80.2121	43.2418	12.207	8.15599	24.8367	48.6453	12.1773	73.9152	48.0853	43.4281
ENSMUSG00000054702	1.18738	2.84874	2.64611	0.318598	1.12978	3.3193	2.38641	1.3967	1.29184	2.10007	3.15135	1.93615	0.724794	1.10239	6.2926	4.5371	2.21347	1.33338	2.99927	2.34807	0	2.03348	0.858121	3.97851	0	5.52206	3.74567	7.21785	1.54289	1.31092	1.32952	4.82641	5.59571	0	1.60452	0	11.9937	11.7807	6.63244	2.94897	3.32629	2.4414	2.71866	10.6443	0	5.21884	2.84289	4.00711	1.4476
ENSMUSG00000073643	6.53058	6.83697	6.04826	5.09757	7.34356	3.3193	3.28132	6.1854	11.1098	2.45008	7.99957	3.09783	4.34876	4.40957	3.33138	3.62968	4.11073	5.3335	8.2921	7.27901	2.51386	6.97194	1.71624	1.32617	8.59135	0	0	3.60892	3.08577	1.31092	1.32952	3.86113	6.99464	5.6998	1.60452	5.92474	0	0	2.21081	2.94897	4.98944	0	12.234	3.5481	2.43226	3.47923	5.68579	4.00711	1.4476
ENSMUSG00000026248	9.79587	15.3832	11.3405	16.5671	20.0536	8.85148	17.5998	17.9576	19.3776	17.1505	17.2112	13.1658	15.5831	13.2287	12.2151	11.1159	18.9726	7.33356	23.112	18.7845	26.3955	14.5249	12.4427	6.63085	0	0	7.49134	3.60892	1.54289	6.55461	3.98855	3.86113	2.79786	9.97465	3.20904	0	0	7.06843	6.63244	1.17959	6.65259	12.207	6.79666	3.5481	4.86453	1.73961	2.84289	8.01421	1.4476
ENSMUSG00000026249	78.6638	106.543	88.0778	78.3752	71.7409	136.091	71.2941	61.2554	66.9174	78.4025	65.9359	93.3223	86.2505	128.98	88.4666	68.2834	78.42	120.67	75.5111	81.7128	153.345	85.6967	103.833	18.5664	23.6262	11.0441	11.237	3.60892	18.5146	39.3276	47.8626	44.403	9.7925	28.499	9.62711	41.4732	27.9852	18.8492	33.1622	7.07754	38.2524	14.6484	29.9053	21.2886	26.7549	8.69807	28.4289	0	10.1332
ENSMUSG00000099552	29.0908	35.3244	35.5335	32.8156	33.046	23.2351	29.2336	31.5256	37.205	36.0511	25.938	36.7868	40.2261	22.0479	49.6005	42.4219	25.2968	29.3343	33.6977	34.7514	28.9094	38.0552	48.0548	19.8926	45.1046	33.1323	37.4567	32.4803	35.4864	28.8403	55.8397	21.2362	23.7818	45.5984	51.3446	41.4732	43.9768	18.8492	57.4811	26.5408	53.2207	56.1523	36.702	24.8367	17.0258	48.7092	42.6434	48.0853	27.5045
ENSMUSG00000043230	0.890534	1.1395	0.756033	1.59299	2.25956	0	1.78981	1.59623	1.80858	0	1.93929	1.54892	0	4.40957	1.11046	0.680565	2.52968	0.666688	1.9407	1.40884	2.51386	0.580995	0.858121	0	2.14784	0	0	0	0	2.62184	2.65903	0	0	0	0	0	0	0	0	0	0	0	0	0	0	0	0	4.00711	0
ENSMUSG00000101257	0.890534	1.70924	2.64611	0.955795	1.41222	2.21287	0	0.997646	2.06695	2.45008	0.969645	0.774459	2.53678	2.20479	4.44184	0	0	0.666688	0.176428	2.81768	2.51386	1.45249	1.28718	1.32617	0	0	0	0	0	1.31092	0	0	0	2.8499	0	0	0	0	0	0	0	0	1.35933	0	9.72906	3.47923	2.84289	0	0
ENSMUSG00000004364	7.12427	14.2437	11.3405	17.5229	18.3589	7.74504	16.7049	12.7699	10.8515	8.40027	15.0295	14.7147	13.7711	13.2287	9.99413	11.7965	14.2294	13.3338	13.9378	18.5497	7.54158	13.6534	12.8718	107.42	85.9135	248.493	183.538	209.318	33.9435	56.3696	15.9542	45.3682	20.9839	24.2241	121.943	154.043	79.9578	183.779	44.2163	117.369	58.2101	158.691	24.468	74.51	184.852	29.5735	173.417	144.256	149.103
ENSMUSG00000101722	0	0	0	0	0	0	0	0.199529	0	0.350011	0	0	0	0	0	0.45371	0	0	0.176428	0	0	0	0	23.8711	4.29568	16.5662	33.711	61.3517	6.17155	11.7983	14.6247	13.5139	2.79786	5.6998	14.4407	5.92474	3.99789	14.1369	22.1081	35.3877	18.2946	19.5312	14.9527	10.6443	24.3226	12.1773	22.7432	8.01421	34.7425
ENSMUSG00000090637	0	0	0	0	0	0	0	0.199529	0	0.350011	0	0	0	0	0	0.45371	0	0	0.176428	0	0	0	0	22.5449	4.29568	16.5662	29.9654	54.1338	4.62866	11.7983	13.2952	11.5834	2.79786	5.6998	14.4407	5.92474	3.99789	14.1369	24.3189	28.3101	16.6315	17.0898	14.9527	10.6443	24.3226	12.1773	17.0574	4.00711	31.8473
ENSMUSG00000038608	0.593689	0	2.64611	1.27439	3.10689	0	2.68472	1.19717	0.516736	3.85012	4.12099	1.54892	4.71116	1.10239	1.11046	5.21767	1.89726	0	2.82284	2.81768	0	1.45249	3.86154	2.65234	0	5.52206	3.74567	0	1.54289	1.31092	0	6.75697	0	0	0	0	0	0	0	0	0	0	2.71866	0	2.43226	1.73961	2.84289	8.01421	0
ENSMUSG00000026142	2.37476	2.84874	6.04826	6.37197	9.03822	1.10643	3.87792	2.59388	1.55021	0.700022	1.69688	2.32338	2.53678	1.10239	1.11046	1.36113	3.79452	0.666688	4.76355	1.87845	3.77079	2.61448	1.71624	0	0	0	3.74567	0	1.54289	1.31092	3.98855	0.965282	1.39893	2.8499	0	5.92474	3.99789	2.35614	0	1.76938	1.66315	0	0	0	0	0	0	0	0
ENSMUSG00000100786	7.12427	5.69748	13.2306	6.05337	10.7329	6.63861	8.94905	11.5727	8.78452	14.7005	6.06028	5.80844	10.5095	5.51197	14.8061	12.477	7.58904	9.33363	6.17497	12.6796	2.51386	8.13393	16.7334	39.7851	15.0349	38.6544	59.9307	50.5249	38.5722	22.2857	14.6247	35.7154	25.1807	34.1988	68.9943	29.6237	31.9831	65.9721	19.8973	27.1306	18.2946	29.2968	36.702	42.5772	38.9162	27.8338	45.4863	32.0569	41.9805
ENSMUSG00000096779	0	0	0.378016	0.955795	0.847334	0	0	1.59623	0.258368	1.05003	0.242411	0	0	0	1.48061	0.45371	0	0	0	0	0	0.290497	0	7.95703	2.14784	11.0441	11.237	10.8268	4.62866	0	3.98855	8.68753	0	1.42495	9.62711	11.8495	0	11.7807	6.63244	17.6938	0	4.88281	5.43733	3.5481	0	5.21884	11.3716	8.01421	4.34281
ENSMUSG00000079465	7.12427	1.70924	1.89008	3.18598	6.49622	0	2.98302	3.99058	3.10042	1.40004	4.84823	2.71061	2.53678	5.51197	2.96122	2.26855	6.64041	4.66681	6.70425	6.33979	11.3124	1.16199	4.71966	0	4.29568	0	3.74567	3.60892	6.17155	6.55461	2.65903	2.89584	1.39893	7.12475	12.8361	5.92474	7.99578	7.06843	0	0.589795	1.66315	2.4414	9.51533	7.09619	2.43226	0	14.2145	4.00711	2.89521
ENSMUSG00000097564	44.2299	37.6033	63.1287	34.4086	26.8322	29.8737	39.9724	31.9247	38.2385	40.9513	39.9979	31.3656	39.8637	33.0718	38.8661	28.13	34.7831	49.3349	26.817	25.5939	30.1663	31.0832	36.8992	3.97851	8.59135	16.5662	3.74567	10.8268	20.0575	7.86553	22.6018	8.68753	2.79786	11.3996	6.41807	0	11.9937	0	4.42163	4.12856	18.2946	12.207	20.39	10.6443	4.86453	8.69807	5.68579	12.0213	7.23801
ENSMUSG00000026150	73.3206	77.4857	85.8097	69.773	60.4431	66.3861	67.4162	46.4903	63.8169	74.9024	56.9667	72.4119	75.0162	56.2221	69.2186	49.9081	60.7123	85.336	48.5176	47.1962	90.4989	57.5185	68.6496	79.5703	83.7657	77.3088	41.2024	25.2625	77.1444	99.63	151.565	107.146	76.9411	102.596	77.0168	71.0968	71.962	68.3282	66.3244	70.7754	96.4625	146.484	114.184	124.183	58.3743	86.9807	119.402	100.178	83.961
ENSMUSG00000093782	0.593689	1.70924	0.756033	2.54879	3.67178	1.10643	1.78981	1.79576	0.258368	1.05003	1.93929	0.387229	1.44959	3.30718	1.48061	0.680565	1.89726	5.3335	1.23499	2.34807	2.51386	1.16199	2.57436	0	0	5.52206	0	0	1.54289	1.31092	0	1.93056	0	5.6998	0	0	0	0	0	0	0	0	0	0	0	3.47923	0	0	0
ENSMUSG00000026159	16.0296	28.4874	12.8526	16.5671	21.4658	7.74504	25.9523	14.9647	7.75105	18.2006	13.0902	14.3275	18.1199	15.4335	13.6957	16.3336	14.8619	20.6673	14.1142	20.663	13.8262	12.2009	20.1658	14.5879	17.1827	27.6103	7.49134	7.21785	16.9718	15.7311	11.9657	21.2362	18.1861	34.1988	19.2542	17.7742	11.9937	11.7807	17.6865	31.2591	6.65259	14.6484	25.8273	21.2886	14.5936	15.6565	19.9003	4.00711	23.1616
ENSMUSG00000038496	0	1.70924	0	0	0	0	0	0	0.258368	0	0.242411	0.387229	0	3.30718	0.370153	0.226855	0	0.666688	0	0.234807	0	0	0.42906	19.8926	6.44351	5.52206	7.49134	39.6982	9.25732	11.7983	0	9.65282	12.5904	4.27485	22.4632	5.92474	3.99789	40.0545	8.84325	49.5428	6.65259	7.32421	0	14.1924	29.1872	5.21884	34.1147	4.00711	27.5045
ENSMUSG00000053161	35.6214	25.6386	42.3378	36.0016	47.7331	34.2995	42.9555	35.9152	45.7312	31.851	42.9068	46.8547	52.1852	52.9149	52.5617	41.2876	35.0993	20.6673	40.7548	49.7791	26.3955	40.0886	48.4838	25.1972	60.1395	44.1765	63.6764	18.0446	55.5439	72.1007	57.1692	38.6113	50.3614	75.5223	51.3446	47.3979	51.9725	35.3422	22.1081	23.002	73.1785	24.414	55.7326	56.7695	60.8066	114.815	14.2145	28.0497	52.1137
ENSMUSG00000045658	5.93689	6.83697	10.5845	17.2043	13.8398	3.3193	14.0202	8.77928	16.2772	16.8005	7.99957	18.1998	14.1335	6.61436	12.2151	19.0558	6.00799	7.33356	8.82139	12.21	3.77079	4.06696	20.1658	15.9141	10.7392	5.52206	0	18.0446	20.0575	10.4874	6.64758	3.86113	6.99464	17.0994	0	0	3.99789	9.42458	8.84325	5.89795	6.65259	4.88281	13.5933	7.09619	4.86453	8.69807	14.2145	8.01421	5.79041
ENSMUSG00000026219	69.4617	97.4268	86.1877	75.1892	69.7638	162.646	82.3313	53.2743	71.8264	76.3024	78.2989	90.2244	79.7274	142.209	84.7651	65.1074	74.9417	120.67	71.9825	66.2155	140.776	73.7863	91.3898	168.424	204.045	237.448	206.012	303.15	128.06	140.269	204.746	184.369	121.707	138.22	184.52	201.441	219.884	155.506	148.124	119.139	146.357	251.465	127.777	408.031	148.368	189.618	210.374	244.434	167.922
ENSMUSG00000103505	0	0	0	0	0	0	0	0	0	0	0	0	0	0	0	0	0	0	0	0	0	0	28.747	0	6.44351	0	0	0	0	0	0	0.965282	0	0	0	0	0	0	0	0	0	0	0	0	0	0	0	0	0
ENSMUSG00000104503	0.296845	0	1.89008	0.955795	0.847334	1.10643	0.596604	1.3967	1.55021	0	1.45447	0.387229	0.724794	1.10239	1.11046	1.58799	1.58105	0	0.705711	0.234807	0	0.290497	0.42906	5.30468	4.29568	0	0	0	3.08577	1.31092	0	0	2.79786	4.27485	1.60452	5.92474	0	4.71229	2.21081	0.589795	1.66315	2.4414	6.79666	0	4.86453	6.95846	2.84289	0	0
ENSMUSG00000073633	6.23374	3.98823	7.56033	5.09757	8.19089	6.63861	11.6338	10.9741	11.3682	8.05026	5.81787	5.03398	5.79835	4.40957	19.9883	8.6205	9.17008	4.00013	6.3514	8.45305	2.51386	7.26243	8.58121	29.1758	17.1827	11.0441	41.2024	21.6535	24.6862	27.5294	18.6132	11.5834	13.9893	18.5243	40.1129	53.3226	11.9937	32.986	13.2649	22.4122	9.97888	12.207	14.9527	7.09619	46.213	24.3546	45.4863	40.0711	50.6661
ENSMUSG00000026220	0	0	0	0	0	0	0	0	0	0	0	0	0	0	0	0	0	0	0	0	0	0	0	0	0	0	0	0	0	1.31092	0	0	0	0	0	0	0	2.35614	2.21081	0	0	0	0	0	0	0	0	0	0
ENSMUSG00000099693	4.45267	5.69748	3.78016	4.14178	5.084	1.10643	4.47453	3.79105	6.45921	3.85012	2.66652	3.48506	6.52315	4.40957	5.5523	4.31025	4.42694	6.00019	5.64569	3.05249	2.51386	5.80995	8.58121	9.2832	2.14784	0	11.237	7.21785	7.71444	23.5966	5.31807	18.3404	1.39893	14.2495	9.62711	35.5484	31.9831	11.7807	0	0	6.65259	2.4414	5.43733	3.5481	14.5936	26.0942	2.84289	8.01421	5.79041
ENSMUSG00000052477	60.2595	39.8823	49.5202	52.8873	58.7485	29.8737	64.1349	39.5068	43.6642	51.4516	51.876	51.5015	44.2124	58.4268	46.2691	42.8756	59.4474	64.6687	46.5769	42.5	64.1034	71.1718	51.0582	46.416	25.7741	149.096	86.1504	104.659	38.5722	49.815	31.9084	40.5418	22.3829	39.8986	62.5762	130.344	67.9641	87.1774	24.3189	12.3857	6.65259	14.6484	27.1866	7.09619	87.5615	19.1358	11.3716	28.0497	102.78
ENSMUSG00000089844	3.26529	5.69748	5.29223	7.32776	6.77867	3.3193	7.45755	11.7722	9.55962	5.95019	4.3634	7.74459	6.16075	2.20479	7.77321	5.44452	4.74315	2.00006	4.05784	5.16575	1.25693	4.93845	6.86496	46.416	8.59135	38.6544	11.237	32.4803	7.71444	14.4201	17.2837	22.2015	22.3829	21.3742	35.2994	23.6989	23.9873	40.0545	33.1622	20.053	6.65259	21.9726	16.312	24.8367	19.4581	15.6565	17.0574	4.00711	43.4281
ENSMUSG00000072109	67.9774	55.8353	63.1287	68.18	65.2447	49.7895	69.5043	49.0842	46.5063	60.9019	56.9667	63.1184	59.4331	82.6795	64.4066	50.135	68.9337	92.6696	49.2233	56.8233	80.4435	75.2388	69.0787	15.9141	6.44351	5.52206	41.2024	14.4357	20.0575	28.8403	33.2379	10.6181	12.5904	44.1734	27.2768	65.1721	59.9683	16.493	4.42163	11.7959	9.97888	9.76561	13.5933	10.6443	17.0258	17.3961	19.9003	4.00711	14.476
ENSMUSG00000089716	2.07791	3.41849	5.67025	1.91159	3.67178	0	3.87792	4.38964	3.10042	2.45008	2.42411	4.64675	4.71116	2.20479	1.48061	3.17597	2.21347	0.666688	3.52855	3.99172	2.51386	2.90497	3.43248	13.2617	8.59135	16.5662	29.9654	14.4357	15.4289	7.86553	2.65903	9.65282	6.99464	14.2495	14.4407	5.92474	7.99578	30.6299	4.42163	6.48774	3.32629	4.88281	0	0	38.9162	5.21884	2.84289	12.0213	18.8188
ENSMUSG00000090252	0	0	0	0	0.282445	0	0	0.598587	0.258368	0.350011	0	0	0	0	0.370153	0.680565	0	0	0.176428	0.469614	0	0.871492	0	1.32617	8.59135	16.5662	14.9827	21.6535	7.71444	2.62184	2.65903	4.82641	6.99464	4.27485	17.6497	11.8495	7.99578	7.06843	2.21081	1.17959	1.66315	0	0	0	4.86453	0	0	0	21.714
ENSMUSG00000079455	8.31165	28.4874	34.7775	44.2852	36.1529	23.2351	34.0064	32.5232	39.7887	38.8512	10.6661	29.8167	33.7029	25.355	44.0482	34.482	10.1187	6.66688	14.8199	15.4973	6.28465	7.55293	40.7607	167.098	79.47	254.015	104.879	396.982	58.6297	81.2771	59.8283	103.285	78.34	69.8225	205.378	296.237	67.9641	188.492	88.4325	110.881	33.2629	75.6835	23.1086	35.481	226.201	29.5735	142.145	80.1421	162.132
ENSMUSG00000089937	0	0	0.378016	0.637197	0	0	0.596604	1.3967	1.03347	0.350011	0	0	0	0	0.370153	0	0.31621	0.666688	0.705711	0	0	0	0	3.97851	0	0	7.49134	18.0446	1.54289	1.31092	1.32952	9.65282	5.59571	0	8.02259	5.92474	0	4.71229	0	5.30815	11.642	7.32421	0	0	9.72906	1.73961	0	4.00711	8.68562
ENSMUSG00000101751	0.296845	0	0	0.318598	0.282445	0	0	0.399058	0.258368	0	0.484823	0.387229	0.362397	3.30718	0.740306	0	0	0	0.176428	0	1.25693	0.580995	0	3.97851	4.29568	5.52206	0	0	3.08577	1.31092	0	2.89584	1.39893	0	3.20904	11.8495	0	4.71229	0	1.76938	11.642	9.76561	5.43733	7.09619	14.5936	1.73961	0	0	5.79041
ENSMUSG00000089714	0.296845	0	0	0.318598	0.282445	0	0	0.399058	0.258368	0	0.484823	0.387229	0.362397	3.30718	0.740306	0	0	0	0.176428	0	1.25693	0.580995	0	3.97851	4.29568	5.52206	0	0	3.08577	1.31092	0	2.89584	1.39893	0	3.20904	11.8495	0	4.71229	0	1.17959	11.642	9.76561	4.078	7.09619	14.5936	1.73961	0	0	5.79041
ENSMUSG00000094127	10.3896	6.83697	7.93834	8.28356	14.1222	5.53217	12.827	8.77928	15.5021	6.3002	6.06028	9.2935	8.33513	9.92154	9.25383	9.75477	18.3402	13.3338	10.5857	3.75691	13.8262	23.8208	8.58121	18.5664	8.59135	11.0441	14.9827	10.8268	15.4289	26.2184	11.9657	31.8543	12.5904	18.5243	24.0678	11.8495	27.9852	21.2053	8.84325	5.89795	28.2735	7.32421	16.312	24.8367	4.86453	19.1358	0	12.0213	13.0284
ENSMUSG00000070034	90.8345	116.229	111.893	96.5353	99.4205	175.923	100.528	68.8375	113.94	88.9028	107.631	104.552	104.37	176.383	86.986	59.8898	107.828	158.005	96.8588	144.406	182.255	107.484	100.4	181.685	111.688	314.757	153.572	526.903	120.345	173.042	95.7252	138.035	120.308	131.095	221.423	260.688	95.9493	214.409	121.595	80.2121	93.1362	129.394	73.4039	145.472	233.497	92.1996	99.5013	180.32	165.027
ENSMUSG00000070031	2.96845	0.569748	1.89008	2.54879	0.282445	0	3.57962	5.38729	2.84205	2.10007	7.75716	1.16169	2.89918	3.30718	2.22092	2.72226	3.79452	3.33344	5.82211	6.57459	2.51386	4.35746	3.00342	37.1328	23.6262	33.1323	14.9827	64.9606	18.5146	18.3529	2.65903	27.9932	13.9893	4.27485	62.5762	35.5484	7.99578	54.1913	17.6865	11.2061	6.65259	7.32421	4.078	3.5481	36.484	3.47923	17.0574	12.0213	31.8473
ENSMUSG00000073628	0.890534	0	0.378016	0.955795	0	0	0	0.798116	0.516736	0	0.969645	0	0	1.10239	0	0	0.31621	0	0.176428	0.234807	0	0.290497	0	0	2.14784	0	0	3.60892	0	0	0	0.965282	2.79786	0	1.60452	0	0	2.35614	2.21081	4.12856	0	0	0	0	2.43226	0	0	0	0
ENSMUSG00000090246	0	0	0	0.318598	0	0	0.596604	0.399058	0	0	0	0	0	1.10239	0	0	0	0	0	0	0	0.290497	0	2.65234	0	5.52206	0	7.21785	4.62866	2.62184	0	0	1.39893	1.42495	6.41807	0	3.99789	2.35614	0	0	1.66315	0	0	0	0	0	0	4.00711	0
ENSMUSG00000026222	0.890534	1.70924	1.13405	2.86738	0.847334	2.21287	0.596604	1.3967	1.80858	0	0.484823	1.54892	1.44959	2.20479	2.59107	2.94912	0.948629	0	1.23499	0.939227	1.25693	2.03348	0.42906	7.95703	0	0	7.49134	0	0	1.31092	1.32952	0.965282	5.59571	0	0	0	3.99789	0	0	0.589795	3.32629	0	4.078	0	0	1.73961	2.84289	0	2.89521
ENSMUSG00000052760	0	0	0	0.318598	0	0	0	0	0	0	0	0	0	0	0	0	0.31621	0	0	0	0	0	0.42906	2.65234	6.44351	0	3.74567	3.60892	0	0	1.32952	0	1.39893	0	3.20904	0	3.99789	9.42458	6.63244	2.35918	1.66315	0	1.35933	3.5481	7.29679	1.73961	0	0	1.4476
ENSMUSG00000036707	10.0927	10.8252	7.18231	15.2927	18.6413	7.74504	13.7219	12.5703	13.6935	12.9504	6.78752	12.3913	10.1471	7.71675	12.2151	15.1993	13.597	19.3339	16.9371	22.3067	10.0554	13.6534	9.01027	70.2871	36.5132	66.2647	63.6764	68.5695	32.4006	34.084	39.8855	53.0905	41.9679	39.8986	81.8304	47.3979	39.9789	80.1089	46.4271	86.6998	46.5681	70.8007	36.702	67.4138	72.9679	52.1884	90.9726	60.1066	50.6661
ENSMUSG00000026223	0.593689	0	0	0	0.847334	0	0	0	0	0.350011	0	0	0	0	0	1.13428	0.31621	0.666688	0.529283	0.234807	0	0	1.28718	0	0	0	0	0	0	0	0	0	0	0	0	0	0	0	0	0	0	4.88281	0	0	0	0	0	0	0
ENSMUSG00000026229	53.1352	46.1496	39.6917	50.0199	46.6033	38.7252	45.3419	46.4903	45.4728	55.3018	49.4519	66.9907	67.4059	48.5053	49.2304	46.0516	50.5936	46.6681	41.4605	53.0663	72.9019	56.647	43.3351	26.5234	17.1827	55.2206	29.9654	18.0446	21.6004	15.7311	31.9084	31.8543	27.9786	27.074	22.4632	35.5484	3.99789	35.3422	22.1081	33.6183	33.2629	21.9726	27.1866	17.7405	48.6453	20.8754	51.1721	20.0355	41.9805
ENSMUSG00000077274	0	0	0	1.27439	0.282445	0	0	0.399058	0	0	0	0	0	2.20479	0.370153	0	0	0	0.882139	0.469614	0	0	0	0	0	0	0	0	3.08577	0	0	0.965282	1.39893	0	0	0	0	0	0	0	1.66315	0	0	3.5481	0	0	0	0	0
ENSMUSG00000103272	0	0	0	0	0	0	0	0.199529	0	0.350011	0	0	0	0	0	0	0.31621	0	0.176428	0	0	0	0	0	0	0	0	0	1.54289	0	1.32952	0	0	0	1.60452	0	0	0	0	1.76938	0	0	1.35933	0	0	0	0	0	2.89521
ENSMUSG00000094638	5.04636	5.12773	3.02413	3.82318	5.084	1.10643	1.78981	4.38964	2.06695	4.90016	4.3634	5.42121	3.98637	1.10239	10.7344	5.21767	4.74315	8.66694	3.35213	4.46133	8.79851	6.97194	3.00342	5.30468	6.44351	5.52206	11.237	18.0446	3.08577	1.31092	5.31807	3.86113	12.5904	1.42495	4.81355	0	0	18.8492	11.0541	10.0265	6.65259	9.76561	4.078	3.5481	19.4581	3.47923	17.0574	4.00711	10.1332
ENSMUSG00000062590	6.23374	6.26722	3.78016	4.77897	6.77867	2.21287	2.98302	4.7887	4.909	4.90016	8.72681	3.09783	5.07356	1.10239	11.1046	5.44452	4.74315	8.00025	5.46926	4.93094	10.0554	5.80995	3.86154	2.65234	0	5.52206	0	10.8268	6.17155	1.31092	1.32952	0	2.79786	2.8499	0	0	0	7.06843	0	10.6163	0	4.88281	2.71866	3.5481	2.43226	0	5.68579	0	4.34281
ENSMUSG00000079445	5.3432	2.27899	1.51207	5.73477	3.38933	4.42574	5.36943	3.39199	3.61715	3.1501	10.1813	2.32338	0	9.92154	3.70153	2.72226	1.89726	3.33344	7.40996	2.34807	5.02772	3.48597	3.00342	0	0	0	0	0	0	6.55461	2.65903	0.965282	0	2.8499	0	17.7742	3.99789	2.35614	0	2.35918	1.66315	2.4414	1.35933	0	0	1.73961	11.3716	0	4.34281
ENSMUSG00000064837	4.45267	2.27899	0.756033	7.32776	5.64889	4.42574	6.86094	4.98823	2.32531	1.75006	3.87858	1.54892	1.08719	6.61436	7.03291	0.226855	1.58105	3.33344	10.2328	13.384	5.02772	0.290497	2.1453	0	2.14784	0	3.74567	0	4.62866	9.17645	5.31807	2.89584	1.39893	2.8499	0	0	7.99578	0	0	1.17959	3.32629	7.32421	4.078	0	0	0	0	0	0
ENSMUSG00000073627	2.37476	3.41849	1.13405	0.637197	2.25956	6.63861	2.98302	5.78634	3.10042	4.20013	6.78752	1.93615	2.89918	2.20479	4.07168	9.98163	1.89726	1.33338	5.1164	2.11326	0	1.45249	6.00684	3.97851	2.14784	0	14.9827	0	7.71444	6.55461	0	1.93056	0	7.12475	4.81355	5.92474	0	0	0	2.94897	0	0	0	0	0	1.73961	0	4.00711	0
ENSMUSG00000101328	0	0	0	0	0	0	0	0	0	0	0	0	0	0	0	0	0	0	0	0	0	0	0	0	0	0	0	0	0	3.93276	0	0	0	0	1.60452	0	0	2.35614	0	0	4.98944	0	0	0	0	0	0	0	4.34281
ENSMUSG00000026238	11.5769	17.0924	14.7426	18.7973	16.3818	26.5544	18.1964	14.1666	14.4686	17.8506	22.7867	11.2297	14.1335	13.2287	12.2151	9.98163	15.1781	10.667	12.1735	22.7763	10.0554	13.0724	13.7299	83.5488	60.1395	82.8309	37.4567	86.6142	16.9718	22.2857	13.2952	27.9932	9.7925	17.0994	73.8078	88.8711	15.9916	68.3282	39.7946	80.2121	44.905	80.5663	21.7493	28.3848	65.6711	40.0111	76.7581	40.0711	70.9325
ENSMUSG00000026239	48.0888	61.5327	60.8606	55.4361	60.7256	36.5123	55.7824	48.4856	58.908	65.4521	40.4827	58.0844	49.286	50.7101	80.6934	52.4035	47.7477	58.6685	37.0498	24.1851	45.2495	50.256	81.5215	22.5449	47.2524	5.52206	14.9827	3.60892	50.9153	44.5713	89.0776	55.9863	41.9679	75.5223	25.6723	23.6989	59.9683	11.7807	24.3189	6.48774	38.2524	12.207	43.4986	28.3848	7.29679	69.5846	8.52868	44.0782	21.714
ENSMUSG00000026240	1.18738	1.1395	1.51207	0.955795	0.847334	1.10643	1.49151	0.997646	0.516736	2.80009	0.242411	0.774459	0.362397	0	1.11046	2.49541	0.948629	4.00013	1.58785	0.704421	1.25693	2.90497	2.1453	2.65234	0	0	0	3.60892	13.886	6.55461	5.31807	12.5487	4.19679	5.6998	3.20904	0	3.99789	7.06843	0	3.53877	3.32629	0	9.51533	3.5481	0	5.21884	11.3716	8.01421	2.89521
ENSMUSG00000026241	0	0	0	0	0	0	0	0.399058	0	0	0.242411	0	0	0	0	0	0	0	0.529283	0	0	0	0	1.32617	0	0	0	0	0	0	2.65903	0	1.39893	0	0	0	3.99789	0	0	0	0	0	0	0	0	0	0	0	0
ENSMUSG00000053333	6.53058	5.69748	12.4745	8.60215	15.252	8.85148	6.86094	10.7746	16.5356	8.05026	4.12099	10.4552	7.24794	4.40957	7.40306	7.93993	8.53766	9.33363	9.17424	11.7403	3.77079	4.64796	14.159	0	2.14784	0	0	3.60892	12.3431	7.86553	1.32952	1.93056	4.19679	2.8499	0	11.8495	0	0	2.21081	0.589795	3.32629	0	5.43733	10.6443	0	6.95846	2.84289	4.00711	2.89521
ENSMUSG00000104121	0.593689	0.569748	0.378016	0	0.847334	0	1.49151	1.59623	1.80858	0	0.242411	1.16169	0.362397	0	5.5523	0.680565	1.89726	0.666688	3.52855	0.469614	0	0	0	6.63085	2.14784	0	3.74567	0	0	0	1.32952	0	1.39893	0	0	0	3.99789	0	0	0	0	7.32421	1.35933	0	0	3.47923	0	4.00711	0
ENSMUSG00000084106	0	0.569748	0.756033	0	0.847334	0	0.894905	0.997646	0.258368	0.350011	0.727234	0	0.362397	0	0.370153	0.680565	0.948629	0.666688	0.176428	0.234807	0	1.16199	0.42906	1.32617	0	5.52206	0	3.60892	3.08577	0	0	0	0	1.42495	4.81355	0	0	0	2.21081	1.17959	0	0	1.35933	0	0	0	0	4.00711	4.34281
ENSMUSG00000026246	1.18738	0	0.378016	2.23019	1.12978	0	0.894905	1.99529	2.32531	1.75006	1.45447	1.54892	1.08719	0	0.370153	1.58799	1.89726	1.33338	3.1757	1.64365	0	2.32398	1.71624	61.0039	15.0349	99.397	67.4221	140.748	13.886	9.17645	9.30662	30.889	11.1914	11.3996	78.6214	94.7958	35.981	89.5335	46.4271	71.955	34.9261	56.1523	12.234	28.3848	82.697	19.1358	68.2295	108.192	76.7229
ENSMUSG00000026251	0.296845	1.1395	0.756033	0.637197	1.41222	1.10643	2.08811	1.3967	0.516736	1.05003	0	1.93615	2.89918	0	2.96122	2.26855	1.89726	1.33338	2.99927	1.87845	0	0.580995	2.1453	0	0	0	0	0	3.08577	2.62184	1.32952	0.965282	0	0	1.60452	5.92474	0	0	0	0	0	0	1.35933	0	0	0	0	0	0
ENSMUSG00000026253	1.18738	1.70924	1.13405	0.955795	0.282445	0	2.98302	2.59388	1.80858	0	0.969645	1.16169	0.724794	2.20479	0	2.26855	1.89726	0.666688	0.882139	1.17403	0	2.03348	0	1.32617	0	5.52206	0	0	4.62866	1.31092	3.98855	0	2.79786	2.8499	0	0	3.99789	0	0	0.589795	0	2.4414	0	3.5481	2.43226	0	0	4.00711	5.79041
ENSMUSG00000026254	15.7328	10.8252	11.3405	16.8857	16.3818	6.63861	21.4777	13.967	19.3776	17.8506	16.2416	14.7147	14.4959	12.1263	13.6957	18.6021	21.1861	14.0004	19.5835	12.9144	11.3124	17.4298	10.2974	25.1972	12.887	49.6985	26.2197	21.6535	20.0575	10.4874	11.9657	16.4098	15.3882	22.7992	35.2994	35.5484	31.9831	40.0545	11.0541	21.2326	14.9683	24.414	13.5933	10.6443	29.1872	10.4377	36.9576	20.0355	28.9521
ENSMUSG00000026255	0.890534	0	0.756033	0.318598	2.82445	1.10643	3.28132	0.997646	2.84205	0.350011	1.21206	0	3.62397	4.40957	1.85077	2.0417	0	4.00013	3.70498	3.05249	1.25693	0.871492	1.71624	11.9355	10.7392	5.52206	7.49134	10.8268	1.54289	3.93276	1.32952	6.75697	4.19679	1.42495	14.4407	5.92474	3.99789	2.35614	13.2649	5.30815	8.31573	2.4414	6.79666	10.6443	7.29679	0	2.84289	4.00711	4.34281
ENSMUSG00000048000	44.8235	43.3008	45.362	43.648	42.9316	37.6188	46.8334	28.9317	35.3964	47.9515	38.0586	49.5654	42.0381	33.0718	41.4571	36.9774	35.7317	51.3349	36.5205	55.6492	55.3049	40.6696	37.3282	39.7851	6.44351	44.1765	41.2024	32.4803	21.6004	17.042	15.9542	17.3751	20.9839	11.3996	36.9039	35.5484	19.9894	37.6983	15.4757	34.7979	9.97888	21.9726	21.7493	14.1924	26.7549	20.8754	28.4289	12.0213	46.3233
ENSMUSG00000079436	0	0	0	0.637197	0.282445	0	0	0.598587	0.775105	0.350011	0	0	0	0	0.740306	0.680565	0	0	0.176428	0	0	0.871492	0	1.32617	0	0	3.74567	0	0	0	1.32952	4.82641	15.3882	0	3.20904	0	3.99789	0	0	0	0	0	0	0	0	8.69807	0	0	1.4476
ENSMUSG00000026259	3.85898	5.12773	6.04826	3.18598	3.67178	2.21287	4.47453	2.59388	3.61715	0.350011	2.66652	8.13182	1.81199	3.30718	2.22092	2.94912	1.58105	5.3335	2.99927	1.17403	3.77079	6.10044	1.28718	5.30468	2.14784	0	3.74567	3.60892	0	3.93276	1.32952	2.89584	0	1.42495	1.60452	0	7.99578	4.71229	6.63244	5.89795	0	0	1.35933	0	0	1.73961	0	0	4.34281
ENSMUSG00000026288	8.31165	9.11596	8.69438	5.41617	9.03822	1.10643	8.94905	5.18776	1.29184	5.95019	6.06028	4.64675	5.07356	5.51197	13.6957	7.93993	6.3242	6.00019	5.46926	9.39227	5.02772	5.22895	6.00684	1.32617	2.14784	5.52206	0	0	0	0	0	1.93056	0	1.42495	0	11.8495	0	0	0	0.589795	1.66315	0	1.35933	0	0	5.21884	0	0	5.79041
ENSMUSG00000026289	15.1391	15.3832	23.437	33.4528	12.9924	16.5965	14.9151	20.751	18.3441	16.4505	23.2715	17.0381	19.9318	19.8431	25.5406	18.1484	19.605	21.334	23.112	29.3509	18.8539	16.5583	15.8752	3.97851	6.44351	0	7.49134	7.21785	3.08577	5.24369	5.31807	3.86113	6.99464	2.8499	11.2316	11.8495	3.99789	11.7807	2.21081	20.053	3.32629	9.76561	4.078	10.6443	14.5936	1.73961	8.52868	4.00711	17.3712
ENSMUSG00000087968	1.18738	2.84874	3.40215	4.77897	5.084	2.21287	4.47453	1.99529	2.58368	0.700022	4.60581	3.09783	3.62397	3.30718	3.70153	0.226855	5.05936	2.00006	3.70498	7.98343	3.77079	2.32398	1.71624	1.32617	8.59135	16.5662	14.9827	10.8268	13.886	2.62184	15.9542	6.75697	6.99464	15.6744	6.41807	0	19.9894	11.7807	0	2.94897	0	4.88281	8.15599	7.09619	4.86453	5.21884	11.3716	8.01421	1.4476
ENSMUSG00000089281	0.890534	0	1.51207	0	1.69467	0	1.78981	0.199529	0.775105	0	0.242411	2.71061	0	0	1.11046	0.907421	0	0	1.9407	1.17403	1.25693	0	0.42906	0	4.29568	0	0	3.60892	1.54289	0	6.64758	4.82641	0	1.42495	6.41807	0	0	2.35614	2.21081	2.35918	3.32629	2.4414	0	0	2.43226	0	5.68579	0	2.89521
ENSMUSG00000056055	0	0	1.51207	0	0.282445	3.3193	0.894905	0	1.55021	0	0	0	1.08719	0	0	0.226855	0.31621	0	0.176428	0.234807	0	0.290497	0.42906	0	0	0	0	0	0	0	0	0.965282	2.79786	1.42495	14.4407	0	3.99789	0	0	3.53877	1.66315	2.4414	1.35933	0	0	0	0	4.00711	1.4476
ENSMUSG00000070738	16.9201	11.395	12.8526	16.5671	7.90845	8.85148	20.5828	19.3543	13.4351	15.7505	21.5746	12.0041	11.9591	14.3311	31.0929	19.0558	13.2808	10.667	21.3478	15.4973	12.5693	16.5583	14.159	6.63085	15.0349	16.5662	3.74567	3.60892	10.8002	7.86553	14.6247	7.72225	19.585	12.8245	16.0452	0	23.9873	7.06843	15.4757	19.4632	6.65259	9.76561	14.9527	3.5481	4.86453	15.6565	11.3716	16.0284	5.79041
ENSMUSG00000101942	3.26529	0.569748	5.67025	3.82318	1.41222	1.10643	3.57962	7.78164	0.516736	2.80009	8.4844	1.16169	2.17438	3.30718	7.03291	7.25937	2.84589	0.666688	5.1164	3.05249	0	2.03348	1.71624	1.32617	4.29568	0	0	0	1.54289	0	1.32952	0	5.59571	2.8499	1.60452	0	3.99789	0	0	5.30815	1.66315	0	0	0	2.43226	1.73961	2.84289	0	0
ENSMUSG00000005501	0	0	0.378016	1.91159	1.41222	2.21287	1.19321	1.3967	0.775105	1.40004	1.45447	1.16169	1.81199	9.92154	2.22092	0.226855	0.31621	0	0.352855	1.17403	0	0.580995	0.42906	1.32617	0	0	7.49134	0	0	2.62184	1.32952	0	1.39893	0	3.20904	0	7.99578	4.71229	0	1.17959	1.66315	0	6.79666	0	0	0	2.84289	0	4.34281
ENSMUSG00000090165	0	0	0	0	0	0	0	0	0	0	0	0	0	0	0.740306	0	0	0	0	0	0	0	0	0	0	0	0	0	0	0	0	0	1.39893	0	0	0	0	0	0	0	0	0	0	0	0	0	0	0	1.4476
ENSMUSG00000090175	0	0	0	0	0	0	0	0	0	0	0	0	0	0	0.740306	0	0	0	0	0	0	0	0	0	0	0	0	0	0	0	0	0	1.39893	0	0	0	0	0	0	0	0	0	0	0	0	0	0	0	1.4476
ENSMUSG00000089675	0	0	0	0	0	0	0	0	0	0	0	0	0	0	0.740306	0	0	0	0	0	0	0	0	0	0	0	0	0	0	0	0	0	1.39893	0	0	0	0	0	0	0	0	0	0	0	0	0	0	0	1.4476
ENSMUSG00000090124	0	0	0	0	0	0	0	0	0	0	0	0	0	0	0.740306	0	0	0	0	0	0	0	0	0	0	0	0	0	0	0	0	0	1.39893	0	0	0	0	0	0	0	0	0	0	0	0	0	0	0	1.4476
ENSMUSG00000090145	0	0	0	0	0	0	0	0	0	0	0	0	0	0	0.740306	0	0	0	0	0	0	0	0	0	0	0	0	0	0	0	0	0	1.39893	0	0	0	0	0	0	0	0	0	0	0	0	0	0	0	1.4476
ENSMUSG00000054545	0	0	0	0	0	0	0	0	0	0	0	0	0	0	0.740306	0	0	0	0	0	0	0	0	0	0	0	0	0	0	0	0	0	1.39893	0	0	0	0	0	0	0	0	0	0	0	0	0	0	0	1.4476
ENSMUSG00000089943	0	0	0	0	0	0	0	0	0	0	0	0	0	0	0.740306	0	0	0	0	0	0	0	0	0	0	0	0	0	0	0	0	0	1.39893	0	0	0	0	0	0	0	0	0	0	0	0	0	0	0	1.4476
ENSMUSG00000090171	0	0	0	0	0	0	0	0	0	0	0	0	0	0	0.740306	0	0	0	0	0	0	0	0	0	0	0	0	0	0	0	1.32952	0	1.39893	0	0	0	0	0	0	0	0	0	0	0	0	0	0	0	1.4476
ENSMUSG00000081984	0	0	0	0	0	0	0	0	0	0	0	0.774459	0.362397	0	0.740306	0	0	0	0	0	1.25693	0.290497	0	0	0	0	7.49134	0	0	0	0	0	2.79786	0	0	0	0	4.71229	4.42163	0	0	9.76561	0	0	0	0	0	4.00711	0
ENSMUSG00000089960	0	0	0	0	0	0	0	0	0	0	0	0	0	0	0.740306	0	0	0	0	0	0	0	0	0	0	0	0	0	0	0	0	0	1.39893	0	0	0	0	0	0	0	0	0	0	0	0	0	0	0	1.4476
ENSMUSG00000079429	0	0.569748	1.51207	0.955795	3.95422	0	1.78981	2.19482	0.516736	0.700022	2.1817	0.774459	0	1.10239	0.370153	0.45371	0.31621	0.666688	1.9407	1.40884	1.25693	1.16199	3.00342	0	0	0	0	0	0	2.62184	1.32952	1.93056	1.39893	0	0	0	0	2.35614	0	3.53877	0	2.4414	1.35933	0	0	1.73961	0	0	0
ENSMUSG00000044783	21.9665	9.11596	20.0349	14.9741	17.5116	24.3416	28.3387	10.176	14.727	12.6004	28.3621	21.2976	9.42232	27.5598	30.7227	27.4495	18.9726	29.3343	23.4649	29.8205	30.1663	14.8154	14.159	27.8496	4.29568	33.1323	26.2197	21.6535	12.3431	13.1092	5.31807	7.72225	12.5904	8.5497	9.62711	17.7742	7.99578	28.2737	15.4757	11.7959	4.98944	2.4414	9.51533	10.6443	17.0258	8.69807	2.84289	24.0426	8.68562
ENSMUSG00000097398	0	0	0	0	0	0	0	0	0	0	0	0	0	0	0	0	0	0	0	0	0	0	0	0	0	0	0	0	0	0	0	0	0	0	0	0	0	0	0	0	0	0	0	0	0	0	0	0	0
ENSMUSG00000036206	0.593689	1.70924	1.89008	2.54879	2.25956	0	1.49151	0	1.80858	0	0.727234	1.54892	1.08719	2.20479	2.59107	1.36113	0.31621	0	1.41142	2.58288	1.25693	1.45249	1.28718	2.65234	0	0	3.74567	0	0	2.62184	5.31807	0	2.79786	0	0	0	0	2.35614	0	1.17959	1.66315	4.88281	2.71866	3.5481	0	1.73961	0	0	1.4476
ENSMUSG00000055013	12.1706	8.54621	10.2064	16.5671	15.5344	7.74504	8.94905	12.3708	10.8515	10.5003	14.0599	12.7786	9.05993	2.20479	13.6957	17.241	12.9646	8.66694	15.1728	17.3757	11.3124	6.97194	10.7265	26.5234	19.3305	11.0441	11.237	18.0446	20.0575	23.5966	17.2837	22.2015	18.1861	14.2495	24.0678	5.92474	3.99789	7.06843	6.63244	15.9245	16.6315	9.76561	17.6713	17.7405	7.29679	5.21884	17.0574	16.0284	21.714
ENSMUSG00000101662	2.07791	3.98823	2.64611	5.41617	5.084	9.95791	9.24736	2.19482	8.52615	1.05003	1.93929	2.71061	5.43596	6.61436	1.85077	2.49541	3.47831	2.00006	4.93998	4.93094	0	3.48597	3.43248	7.95703	2.14784	0	22.474	0	10.8002	11.7983	10.6361	4.82641	9.7925	12.8245	4.81355	11.8495	19.9894	7.06843	6.63244	5.30815	1.66315	0	10.8747	0	2.43226	5.21884	8.52868	20.0355	13.0284
ENSMUSG00000034486	14.5454	15.9529	16.2547	19.7531	20.6184	5.53217	19.3896	13.967	13.6935	15.4005	8.24198	17.8125	11.2343	7.71675	17.3972	19.0558	13.597	10.667	10.2328	4.46133	7.54158	16.2679	13.7299	3.97851	12.887	16.5662	7.49134	14.4357	6.17155	2.62184	18.6132	16.4098	11.1914	18.5243	0	17.7742	15.9916	4.71229	15.4757	2.35918	11.642	2.4414	20.39	3.5481	0	0	14.2145	8.01421	5.79041
ENSMUSG00000092627	8.6085	3.41849	7.56033	10.1951	9.88556	2.21287	13.1253	5.78634	7.75105	9.4503	5.81787	10.8424	6.16075	2.20479	11.4747	10.4353	7.58904	6.00019	5.1164	2.58288	5.02772	7.55293	7.72309	0	6.44351	5.52206	0	0	3.08577	0	2.65903	0.965282	2.79786	9.97465	1.60452	0	3.99789	0	2.21081	0	0	0	4.078	0	0	0	2.84289	4.00711	0
ENSMUSG00000026301	41.5583	52.4168	48.3861	50.9757	42.6491	34.2995	45.6402	43.2978	45.2144	57.4018	39.0282	43.7569	48.9236	39.6862	54.7827	46.0516	44.9018	49.3349	35.9913	55.4144	30.1663	33.1167	51.9163	70.2871	81.6178	115.963	78.6591	54.1338	86.4017	61.6133	83.7596	71.4308	32.1754	65.5477	97.8756	77.0216	79.9578	30.6299	48.6379	61.9284	81.4942	68.3593	58.4513	70.9619	68.1034	64.3657	62.5437	120.213	88.3038
ENSMUSG00000044337	1.18738	1.1395	0.378016	3.82318	2.82445	0	0.894905	0.598587	0.516736	2.80009	0.727234	0	0.362397	3.30718	1.48061	1.36113	1.26484	4.66681	4.58712	0.469614	3.77079	0.871492	0.42906	0	6.44351	0	3.74567	0	6.17155	3.93276	7.9771	0	2.79786	0	0	0	0	0	0	0	1.66315	0	4.078	0	0	5.21884	0	0	1.4476
ENSMUSG00000034432	61.4469	55.8353	62.3727	52.5687	64.6798	69.7054	63.8366	49.8823	61.2333	59.1519	57.2091	70.0885	61.6075	79.3723	71.4395	45.1442	56.6016	70.6689	58.3976	58.7017	94.2697	61.2949	61.3556	27.8496	25.7741	16.5662	22.474	14.4357	30.8577	23.5966	30.5789	21.2362	32.1754	35.6237	19.2542	17.7742	27.9852	58.9036	15.4757	21.2326	26.6104	19.5312	43.4986	39.0291	12.1613	31.3131	28.4289	16.0284	18.8188
ENSMUSG00000048126	3.56214	2.27899	5.29223	6.05337	8.19089	6.63861	7.15924	6.58446	8.26778	2.10007	6.54511	6.19567	6.16075	2.20479	8.88367	11.3428	5.05936	6.66688	9.87995	5.40056	1.25693	4.35746	6.00684	2.65234	4.29568	0	3.74567	0	1.54289	2.62184	5.31807	1.93056	0	2.8499	4.81355	0	0	7.06843	4.42163	3.53877	1.66315	0	8.15599	3.5481	2.43226	3.47923	8.52868	8.01421	4.34281
ENSMUSG00000026304	0	0	0.378016	0	0	0	0.596604	0	0	0	0	0	0	0	0	0	0	0	0	0	0	0	0	0	0	0	0	0	0	0	0	0	0	0	0	0	0	0	0	0	0	0	0	0	0	1.73961	2.84289	0	0
ENSMUSG00000026305	75.3986	124.775	86.9438	88.5703	78.802	204.69	84.1211	78.0159	101.022	95.553	79.2685	111.522	112.705	180.792	104.753	74.1816	81.2659	130.004	86.0967	105.428	206.136	85.9872	98.2548	82.2226	173.975	115.963	119.861	137.139	98.7448	114.05	111.679	111.973	72.7443	122.546	104.294	130.344	127.932	84.8212	97.2758	109.702	149.683	131.836	122.34	266.107	121.613	146.128	181.945	168.298	102.78
ENSMUSG00000070732	39.1835	44.4403	45.362	46.5153	41.2369	42.0445	51.6062	38.1101	44.6977	36.7512	42.9068	38.7229	40.5885	44.0957	34.7944	36.5237	44.5856	32.001	28.2284	47.1962	32.6802	33.9882	42.477	25.1972	36.5132	22.0882	41.2024	50.5249	29.3149	26.2184	34.5674	29.9237	37.7711	24.2241	32.0904	29.6237	27.9852	21.2053	0	15.3347	21.6209	53.7109	23.1086	24.8367	34.0517	13.9169	11.3716	28.0497	31.8473
ENSMUSG00000034353	0	0	0	0.637197	1.97711	0	0	0	0	0	0	0	0	0	0	0	0.31621	0.666688	0.352855	0	0	0.290497	0	0	0	5.52206	0	3.60892	0	0	0	0	0	0	0	0	0	0	0	0.589795	0	0	0	0	2.43226	0	0	0	0
ENSMUSG00000034343	1.48422	3.41849	1.13405	3.50458	4.23667	0	2.98302	3.59152	2.06695	3.50011	4.60581	1.93615	1.81199	5.51197	3.70153	2.94912	3.79452	0.666688	6.88068	3.2873	1.25693	2.61448	2.57436	5.30468	8.59135	16.5662	3.74567	7.21785	0	3.93276	7.9771	1.93056	9.7925	11.3996	0	11.8495	0	9.42458	8.84325	2.94897	0	2.4414	5.43733	10.6443	0	8.69807	5.68579	8.01421	1.4476
ENSMUSG00000097285	0	0	0.378016	0	0	0	0	0.399058	0	0	0.484823	0	0.362397	0	0	0	0	0	0.176428	0.234807	0	0	0	0	4.29568	27.6103	7.49134	14.4357	4.62866	0	0	10.6181	12.5904	0	11.2316	0	0	7.06843	0	1.17959	0	0	0	0	4.86453	0	0	4.00711	5.79041
ENSMUSG00000026307	0	0	0	0	0	0	0	0	0.258368	0	0	0	0	0	0.370153	0	0	0	0.176428	0.469614	0	0	0	2.65234	4.29568	0	14.9827	14.4357	3.08577	3.93276	0	5.79169	0	2.8499	4.81355	11.8495	0	0	11.0541	4.71836	4.98944	4.88281	1.35933	14.1924	12.1613	0	2.84289	4.00711	10.1332
ENSMUSG00000090322	0	0	0	0	0	0	0	0	0	0	0	0	0	0	0	0	0	0	0	0.234807	0	0	0	2.65234	0	5.52206	0	7.21785	0	0	0	0.965282	1.39893	0	1.60452	5.92474	0	4.71229	6.63244	1.17959	0	0	0	3.5481	2.43226	1.73961	2.84289	0	4.34281
ENSMUSG00000047443	0.296845	0.569748	0	0.318598	1.12978	0	0.298302	0.199529	0.258368	0.350011	1.21206	0.387229	1.08719	2.20479	0	0.680565	0.63242	2.00006	1.41142	0	0	1.45249	0.858121	0	0	11.0441	3.74567	0	3.08577	2.62184	0	0	0	0	0	0	0	0	0	1.17959	0	4.88281	0	0	9.72906	0	0	4.00711	0
ENSMUSG00000026309	2.07791	3.41849	7.56033	6.05337	9.88556	9.95791	7.15924	6.78399	8.26778	2.45008	10.4237	8.90627	8.69753	7.71675	6.66276	7.48622	8.22145	7.33356	5.64569	7.04421	3.77079	6.97194	3.43248	2.65234	8.59135	0	22.474	7.21785	13.886	6.55461	1.32952	0	1.39893	4.27485	8.02259	0	3.99789	0	0	7.66733	8.31573	7.32421	4.078	7.09619	2.43226	5.21884	0	8.01421	1.4476
ENSMUSG00000067071	5.93689	0.569748	2.64611	2.86738	4.51911	2.21287	5.66773	7.18305	3.35879	6.3002	2.90894	6.97013	3.98637	2.20479	3.70153	2.0417	4.11073	5.3335	9.17424	5.40056	8.79851	5.51945	3.86154	1.32617	4.29568	5.52206	0	0	6.17155	3.93276	1.32952	0	1.39893	1.42495	1.60452	0	0	4.71229	2.21081	2.94897	4.98944	0	4.078	0	4.86453	0	2.84289	4.00711	4.34281
ENSMUSG00000034292	5.93689	0.569748	3.78016	3.18598	2.82445	4.42574	7.75585	4.58917	2.58368	1.05003	4.3634	0.774459	5.43596	2.20479	3.33138	3.62968	2.21347	3.33344	11.8207	7.74863	3.77079	3.48597	0.858121	0	0	0	7.49134	3.60892	0	5.24369	1.32952	1.93056	0	0	0	5.92474	7.99578	0	0	0	0	0	0	0	4.86453	0	2.84289	0	0
ENSMUSG00000026311	0	0	0	0	0.282445	0	0	0.399058	0	0.700022	0.484823	0	0.362397	0	0	1.13428	0.31621	0	0.176428	0	0	0	0	0	0	0	0	0	3.08577	0	0	0	0	0	0	0	0	0	0	0	0	0	0	0	0	0	0	0	0
ENSMUSG00000026313	1.78107	1.1395	1.13405	2.54879	3.38933	1.10643	0.894905	3.99058	1.55021	1.40004	0.969645	2.71061	0.362397	1.10239	1.48061	3.62968	1.26484	2.00006	3.70498	1.17403	2.51386	10.1674	1.71624	0	0	0	0	7.21785	4.62866	0	0	3.86113	2.79786	1.42495	0	0	0	0	0	1.17959	0	4.88281	1.35933	0	0	1.73961	0	0	0
ENSMUSG00000096941	0	1.1395	0	0.318598	0	0	0	0.199529	0	0	0	0.387229	0	0	0	0.226855	0	0	0.176428	0	0	7.55293	0	0	0	0	0	0	0	0	0	0	0	0	0	0	0	0	0	0	0	0	0	0	0	0	0	0	0
ENSMUSG00000026260	54.3226	45.5798	39.3137	51.9315	53.0996	33.193	50.1147	47.6875	46.2479	67.2021	51.1488	67.7651	59.7955	46.3005	45.1587	40.1534	57.8664	44.6681	46.5769	49.0746	60.3326	44.7366	47.1966	10.6094	4.29568	5.52206	14.9827	3.60892	10.8002	15.7311	14.6247	18.3404	15.3882	14.2495	20.8587	5.92474	19.9894	2.35614	0	8.25713	6.65259	9.76561	27.1866	10.6443	4.86453	3.47923	8.52868	8.01421	10.1332
ENSMUSG00000073616	65.009	90.0201	73.3352	69.773	66.9394	144.943	64.4332	50.8799	66.1423	73.5023	60.8452	82.0926	83.3513	137.799	71.8097	49.9081	64.5068	89.3361	47.8119	57.2929	95.5266	64.7809	87.5283	99.4628	186.862	215.36	191.029	191.273	129.603	145.512	134.281	111.007	96.5261	119.696	160.452	136.269	127.932	197.916	75.1676	87.8794	86.4836	175.781	96.5126	188.049	160.529	179.18	136.459	140.249	98.437
ENSMUSG00000100546	30.8718	21.0807	27.5952	34.4086	40.1071	25.448	36.0945	18.9553	27.387	26.6008	41.6947	32.5273	21.7438	26.4574	44.0482	29.9449	19.605	32.001	26.817	38.0387	10.0554	34.8597	21.453	17.2402	19.3305	5.52206	11.237	3.60892	29.3149	43.2604	37.2265	9.65282	25.1807	24.2241	1.60452	5.92474	15.9916	2.35614	8.84325	5.89795	23.2841	12.207	25.8273	10.6443	7.29679	33.0527	2.84289	4.00711	7.23801
ENSMUSG00000034220	0.890534	0	0	0	0.847334	0	0.596604	0	0	0.700022	0.969645	0	1.81199	2.20479	0	0	0.31621	0.666688	0.529283	0	0	0.580995	0	0	0	5.52206	0	0	0	0	0	0	0	0	0	0	0	0	0	0	0	0	2.71866	0	0	0	0	0	2.89521
ENSMUSG00000034212	0.890534	0	1.13405	0	0.847334	0	0.596604	0.798116	0	0.350011	2.90894	0.387229	1.81199	0	0	0	0.31621	0	0.529283	0.469614	0	0.580995	0	0	0	5.52206	0	0	0	0	0	0	0	0	0	0	0	0	2.21081	0	0	0	2.71866	0	0	0	0	0	2.89521
ENSMUSG00000047067	0	0	0	0	0	0	0	0	0	0	0	0	0	0	0	0	0	0	0	0	0	0	0	0	0	0	0	0	0	0	0	0.965282	2.79786	0	0	0	0	0	0	0	0	2.4414	0	0	0	0	0	4.00711	0
ENSMUSG00000097251	0	0	0	0	0	1.10643	0	0	0	0	0	0	0	0	0	0	0	0	0	0	0	0	0	0	0	0	0	0	0	0	0	0	0	0	0	0	0	0	0	0	0	0	0	0	0	0	0	0	0
ENSMUSG00000026269	0.593689	0	0	0	0	1.10643	0	0	0.258368	0	0.242411	0	0.724794	0	0	0	1.58105	1.33338	1.23499	0.234807	0	0	0.42906	0	2.14784	5.52206	0	0	0	0	0	0	2.79786	0	1.60452	0	0	0	0	0	0	2.4414	1.35933	0	0	0	0	8.01421	1.4476
ENSMUSG00000100632	0	0	0	0	0	0	0	0	0	0	0	0.774459	0	0	0	0	0	0.666688	0.176428	0	0	0.580995	0	0	0	0	0	3.60892	0	1.31092	0	2.89584	1.39893	0	0	0	0	0	0	0	0	0	0	0	0	3.47923	0	0	1.4476
ENSMUSG00000026270	1.18738	3.41849	2.64611	7.00916	2.82445	5.53217	9.54566	6.78399	5.42573	5.25017	3.39376	5.80844	1.08719	4.40957	5.18214	1.36113	5.69178	4.66681	9.5271	3.75691	2.51386	3.77647	2.1453	0	0	0	18.7284	3.60892	7.71444	2.62184	5.31807	4.82641	4.19679	0	3.20904	0	3.99789	4.71229	2.21081	1.17959	6.65259	0	13.5933	10.6443	0	3.47923	0	8.01421	2.89521
ENSMUSG00000026271	8.31165	2.84874	2.64611	6.05337	1.69467	7.74504	3.57962	5.58681	4.39226	9.80031	3.15135	3.87229	2.17438	5.51197	5.18214	3.62968	4.42694	2.00006	5.1164	1.87845	10.0554	4.93845	3.86154	2.65234	0	0	7.49134	3.60892	0	3.93276	15.9542	14.4792	20.9839	21.3742	1.60452	11.8495	3.99789	0	11.0541	2.35918	9.97888	17.0898	10.8747	17.7405	0	1.73961	2.84289	24.0426	2.89521
ENSMUSG00000047793	0.296845	1.1395	0.378016	0	0	0	0.894905	0	0.516736	0	0.969645	0	0	0	0	0.907421	0.63242	0	0.705711	2.11326	0	0.871492	0	3.97851	0	0	0	0	0	1.31092	0	0	2.79786	0	0	0	0	0	0	0.589795	0	0	0	0	0	0	0	0	0
ENSMUSG00000026273	29.6845	29.0571	22.303	36.0016	27.6796	25.448	40.2707	32.7228	40.3054	34.3011	38.7858	25.9444	29.7166	29.7646	45.1587	32.6671	31.3048	29.3343	28.4049	27.2376	31.4232	40.0886	25.7436	3.97851	0	5.52206	3.74567	3.60892	15.4289	14.4201	5.31807	1.93056	4.19679	15.6744	1.60452	5.92474	3.99789	2.35614	4.42163	1.17959	4.98944	0	8.15599	0	2.43226	1.73961	5.68579	0	2.89521
ENSMUSG00000026274	1.48422	1.1395	0	2.23019	0.282445	1.10643	2.08811	0.598587	0.516736	0	0.242411	0.387229	0.724794	0	1.48061	1.36113	0.948629	0	0.529283	3.05249	1.25693	0.290497	0	3.97851	0	0	0	0	1.54289	2.62184	2.65903	0	1.39893	0	0	0	0	0	0	2.94897	1.66315	4.88281	4.078	3.5481	0	6.95846	0	4.00711	1.4476
ENSMUSG00000026275	69.7585	91.7294	75.9813	72.6404	61.2905	91.8341	77.5585	45.8917	63.0418	66.8521	62.2997	76.6714	78.2778	105.83	71.4395	52.4035	59.7637	88.6694	48.1648	63.8675	79.1866	63.6189	81.9505	31.8281	66.583	44.1765	71.1677	39.6982	57.0868	55.0587	58.4987	40.5418	47.5636	56.998	19.2542	53.3226	71.962	47.1229	19.8973	25.951	46.5681	41.5039	39.4206	31.9329	36.484	41.7508	54.015	40.0711	46.3233
ENSMUSG00000034088	85.7881	123.065	96.3942	76.145	78.802	191.413	82.3313	69.6357	70.2762	80.8526	97.6918	81.3182	82.2641	154.335	104.013	65.1074	78.1038	150.671	80.6275	90.6354	130.721	79.3058	94.3933	104.768	171.827	110.441	131.098	122.703	138.86	133.714	148.906	89.7712	74.1432	132.52	89.853	100.721	143.924	89.5335	101.697	92.5978	128.062	214.843	123.699	216.434	89.9938	212.233	162.045	216.384	127.389
ENSMUSG00000026276	40.3709	35.8941	42.3378	44.2852	43.214	34.2995	34.3047	31.5256	39.272	37.1012	43.634	39.8846	34.4277	37.4814	46.6393	33.5746	35.7317	30.0009	34.227	50.0139	31.4232	49.0941	54.9197	37.1328	49.4003	55.2206	22.474	39.6982	40.1151	23.5966	34.5674	41.5071	30.7764	42.7485	70.5988	41.4732	43.9768	21.2053	26.5298	25.951	36.5892	26.8554	33.9833	39.0291	70.5357	45.23	25.586	64.1137	31.8473
ENSMUSG00000116048	40.3709	35.8941	41.9598	44.2852	43.214	34.2995	34.0064	31.5256	39.272	37.1012	43.634	39.4974	34.4277	36.379	46.2691	32.2134	35.4155	30.0009	34.227	50.0139	31.4232	49.0941	54.9197	37.1328	49.4003	55.2206	22.474	39.6982	40.1151	23.5966	34.5674	41.5071	30.7764	42.7485	70.5988	41.4732	35.981	21.2053	26.5298	25.3612	36.5892	26.8554	33.9833	39.0291	70.5357	45.23	25.586	64.1137	31.8473
ENSMUSG00000034066	17.5138	16.5227	13.6086	11.4695	9.03822	6.63861	13.1253	11.9717	12.9184	10.8503	26.1804	12.0041	11.5967	20.9455	23.3196	14.2919	11.6998	17.3339	13.4085	16.4365	2.51386	15.9774	15.0171	1.32617	2.14784	0	0	3.60892	4.62866	3.93276	2.65903	4.82641	9.7925	7.12475	0	0	7.99578	7.06843	8.84325	7.07754	1.66315	2.4414	9.51533	3.5481	4.86453	5.21884	8.52868	0	5.79041
ENSMUSG00000103854	0	0	0	0	0	0	0	0	0	0	0	0	0.724794	0	0	0	0	0	0	0.234807	0	0	0	5.30468	0	0	0	10.8268	1.54289	0	0	2.89584	0	1.42495	25.6723	11.8495	7.99578	11.7807	0	2.94897	0	2.4414	1.35933	0	7.29679	0	2.84289	0	7.23801
ENSMUSG00000026277	10.0927	5.69748	9.07239	14.6555	12.4276	4.42574	8.05415	11.7722	14.9854	8.75028	16.2416	7.35736	9.78472	7.71675	7.03291	3.62968	6.95662	6.00019	11.8207	14.7928	3.77079	6.97194	5.14872	1.32617	0	0	3.74567	7.21785	9.25732	6.55461	6.64758	8.68753	6.99464	9.97465	3.20904	5.92474	11.9937	9.42458	2.21081	8.84692	6.65259	12.207	12.234	3.5481	12.1613	3.47923	17.0574	0	5.79041
ENSMUSG00000026278	0.296845	0	0	0	0	0	0	0	0	0	0	0	0	0	0	0	0	0	0	0	0	0	0	0	0	0	0	0	1.54289	0	2.65903	0	0	0	0	0	0	0	0	0	0	0	0	0	0	0	5.68579	0	0
ENSMUSG00000026279	5.64005	1.1395	1.13405	3.50458	2.25956	0	2.38641	1.99529	1.29184	2.80009	3.15135	2.32338	2.17438	4.40957	0.740306	1.81484	2.21347	0.666688	4.76355	0.469614	2.51386	4.06696	2.57436	1.32617	0	5.52206	7.49134	3.60892	1.54289	1.31092	5.31807	5.79169	5.59571	1.42495	1.60452	11.8495	0	11.7807	4.42163	11.2061	9.97888	4.88281	2.71866	0	12.1613	0	11.3716	12.0213	7.23801
ENSMUSG00000101952	2.07791	0	0	0	1.12978	0	1.19321	0.598587	0.258368	0.700022	0.969645	0.774459	1.08719	1.10239	0	0.45371	0.63242	0	0.705711	0	1.25693	1.74298	1.28718	0	0	0	0	0	0	0	1.32952	0.965282	1.39893	0	0	0	0	0	0	1.76938	0	0	1.35933	0	0	0	0	0	0
ENSMUSG00000026280	8.6085	7.40672	7.93834	7.32776	9.60311	7.74504	11.6338	8.97881	8.00941	9.4503	5.57546	8.51904	5.43596	3.30718	9.62398	9.75477	4.42694	9.33363	6.17497	2.81768	10.0554	14.5249	11.5846	2.65234	4.29568	0	7.49134	18.0446	4.62866	9.17645	1.32952	5.79169	2.79786	7.12475	3.20904	5.92474	7.99578	4.71229	6.63244	10.6163	6.65259	9.76561	6.79666	0	7.29679	1.73961	25.586	12.0213	11.5808
ENSMUSG00000026281	16.0296	11.395	10.5845	20.7089	14.9696	9.95791	19.6879	20.1524	22.478	10.1503	29.5742	15.1019	11.2343	12.1263	14.8061	14.7456	16.1267	7.33356	26.1113	25.8288	17.597	17.4298	18.0205	21.2187	10.7392	16.5662	37.4567	3.60892	12.3431	11.7983	2.65903	10.6181	11.1914	12.8245	36.9039	41.4732	15.9916	30.6299	11.0541	28.3101	4.98944	34.1796	24.468	10.6443	17.0258	5.21884	28.4289	12.0213	21.714
ENSMUSG00000026283	52.5415	58.1143	61.6167	50.9757	50.84	50.896	61.1519	41.7016	56.5826	57.0518	59.8756	74.7353	75.741	40.7886	67.3679	48.547	49.9611	71.3356	41.8134	59.8757	52.791	51.418	59.6394	18.5664	32.2176	22.0882	18.7284	3.60892	24.6862	28.8403	29.2494	18.3404	8.39357	27.074	6.41807	17.7742	15.9916	18.8492	15.4757	4.71836	18.2946	12.207	21.7493	17.7405	9.72906	3.47923	25.586	20.0355	8.68562
ENSMUSG00000073609	0	0	0.378016	0	0	0	0.298302	0.199529	0	0	0	0	0	0	0	0	0	0	0	0.469614	0	0	0	0	0	0	0	3.60892	0	0	0	0	2.79786	0	0	0	0	0	0	0.589795	0	0	0	0	0	0	0	0	0
ENSMUSG00000094651	0	0	0	0	0	0	0	0	0	0	0	0.387229	0	0	0	0	0.948629	0	0	0.469614	0	0	0	6.63085	4.29568	0	0	0	3.08577	5.24369	2.65903	0	0	4.27485	0	0	0	2.35614	0	7.66733	1.66315	0	4.078	3.5481	9.72906	0	0	8.01421	4.34281
ENSMUSG00000073608	0.593689	2.84874	1.89008	2.86738	1.97711	0	3.87792	4.98823	3.61715	1.40004	1.21206	4.64675	3.26157	2.20479	1.48061	1.58799	2.21347	0	4.76355	2.34807	1.25693	1.74298	5.14872	1.32617	0	5.52206	0	0	0	0	0	2.89584	0	1.42495	1.60452	0	3.99789	0	0	0.589795	3.32629	0	0	0	4.86453	0	2.84289	0	1.4476
ENSMUSG00000051185	2.07791	0	1.51207	0.955795	3.38933	0	2.38641	2.99294	1.80858	1.75006	2.42411	1.93615	1.08719	1.10239	1.11046	1.13428	2.21347	4.00013	2.11713	0.704421	2.51386	3.77647	1.71624	1.32617	0	0	0	7.21785	1.54289	0	0	1.93056	1.39893	0	3.20904	0	3.99789	0	2.21081	2.35918	0	0	4.078	0	4.86453	0	0	4.00711	2.89521
ENSMUSG00000081051	0.296845	0.569748	0	1.27439	0.847334	0	0	0.399058	0	0.350011	0.727234	0	0	0	1.11046	0.680565	0	0	0	0.234807	0	0.580995	0.858121	0	0	5.52206	11.237	0	0	0	0	0	0	0	8.02259	23.6989	3.99789	2.35614	0	2.35918	1.66315	0	4.078	3.5481	2.43226	0	0	0	1.4476
ENSMUSG00000040693	0.296845	0	0	0.637197	0.282445	0	0	0.598587	0.258368	1.40004	0.242411	0.387229	0	1.10239	0	1.13428	0	0.666688	0.529283	1.64365	0	0.580995	0.42906	5.30468	0	16.5662	0	3.60892	0	2.62184	0	0.965282	1.39893	0	4.81355	0	3.99789	21.2053	0	16.5143	4.98944	7.32421	0	3.5481	0	0	14.2145	4.00711	2.89521
ENSMUSG00000097814	0	0	0	0	0	0	0	0	0	0	0	0	0	0	0	0	0	0	0	0	0	0	0	1.32617	0	0	0	0	0	0	0	0	1.39893	0	1.60452	0	0	0	2.21081	0.589795	0	0	0	3.5481	2.43226	0	5.68579	0	0
ENSMUSG00000044768	41.5583	35.3244	38.5577	37.276	41.5193	21.0223	40.569	32.9223	39.272	40.2513	36.1193	42.9825	37.3269	33.0718	41.087	32.894	36.3641	46.0014	39.1669	38.2735	38.9648	36.8932	36.0411	34.4804	49.4003	55.2206	48.6937	32.4803	37.0293	52.4369	65.1463	57.9169	43.3668	64.1227	57.7626	35.5484	31.9831	58.9036	61.9028	62.5182	53.2207	48.8281	46.2173	113.539	48.6453	45.23	42.6434	80.1421	53.5613
ENSMUSG00000040648	63.2279	83.1832	67.2869	64.6754	57.6187	66.3861	62.6434	43.2978	57.3577	68.2522	51.3912	80.9309	74.6538	95.9082	76.2515	55.8064	63.242	78.0024	47.8119	58.7017	85.4712	54.904	71.6531	45.0898	88.0614	49.6985	93.6418	50.5249	63.2584	70.7898	111.679	85.9101	47.5636	78.3722	85.0394	17.7742	91.9514	44.7667	84.0109	58.9795	56.547	75.6835	65.2479	163.212	51.0775	67.845	59.7008	76.135	47.7709
ENSMUSG00000026333	2.07791	4.55798	2.2681	2.54879	1.41222	0	3.57962	2.79341	2.32531	5.60018	4.60581	5.42121	2.89918	1.10239	6.2926	0.907421	3.79452	2.00006	1.9407	7.98343	3.77079	2.61448	3.43248	5.30468	0	0	0	0	10.8002	3.93276	0	1.93056	2.79786	2.8499	1.60452	0	0	16.493	4.42163	2.35918	0	2.4414	4.078	0	9.72906	6.95846	2.84289	0	2.89521
ENSMUSG00000026335	0	1.1395	1.13405	0	0	0	0.894905	1.59623	1.03347	0	0	0.774459	0	0	1.11046	1.58799	0.63242	0.666688	0.705711	0.704421	0	0	0.858121	1.32617	4.29568	11.0441	3.74567	0	6.17155	0	2.65903	0.965282	2.79786	0	1.60452	0	0	0	0	1.76938	1.66315	0	1.35933	0	0	0	0	0	0
ENSMUSG00000089782	2.07791	0.569748	1.51207	0.955795	2.542	1.10643	2.38641	2.39435	2.58368	1.40004	2.66652	3.48506	3.98637	0	5.18214	4.08339	2.84589	4.00013	2.11713	2.34807	2.51386	3.48597	2.1453	7.95703	2.14784	0	7.49134	0	6.17155	2.62184	1.32952	0.965282	0	1.42495	6.41807	0	11.9937	0	2.21081	1.76938	4.98944	0	4.078	0	4.86453	5.21884	0	4.00711	1.4476
ENSMUSG00000082431	1.18738	0	0.756033	1.59299	2.82445	2.21287	1.19321	1.3967	2.84205	0.350011	1.93929	1.54892	1.08719	2.20479	2.59107	2.72226	0.948629	1.33338	1.41142	0.704421	1.25693	0.871492	1.28718	2.65234	6.44351	11.0441	3.74567	0	4.62866	3.93276	1.32952	0.965282	1.39893	0	0	5.92474	0	2.35614	2.21081	1.76938	0	2.4414	0	0	4.86453	3.47923	0	0	0
ENSMUSG00000050840	10.9833	10.2555	5.29223	2.86738	8.19089	5.53217	5.96604	3.79105	6.97594	6.3002	0	10.068	4.34876	4.40957	1.48061	3.85654	7.27283	6.00019	10.2328	0	13.8262	11.9104	0	0	2.14784	5.52206	0	0	7.71444	0	7.9771	7.72225	1.39893	7.12475	1.60452	0	3.99789	0	0	0.589795	0	2.4414	1.35933	3.5481	0	3.47923	0	0	4.34281
ENSMUSG00000047496	0.890534	1.1395	3.40215	2.23019	5.93133	0	2.68472	3.79105	6.20084	3.1501	5.81787	5.03398	1.08719	5.51197	5.18214	2.49541	4.42694	2.66675	1.41142	2.11326	1.25693	2.90497	1.28718	0	0	0	0	3.60892	0	1.31092	1.32952	0	2.79786	7.12475	1.60452	0	0	0	2.21081	0.589795	1.66315	0	0	0	0	0	2.84289	4.00711	0
ENSMUSG00000067017	0	0	0.378016	0.955795	0	0	0	0.399058	0.516736	0.350011	0	0	2.53678	1.10239	0.370153	0.45371	0	0	0.352855	0.234807	0	0.290497	0	0	0	0	0	0	1.54289	0	7.9771	0	5.59571	2.8499	0	0	0	0	0	1.17959	0	0	1.35933	0	0	0	0	4.00711	1.4476
ENSMUSG00000056536	16.9201	3.41849	13.6086	12.1067	11.8627	6.63861	12.827	12.3708	14.727	12.9504	8.24198	8.90627	8.69753	4.40957	8.51352	16.5604	17.7077	8.00025	13.7614	12.21	3.77079	13.0724	8.58121	61.0039	6.44351	5.52206	18.7284	10.8268	4.62866	15.7311	15.9542	19.3056	4.19679	18.5243	8.02259	5.92474	3.99789	2.35614	6.63244	7.07754	6.65259	41.5039	20.39	7.09619	0	8.69807	14.2145	20.0355	5.79041
ENSMUSG00000100672	1.48422	1.70924	1.89008	0	1.41222	1.10643	2.68472	2.79341	2.32531	1.05003	0	0.387229	1.08719	1.10239	0	2.49541	1.58105	1.33338	2.46999	0.234807	2.51386	1.16199	1.71624	0	0	0	0	0	0	0	2.65903	2.89584	2.79786	4.27485	0	0	0	0	2.21081	0.589795	0	0	0	0	2.43226	0	0	0	1.4476
ENSMUSG00000026319	4.15583	5.12773	8.31636	12.1067	2.82445	8.85148	5.96604	9.37787	8.78452	11.2004	14.7871	6.97013	1.44959	5.51197	4.44184	3.62968	10.1187	10.667	9.87995	11.2707	3.77079	5.22895	3.43248	47.7422	12.887	27.6103	14.9827	72.1785	29.3149	15.7311	10.6361	6.75697	9.7925	9.97465	62.5762	5.92474	3.99789	30.6299	8.84325	41.2856	28.2735	46.3867	13.5933	28.3848	36.484	1.73961	51.1721	20.0355	24.6092
ENSMUSG00000104044	0	0	0	0	0	0	0	0	0	0	0	0	0	0	0	0	0	0	0	0	0	0	0	0	2.14784	0	0	0	0	0	0	0	0	0	0	0	0	0	0	0.589795	1.66315	0	0	0	0	0	0	0	0
ENSMUSG00000026321	0	0	0	0	0	0	0	0	0	0	0	0	0	0	0	0	0	0	0	0	0	0	0	0	0	0	0	3.60892	0	0	0	1.93056	0	0	0	0	0	0	4.42163	0	0	0	1.35933	0	0	0	0	0	0
ENSMUSG00000099843	0	0	0.378016	0	0.282445	0	0.596604	1.19717	0.775105	1.05003	0.484823	1.93615	0	0	1.11046	0.45371	0.31621	1.33338	0.882139	0.469614	1.25693	0	0	0	0	0	0	0	3.08577	1.31092	0	0	0	0	0	0	0	0	0	2.94897	0	0	4.078	0	7.29679	0	0	0	0
ENSMUSG00000038866	12.1706	17.6622	17.7668	19.1159	19.4887	5.53217	18.793	16.96	17.8274	17.1505	19.8777	15.4892	12.6839	19.8431	20.3584	16.1067	12.6484	18.0006	16.4078	24.4199	11.3124	16.2679	9.01027	13.2617	17.1827	16.5662	26.2197	10.8268	16.9718	2.62184	21.2723	16.4098	9.7925	8.5497	25.6723	23.6989	31.9831	4.71229	24.3189	17.104	16.6315	9.76561	17.6713	14.1924	4.86453	1.73961	14.2145	16.0284	15.9236
ENSMUSG00000044340	0.890534	0.569748	0.756033	1.59299	1.41222	0	0.596604	3.39199	1.29184	0	3.15135	0.387229	0	0	0	0.907421	1.26484	0	2.82284	0	1.25693	0.290497	0	0	0	0	0	0	0	0	2.65903	0	0	0	0	0	7.99578	0	4.42163	0	0	0	1.35933	0	0	0	0	0	0
ENSMUSG00000009905	13.0612	9.11596	6.04826	12.7439	17.5116	6.63861	13.1253	14.3661	11.8849	11.5504	14.3023	9.2935	17.0327	6.61436	25.5406	11.5696	4.11073	12.6671	9.70352	29.8205	7.54158	9.00542	7.29402	0	0	0	11.237	3.60892	0	1.31092	5.31807	0	4.19679	0	0	0	3.99789	0	2.21081	4.12856	1.66315	14.6484	13.5933	0	2.43226	1.73961	14.2145	4.00711	0
ENSMUSG00000009907	32.0592	26.7781	17.3888	28.0366	17.794	27.6609	31.0234	24.7416	23.5115	19.9506	24.9684	29.0422	33.7029	24.2527	25.1704	23.3661	28.7751	34.0011	27.5227	34.2818	30.1663	22.0778	16.3043	22.5449	8.59135	0	18.7284	3.60892	9.25732	3.93276	13.2952	22.2015	6.99464	14.2495	11.2316	23.6989	3.99789	2.35614	4.42163	4.71836	16.6315	4.88281	28.546	7.09619	7.29679	20.8754	8.52868	12.0213	13.0284
ENSMUSG00000059956	30.2782	47.2891	54.0563	42.6922	57.9011	28.7673	44.1487	31.5256	40.5638	33.2511	35.6345	58.4716	40.5885	50.7101	40.7168	35.1625	30.9886	24.6674	26.6406	26.2984	16.3401	41.2506	45.9095	6.63085	10.7392	5.52206	3.74567	3.60892	26.2291	27.5294	35.897	20.2709	44.7657	19.9493	12.8361	5.92474	47.9747	7.06843	4.42163	1.17959	26.6104	2.4414	20.39	3.5481	2.43226	38.2715	8.52868	16.0284	5.79041
ENSMUSG00000044594	2.07791	4.55798	12.4745	7.32776	6.49622	1.10643	5.96604	2.39435	9.81799	6.3002	11.1509	5.42121	7.61034	2.20479	2.59107	5.44452	4.11073	4.66681	7.40996	8.45305	0	2.03348	4.2906	6.63085	17.1827	5.52206	18.7284	0	7.71444	5.24369	15.9542	11.5834	8.39357	17.0994	9.62711	0	15.9916	4.71229	6.63244	0.589795	4.98944	2.4414	9.51533	3.5481	0	0	2.84289	8.01421	10.1332
ENSMUSG00000086161	0	0	4.15818	10.1951	0.282445	3.3193	7.15924	0	6.71757	7.70024	0	1.16169	5.43596	2.20479	4.81199	1.81484	4.11073	5.3335	0	0	0	0	18.0205	0	0	0	0	0	0	0	1.32952	2.89584	1.39893	0	0	0	0	0	0	0	0	2.4414	0	0	0	0	0	0	0
ENSMUSG00000038702	1.18738	0.569748	2.64611	0	0	1.10643	0.894905	0	1.03347	1.40004	0.969645	0.774459	0	0	0.370153	0.680565	0	0	0.705711	0	0	0.871492	0.858121	5.30468	0	5.52206	0	10.8268	0	1.31092	0	1.93056	2.79786	0	0	5.92474	3.99789	7.06843	2.21081	3.53877	3.32629	2.4414	2.71866	0	4.86453	1.73961	0	0	2.89521
ENSMUSG00000097648	0	0	0	0	0	0	0	0	0	0	0	0	0	0	0	0	0	0	0	0	0	0	0	0	0	0	0	0	0	0	0	0	0	0	0	0	0	4.71229	0	0	0	0	0	0	0	0	0	0	0
ENSMUSG00000070695	0.593689	0.569748	0.378016	0	1.41222	0	0	2.79341	1.03347	1.40004	0.484823	0.387229	0	1.10239	1.11046	0.45371	0	0.666688	0.705711	0.704421	0	0.290497	0.42906	1.32617	0	0	3.74567	3.60892	3.08577	6.55461	0	0.965282	0	0	4.81355	0	0	0	2.21081	2.94897	1.66315	0	2.71866	0	14.5936	3.47923	5.68579	4.00711	0
ENSMUSG00000101373	23.4507	9.11596	28.7292	22.9391	19.7711	16.5965	22.6709	22.9458	24.8033	15.4005	19.6353	17.0381	28.6294	14.3311	22.2092	28.13	14.5457	32.6677	19.407	11.2707	8.79851	13.9439	22.3111	5.30468	6.44351	5.52206	7.49134	0	13.886	6.55461	14.6247	7.72225	2.79786	18.5243	4.81355	5.92474	19.9894	2.35614	2.21081	3.53877	1.66315	7.32421	35.3426	10.6443	0	45.23	0	8.01421	8.68562
ENSMUSG00000099615	5.93689	9.11596	12.8526	10.5137	15.8169	11.0643	9.24736	13.1689	11.6266	8.40027	13.575	10.068	6.88554	15.4335	15.9166	8.16679	8.85387	11.3337	9.87995	14.0884	3.77079	14.8154	12.4427	6.63085	8.59135	0	0	3.60892	10.8002	11.7983	5.31807	13.5139	20.9839	19.9493	1.60452	0	11.9937	2.35614	2.21081	2.35918	4.98944	4.88281	10.8747	3.5481	2.43226	10.4377	5.68579	0	4.34281
ENSMUSG00000100617	16.3265	17.0924	17.0107	14.6555	17.2291	12.1708	24.1624	20.5515	17.3107	14.3505	26.6652	24.3954	17.7575	23.1503	35.1645	24.0466	12.6484	18.0006	8.82139	16.9061	6.28465	17.4298	20.5949	6.63085	15.0349	5.52206	18.7284	21.6535	21.6004	34.084	9.30662	12.5487	12.5904	17.0994	4.81355	5.92474	11.9937	0	6.63244	1.17959	16.6315	4.88281	39.4206	17.7405	14.5936	46.9696	0	0	11.5808
ENSMUSG00000102030	14.5454	19.3714	24.1931	20.3903	21.1833	32.0866	27.7421	19.7534	20.6695	13.6504	27.1501	23.2338	24.643	31.9694	30.7227	18.3753	6.64041	14.0004	16.5842	17.8453	10.0554	18.0108	18.0205	11.9355	40.8089	5.52206	11.237	21.6535	35.4864	27.5294	30.5789	32.8196	23.7818	27.074	11.2316	17.7742	27.9852	9.42458	35.373	12.3857	23.2841	21.9726	42.1393	21.2886	26.7549	71.3242	8.52868	32.0569	18.8188
ENSMUSG00000026374	45.4172	46.7193	37.8016	46.1967	54.5118	48.6831	48.9215	45.2931	43.4059	48.6515	49.6943	49.1781	53.2724	52.9149	54.4125	42.8756	50.2774	43.3347	41.9898	45.7873	43.9925	48.8036	50.6291	18.5664	17.1827	0	3.74567	14.4357	9.25732	20.9747	6.64758	14.4792	6.99464	15.6744	4.81355	17.7742	43.9768	61.2598	17.6865	5.30815	14.9683	31.7382	10.8747	7.09619	26.7549	13.9169	2.84289	8.01421	21.714
ENSMUSG00000026377	66.1964	108.252	88.8339	65.3126	68.3516	113.963	66.8196	49.0842	68.4676	80.8526	67.3903	78.6076	90.2369	145.516	91.0577	70.3251	71.1472	104.003	50.2819	60.815	111.867	67.9764	90.5317	116.703	47.2524	270.581	108.624	212.926	35.4864	26.2184	7.9771	41.5071	25.1807	22.7992	102.689	124.419	35.981	195.56	81.8001	108.522	29.9366	85.4491	20.39	31.9329	136.207	38.2715	139.302	52.0924	98.437
ENSMUSG00000099936	0	0	0	0	0	0	0.298302	0	0	0	0	0	0	0	0	0	0	0	0	0	0	0.290497	0	0	4.29568	60.7426	3.74567	18.0446	4.62866	3.93276	0	4.82641	0	0	3.20904	29.6237	3.99789	65.9721	4.42163	17.6938	8.31573	9.76561	0	0	12.1613	0	14.2145	4.00711	4.34281
ENSMUSG00000064302	27.0129	18.2319	21.1689	30.2668	14.1222	11.0643	23.5658	26.9364	20.4111	24.8508	16.484	25.9444	26.8174	12.1263	15.1763	19.7364	22.4509	12.6671	20.1128	19.2542	18.8539	15.3964	18.4496	13.2617	19.3305	5.52206	11.237	0	18.5146	17.042	19.9428	12.5487	5.59571	2.8499	11.2316	29.6237	7.99578	16.493	6.63244	9.43672	9.97888	14.6484	19.0307	21.2886	9.72906	6.95846	14.2145	12.0213	13.0284
ENSMUSG00000107722	5.64005	3.98823	3.02413	10.8323	10.7329	3.3193	11.3355	14.1666	9.81799	5.60018	5.57546	2.71061	6.16075	12.1263	11.4747	4.76396	5.69178	6.66688	4.41069	2.58288	3.77079	6.68144	9.43933	0	15.0349	0	0	0	12.3431	3.93276	7.9771	0.965282	0	4.27485	1.60452	0	3.99789	0	4.42163	0	0	0	1.35933	3.5481	2.43226	0	2.84289	4.00711	2.89521
ENSMUSG00000080542	5.3432	2.84874	2.2681	8.92075	9.32067	3.3193	9.24736	12.5703	6.71757	4.55014	4.60581	2.32338	5.79835	12.1263	9.99413	4.31025	5.37557	6.66688	3.70498	2.58288	3.77079	6.68144	9.01027	0	15.0349	0	0	0	6.17155	2.62184	3.98855	0.965282	0	4.27485	1.60452	0	3.99789	0	4.42163	0	0	0	1.35933	0	2.43226	0	2.84289	4.00711	2.89521
ENSMUSG00000026380	2.96845	1.1395	3.02413	0.318598	5.084	2.21287	0.894905	6.1854	1.29184	1.40004	3.87858	5.42121	0	0	3.70153	0.680565	1.89726	3.33344	4.05784	2.58288	2.51386	3.19547	6.4359	3.97851	4.29568	0	22.474	10.8268	0	2.62184	1.32952	3.86113	1.39893	0	0	0	0	7.06843	4.42163	9.43672	9.97888	7.32421	5.43733	7.09619	2.43226	6.95846	8.52868	8.01421	2.89521
ENSMUSG00000088363	0	0	0	0	0	0	0	0	0	0	0	0	0	0	0	0	0	0	0	0	0	0	0	0	0	0	0	0	0	0	0	0	0	0	0	0	0	0	0	0.589795	0	0	0	0	0	0	0	0	0
ENSMUSG00000004451	0	0	0.378016	0	0	0	0.298302	0	0	0	0	0	0.724794	0	0	0.680565	0	0	0	0	0	0	0	0	0	0	0	0	0	0	2.65903	0	0	0	0	0	0	2.35614	0	0.589795	0	4.88281	0	0	0	1.73961	0	0	0
ENSMUSG00000098447	0.593689	0	0	0	0.282445	0	2.38641	0	0.258368	0.350011	0.727234	0.387229	1.08719	0	0	0.226855	0.31621	0	1.05857	0	0	2.03348	0.42906	1.32617	0	0	0	0	0	0	0	0	2.79786	0	3.20904	0	0	0	0	0	0	0	0	0	0	0	0	0	0
ENSMUSG00000098923	1.48422	0.569748	1.13405	0	1.41222	0	4.77283	0.598587	0	2.45008	1.21206	1.16169	1.44959	0	2.22092	2.26855	0.31621	2.00006	2.64642	0.469614	0	2.90497	0	0	0	0	0	3.60892	1.54289	1.31092	0	1.93056	0	2.8499	0	0	0	2.35614	0	1.17959	0	0	1.35933	0	0	0	0	0	1.4476
ENSMUSG00000026383	68.5711	101.415	79.0054	74.8706	69.7638	90.7276	83.2262	57.0653	71.568	81.5526	59.3908	88.2883	76.8282	83.7819	92.5383	56.4869	68.3013	68.0021	53.1047	62.2238	115.638	65.0714	84.5249	31.8281	25.7741	33.1323	18.7284	28.8714	12.3431	15.7311	31.9084	30.889	29.3775	25.6491	28.8813	17.7742	43.9768	28.2737	19.8973	38.3367	19.9578	19.5312	28.546	35.481	17.0258	15.6565	22.7432	28.0497	14.476
ENSMUSG00000026384	1.78107	0.569748	2.2681	1.27439	1.97711	1.10643	0.596604	1.3967	1.03347	0	2.1817	1.54892	0	0	0.740306	1.36113	1.58105	0.666688	2.29356	1.40884	0	0.871492	0	1.32617	0	11.0441	7.49134	3.60892	1.54289	1.31092	2.65903	0.965282	2.79786	7.12475	4.81355	0	7.99578	2.35614	0	7.66733	8.31573	14.6484	2.71866	0	2.43226	0	0	8.01421	0
ENSMUSG00000036975	0	0	0	0	0	0	0	0	0	0	0	0	0	0	0	0	0	0	0	0	0	0	0	1.32617	0	0	0	0	0	0	0	0	1.39893	2.8499	1.60452	5.92474	0	0	0	2.35918	0	0	0	0	0	0	0	4.00711	2.89521
ENSMUSG00000036962	2.07791	2.84874	3.40215	1.59299	5.084	4.42574	6.56264	2.19482	2.58368	2.80009	3.63617	1.93615	2.17438	2.20479	2.96122	5.21767	1.26484	2.66675	1.41142	2.11326	0	1.16199	2.1453	1.32617	0	16.5662	0	3.60892	1.54289	5.24369	5.31807	0	4.19679	5.6998	0	5.92474	0	0	8.84325	0.589795	0	0	1.35933	0	7.29679	3.47923	0	4.00711	0
ENSMUSG00000050777	0	0	0	0.637197	0.564889	0	0	0.598587	0	0.350011	0.484823	0	0	0	0.370153	2.72226	0	1.33338	0.529283	0	1.25693	0.580995	0.42906	0	0	0	11.237	3.60892	0	1.31092	2.65903	2.89584	5.59571	8.5497	0	0	0	2.35614	22.1081	1.17959	9.97888	0	2.71866	0	2.43226	1.73961	8.52868	0	2.89521
ENSMUSG00000026385	76.5859	120.217	88.0778	71.0474	99.7029	138.304	77.5585	48.286	73.3766	88.2028	64.239	87.1266	87.7001	159.847	101.052	71.4594	73.0445	107.337	63.6904	67.3896	116.894	83.9537	101.258	116.703	225.523	248.493	172.301	241.798	172.803	180.907	120.986	139.001	132.898	126.821	146.011	171.817	139.926	209.697	84.0109	104.394	186.272	180.664	82.9193	259.011	216.471	227.89	187.631	140.249	124.494
ENSMUSG00000026388	59.3689	91.7294	71.0671	70.4102	67.5042	90.7276	66.223	47.0889	67.1757	76.3024	61.8149	85.5777	80.4522	132.287	80.6934	55.3527	61.6609	65.3354	49.0469	60.3454	74.1588	68.8479	81.5215	7.95703	30.0697	27.6103	37.4567	21.6535	26.2291	65.5461	42.5445	47.2988	27.9786	78.3722	16.0452	5.92474	39.9789	63.6159	26.5298	10.6163	53.2207	9.76561	40.78	14.1924	17.0258	59.1469	19.9003	8.01421	7.23801
ENSMUSG00000026389	0	0	0	0.318598	0	0	0	0	0	0	0	0	0	0	0	0	0	0	0	0	0	0	0	0	0	5.52206	0	0	0	0	0	0	0	0	0	0	0	0	0	0.589795	0	0	1.35933	0	0	1.73961	0	0	0
ENSMUSG00000003721	5.04636	2.27899	2.2681	2.54879	2.25956	2.21287	4.77283	1.79576	3.87552	4.20013	2.90894	2.32338	1.08719	1.10239	2.59107	4.08339	5.37557	3.33344	4.93998	5.40056	5.02772	4.35746	1.71624	2.65234	0	0	0	0	0	1.31092	0	4.82641	6.99464	5.6998	0	0	0	2.35614	2.21081	2.94897	0	14.6484	6.79666	7.09619	0	6.95846	0	0	7.23801
ENSMUSG00000026339	9.20219	7.97647	13.2306	11.7881	16.0993	7.74504	14.3185	15.3637	16.0188	9.4503	11.3933	14.3275	12.3215	25.355	19.248	11.7965	8.53766	8.66694	11.8207	10.5663	5.02772	11.6199	11.1556	13.2617	10.7392	11.0441	0	3.60892	26.2291	9.17645	15.9542	12.5487	6.99464	29.9239	4.81355	5.92474	7.99578	2.35614	4.42163	5.30815	4.98944	4.88281	14.9527	14.1924	2.43226	10.4377	2.84289	12.0213	5.79041
ENSMUSG00000085857	1.78107	2.27899	2.2681	1.59299	2.542	1.10643	7.45755	1.3967	2.58368	1.05003	3.15135	0.387229	1.44959	3.30718	2.59107	1.13428	0.948629	0	3.52855	4.46133	2.51386	2.90497	1.28718	0	0	0	0	0	7.71444	1.31092	7.9771	2.89584	0	7.12475	0	0	0	0	0	0.589795	0	0	0	0	0	0	0	0	0
ENSMUSG00000050534	1.78107	3.41849	1.51207	1.27439	3.38933	4.42574	4.77283	3.19247	1.03347	0.700022	3.15135	3.48506	1.44959	0	2.22092	1.13428	1.89726	2.00006	2.29356	3.05249	6.28465	2.61448	0	5.30468	0	0	0	0	1.54289	0	0	0	0	0	0	0	0	0	0	0	0	0	0	0	0	0	0	0	0
ENSMUSG00000001674	114.285	170.355	142.89	124.891	144.894	273.289	130.358	112.534	163.03	134.754	146.659	144.824	158.005	282.213	142.879	157.664	116.681	186.006	122.088	153.564	266.469	141.182	157.465	128.639	94.5049	336.845	116.116	270.669	78.6872	62.9242	65.1463	63.7086	29.3775	49.8732	141.198	207.366	63.9662	171.999	57.4811	119.139	81.4942	136.719	51.6546	81.6062	162.962	81.7619	139.302	96.1706	110.018
ENSMUSG00000036815	24.6381	25.0689	33.2654	28.9924	37.2827	23.2351	33.7081	25.1407	26.3536	31.851	18.6657	42.9825	36.6021	25.355	19.248	25.1809	25.613	29.3343	24.8763	37.5691	27.6524	23.2398	27.0308	13.2617	12.887	11.0441	18.7284	10.8268	12.3431	14.4201	29.2494	23.1668	1.39893	27.074	12.8361	0	19.9894	7.06843	15.4757	17.104	19.9578	9.76561	25.8273	14.1924	14.5936	19.1358	11.3716	4.00711	2.89521
ENSMUSG00000026341	35.3245	29.0571	34.3995	32.8156	33.8933	33.193	45.3419	31.1265	43.4059	34.6511	33.2103	35.6251	32.9781	22.0479	27.0212	28.3569	32.8858	36.0011	33.3448	38.7431	43.9925	29.6307	30.8923	26.5234	70.8786	38.6544	67.4221	54.1338	26.2291	44.5713	77.112	47.2988	58.755	44.1734	57.7626	35.5484	59.9683	32.986	48.6379	60.7489	44.905	41.5039	43.4986	53.2215	24.3226	33.0527	54.015	36.064	63.6945
ENSMUSG00000026342	2.07791	2.27899	0.756033	0.637197	0.847334	0	3.28132	3.99058	2.84205	1.05003	0.727234	1.16169	1.08719	1.10239	0.740306	0.226855	0.63242	0.666688	1.76428	0.939227	0	2.61448	2.1453	0	0	0	0	3.60892	3.08577	0	0	0	4.19679	1.42495	4.81355	0	3.99789	4.71229	0	0	0	2.4414	0	0	0	1.73961	0	8.01421	7.23801
ENSMUSG00000049690	30.8718	22.2202	34.0215	19.4345	27.3971	4.42574	29.8302	14.9647	13.9519	14.3505	23.7563	37.9485	17.3951	4.40957	12.5852	14.9724	22.7671	24.0008	29.1106	17.3757	25.1386	29.9212	9.86839	15.9141	4.29568	16.5662	14.9827	7.21785	6.17155	14.4201	10.6361	10.6181	5.59571	11.3996	22.4632	5.92474	15.9916	9.42458	11.0541	11.7959	3.32629	14.6484	20.39	3.5481	9.72906	22.615	2.84289	8.01421	14.476
ENSMUSG00000036155	3.85898	4.55798	3.78016	11.1509	5.93133	5.53217	7.15924	4.7887	8.78452	9.10029	10.9085	3.87229	6.52315	7.71675	10.3643	6.80565	0.63242	6.66688	11.2914	11.5055	0	4.93845	6.4359	1.32617	0	0	0	0	4.62866	2.62184	2.65903	3.86113	8.39357	1.42495	1.60452	5.92474	0	2.35614	4.42163	1.17959	6.65259	0	4.078	3.5481	0	0	5.68579	8.01421	1.4476
ENSMUSG00000099471	0.890534	3.41849	1.89008	0.318598	0	0	0.596604	0.997646	0.258368	0	1.69688	1.93615	0	0	1.11046	0	0.31621	0	1.05857	3.75691	1.25693	0.871492	0	1.32617	0	0	3.74567	3.60892	1.54289	0	2.65903	0.965282	0	4.27485	0	0	0	0	0	1.17959	0	2.4414	0	0	0	0	0	4.00711	0
ENSMUSG00000026348	0.296845	0	0.378016	0	1.41222	0	0	0.798116	0.775105	0.350011	1.21206	0	0.362397	1.10239	0	0	0.31621	0.666688	0	0	0	0.290497	2.1453	0	0	0	0	0	0	2.62184	0	0	0	2.8499	0	0	0	0	0	0.589795	0	0	0	0	0	0	0	0	2.89521
ENSMUSG00000102014	0.593689	1.1395	1.13405	0.637197	2.542	1.10643	0.596604	1.99529	2.06695	1.05003	2.42411	0.387229	1.08719	3.30718	2.22092	1.36113	0.31621	0.666688	1.41142	2.34807	0	1.45249	3.43248	1.32617	2.14784	0	14.9827	0	3.08577	2.62184	0	0	0	4.27485	0	0	0	2.35614	0	0.589795	0	0	0	3.5481	0	0	0	4.00711	4.34281
ENSMUSG00000026349	51.9478	59.8235	59.7266	45.8782	51.9698	61.9603	41.1657	33.9199	57.8745	47.2515	56.9667	54.5993	44.2124	47.4029	72.55	46.0516	33.202	54.6684	35.462	49.0746	26.3955	53.742	45.4804	30.5019	38.6611	44.1765	26.2197	32.4803	13.886	15.7311	23.9313	15.4445	22.3829	35.6237	16.0452	11.8495	11.9937	7.06843	13.2649	33.0285	21.6209	21.9726	10.8747	31.9329	31.6194	24.3546	14.2145	4.00711	31.8473
ENSMUSG00000036104	103.896	146.995	116.051	129.669	140.375	241.203	141.992	128.696	128.926	101.853	156.113	107.263	142.784	232.605	152.503	123.636	114.152	168.005	114.502	165.539	216.192	116.489	134.296	30.5019	53.6959	49.6985	48.6937	57.7428	86.4017	56.3696	87.7481	50.1946	40.5689	91.1968	28.8813	59.2474	67.9641	18.8492	42.0054	19.4632	41.5787	36.6211	61.17	35.481	26.7549	48.7092	39.8005	44.0782	31.8473
ENSMUSG00000036086	8.31165	7.97647	9.07239	7.32776	3.38933	2.21287	10.7389	4.7887	6.97594	4.55014	8.24198	6.19567	16.3079	3.30718	6.66276	4.31025	6.95662	7.33356	9.35067	3.05249	3.77079	6.39094	7.72309	0	4.29568	0	3.74567	0	0	2.62184	7.9771	2.89584	0	7.12475	4.81355	17.7742	3.99789	0	6.63244	0.589795	4.98944	2.4414	4.078	0	0	10.4377	5.68579	4.00711	1.4476
ENSMUSG00000104164	0	0	0	0	0	0	0	0	0	0	0	0	0	0	0	0.226855	0.31621	0	0	0	0	0	0	2.65234	0	0	0	0	1.54289	0	0	0.965282	0	0	0	0	0	0	0	0	0	0	0	0	0	0	0	0	0
ENSMUSG00000058603	1.48422	0.569748	0.756033	0.637197	1.97711	0	0.596604	0.199529	1.55021	0.700022	0.242411	0.387229	0.362397	1.10239	0	0.680565	0.31621	1.33338	1.41142	0.234807	1.25693	1.74298	0.858121	1.32617	0	0	0	3.60892	1.54289	5.24369	0	0	0	0	0	0	0	0	0	1.17959	0	0	1.35933	0	2.43226	0	0	4.00711	0
ENSMUSG00000103999	0	0	0	0	0	0	0	0	0	0	0	0	0.362397	0	0	0	0	0	0	0	0	0	0	0	0	0	0	3.60892	0	0	0	0.965282	0	0	0	0	0	2.35614	4.42163	0.589795	0	0	0	0	0	0	0	0	1.4476
ENSMUSG00000056211	54.3226	62.1025	72.9572	49.0641	49.4278	61.9603	65.6264	43.6969	51.1569	68.6022	49.6943	67.7651	65.2315	56.2221	62.926	44.0099	51.226	72.0023	41.9898	51.8923	71.645	46.4796	50.6291	104.768	57.9916	160.14	41.2024	133.53	43.2008	66.857	31.9084	81.0837	16.7871	56.998	121.943	124.419	95.9493	131.944	39.7946	83.1611	68.189	107.422	40.78	42.5772	133.775	31.3131	144.988	100.178	91.199
ENSMUSG00000102179	0	0	0	0	0	0	0	0	0	0	0	0	0	0	0	0.226855	0	0	0.352855	0.234807	0	0	0	0	0	0	0	0	3.08577	0	0	0	0	0	0	0	0	0	0	0	0	0	0	0	0	0	0	0	0
ENSMUSG00000103497	0	0	0	0	0	0	0	0	0	0	0	0	0	0	0	0	0	0	0	0	0	0	0	1.32617	0	0	0	0	3.08577	1.31092	0	0	0	1.42495	1.60452	0	0	0	0	1.76938	0	0	0	0	0	0	0	0	0
ENSMUSG00000026353	73.3206	68.3697	74.8473	76.145	67.2218	88.5148	60.257	55.07	65.1088	80.5026	64.9662	85.9649	94.948	98.113	66.9977	57.3944	70.1986	87.3361	59.2797	60.815	173.456	67.3954	78.9471	100.789	51.5481	132.529	89.8961	86.6142	50.9153	52.4369	47.8626	47.2988	37.7711	35.6237	99.4801	94.7958	59.9683	129.588	55.2703	94.3672	46.5681	83.0077	65.2479	49.6734	119.181	19.1358	122.244	92.1635	82.5134
ENSMUSG00000026354	2.07791	1.1395	1.89008	1.59299	2.25956	0	0.894905	1.99529	3.35879	0	0.242411	2.71061	0.362397	0	1.11046	0.226855	2.84589	0	1.23499	0.939227	0	2.90497	2.57436	0	0	0	3.74567	0	3.08577	1.31092	0	2.89584	0	0	3.20904	0	0	0	4.42163	1.76938	0	2.4414	2.71866	0	0	10.4377	2.84289	0	0
ENSMUSG00000026355	10.9833	9.11596	11.7185	20.3903	15.252	12.1708	16.4066	17.9576	18.3441	11.2004	17.2112	6.97013	13.0463	9.92154	14.8061	13.6113	8.53766	12.6671	15.5256	13.384	7.54158	14.8154	14.159	37.1328	10.7392	33.1323	11.237	39.6982	12.3431	11.7983	2.65903	11.5834	11.1914	22.7992	35.2994	17.7742	15.9916	58.9036	13.2649	27.1306	9.97888	26.8554	5.43733	21.2886	26.7549	15.6565	19.9003	16.0284	34.7425
ENSMUSG00000026356	20.1854	21.0807	27.5952	19.7531	26.8322	12.1708	30.4268	20.1524	16.2772	13.6504	23.9987	26.7188	16.6703	16.5359	21.4689	17.241	18.024	32.001	28.052	26.2984	18.8539	25.5638	22.7402	10.6094	21.4784	16.5662	18.7284	7.21785	24.6862	18.3529	11.9657	20.2709	20.9839	24.2241	16.0452	23.6989	3.99789	9.42458	4.42163	16.5143	28.2735	4.88281	23.1086	17.7405	12.1613	12.1773	19.9003	4.00711	28.9521
ENSMUSG00000042581	6.53058	2.27899	8.69438	14.9741	10.7329	13.2772	4.47453	14.9647	9.30126	5.60018	17.9384	6.97013	13.7711	16.5359	11.8449	15.4262	2.52968	3.33344	3.52855	25.3591	2.51386	3.19547	14.159	3.97851	6.44351	5.52206	3.74567	14.4357	4.62866	0	13.2952	0	9.7925	5.6998	14.4407	0	0	2.35614	0	9.43672	19.9578	9.76561	14.9527	14.1924	2.43226	19.1358	0	12.0213	14.476
ENSMUSG00000094122	0.296845	0	0	0	0	0	0	0	0	0	0.242411	0	0	0	0	0	0	0	0	0	0	0	0	1.32617	0	0	0	0	0	0	0	0	1.39893	1.42495	0	0	0	0	0	0	0	0	0	0	0	0	0	0	0
ENSMUSG00000026401	2.37476	3.98823	3.78016	4.14178	2.82445	1.10643	5.07113	6.1854	3.61715	2.45008	4.12099	0.387229	3.98637	2.20479	7.40306	3.62968	2.52968	2.00006	4.05784	2.58288	1.25693	1.74298	2.57436	1.32617	0	0	0	0	0	0	0	0	0	0	0	5.92474	0	4.71229	0	1.76938	0	4.88281	1.35933	0	0	0	0	0	2.89521
ENSMUSG00000026399	77.7733	100.276	86.9438	79.6496	68.0691	147.156	73.6806	66.6427	71.568	82.6026	81.4502	84.416	90.5993	157.642	92.1681	67.1491	74.6255	123.337	68.9832	80.3039	108.096	72.9148	96.9676	30.5019	51.5481	55.2206	41.2024	36.0892	54.0011	72.1007	83.7596	71.4308	54.5582	56.998	48.1355	77.0216	71.962	18.8492	55.2703	29.4897	46.5681	41.5039	59.8106	42.5772	36.484	74.8034	34.1147	56.0995	27.5045
ENSMUSG00000085526	47.792	36.4638	48.7641	44.9224	43.214	50.896	42.9555	36.3143	47.2814	30.801	51.1488	46.0803	42.0381	41.8909	62.5559	39.2459	38.5776	48.6682	35.6384	53.0663	32.6802	40.6696	39.9026	2.65234	15.0349	5.52206	7.49134	14.4357	9.25732	15.7311	22.6018	12.5487	12.5904	22.7992	16.0452	23.6989	19.9894	2.35614	17.6865	2.94897	8.31573	2.4414	10.8747	7.09619	7.29679	13.9169	2.84289	8.01421	1.4476
ENSMUSG00000101904	0.296845	0	0.378016	0	0.282445	1.10643	0	0	0.258368	0	0	0	0	0	0	0	0	0.666688	0	0.704421	0	0	0	1.32617	0	0	0	0	1.54289	0	0	0	0	0	0	0	0	0	0	0	0	0	0	0	0	1.73961	0	0	0
ENSMUSG00000026409	0.890534	1.1395	0.378016	0	0.847334	1.10643	0.596604	0.199529	1.03347	0.700022	1.69688	0.387229	1.08719	2.20479	1.11046	0	1.58105	0.666688	2.82284	1.87845	0	2.32398	1.71624	3.97851	0	0	0	3.60892	0	0	0	0	0	0	0	0	0	0	4.42163	0.589795	3.32629	0	0	0	0	3.47923	0	0	0
ENSMUSG00000046404	0	0	0	0	0	0	0	0	0	0	0	0	0	0	0	0	0	0	0	0	0	0	0	1.32617	0	0	3.74567	0	0	0	0	0.965282	9.7925	1.42495	0	0	3.99789	0	0	2.35918	0	0	0	0	0	0	0	0	0
ENSMUSG00000042510	0	0	0	0	0	0	0	0	0	0	0	0	0	0	0	0	0	0	0	0	0	0	0	5.30468	0	0	0	0	0	0	0	0	0	2.8499	1.60452	0	0	0	0	0	0	0	0	0	2.43226	0	0	0	0
ENSMUSG00000016528	1.48422	0	0	0.318598	0	0	0.596604	0	0	0	0.242411	0	0	0	0	0	0.31621	1.33338	2.64642	0	3.77079	2.90497	0	2.65234	0	0	0	0	7.71444	0	0	2.89584	0	0	3.20904	0	0	0	4.42163	2.35918	0	0	0	0	0	0	2.84289	4.00711	0
ENSMUSG00000016526	1.18738	0	0	0.318598	0	0	0	0.798116	0.516736	1.05003	0.484823	1.16169	0.362397	1.10239	0	0	0.948629	1.33338	3.88141	1.64365	0	0.580995	0	15.9141	2.14784	11.0441	3.74567	3.60892	7.71444	3.93276	1.32952	3.86113	0	0	9.62711	0	3.99789	4.71229	8.84325	12.3857	3.32629	4.88281	4.078	10.6443	7.29679	5.21884	11.3716	8.01421	20.2664
ENSMUSG00000026427	9.49903	9.68571	11.3405	8.28356	7.34356	5.53217	13.1253	12.5703	15.2437	7.00022	15.5143	10.8424	11.5967	8.81915	15.5464	11.7965	11.6998	8.00025	18.5249	10.5663	15.0832	11.9104	14.588	7.95703	4.29568	11.0441	22.474	28.8714	33.9435	20.9747	27.9199	13.5139	27.9786	8.5497	3.20904	29.6237	23.9873	28.2737	8.84325	21.2326	8.31573	9.76561	13.5933	21.2886	12.1613	8.69807	25.586	8.01421	26.0569
ENSMUSG00000026430	12.7643	19.9412	10.5845	20.3903	23.7253	18.8094	20.5828	24.9411	26.3536	13.3004	22.3018	22.8465	20.2942	8.81915	20.3584	31.7597	11.6998	13.3338	24.6999	17.8453	25.1386	17.1393	20.5949	3.97851	12.887	11.0441	11.237	0	16.9718	5.24369	10.6361	11.5834	9.7925	15.6744	4.81355	17.7742	7.99578	18.8492	4.42163	13.5653	4.98944	4.88281	31.2646	35.481	9.72906	15.6565	8.52868	8.01421	10.1332
ENSMUSG00000026425	8.6085	7.40672	10.2064	6.05337	4.80156	3.3193	6.56264	10.575	6.20084	6.65021	7.27234	7.74459	4.71116	4.40957	3.33138	6.5788	5.05936	4.66681	11.6442	12.9144	7.54158	8.42442	7.72309	5.30468	6.44351	5.52206	3.74567	0	10.8002	6.55461	5.31807	3.86113	11.1914	8.5497	3.20904	11.8495	3.99789	0	11.0541	9.43672	6.65259	2.4414	8.15599	3.5481	2.43226	1.73961	8.52868	4.00711	2.89521
ENSMUSG00000055184	22.5602	17.6622	26.8392	19.1159	24.8551	15.4901	21.776	22.7463	27.1287	26.9509	25.2108	28.2677	13.4087	18.7407	22.2092	24.5004	20.8698	18.6673	23.6413	32.1685	13.8262	23.2398	18.0205	27.8496	10.7392	5.52206	26.2197	14.4357	23.1433	14.4201	17.2837	20.2709	23.7818	19.9493	40.1129	17.7742	11.9937	16.493	26.5298	41.2856	18.2946	9.76561	9.51533	10.6443	26.7549	34.7923	25.586	88.1564	31.8473
ENSMUSG00000042268	4.45267	2.27899	3.78016	9.87655	10.4504	6.63861	3.57962	4.38964	7.49268	6.3002	2.42411	2.32338	8.33513	6.61436	8.88367	3.62968	3.1621	6.00019	3.1757	5.87017	0	5.22895	6.86496	3.97851	4.29568	0	3.74567	10.8268	10.8002	1.31092	6.64758	3.86113	6.99464	9.97465	6.41807	0	3.99789	2.35614	15.4757	0	6.65259	0	5.43733	7.09619	2.43226	3.47923	0	0	5.79041
ENSMUSG00000013275	10.3896	6.26722	3.02413	5.41617	3.10689	4.42574	10.4406	4.58917	8.26778	3.50011	4.12099	7.74459	5.43596	4.40957	5.92245	3.17597	9.8025	4.66681	11.6442	8.92266	2.51386	6.68144	2.57436	7.95703	8.59135	27.6103	7.49134	7.21785	6.17155	9.17645	9.30662	12.5487	0	8.5497	4.81355	0	0	9.42458	22.1081	4.12856	1.66315	2.4414	1.35933	0	0	0	2.84289	0	0
ENSMUSG00000026433	0	0.569748	0	0.955795	0	0	0	1.99529	0.258368	0	1.21206	0	0	0	0.740306	0	0	0	0.176428	2.34807	0	0	0	2.65234	4.29568	0	3.74567	0	6.17155	3.93276	1.32952	11.5834	4.19679	1.42495	1.60452	5.92474	3.99789	14.1369	11.0541	2.35918	4.98944	19.5312	1.35933	3.5481	0	0	8.52868	32.0569	0
ENSMUSG00000026434	25.8255	19.3714	18.9008	21.9833	37.8476	22.1287	29.5319	26.1383	36.6883	26.9509	22.3018	30.9783	27.9046	24.2527	25.5406	29.718	19.2888	22.6674	15.5256	31.2293	22.6247	18.0108	29.6052	35.8066	38.6611	11.0441	48.6937	46.916	26.2291	14.4201	18.6132	23.1668	8.39357	18.5243	38.5084	41.4732	35.981	51.8352	11.0541	33.0285	19.9578	48.8281	23.1086	35.481	36.484	17.3961	25.586	52.0924	34.7425
ENSMUSG00000103569	0	0	0	0	0	0	0	0.199529	0	0	0.242411	0	0	0	0	0	0	0.666688	0.176428	0	0	0	0	1.32617	0	0	3.74567	18.0446	3.08577	18.3529	0	0	11.1914	4.27485	0	5.92474	0	23.5614	0	0	0	0	0	0	14.5936	0	2.84289	0	1.4476
ENSMUSG00000103975	1.18738	1.70924	0.378016	1.27439	2.25956	1.10643	1.19321	1.79576	6.45921	0.700022	1.21206	1.54892	1.81199	2.20479	1.85077	5.67138	1.89726	0.666688	1.58785	3.2873	0	1.45249	0.858121	0	0	0	0	0	0	0	3.98855	1.93056	0	0	0	0	3.99789	4.71229	0	0.589795	0	2.4414	4.078	0	9.72906	0	0	0	2.89521
ENSMUSG00000100037	44.5267	42.1613	43.4719	43.0108	50.5576	25.448	59.0638	32.9223	48.8316	55.6518	34.18	52.6632	36.6021	60.6316	55.8931	43.1025	40.7911	57.3351	29.9927	21.6022	36.451	50.256	54.0616	5.30468	15.0349	22.0882	7.49134	7.21785	66.3441	49.815	55.8397	20.2709	20.9839	62.6978	14.4407	29.6237	15.9916	11.7807	11.0541	6.48774	6.65259	12.207	27.1866	14.1924	2.43226	22.615	5.68579	12.0213	7.23801
ENSMUSG00000026435	66.4932	115.659	83.5416	71.6846	73.1531	134.985	72.189	57.6639	67.1757	80.1525	70.7841	82.8671	86.2505	138.902	90.3174	60.5703	77.1552	138.671	78.6868	69.9724	173.456	77.2723	98.6839	42.4375	55.8438	38.6544	67.4221	36.0892	109.545	82.5881	120.986	64.6739	53.1593	84.072	75.4123	106.645	39.9789	37.6983	86.2217	49.5428	61.5364	36.6211	77.4819	39.0291	24.3226	43.4904	65.3866	80.1421	31.8473
ENSMUSG00000026436	40.3709	17.6622	29.4853	31.2226	36.4353	22.1287	37.8843	28.9317	27.1287	45.1514	30.3014	44.5314	28.9918	20.9455	38.4959	29.4912	26.8778	36.0011	27.6991	33.3426	21.3678	38.9266	29.6052	33.1543	40.8089	27.6103	29.9654	18.0446	26.2291	41.9495	38.556	51.1599	30.7764	21.3742	44.9265	35.5484	31.9831	25.9176	35.373	18.8734	31.5998	43.9453	43.4986	53.2215	34.0517	31.3131	19.9003	60.1066	28.9521
ENSMUSG00000059149	2.07791	1.1395	2.2681	4.14178	1.41222	1.10643	2.98302	2.79341	2.84205	2.80009	2.42411	4.64675	2.53678	1.10239	4.81199	4.5371	3.1621	0.666688	2.11713	4.46133	1.25693	1.16199	2.1453	3.97851	6.44351	0	3.74567	7.21785	0	1.31092	7.9771	5.79169	9.7925	8.5497	0	11.8495	7.99578	2.35614	4.42163	2.35918	4.98944	9.76561	10.8747	10.6443	12.1613	3.47923	5.68579	16.0284	14.476
ENSMUSG00000026437	0	0	0	0	0	0	0	0	0	0	0	0	0	0	0	0	0	0	0	0	0	0	0	0	0	0	0	0	0	0	0	0	1.39893	0	0	5.92474	0	0	4.42163	0	0	0	0	0	0	0	2.84289	0	0
ENSMUSG00000079330	1.18738	1.70924	1.51207	4.14178	3.67178	0	2.08811	1.3967	4.909	2.10007	0.727234	2.32338	1.81199	1.10239	3.33138	1.13428	0.63242	0	1.41142	0.234807	0	1.45249	1.28718	0	4.29568	0	0	0	6.17155	3.93276	2.65903	0	6.99464	1.42495	0	0	0	0	2.21081	5.30815	0	2.4414	2.71866	0	2.43226	6.95846	0	0	8.68562
ENSMUSG00000042066	13.0612	8.54621	11.7185	10.1951	12.9924	6.63861	16.7049	9.77693	11.6266	11.5504	10.6661	9.2935	9.78472	3.30718	11.4747	11.7965	11.0673	17.3339	12.3499	7.51382	8.79851	4.06696	12.4427	7.95703	17.1827	5.52206	3.74567	0	15.4289	7.86553	18.6132	12.5487	20.9839	4.27485	11.2316	11.8495	11.9937	0	13.2649	18.2836	13.3052	0	5.43733	7.09619	0	1.73961	5.68579	16.0284	7.23801
ENSMUSG00000042046	53.7289	52.9865	48.3861	58.3035	48.8629	64.1732	58.7655	43.6969	51.932	48.6515	51.876	65.0545	61.6075	37.4814	54.4125	42.6488	59.4474	58.6685	47.8119	46.7266	64.1034	58.0995	51.9163	19.8926	38.6611	22.0882	0	18.0446	33.9435	34.084	39.8855	11.5834	13.9893	28.499	11.2316	0	15.9916	9.42458	11.0541	9.43672	24.9472	21.9726	35.3426	14.1924	9.72906	13.9169	19.9003	24.0426	11.5808
ENSMUSG00000097760	1.78107	2.27899	1.89008	4.46038	1.12978	3.3193	1.78981	2.19482	6.20084	1.40004	5.33305	0.387229	1.44959	1.10239	3.33138	2.72226	4.74315	2.66675	4.58712	2.81768	1.25693	1.45249	5.57778	2.65234	2.14784	0	0	0	3.08577	2.62184	5.31807	4.82641	1.39893	1.42495	4.81355	0	0	0	0	1.76938	0	4.88281	2.71866	0	0	0	0	8.01421	0
ENSMUSG00000026439	20.4823	20.5109	19.6569	21.9833	12.9924	17.703	25.654	21.1501	17.3107	18.9006	17.696	16.6509	16.3079	12.1263	16.6569	11.7965	17.3915	12.6671	21.5242	24.4199	25.1386	28.7592	9.43933	7.95703	0	5.52206	3.74567	3.60892	7.71444	3.93276	1.32952	1.93056	8.39357	9.97465	11.2316	0	11.9937	14.1369	6.63244	1.76938	3.32629	2.4414	17.6713	7.09619	4.86453	10.4377	2.84289	4.00711	5.79041
ENSMUSG00000048174	0	0	1.51207	0	0.564889	0	0	0.399058	0.516736	1.40004	0	0.774459	0	1.10239	0	0	0	0	0.176428	0.234807	0	0.290497	0	0	0	0	0	0	0	0	0	0	0	0	0	0	0	0	2.21081	0	0	0	0	0	0	0	0	0	0
ENSMUSG00000053024	0.593689	0	1.51207	2.86738	0.564889	1.10643	0.894905	1.59623	0	0.700022	1.45447	1.16169	0	0	0.740306	0.226855	0.63242	1.33338	1.41142	2.11326	2.51386	0.290497	0.42906	0	2.14784	0	3.74567	0	0	0	0	0	0	2.8499	0	0	0	0	0	0.589795	0	0	0	0	0	0	0	0	0
ENSMUSG00000054387	287.643	251.828	212.067	272.72	259.284	281.034	220.743	233.05	337.429	233.457	292.59	281.903	355.874	285.52	278.725	285.384	242.849	338.011	262.877	331.782	328.059	279.458	295.193	312.976	343.654	712.345	389.55	757.874	249.948	222.857	384.23	350.397	149.685	219.442	373.853	539.151	439.768	292.162	282.984	278.383	222.862	466.308	176.713	720.264	406.188	304.433	483.292	508.903	332.949
ENSMUSG00000100228	0	0	0	0	0	0	0	0	0	0	0	0	0	0	0	0	0	0	0.176428	0	0	0	0	0	0	0	0	0	0	0	0	1.93056	0	0	0	0	0	0	0	2.35918	0	0	0	0	2.43226	0	2.84289	0	1.4476
ENSMUSG00000026447	8.31165	6.26722	11.7185	10.8323	10.7329	9.95791	12.2304	8.57975	9.30126	19.2506	9.93886	10.8424	6.16075	11.0239	8.51352	11.1159	8.22145	4.66681	8.46853	11.0359	7.54158	6.68144	3.86154	17.2402	10.7392	11.0441	11.237	3.60892	10.8002	5.24369	6.64758	7.72225	9.7925	14.2495	4.81355	11.8495	3.99789	4.71229	6.63244	8.25713	8.31573	2.4414	17.6713	7.09619	2.43226	5.21884	11.3716	8.01421	14.476
ENSMUSG00000102425	3.56214	3.98823	3.02413	2.54879	5.36645	4.42574	3.87792	3.39199	2.58368	1.40004	5.33305	2.71061	1.81199	3.30718	4.07168	3.17597	7.27283	3.33344	5.64569	1.87845	7.54158	6.39094	7.29402	1.32617	10.7392	0	7.49134	7.21785	1.54289	2.62184	0	0.965282	4.19679	12.8245	1.60452	17.7742	0	0	2.21081	1.76938	1.66315	4.88281	0	0	4.86453	0	2.84289	0	2.89521
ENSMUSG00000046062	8.90534	5.69748	3.78016	6.05337	9.03822	6.63861	11.3355	7.78164	3.87552	5.60018	11.1509	6.97013	5.43596	8.81915	7.40306	7.48622	10.7511	5.3335	10.0564	2.11326	11.3124	7.26243	9.43933	55.6992	27.9219	22.0882	33.711	46.916	7.71444	3.93276	3.98855	13.5139	8.39357	9.97465	48.1355	47.3979	3.99789	54.1913	11.0541	79.0325	21.6209	39.0625	4.078	14.1924	60.8066	5.21884	65.3866	56.0995	49.2185
ENSMUSG00000041757	1.48422	2.27899	3.40215	4.46038	4.51911	6.63861	7.45755	6.58446	4.39226	5.25017	4.3634	0.774459	4.71116	8.81915	5.92245	6.80565	3.1621	6.00019	3.35213	2.58288	5.02772	6.97194	7.72309	11.9355	2.14784	5.52206	0	14.4357	7.71444	7.86553	0	8.68753	8.39357	4.27485	3.20904	0	3.99789	0	6.63244	6.48774	4.98944	4.88281	6.79666	14.1924	0	13.9169	11.3716	16.0284	10.1332
ENSMUSG00000101693	1.78107	2.27899	1.89008	3.18598	1.41222	4.42574	5.07113	6.38493	5.94247	5.95019	2.90894	0.774459	3.98637	7.71675	6.2926	1.58799	4.11073	3.33344	3.52855	2.58288	5.02772	5.22895	5.14872	3.97851	0	0	0	10.8268	3.08577	1.31092	1.32952	4.82641	5.59571	2.8499	1.60452	0	3.99789	0	4.42163	0.589795	0	0	5.43733	0	0	5.21884	2.84289	0	0
ENSMUSG00000103421	0	0	0	0	0	0	0	0	0	0	0	0	0	0	0	0	0	0	0	0	0	0	0	0	0	0	0	0	0	0	0	0	0	0	0	0	0	11.7807	0	0	0	0	0	0	0	0	0	0	0
ENSMUSG00000098306	0	0	0	0	0	0	0	0	0	0	0	0	0	0	0	0	0	0	0	0	0	0	0	0	0	0	0	0	0	1.31092	0	0	0	0	0	0	0	0	0	0	0	0	0	0	0	0	0	0	0
ENSMUSG00000115958	0	0	0	0	0	0	0	0	0	0	0	0	0	0	0	0	0	0	0	0	0	0	0	0	0	0	0	0	0	1.31092	0	0	0	0	0	0	0	0	0	0	0	0	0	0	0	0	0	0	0
ENSMUSG00000116158	0	0	0	0	0	0	0	0	0	0	0	0	0	0	0	0	0	0	0	0	0	0	0	0	0	0	0	0	0	1.31092	0	0	0	0	0	0	0	0	0	0	0	0	0	0	0	0	0	0	0
ENSMUSG00000070643	0	1.1395	0	0	0	0	0	0	0	0	0	0	0.724794	0	0.740306	0	0	0	0	0	0	0	0.858121	1.32617	0	0	0	3.60892	0	0	0	0	0	0	1.60452	0	0	0	0	3.53877	0	0	1.35933	0	0	0	0	0	0
ENSMUSG00000090553	84.6007	159.529	108.491	102.907	153.932	194.732	102.616	90.3867	124.017	95.553	109.812	118.492	104.733	233.707	126.592	119.78	76.2066	152.671	103.21	118.108	226.247	114.746	118.85	168.424	253.445	447.287	168.555	494.422	199.032	229.411	171.508	174.716	130.1	182.394	243.887	266.613	299.842	306.299	112.751	129.165	111.431	187.988	150.886	425.772	318.627	299.214	201.845	164.291	180.95
ENSMUSG00000102976	63.2279	39.8823	52.9223	57.9849	66.092	56.4282	54.8875	48.4856	48.0565	61.2519	48.7247	68.1524	67.7683	45.1981	52.5617	48.547	49.3287	51.3349	43.7541	53.0663	59.0757	47.0606	44.1932	29.1758	10.7392	55.2206	18.7284	18.0446	12.3431	22.2857	7.9771	8.68753	16.7871	15.6744	24.0678	23.6989	7.99578	40.0545	22.1081	59.5693	31.5998	17.0898	24.468	24.8367	46.213	17.3961	59.7008	4.00711	46.3233
ENSMUSG00000116275	63.2279	39.8823	52.9223	57.9849	66.3745	56.4282	53.9926	48.4856	48.0565	61.2519	48.9671	67.7651	67.7683	45.1981	51.8214	48.547	49.3287	51.3349	43.2248	53.0663	59.0757	46.4796	44.1932	25.1972	10.7392	55.2206	18.7284	14.4357	12.3431	22.2857	7.9771	7.72225	15.3882	12.8245	20.8587	23.6989	7.99578	37.6983	22.1081	57.7999	31.5998	9.76561	24.468	24.8367	41.3485	17.3961	54.015	4.00711	44.8757
ENSMUSG00000094410	63.2279	39.8823	52.9223	58.3035	66.092	56.4282	54.2909	48.4856	48.0565	61.2519	48.9671	67.7651	67.7683	45.1981	51.8214	48.547	49.6449	51.3349	43.4012	52.8315	59.0757	46.4796	44.1932	25.1972	15.0349	60.7426	18.7284	14.4357	12.3431	22.2857	10.6361	7.72225	16.7871	15.6744	22.4632	23.6989	7.99578	37.6983	28.7406	61.3386	33.2629	12.207	24.468	28.3848	41.3485	17.3961	56.8579	4.00711	49.2185
ENSMUSG00000102049	0	0	0	0	0.282445	0	0.596604	0.399058	0	0	0	0	0.362397	0	0	0	0	0	0	0	0	0	0	0	4.29568	5.52206	3.74567	0	0	0	2.65903	0	1.39893	2.8499	1.60452	0	0	2.35614	11.0541	3.53877	3.32629	2.4414	0	3.5481	2.43226	0	5.68579	0	4.34281
ENSMUSG00000026463	4.45267	1.70924	2.64611	5.41617	5.93133	1.10643	4.47453	2.19482	2.58368	2.80009	4.3634	2.71061	1.44959	4.40957	5.5523	2.72226	2.52968	2.66675	3.88141	2.34807	2.51386	1.45249	1.28718	2.65234	8.59135	0	0	3.60892	6.17155	2.62184	1.32952	0	1.39893	5.6998	3.20904	5.92474	0	2.35614	0	1.17959	3.32629	0	8.15599	7.09619	0	0	2.84289	0	1.4476
ENSMUSG00000090208	4.15583	4.55798	1.89008	3.18598	2.25956	2.21287	6.56264	3.79105	7.75105	4.90016	6.78752	2.71061	6.16075	6.61436	7.40306	6.80565	5.37557	2.66675	4.93998	2.81768	3.77079	5.22895	4.71966	0	0	0	0	0	6.17155	1.31092	3.98855	5.79169	2.79786	1.42495	0	0	3.99789	0	2.21081	0.589795	3.32629	0	8.15599	0	2.43226	3.47923	0	0	1.4476
ENSMUSG00000041577	19.2949	23.9294	16.2547	17.5229	16.3818	16.5965	26.5489	19.9529	21.4446	16.8005	23.0291	13.1658	14.1335	22.0479	22.2092	25.8615	18.6564	11.3337	18.1721	12.6796	22.6247	25.5638	22.3111	10.6094	0	0	7.49134	7.21785	37.0293	7.86553	11.9657	31.8543	15.3882	18.5243	11.2316	0	43.9768	0	4.42163	2.94897	21.6209	2.4414	20.39	7.09619	2.43226	26.0942	5.68579	28.0497	5.79041
ENSMUSG00000020423	23.4507	2.27899	1.89008	7.64636	3.10689	1.10643	4.17623	1.79576	16.2772	4.20013	20.8474	8.90627	13.7711	6.61436	9.99413	7.25937	14.8619	20.0006	23.6413	26.0636	17.597	15.9774	3.43248	11.9355	2.14784	0	7.49134	21.6535	3.08577	3.93276	5.31807	7.72225	33.5743	9.97465	4.81355	5.92474	3.99789	2.35614	6.63244	8.84692	4.98944	14.6484	12.234	0	7.29679	12.1773	0	0	4.34281
ENSMUSG00000026450	1.18738	0.569748	0	0	0	0	0	0.399058	0.258368	0.350011	0.484823	1.93615	1.08719	0	0.370153	0.45371	0.31621	0	0	0	2.51386	0	0	5.30468	2.14784	0	3.74567	0	4.62866	0	0	0	0	0	3.20904	0	0	2.35614	2.21081	2.35918	9.97888	7.32421	6.79666	0	0	0	5.68579	0	0
ENSMUSG00000026458	0	0	0	0	0	0	0	0	0	0	0	0	0	0	0	0	0	0	0	0	0	0	0	0	0	0	0	0	1.54289	0	0	0	0	0	0	0	0	0	0	0.589795	0	0	0	0	0	0	0	0	0
ENSMUSG00000042305	36.8087	42.1613	65.0188	38.869	39.8247	48.6831	49.8164	30.528	38.2385	44.8014	43.8764	54.2121	44.2124	33.0718	46.6393	34.7088	38.2614	47.3348	37.0498	41.326	25.1386	40.3791	37.3282	15.9141	21.4784	11.0441	26.2197	32.4803	38.5722	22.2857	51.8512	37.646	26.5796	31.3489	28.8813	29.6237	39.9789	30.6299	35.373	23.5918	14.9683	29.2968	32.624	10.6443	43.7808	26.0942	14.2145	32.0569	20.2664
ENSMUSG00000026456	0.296845	0	0	0	0	0	0	0	0	0	0	0	0	0	0	0	0	0	0	0.234807	0	0	0	0	0	0	0	0	0	1.31092	0	0	0	0	0	0	0	0	0	0	0	0	0	0	0	0	0	0	1.4476
ENSMUSG00000026457	3.56214	1.1395	2.2681	2.23019	3.38933	2.21287	7.15924	2.19482	4.65063	2.10007	3.39376	1.16169	0.724794	2.20479	0	4.5371	2.84589	0.666688	2.29356	0.704421	5.02772	0.871492	4.71966	11.9355	8.59135	27.6103	7.49134	10.8268	4.62866	1.31092	3.98855	11.5834	11.1914	11.3996	25.6723	23.6989	7.99578	25.9176	6.63244	19.4632	4.98944	7.32421	2.71866	14.1924	24.3226	3.47923	8.52868	36.064	17.3712
ENSMUSG00000101061	0	0	0	0	0	0	0	0	0	0	0	0	0	0	0	0	0	0	0	0	0	0	0	1.32617	0	11.0441	0	7.21785	0	0	1.32952	0	2.79786	8.5497	3.20904	0	0	2.35614	0	0	1.66315	0	1.35933	3.5481	2.43226	0	0	0	1.4476
ENSMUSG00000026455	10.9833	59.2538	11.7185	16.5671	21.1833	8.85148	17.3015	18.1571	16.5356	10.8503	15.7567	16.6509	13.0463	6.61436	16.2867	12.2502	15.8105	10.0003	18.5249	15.2624	16.3401	15.6869	10.7265	37.1328	21.4784	27.6103	14.9827	21.6535	23.1433	13.1092	29.2494	15.4445	8.39357	24.2241	25.6723	29.6237	19.9894	25.9176	19.8973	35.9775	23.2841	12.207	16.312	24.8367	19.4581	15.6565	45.4863	20.0355	34.7425
ENSMUSG00000042229	33.2466	11.9647	26.0831	27.3995	26.8322	14.3836	19.9862	19.7534	31.5209	21.3507	26.4228	24.7827	21.019	20.9455	29.2421	22.4587	30.3561	26.0008	35.462	28.4116	33.9371	22.6588	22.7402	19.8926	12.887	5.52206	7.49134	7.21785	13.886	15.7311	39.8855	22.2015	12.5904	8.5497	3.20904	35.5484	11.9937	28.2737	8.84325	17.6938	26.6104	17.0898	35.3426	17.7405	24.3226	8.69807	36.9576	40.0711	34.7425
ENSMUSG00000096712	0.593689	1.1395	0	1.91159	0.282445	0	0.894905	0.997646	1.55021	0.350011	1.69688	0.774459	1.44959	0	0.370153	0.907421	0.63242	0.666688	0.705711	1.17403	1.25693	0.580995	0.42906	0	0	0	0	0	0	0	0	0	0	0	1.60452	0	0	2.35614	0	0	0	0	0	0	0	5.21884	0	0	0
ENSMUSG00000042207	5.64005	12.5344	9.45041	5.73477	11.8627	8.85148	12.5287	14.9647	8.78452	7.70024	8.4844	10.8424	5.79835	4.40957	8.14337	8.39364	8.22145	8.00025	13.4085	10.8011	6.28465	4.35746	16.7334	102.115	70.8786	127.007	52.4394	184.055	32.4006	43.2604	9.30662	54.0558	23.7818	27.074	113.921	124.419	39.9789	84.8212	37.5838	116.779	73.1785	158.691	40.78	63.8657	104.587	34.7923	156.359	116.206	114.361
ENSMUSG00000026452	1.18738	1.1395	1.89008	3.82318	3.10689	1.10643	0.894905	1.19717	0.775105	2.45008	0.242411	0	0.362397	3.30718	0.370153	0.226855	3.79452	1.33338	3.70498	1.87845	0	0.871492	1.71624	0	0	0	0	3.60892	0	2.62184	0	0	8.39357	0	0	0	0	0	2.21081	0.589795	0	0	2.71866	0	0	0	0	4.00711	1.4476
ENSMUSG00000073557	3.85898	4.55798	3.02413	5.41617	1.12978	6.63861	8.05415	2.99294	4.39226	2.10007	6.06028	3.48506	3.62397	1.10239	4.07168	8.39364	6.00799	4.00013	11.1149	7.04421	6.28465	2.90497	2.57436	1.32617	0	0	3.74567	0	6.17155	3.93276	0	1.93056	5.59571	4.27485	3.20904	0	7.99578	0	4.42163	5.30815	11.642	0	1.35933	0	0	5.21884	0	16.0284	0
ENSMUSG00000103976	0	0	0	0	0	0	0	0	0	0	0	0	0	0	0	0	0	0	0	0	0	0	0	0	0	0	0	0	0	0	0	0	0	0	0	0	0	2.35614	0	0	0	0	0	0	0	1.73961	0	0	0
ENSMUSG00000026429	53.1352	39.8823	44.984	50.6571	45.4736	65.2796	53.9926	48.0865	55.5492	61.2519	42.422	49.5654	50.3732	52.9149	61.8156	49.9081	43.637	64.6687	38.4612	25.1243	38.9648	60.7139	61.7847	51.7207	47.2524	49.6985	59.9307	108.268	47.8295	41.9495	22.6018	48.2641	33.5743	68.3976	62.5762	41.4732	19.9894	89.5335	24.3189	43.6448	23.2841	68.3593	23.1086	35.481	102.155	26.0942	45.4863	44.0782	60.7993
ENSMUSG00000042793	4.45267	2.84874	3.78016	2.23019	9.03822	2.21287	2.98302	5.98587	3.61715	4.55014	3.39376	4.25952	4.71116	0	5.18214	1.81484	4.42694	2.00006	2.82284	3.99172	2.51386	3.19547	6.86496	0	2.14784	0	0	3.60892	6.17155	2.62184	3.98855	2.89584	5.59571	0	0	0	0	2.35614	0	0	0	0	0	3.5481	0	0	0	0	1.4476
ENSMUSG00000097993	0.593689	1.1395	0	0.318598	2.25956	0	0	0	0	0	0.484823	0	0	0	0.740306	0.680565	0.31621	0	0	0	0	1.74298	0	3.97851	0	0	0	0	4.62866	2.62184	0	0	0	1.42495	0	0	0	4.71229	2.21081	3.53877	1.66315	0	0	0	0	3.47923	0	0	0
ENSMUSG00000026426	1.18738	1.1395	3.02413	0.318598	1.41222	3.3193	0	2.99294	1.80858	2.10007	1.69688	1.16169	3.62397	1.10239	1.85077	2.26855	1.89726	0	2.46999	0.469614	3.77079	1.45249	3.00342	0	0	0	0	0	1.54289	2.62184	0	1.93056	0	5.6998	3.20904	0	0	4.71229	0	1.17959	1.66315	4.88281	2.71866	0	2.43226	1.73961	0	4.00711	2.89521
ENSMUSG00000079139	2.07791	3.98823	4.15818	3.50458	5.93133	2.21287	4.77283	5.78634	8.00941	2.45008	6.54511	3.48506	6.52315	2.20479	4.07168	5.21767	4.74315	1.33338	6.3514	7.27901	1.25693	6.10044	2.57436	6.63085	10.7392	11.0441	0	10.8268	4.62866	10.4874	5.31807	5.79169	5.59571	5.6998	14.4407	0	3.99789	9.42458	4.42163	9.43672	1.66315	12.207	10.8747	7.09619	12.1613	0	8.52868	8.01421	10.1332
ENSMUSG00000097680	0.593689	0.569748	0	0.637197	0.564889	1.10643	1.19321	0.399058	0.775105	1.75006	2.1817	1.16169	0.362397	2.20479	3.70153	2.49541	0.948629	0	2.99927	1.17403	0	0.871492	0.858121	1.32617	0	0	0	0	1.54289	1.31092	0	0.965282	1.39893	0	0	0	0	2.35614	6.63244	2.35918	0	0	4.078	0	0	0	5.68579	0	2.89521
ENSMUSG00000003051	0.296845	2.84874	6.42628	0.637197	4.51911	1.10643	3.87792	4.58917	2.84205	3.50011	1.45447	7.35736	3.26157	5.51197	4.07168	7.48622	1.26484	1.33338	4.58712	0.939227	1.25693	1.45249	3.00342	9.2832	6.44351	0	0	10.8268	4.62866	2.62184	1.32952	16.4098	1.39893	5.6998	0	11.8495	0	7.06843	19.8973	4.12856	6.65259	7.32421	6.79666	3.5481	12.1613	1.73961	8.52868	0	1.4476
ENSMUSG00000041926	2.37476	4.55798	3.78016	2.86738	7.06111	5.53217	4.77283	9.97646	5.42573	4.90016	8.4844	19.7487	4.34876	8.81915	22.9495	8.16679	6.00799	2.00006	12.7028	5.16575	2.51386	4.06696	4.2906	5.30468	0	5.52206	7.49134	3.60892	10.8002	14.4201	7.9771	3.86113	8.39357	11.3996	8.02259	29.6237	11.9937	9.42458	17.6865	15.3347	18.2946	9.76561	19.0307	10.6443	7.29679	1.73961	17.0574	4.00711	20.2664
ENSMUSG00000062580	44.8235	54.126	57.0805	51.6129	55.3591	44.2574	54.2909	42.1006	49.3483	51.4516	43.8764	48.7909	47.1116	72.758	70.6992	43.3293	57.8664	69.3355	38.4612	27.2376	42.7356	52.8705	81.9505	92.832	66.583	143.573	119.861	187.664	69.4299	76.0334	41.215	58.8822	76.9411	101.171	93.062	165.893	99.9472	188.492	64.1136	111.471	58.2101	122.07	33.9833	56.7695	150.8	55.6677	68.2295	140.249	89.7514
ENSMUSG00000048096	0	0	0	0	0	0	0	0	0	0	0	0	0	0	0	0	0	0	0	0	0	0	0	0	0	5.52206	0	0	0	0	0	5.79169	1.39893	0	0	0	0	0	0	0	0	0	0	0	0	0	0	0	0
ENSMUSG00000041879	4.45267	1.1395	2.64611	9.87655	6.77867	0	6.56264	6.58446	4.65063	2.80009	5.33305	4.25952	6.52315	3.30718	3.70153	2.94912	5.37557	4.66681	4.05784	6.8094	3.77079	4.35746	3.43248	14.5879	21.4784	11.0441	11.237	10.8268	10.8002	5.24369	18.6132	10.6181	8.39357	0	9.62711	23.6989	7.99578	23.5614	6.63244	7.07754	8.31573	14.6484	2.71866	7.09619	4.86453	6.95846	17.0574	16.0284	20.2664
ENSMUSG00000009418	1.18738	0.569748	0.378016	3.82318	0.847334	2.21287	1.19321	0.199529	2.32531	0.700022	0	1.93615	1.08719	0	1.48061	0.226855	1.58105	0.666688	1.05857	0.469614	1.25693	0.580995	0.42906	1.32617	0	0	0	0	0	1.31092	0	2.89584	1.39893	1.42495	0	5.92474	0	4.71229	4.42163	4.71836	4.98944	0	0	3.5481	4.86453	1.73961	2.84289	0	4.34281
ENSMUSG00000026421	3.26529	1.70924	2.2681	1.91159	5.64889	1.10643	2.68472	1.99529	1.29184	6.3002	1.45447	8.13182	1.81199	4.40957	0.370153	2.72226	1.89726	4.66681	2.82284	2.11326	7.54158	4.64796	5.14872	1.32617	0	0	11.237	0	3.08577	6.55461	5.31807	7.72225	4.19679	2.8499	0	5.92474	11.9937	0	2.21081	1.76938	0	4.88281	6.79666	3.5481	0	3.47923	0	4.00711	2.89521
ENSMUSG00000041801	0	0	0	0	0	0	0	0	0	0	0	0	0	0	0	0	0	0	0	0	0	0	0	0	0	0	0	0	0	0	0	0	0	0	0	0	0	0	2.21081	0.589795	0	4.88281	0	0	0	0	0	0	0
ENSMUSG00000041782	0	0	0	0	0	0	0	0	0	0	0	0	0.362397	0	0	0	0	0	0.352855	0	0	0.580995	0	0	0	0	0	0	0	0	0	0.965282	0	0	0	0	0	0	2.21081	0	0	0	0	0	0	3.47923	0	0	0
ENSMUSG00000026411	6.23374	4.55798	3.78016	4.14178	11.8627	6.63861	6.26434	4.98823	12.1433	3.85012	3.63617	4.64675	3.62397	3.30718	4.44184	5.44452	2.84589	6.00019	9.17424	4.46133	3.77079	6.39094	0.858121	0	0	0	11.237	7.21785	0	0	3.98855	0.965282	0	1.42495	0	0	0	2.35614	0	0	4.98944	0	5.43733	0	0	0	0	0	0
ENSMUSG00000041642	3.85898	13.6739	7.56033	5.41617	4.23667	8.85148	5.66773	1.99529	3.87552	4.55014	9.69645	0.387229	2.89918	11.0239	9.99413	7.71308	5.37557	10.667	2.82284	9.39227	6.28465	3.19547	6.00684	2.65234	2.14784	5.52206	3.74567	0	7.71444	3.93276	9.30662	11.5834	13.9893	1.42495	1.60452	11.8495	0	0	0	4.71836	0	0	1.35933	0	0	6.95846	2.84289	12.0213	5.79041
ENSMUSG00000087230	2.07791	2.27899	1.13405	5.41617	2.25956	2.21287	1.19321	6.78399	2.32531	2.10007	2.90894	5.03398	5.07356	2.20479	3.70153	3.62968	5.69178	2.00006	3.35213	0.704421	0	2.61448	3.86154	5.30468	0	0	3.74567	0	18.5146	24.9075	17.2837	3.86113	9.7925	18.5243	1.60452	0	7.99578	0	0	2.35918	9.97888	7.32421	5.43733	3.5481	7.29679	12.1773	2.84289	0	2.89521
ENSMUSG00000041605	0	0	0	0	0	0	0	0	0	0	0	0	0	0	0	0	0.31621	0	0	0	0	0	0	0	0	0	0	0	0	0	0	0	0	0	0	0	0	0	0	0	0	0	0	0	0	0	0	0	0
ENSMUSG00000097433	1.78107	0.569748	0	0	0	0	2.98302	0.199529	2.06695	2.45008	1.69688	0	2.89918	0	1.48061	2.0417	1.89726	0.666688	0.882139	1.64365	0	0.290497	0	0	0	0	0	0	0	0	0	0.965282	2.79786	0	4.81355	0	0	0	4.42163	0.589795	0	0	2.71866	3.5481	0	0	2.84289	0	1.4476
ENSMUSG00000041570	35.3245	27.3479	32.5094	45.8782	38.13	19.9158	43.2538	30.528	40.5638	33.9511	38.7858	36.0123	41.6757	24.2527	41.8273	38.7922	31.3048	34.6678	29.1106	32.873	22.6247	28.1782	30.0342	49.0683	47.2524	27.6103	37.4567	14.4357	41.658	36.7058	57.1692	44.403	41.9679	25.6491	68.9943	29.6237	35.981	49.479	37.5838	59.5693	38.2524	61.0351	57.092	67.4138	21.8904	31.3131	54.015	36.064	59.3517
ENSMUSG00000097403	0.593689	0.569748	0.756033	1.59299	0	1.10643	1.19321	0.798116	0.516736	1.40004	0.969645	3.09783	2.17438	3.30718	1.48061	0.907421	0.948629	0	1.9407	1.17403	1.25693	0	0	2.65234	0	0	0	0	0	2.62184	0	0	0	1.42495	0	0	0	0	0	0	0	0	1.35933	0	0	0	0	0	0
ENSMUSG00000026404	6.53058	5.12773	4.15818	6.05337	6.21378	3.3193	5.36943	5.98587	7.23431	7.35023	3.63617	3.09783	8.69753	2.20479	5.92245	8.84735	4.42694	0.666688	9.35067	10.5663	3.77079	5.22895	7.72309	3.97851	10.7392	11.0441	0	7.21785	1.54289	3.93276	15.9542	5.79169	4.19679	4.27485	19.2542	5.92474	3.99789	28.2737	6.63244	8.84692	11.642	7.32421	10.8747	14.1924	4.86453	8.69807	5.68579	12.0213	7.23801
ENSMUSG00000041498	64.4153	62.1025	65.3968	78.0566	53.0996	57.5346	62.6434	45.6922	53.7406	60.9019	66.1783	75.5097	65.5939	82.6795	67.3679	53.5378	68.3013	70.6689	52.9283	58.2321	57.8188	51.418	76.3727	34.4804	55.8438	77.3088	52.4394	57.7428	72.5157	62.9242	87.7481	38.6113	65.7496	54.1481	65.7852	53.3226	39.9789	35.3422	30.9514	41.8754	51.5576	65.9179	69.3259	92.2505	55.9421	73.0638	65.3866	72.1279	60.7993
ENSMUSG00000104509	0	0	0	0	0	0	0	0.199529	0	0.350011	0.484823	0.387229	0	0	0	0	0	0.666688	0	0	0	0	0	0	0	0	0	0	0	1.31092	2.65903	2.89584	1.39893	0	6.41807	0	0	7.06843	4.42163	0.589795	0	0	0	0	0	0	0	4.00711	2.89521
ENSMUSG00000104366	0	0	0	0.318598	0	0	0	0	0	0	0	0	0	0	0	0	0	0	0	0	0	0	0	0	0	5.52206	0	10.8268	0	0	0	0	0	0	1.60452	5.92474	0	2.35614	0	1.17959	1.66315	0	0	0	2.43226	0	0	0	0
ENSMUSG00000097229	0	0	0	0.637197	0	0	0	0	0.258368	0	0	0	0	0	0	0.45371	0.31621	0	0	0	0	0	0	7.95703	2.14784	0	7.49134	3.60892	4.62866	0	0	0.965282	6.99464	0	0	0	7.99578	2.35614	2.21081	10.0265	1.66315	0	0	0	2.43226	5.21884	2.84289	0	5.79041
ENSMUSG00000041483	2.37476	2.84874	4.91421	3.50458	8.19089	4.42574	6.56264	6.38493	3.10042	6.65021	5.33305	3.48506	3.62397	5.51197	5.92245	9.75477	6.95662	0.666688	5.46926	9.62708	1.25693	4.35746	4.71966	5.30468	12.887	27.6103	22.474	21.6535	20.0575	13.1092	25.2608	9.65282	27.9786	28.499	81.8304	17.7742	27.9852	54.1913	22.1081	44.8244	43.2418	56.1523	17.6713	24.8367	19.4581	19.1358	45.4863	52.0924	34.7425
ENSMUSG00000097113	6.23374	6.83697	8.31636	15.2927	17.794	15.4901	14.3185	14.1666	13.6935	7.70024	10.1813	10.4552	9.05993	16.5359	6.2926	5.67138	7.27283	6.00019	12.5264	5.40056	2.51386	5.80995	6.86496	3.97851	10.7392	0	14.9827	7.21785	6.17155	10.4874	10.6361	2.89584	9.7925	18.5243	3.20904	11.8495	3.99789	7.06843	4.42163	0.589795	3.32629	9.76561	5.43733	0	4.86453	6.95846	2.84289	8.01421	4.34281
ENSMUSG00000097448	0.593689	1.1395	0.378016	0.637197	0	0	0.298302	0.997646	0	1.40004	0.727234	1.16169	0	2.20479	0	2.94912	0.31621	0	0.882139	2.34807	0	0.290497	2.1453	0	0	5.52206	0	0	0	1.31092	0	2.89584	1.39893	0	0	0	3.99789	7.06843	0	1.76938	4.98944	0	0	0	4.86453	0	11.3716	0	1.4476
ENSMUSG00000026398	10.0927	17.0924	17.7668	14.9741	15.252	18.8094	21.1794	10.575	21.1862	14.3505	28.6045	10.8424	12.3215	14.3311	17.7673	19.9633	12.6484	15.3338	15.5256	26.2984	5.02772	20.3348	20.5949	21.2187	32.2176	33.1323	37.4567	14.4357	12.3431	14.4201	9.30662	12.5487	11.1914	15.6744	30.4858	29.6237	19.9894	37.6983	8.84325	51.3121	14.9683	4.88281	13.5933	14.1924	29.1872	24.3546	28.4289	12.0213	20.2664
ENSMUSG00000026393	18.7012	14.8134	15.1207	17.5229	18.6413	7.74504	20.5828	18.7557	26.8703	19.2506	22.0594	17.4253	18.4823	18.7407	17.7673	17.4678	15.4943	13.3338	17.2899	13.8536	12.5693	20.9158	21.024	6.63085	8.59135	16.5662	3.74567	14.4357	12.3431	14.4201	14.6247	12.5487	15.3882	15.6744	20.8587	5.92474	15.9916	4.71229	11.0541	11.7959	14.9683	17.0898	16.312	7.09619	2.43226	19.1358	14.2145	24.0426	7.23801
ENSMUSG00000079283	0.890534	0	0	0	0.282445	0	0.298302	1.79576	0.258368	0	0.242411	1.54892	0	0	0.370153	0	0.31621	0.666688	0.529283	0	0	0	0.42906	0	2.14784	0	0	0	0	0	0	1.93056	0	0	0	0	3.99789	0	0	0.589795	0	2.4414	0	0	0	0	2.84289	0	0
ENSMUSG00000102365	0	0	0	0	0	0	0	0	0	0	0	0	0	0	0	0	0	0	0	0	0	0	0	0	0	0	0	0	0	0	0	0	0	0	0	0	0	0	0	0	0	0	0	0	0	0	0	0	0
ENSMUSG00000056268	0	0	0.378016	0	1.69467	2.21287	1.19321	0.997646	0	0	0.727234	2.32338	0	0	0	0	0.31621	0.666688	1.58785	0.234807	0	0	0.42906	0	0	0	0	0	0	0	0	0	1.39893	5.6998	0	0	0	2.35614	0	0.589795	0	0	1.35933	0	0	1.73961	0	0	2.89521
ENSMUSG00000104436	0.890534	0	0	0	0	0	0	0	0	0	0	7.74459	1.44959	0	0	0	0	0	0.176428	0	0	0	0	0	0	0	0	0	0	2.62184	0	0	2.79786	4.27485	0	0	0	2.35614	0	0	0	2.4414	0	3.5481	0	1.73961	0	0	4.34281
ENSMUSG00000063681	17.8107	15.3832	13.6086	14.0183	20.336	11.0643	24.4608	17.359	14.727	19.6006	17.696	19.3615	13.0463	15.4335	28.8719	17.9216	16.7591	16.6672	26.1113	15.7321	12.5693	16.8488	17.1624	3.97851	2.14784	5.52206	7.49134	3.60892	9.25732	7.86553	10.6361	8.68753	11.1914	7.12475	4.81355	0	3.99789	0	8.84325	0.589795	11.642	7.32421	12.234	10.6443	2.43226	8.69807	8.52868	8.01421	1.4476
ENSMUSG00000102661	4.45267	3.41849	3.78016	4.77897	8.47334	3.3193	2.98302	4.58917	5.94247	4.90016	4.84823	6.97013	8.33513	2.20479	11.4747	10.889	0.948629	1.33338	5.46926	4.22652	6.28465	1.16199	4.2906	3.97851	23.6262	0	26.2197	3.60892	6.17155	17.042	1.32952	6.75697	5.59571	18.5243	1.60452	0	7.99578	2.35614	2.21081	0	4.98944	0	8.15599	7.09619	14.5936	3.47923	8.52868	12.0213	7.23801
ENSMUSG00000033964	18.4044	10.2555	23.059	18.7973	17.5116	17.703	23.2675	16.3614	18.6025	19.9506	18.6657	23.2338	19.207	20.9455	27.7615	16.3336	16.4429	9.33363	16.0549	21.6022	13.8262	13.0724	18.4496	26.5234	17.1827	44.1765	44.948	28.8714	26.2291	28.8403	33.2379	19.3056	30.7764	34.1988	11.2316	23.6989	27.9852	7.06843	33.1622	29.4897	19.9578	21.9726	20.39	3.5481	26.7549	27.8338	14.2145	24.0426	21.714
ENSMUSG00000033952	136.549	174.913	178.424	154.52	165.795	243.416	151.537	145.656	165.614	140.354	142.538	133.594	170.327	240.322	172.121	137.247	156.84	187.339	124.911	138.771	267.726	176.332	162.614	75.5917	150.349	121.485	108.624	111.877	95.659	106.185	70.4644	129.348	65.7496	95.4716	73.8078	77.0216	71.962	54.1913	57.4811	75.4937	63.1996	61.0351	67.9666	81.6062	99.7228	102.637	73.9152	60.1066	57.9041
ENSMUSG00000104496	0	0	0	0	0.282445	0	0	0	0	0	0	0	0	0	0	0	0	0	0	0	0	0	0	0	0	0	0	0	0	1.31092	2.65903	1.93056	0	0	1.60452	0	3.99789	2.35614	0	0	0	0	0	0	4.86453	0	0	0	0
ENSMUSG00000101795	0	0	0	0	0	0	0	0	0.258368	0.350011	0	0	0	0	0	0	0.31621	0	0	0	1.25693	0.290497	0.42906	0	0	0	0	7.21785	0	0	0	0	0	0	0	0	0	2.35614	2.21081	0	0	0	0	0	0	0	0	0	1.4476
ENSMUSG00000026361	5.3432	5.69748	6.8043	11.1509	7.90845	6.63861	5.36943	7.58211	9.04289	9.10029	7.51475	7.74459	6.16075	6.61436	14.8061	17.4678	6.00799	5.3335	10.2328	10.0967	3.77079	7.26243	4.71966	11.9355	2.14784	5.52206	7.49134	10.8268	15.4289	5.24369	7.9771	6.75697	9.7925	11.3996	3.20904	5.92474	3.99789	23.5614	2.21081	4.71836	11.642	2.4414	13.5933	7.09619	7.29679	3.47923	14.2145	16.0284	11.5808
ENSMUSG00000033849	0	0	0.756033	0	0	0	0	0	0.258368	0	0.484823	0	0	0	0	0.226855	0	0	0.529283	0	0	0	0	0	2.14784	0	0	0	0	0	1.32952	0.965282	1.39893	7.12475	0	0	0	2.35614	0	1.17959	0	0	1.35933	7.09619	0	0	0	0	0
ENSMUSG00000018196	6.23374	6.26722	12.4745	10.1951	9.32067	6.63861	3.28132	7.38258	10.3347	3.50011	8.96922	8.90627	9.78472	12.1263	5.92245	5.44452	4.42694	9.33363	6.17497	11.7403	6.28465	4.93845	9.01027	34.4804	8.59135	44.1765	7.49134	64.9606	4.62866	2.62184	1.32952	2.89584	1.39893	12.8245	40.1129	47.3979	7.99578	73.0405	8.84325	48.953	1.66315	17.0898	5.43733	0	31.6194	5.21884	54.015	4.00711	43.4281
ENSMUSG00000018199	1.18738	0.569748	1.89008	1.59299	2.82445	3.3193	1.78981	1.59623	1.03347	0.700022	3.87858	2.71061	0.724794	0	5.18214	1.58799	2.21347	4.00013	2.29356	4.69614	0	4.35746	3.00342	3.97851	6.44351	0	3.74567	0	0	0	0	2.89584	2.79786	8.5497	0	0	0	7.06843	2.21081	7.66733	1.66315	4.88281	2.71866	0	0	1.73961	0	4.00711	2.89521
ENSMUSG00000018189	21.6697	23.9294	25.3271	25.8065	18.9238	21.0223	30.1285	22.9458	25.0617	22.0507	21.3322	20.1359	18.8446	24.2527	17.7673	15.8799	24.9806	28.0009	26.2877	28.1768	11.3124	24.4018	24.4564	13.2617	10.7392	0	7.49134	18.0446	9.25732	10.4874	7.9771	11.5834	11.1914	5.6998	16.0452	0	15.9916	14.1369	11.0541	12.3857	8.31573	9.76561	4.078	3.5481	14.5936	6.95846	2.84289	4.00711	13.0284
ENSMUSG00000100455	0.593689	0	0.378016	0.318598	0.847334	0	0	0	0	0	0	0	0.362397	0	0.740306	0	0	0	0.176428	0.234807	0	0	0	2.65234	0	0	0	0	1.54289	0	0	0	0	4.27485	0	0	3.99789	0	2.21081	1.17959	3.32629	0	0	0	0	0	0	8.01421	0
ENSMUSG00000088323	0.593689	0	0	0.318598	0	0	0	0	0	0	0	0	0	0	0	0	0	0	0.176428	0.234807	0	0	0	2.65234	0	0	0	0	0	0	0	0	0	2.8499	0	0	3.99789	0	0	0	0	0	0	0	0	0	0	0	0
ENSMUSG00000026360	390.351	504.227	466.472	445.082	529.301	512.279	494.286	377.709	487.282	424.213	430.765	496.815	549.756	603.009	470.465	441.006	362.376	452.681	326.744	464.918	436.155	469.153	535.038	59.6777	98.8005	49.6985	97.3874	61.3517	115.717	197.949	144.917	100.389	82.5368	149.62	67.3897	35.5484	111.941	37.6983	48.6379	21.8224	81.4942	48.8281	104.669	63.8657	63.2389	85.2411	5.68579	68.1208	23.1616
ENSMUSG00000006010	21.3728	15.9529	23.437	27.0809	25.42	22.1287	28.0404	23.1454	28.4205	29.4009	33.4528	28.2677	32.9781	9.92154	29.2421	19.7364	19.2888	26.6675	21.3478	30.7597	10.0554	20.9158	19.7368	5.30468	4.29568	5.52206	11.237	7.21785	9.25732	9.17645	10.6361	5.79169	11.1914	8.5497	11.2316	0	0	0	8.84325	7.07754	1.66315	7.32421	2.71866	0	0	5.21884	14.2145	12.0213	4.34281
ENSMUSG00000006005	62.3374	67.8	68.421	61.1709	61.2905	76.344	56.9756	47.2884	58.3912	58.8019	58.6635	65.829	65.5939	71.6556	62.926	46.7322	59.1312	83.3359	49.3998	54.71	61.5895	56.9375	62.6428	143.226	103.096	287.147	179.792	238.189	87.9446	86.5208	67.8054	81.0837	60.1539	66.9726	157.243	130.344	87.9535	169.642	68.5352	115.01	123.073	173.34	77.4819	149.02	189.717	93.9392	196.16	196.348	146.208
ENSMUSG00000006014	24.6381	24.4991	27.2172	26.7623	24.8551	19.9158	25.3557	26.7369	26.0952	22.4007	30.5438	16.6509	18.4823	18.7407	19.6181	19.5095	24.0319	21.334	21.7006	36.8647	17.597	18.5918	20.1658	37.1328	12.887	22.0882	48.6937	3.60892	23.1433	22.2857	21.2723	30.889	18.1861	24.2241	32.0904	5.92474	19.9894	9.42458	15.4757	21.2326	28.2735	9.76561	23.1086	31.9329	21.8904	13.9169	5.68579	4.00711	21.714
ENSMUSG00000066842	0	0	0	0	1.12978	0	0	0	0	0	0.969645	0	0	0	0	0	0	0	0	0.234807	0	0	0	1.32617	0	0	0	0	0	0	3.98855	0	0	0	0	0	0	0	6.63244	0	0	0	1.35933	0	0	0	0	0	0
ENSMUSG00000093650	0	0	0	0.318598	0.282445	0	0	0	0.775105	1.05003	0	0.387229	0.362397	0	0	0	0.63242	0	0	0.234807	0	0.290497	1.28718	10.6094	17.1827	22.0882	22.474	28.8714	23.1433	20.9747	1.32952	9.65282	4.19679	5.6998	17.6497	17.7742	0	30.6299	4.42163	10.6163	11.642	2.4414	6.79666	14.1924	21.8904	10.4377	5.68579	12.0213	7.23801
ENSMUSG00000100954	8.01481	7.40672	7.56033	7.64636	3.95422	3.3193	13.1253	4.38964	4.39226	6.3002	5.81787	13.1658	13.7711	7.71675	7.03291	4.99081	6.00799	7.33356	3.1757	7.27901	5.02772	7.26243	6.4359	7.95703	8.59135	11.0441	14.9827	46.916	3.08577	7.86553	3.98855	14.4792	6.99464	7.12475	3.20904	11.8495	7.99578	14.1369	11.0541	5.30815	1.66315	7.32421	6.79666	0	17.0258	8.69807	8.52868	8.01421	7.23801
ENSMUSG00000023150	13.9517	14.2437	14.3646	13.0625	8.75578	7.74504	22.6709	8.57975	6.97594	12.9504	10.1813	20.5232	18.8446	11.0239	12.5852	11.1159	11.0673	12.0004	6.70425	15.4973	7.54158	13.3629	11.1556	33.1543	17.1827	33.1323	26.2197	97.4409	9.25732	20.9747	10.6361	20.2709	9.7925	19.9493	17.6497	23.6989	7.99578	21.2053	24.3189	23.002	16.6315	24.414	13.5933	3.5481	31.6194	20.8754	19.9003	16.0284	20.2664
ENSMUSG00000052748	67.6806	101.985	88.0778	78.6938	69.1989	133.879	70.6975	59.2601	71.0513	69.6522	69.3296	89.45	88.7873	147.721	92.1681	57.3944	73.9931	83.3359	53.9869	52.5967	84.2143	66.5239	92.248	95.4843	79.47	187.75	108.624	227.362	40.1151	49.815	106.361	75.292	62.9518	99.7465	99.4801	189.592	59.9683	162.574	68.5352	126.806	79.8311	126.953	31.2646	53.2215	170.258	57.4073	184.788	88.1564	112.913
ENSMUSG00000053286	10.9833	7.97647	11.3405	14.6555	5.93133	9.95791	9.84396	12.7699	9.55962	8.40027	8.24198	12.3913	17.7575	3.30718	9.25383	7.25937	7.27283	8.66694	11.9971	10.5663	13.8262	5.80995	7.72309	1.32617	4.29568	5.52206	0	14.4357	3.08577	5.24369	3.98855	4.82641	5.59571	8.5497	8.02259	11.8495	3.99789	7.06843	2.21081	8.84692	0	4.88281	12.234	0	2.43226	6.95846	0	4.00711	8.68562
ENSMUSG00000026484	52.2447	41.0218	48.7641	39.5062	48.8629	47.5767	50.7113	40.3049	51.1569	44.8014	51.3912	53.4376	51.4604	49.6077	56.2633	48.0933	43.3207	69.3355	40.9312	41.7956	50.2772	54.323	45.0513	90.1796	45.1046	154.618	59.9307	104.659	44.7437	60.3024	66.4758	52.1252	40.5689	71.2475	81.8304	106.645	59.9683	75.3966	79.5893	84.3406	81.4942	92.7733	40.78	120.635	111.884	53.9281	65.3866	108.192	107.123
ENSMUSG00000100981	0	0	0	0	0	0	0	0	0	0	0	0	0	0	0	0	0	0	0	0.234807	0	0	0	0	8.59135	11.0441	0	3.60892	0	1.31092	0	1.93056	4.19679	0	0	5.92474	11.9937	7.06843	0	1.76938	0	0	0	0	9.72906	0	5.68579	0	13.0284
ENSMUSG00000100551	0	0	0.378016	0	0.282445	0	0	0	0	0	0	0	0	0	0	0	0	0.666688	0	0	0	0	0	0	0	0	0	0	0	0	0	0	0	0	0	0	0	0	0	0	0	0	0	0	4.86453	0	0	0	0
ENSMUSG00000026483	2.07791	1.1395	0	0	0.847334	2.21287	1.49151	0.798116	2.06695	0.350011	0.727234	0	0	1.10239	0.370153	1.58799	0	0.666688	1.05857	2.11326	1.25693	0.290497	1.71624	1.32617	0	0	0	3.60892	0	1.31092	0	0	4.19679	0	0	0	0	2.35614	6.63244	0.589795	0	0	0	0	0	0	2.84289	0	2.89521
ENSMUSG00000043019	6.23374	9.68571	7.18231	3.82318	3.67178	1.10643	5.66773	5.18776	4.13389	4.20013	4.84823	6.97013	3.26157	4.40957	4.07168	7.48622	3.79452	4.66681	5.29283	10.0967	1.25693	5.51945	1.28718	3.97851	2.14784	0	7.49134	0	6.17155	6.55461	3.98855	0	1.39893	2.8499	1.60452	0	0	0	0	2.35918	1.66315	0	6.79666	0	2.43226	6.95846	2.84289	0	0
ENSMUSG00000032666	9.20219	6.26722	9.82843	10.5137	9.03822	0	11.9321	9.97646	7.23431	6.65021	5.09064	10.068	9.78472	5.51197	12.5852	16.1067	11.3836	2.66675	9.17424	14.558	3.77079	5.22895	6.4359	5.30468	4.29568	0	3.74567	0	4.62866	2.62184	14.6247	2.89584	4.19679	4.27485	4.81355	0	3.99789	0	2.21081	7.07754	6.65259	7.32421	14.9527	0	2.43226	8.69807	0	8.01421	11.5808
ENSMUSG00000014980	3.26529	0.569748	1.13405	4.46038	3.95422	2.21287	1.78981	2.39435	4.13389	3.85012	2.90894	2.71061	2.89918	1.10239	3.70153	0.680565	3.1621	2.00006	3.70498	6.10498	1.25693	1.45249	0.42906	3.97851	0	5.52206	3.74567	0	0	0	2.65903	1.93056	2.79786	1.42495	1.60452	5.92474	0	0	2.21081	3.53877	1.66315	4.88281	0	3.5481	0	1.73961	5.68579	4.00711	4.34281
ENSMUSG00000026482	1.78107	0	1.89008	2.86738	2.25956	2.21287	2.68472	4.98823	1.80858	4.20013	1.69688	1.16169	2.17438	1.10239	7.03291	2.72226	1.58105	2.00006	2.99927	1.64365	0	1.16199	3.86154	0	2.14784	0	0	0	3.08577	6.55461	1.32952	0	4.19679	2.8499	1.60452	0	0	0	4.42163	0	1.66315	2.4414	1.35933	0	0	0	5.68579	0	0
ENSMUSG00000008475	7.12427	4.55798	9.45041	6.05337	8.19089	5.53217	11.0372	7.58211	7.23431	7.35023	9.21163	5.42121	8.69753	7.71675	4.81199	7.93993	8.85387	6.00019	8.2921	8.21824	1.25693	4.93845	4.2906	5.30468	4.29568	16.5662	3.74567	7.21785	6.17155	6.55461	2.65903	5.79169	16.7871	4.27485	6.41807	0	0	0	11.0541	6.48774	9.97888	19.5312	8.15599	3.5481	12.1613	5.21884	22.7432	0	5.79041
ENSMUSG00000026480	9.20219	6.83697	7.18231	6.37197	6.21378	8.85148	3.28132	7.98116	10.3347	10.8503	10.4237	2.71061	8.69753	4.40957	8.51352	9.98163	6.00799	5.3335	8.82139	5.63536	6.28465	7.84343	9.86839	3.97851	8.59135	0	0	3.60892	0	1.31092	2.65903	0	0	2.8499	6.41807	0	15.9916	0	0	2.94897	6.65259	0	0	3.5481	0	0	2.84289	0	0
ENSMUSG00000042772	3.56214	6.83697	6.04826	6.69056	6.21378	3.3193	8.05415	11.1736	5.94247	4.90016	8.4844	4.25952	4.34876	8.81915	7.40306	5.21767	5.05936	2.66675	7.40996	5.40056	2.51386	4.64796	3.00342	9.2832	6.44351	33.1323	7.49134	10.8268	3.08577	14.4201	10.6361	11.5834	20.9839	15.6744	16.0452	17.7742	23.9873	14.1369	24.3189	14.7449	3.32629	14.6484	14.9527	7.09619	12.1613	6.95846	25.586	4.00711	15.9236
ENSMUSG00000100394	0	0	0	0.318598	0.564889	0	0	0	0	0	0	0	0	0	0	0	0.31621	0	0	0	0	0	0	0	51.5481	0	0	0	0	1.31092	0	0.965282	0	2.8499	0	0	3.99789	7.06843	2.21081	0	1.66315	0	1.35933	0	0	0	0	0	0
ENSMUSG00000042751	3.26529	5.12773	1.13405	6.05337	5.93133	1.10643	12.827	4.38964	3.87552	3.85012	5.57546	1.54892	4.34876	5.51197	8.88367	6.5788	3.47831	4.66681	4.76355	3.5221	2.51386	2.32398	5.14872	3.97851	4.29568	0	0	0	0	9.17645	11.9657	5.79169	5.59571	9.97465	6.41807	0	3.99789	4.71229	13.2649	2.94897	6.65259	9.76561	1.35933	3.5481	2.43226	1.73961	5.68579	8.01421	0
ENSMUSG00000099969	0	0.569748	0.378016	0.637197	6.49622	2.21287	5.96604	0	1.55021	0.350011	14.3023	3.48506	44.2124	14.3311	0	1.81484	2.21347	0	2.11713	13.8536	2.51386	0.290497	0	7.95703	2.14784	16.5662	0	7.21785	6.17155	22.2857	17.2837	12.5487	5.59571	8.5497	4.81355	0	3.99789	9.42458	0	0	9.97888	7.32421	12.234	3.5481	2.43226	20.8754	2.84289	4.00711	2.89521
ENSMUSG00000026479	0.890534	1.70924	1.51207	3.18598	3.10689	2.21287	0.894905	3.39199	3.61715	1.05003	2.1817	3.09783	0.362397	0	3.70153	4.5371	0.948629	1.33338	2.99927	1.87845	1.25693	0.290497	2.1453	0	0	0	0	3.60892	0	0	0	0	4.19679	0	1.60452	0	0	0	2.21081	1.17959	0	2.4414	0	0	0	0	0	0	1.4476
ENSMUSG00000026478	23.4507	22.2202	27.9732	28.3552	30.504	14.3836	28.3387	30.927	33.8462	29.0509	36.3617	34.0762	27.1798	24.2527	31.8332	33.3477	16.1267	16.6672	29.9927	33.1078	22.6247	30.7927	29.1761	22.5449	30.0697	16.5662	52.4394	14.4357	37.0293	43.2604	46.5331	33.7849	36.3721	59.8479	12.8361	11.8495	27.9852	9.42458	11.0541	18.8734	33.2629	26.8554	48.936	35.481	38.9162	62.6261	22.7432	20.0355	15.9236
ENSMUSG00000073538	6.53058	6.26722	13.9866	16.2485	14.1222	16.5965	7.75585	24.3426	10.8515	22.4007	5.09064	6.19567	2.53678	12.1263	32.2033	18.1484	10.4349	4.00013	7.76282	2.11326	2.51386	3.19547	39.0445	1.32617	2.14784	0	0	3.60892	1.54289	5.24369	3.98855	0.965282	15.3882	11.3996	0	0	0	0	2.21081	0	1.66315	9.76561	1.35933	0	9.72906	1.73961	0	0	8.68562
ENSMUSG00000042708	2.96845	1.70924	1.51207	6.69056	1.41222	2.21287	2.38641	3.39199	6.45921	3.85012	4.12099	1.54892	5.79835	5.51197	7.77321	4.76396	2.52968	3.33344	7.23354	3.75691	2.51386	2.61448	3.43248	1.32617	0	0	11.237	3.60892	0	3.93276	2.65903	7.72225	2.79786	5.6998	0	0	3.99789	0	4.42163	0.589795	0	4.88281	0	3.5481	7.29679	5.21884	11.3716	0	2.89521
ENSMUSG00000042699	3.26529	5.12773	7.56033	6.69056	10.7329	3.3193	4.17623	10.575	3.61715	4.90016	11.6357	3.87229	3.62397	1.10239	5.92245	3.17597	4.42694	3.33344	9.35067	13.1492	6.28465	2.61448	5.14872	61.0039	94.5049	204.316	48.6937	151.575	23.1433	49.815	5.31807	18.3404	11.1914	24.2241	94.6665	154.043	39.9789	113.095	37.5838	91.4182	76.5048	39.0625	31.2646	92.2505	111.884	40.0111	122.244	80.1421	82.5134
ENSMUSG00000042684	5.64005	1.1395	2.64611	1.91159	23.7253	29.8737	1.78981	2.19482	2.84205	0.700022	2.42411	0.387229	5.07356	4.40957	14.0658	1.58799	6.3242	0.666688	1.58785	0.469614	0	0.871492	3.86154	21.2187	6.44351	66.2647	7.49134	54.1338	1.54289	5.24369	10.6361	6.75697	5.59571	8.5497	38.5084	53.3226	0	68.3282	6.63244	21.2326	21.6209	7.32421	2.71866	14.1924	34.0517	6.95846	31.2718	44.0782	13.0284
ENSMUSG00000066800	0	0	0	0	0	0	0	0	0	0	0	0	0	0	0	0	0	0	0	0	0	0	0	0	0	0	0	0	0	0	0	0	0	0	0	0	0	0	0	0	0	0	0	0	0	0	0	4.00711	0
ENSMUSG00000100183	0	0	0	0	0	0	0	0	0	0	0	0	0	0	0	0	0	0	0	0	0	0	0	0	0	5.52206	0	0	0	0	0	0	0	0	0	0	0	0	2.21081	0.589795	0	0	0	0	0	0	0	0	1.4476
ENSMUSG00000042641	7.12427	9.11596	14.7426	9.23935	9.88556	9.95791	10.4406	23.1454	17.0523	20.3006	17.696	13.553	22.831	12.1263	22.5793	26.0883	11.0673	10.667	5.1164	14.7928	8.79851	7.84343	11.1556	0	0	0	3.74567	0	0	0	0	1.93056	0	0	0	0	0	4.71229	0	0	3.32629	4.88281	2.71866	0	2.43226	0	0	0	0
ENSMUSG00000045968	0.296845	0	0	0.318598	0	0	0	0	0	0	0.484823	0	0	0	1.85077	0.680565	0	0	0.176428	0.939227	1.25693	0.290497	0.42906	1.32617	0	0	3.74567	0	0	0	0	0	0	1.42495	8.02259	0	0	2.35614	0	0	0	2.4414	0	3.5481	0	1.73961	0	0	4.34281
ENSMUSG00000043282	0	0	0	0.318598	0.564889	0	0	0.199529	0	0	0.242411	0	0	0	0	0.45371	0.63242	0	0.529283	0.234807	0	0	0	0	0	0	0	0	0	0	0	0.965282	0	0	0	0	0	0	0	0	0	0	4.078	0	0	1.73961	0	0	0
ENSMUSG00000099227	0	0	0	0	0	0	0	0	0	0	0	0	0	0	0.370153	0.226855	0	0	0	0.234807	0	0.290497	0	1.32617	0	0	3.74567	0	0	0	0	0	0	0	8.02259	0	0	2.35614	0	0	0	2.4414	0	0	0	1.73961	0	0	1.4476
ENSMUSG00000026473	0.890534	1.1395	1.89008	1.91159	1.69467	1.10643	1.78981	3.59152	2.32531	2.10007	3.15135	2.71061	3.62397	4.40957	3.33138	5.21767	4.42694	2.66675	2.29356	3.2873	0	3.77647	5.14872	110.072	47.2524	99.397	48.6937	184.055	20.0575	44.5713	15.9542	48.2641	33.5743	25.6491	110.712	100.721	23.9873	89.5335	79.5893	100.855	83.1573	119.629	48.936	56.7695	94.8583	69.5846	93.8155	72.1279	94.0942
ENSMUSG00000100014	0.296845	0	0.756033	0	2.25956	0	0.298302	0.399058	0	0	0.242411	0.387229	0	0	0.740306	0.45371	0	0	0.176428	0.939227	1.25693	0.580995	0	23.8711	55.8438	71.7867	26.2197	75.7874	41.658	72.1007	23.9313	35.7154	32.1754	48.4483	97.8756	112.57	43.9768	80.1089	35.373	36.5673	28.2735	31.7382	44.858	88.7024	51.0775	52.1884	39.8005	44.0782	46.3233
ENSMUSG00000100627	3.26529	2.27899	3.40215	4.14178	7.06111	6.63861	5.36943	6.38493	7.49268	2.45008	4.12099	5.03398	9.42232	7.71675	6.66276	3.40283	4.74315	1.33338	2.82284	2.34807	3.77079	5.22895	6.86496	0	0	0	0	0	0	3.93276	1.32952	2.89584	2.79786	11.3996	1.60452	0	3.99789	0	0	0.589795	1.66315	0	1.35933	7.09619	2.43226	0	0	0	2.89521
ENSMUSG00000056708	0	0	0	0	0	0	0	0	0	0	0	0	0	0	0	0	0	0	0	0	0	0	0	11.9355	0	11.0441	3.74567	0	0	0	1.32952	0	6.99464	0	4.81355	5.92474	0	16.493	6.63244	8.25713	1.66315	19.5312	0	3.5481	0	0	0	4.00711	1.4476
ENSMUSG00000026470	9.49903	7.40672	10.2064	10.5137	7.90845	1.10643	10.4406	8.77928	9.81799	7.35023	14.5447	10.068	9.78472	14.3311	14.0658	7.25937	6.00799	10.0003	7.76282	16.4365	7.54158	10.4579	6.86496	6.63085	6.44351	0	7.49134	14.4357	7.71444	5.24369	0	9.65282	2.79786	2.8499	0	23.6989	3.99789	0	6.63244	11.7959	11.642	2.4414	10.8747	10.6443	17.0258	3.47923	0	4.00711	5.79041
ENSMUSG00000026469	11.2801	8.54621	5.29223	14.9741	8.19089	11.0643	6.56264	6.38493	9.55962	7.00022	9.93886	15.8764	12.3215	12.1263	12.5852	11.5696	7.58904	8.66694	8.11567	19.2542	2.51386	6.39094	12.8718	26.5234	8.59135	22.0882	18.7284	18.0446	15.4289	7.86553	10.6361	26.0626	32.1754	11.3996	8.02259	23.6989	3.99789	30.6299	28.7406	32.4387	3.32629	14.6484	2.71866	21.2886	26.7549	13.9169	11.3716	12.0213	10.1332
ENSMUSG00000073535	0	0.569748	0	0.955795	0.847334	0	0	0.199529	0	0.700022	0.969645	1.16169	0	0	0	0.907421	0	0	0.352855	0.234807	1.25693	0	0	0	0	0	0	3.60892	0	0	0	0	0	0	0	5.92474	0	9.42458	2.21081	1.76938	0	0	0	0	0	0	0	0	5.79041
ENSMUSG00000033701	21.6697	17.6622	15.8767	23.8949	16.9467	12.1708	23.2675	18.3567	21.9613	24.5008	27.6349	18.1998	12.6839	9.92154	17.027	17.6947	20.5536	22.0007	21.5242	20.4282	12.5693	22.6588	14.588	7.95703	25.7741	5.52206	0	7.21785	12.3431	13.1092	23.9313	15.4445	11.1914	17.0994	3.20904	35.5484	19.9894	23.5614	22.1081	11.2061	14.9683	17.0898	19.0307	10.6443	9.72906	26.0942	8.52868	4.00711	5.79041
ENSMUSG00000033684	1.48422	1.70924	0.756033	2.23019	1.69467	1.10643	2.08811	3.79105	2.58368	4.55014	1.69688	3.87229	2.17438	2.20479	2.59107	0.907421	2.21347	0.666688	1.9407	2.34807	3.77079	6.68144	1.28718	3.97851	2.14784	5.52206	7.49134	3.60892	6.17155	1.31092	0	0.965282	0	4.27485	1.60452	0	0	0	2.21081	4.12856	0	0	2.71866	0	0	1.73961	2.84289	4.00711	0
ENSMUSG00000033671	15.7328	10.2555	14.3646	7.32776	16.3818	12.1708	17.3015	14.5656	9.30126	16.8005	20.1201	12.3913	6.16075	6.61436	22.5793	16.7873	14.5457	14.6671	17.6428	15.9669	13.8262	13.3629	7.72309	5.30468	12.887	11.0441	3.74567	3.60892	7.71444	23.5966	14.6247	3.86113	5.59571	18.5243	16.0452	5.92474	7.99578	4.71229	13.2649	13.5653	26.6104	17.0898	9.51533	10.6443	4.86453	13.9169	11.3716	20.0355	11.5808
ENSMUSG00000026466	30.2782	25.6386	30.2413	31.2226	35.3056	33.193	35.1996	31.7251	41.0805	21.3507	42.9068	32.5273	45.2996	36.379	45.899	32.6671	30.0399	28.0009	30.3456	31.6989	22.6247	38.6361	39.9026	7.95703	21.4784	66.2647	22.474	28.8714	7.71444	2.62184	3.98855	8.68753	9.7925	8.5497	14.4407	47.3979	11.9937	35.3422	8.84325	50.1325	0	26.8554	5.43733	10.6443	19.4581	3.47923	28.4289	8.01421	17.3712
ENSMUSG00000050565	24.6381	20.5109	26.4611	27.0809	27.962	27.6609	27.7421	27.535	35.6548	15.4005	34.9072	28.2677	37.3269	29.7646	37.7556	28.5837	22.7671	28.0009	28.9341	27.7072	15.0832	37.1837	38.6154	31.8281	34.3654	49.6985	63.6764	36.0892	6.17155	11.7983	7.9771	10.6181	29.3775	12.8245	32.0904	47.3979	23.9873	49.479	24.3189	63.108	18.2946	34.1796	6.79666	10.6443	34.0517	29.5735	28.4289	12.0213	47.7709
ENSMUSG00000060985	28.4971	28.4874	21.925	28.0366	20.6184	16.5965	31.3217	31.5256	31.2626	29.4009	38.301	18.9742	29.7166	16.5359	42.1975	36.2968	30.6724	36.6678	33.8741	29.1161	22.6247	32.2452	27.0308	1.32617	6.44351	0	7.49134	0	6.17155	2.62184	2.65903	1.93056	0	4.27485	1.60452	11.8495	0	0	0	0	0	2.4414	6.79666	0	0	1.73961	0	0	1.4476
ENSMUSG00000026602	0	0	0	0	0	0	0	0.199529	0	0	0	0	0	0	0	0	0	0	0	0	0	0	0	0	0	0	0	0	0	0	0	0.965282	0	0	0	0	0	0	0	1.76938	0	2.4414	0	0	0	0	0	4.00711	0
ENSMUSG00000026601	8.6085	2.84874	4.91421	3.50458	4.23667	1.10643	7.45755	2.59388	3.10042	4.20013	1.93929	4.25952	5.07356	4.40957	6.66276	2.0417	5.69178	2.66675	2.29356	7.98343	6.28465	7.55293	3.43248	7.95703	6.44351	5.52206	0	0	0	3.93276	2.65903	2.89584	5.59571	4.27485	8.02259	5.92474	0	0	2.21081	1.17959	0	0	1.35933	0	0	0	2.84289	0	1.4476
ENSMUSG00000078193	0.296845	0	0	0.637197	0.282445	2.21287	0.298302	0.598587	0.258368	1.05003	0.242411	0.387229	0	0	0	0.45371	0	0	0.529283	1.40884	0	0.580995	0.858121	7.95703	0	5.52206	14.9827	10.8268	1.54289	1.31092	0	0.965282	0	0	4.81355	0	3.99789	9.42458	0	5.89795	0	0	1.35933	3.5481	7.29679	0	5.68579	0	4.34281
ENSMUSG00000026600	58.7752	74.6369	83.5416	62.7639	61.008	89.6212	62.0468	46.0912	58.908	59.1519	59.8756	78.2203	81.5393	93.7034	75.1411	54.2184	57.5502	85.336	48.694	58.7017	80.4435	67.1049	69.5078	21.2187	8.59135	27.6103	3.74567	14.4357	24.6862	13.1092	14.6247	2.89584	16.7871	11.3996	19.2542	17.7742	19.9894	11.7807	13.2649	11.7959	14.9683	0	14.9527	7.09619	12.1613	8.69807	19.9003	8.01421	11.5808
ENSMUSG00000103199	2.96845	0.569748	0.756033	1.91159	2.82445	0	3.57962	2.79341	3.10042	1.05003	2.1817	1.93615	0.362397	0	0.740306	3.62968	1.89726	0.666688	1.9407	5.16575	0	4.35746	2.57436	1.32617	0	0	0	0	1.54289	2.62184	2.65903	2.89584	1.39893	5.6998	1.60452	5.92474	7.99578	0	0	2.94897	3.32629	4.88281	4.078	0	0	8.69807	11.3716	4.00711	0
ENSMUSG00000101523	7.71796	10.8252	8.31636	23.8949	7.626	3.3193	9.84396	6.58446	34.8797	9.10029	7.02993	6.19567	32.6157	4.40957	6.66276	8.39364	6.00799	3.33344	9.17424	10.3315	10.0554	7.84343	9.86839	27.8496	15.0349	0	44.948	36.0892	4.62866	14.4201	46.5331	25.0973	8.39357	18.5243	8.02259	11.8495	23.9873	4.71229	6.63244	23.5918	6.65259	7.32421	29.9053	24.8367	12.1613	33.0527	8.52868	4.00711	4.34281
ENSMUSG00000026596	41.8551	47.2891	41.2038	62.7639	58.7485	54.2153	55.1858	42.8988	55.0324	52.1517	48.7247	65.4418	64.1443	41.8909	60.7051	50.135	44.5856	53.335	40.4019	49.7791	54.048	54.904	63.5009	98.1367	98.8005	60.7426	78.6591	101.05	55.5439	49.815	79.771	78.1878	47.5636	66.9726	88.2485	47.3979	71.962	51.8352	117.173	101.445	84.8205	90.3319	74.7633	99.3467	87.5615	34.7923	82.4439	92.1635	65.1421
ENSMUSG00000060519	0	0	0	0	0	0	0	0	0	1.05003	0	0	0	0	0.370153	1.58799	0	0	0.705711	0.704421	0	0	0	3.97851	2.14784	0	11.237	3.60892	0	0	2.65903	0.965282	0	0	6.41807	0	0	2.35614	4.42163	13.5653	0	0	0	3.5481	0	0	0	0	5.79041
ENSMUSG00000033557	1.48422	0	0.756033	0	0.564889	1.10643	0.894905	0	1.55021	0.700022	0.484823	1.16169	0	1.10239	0	0	0	0.666688	0	0.234807	0	0.290497	0	5.30468	2.14784	16.5662	11.237	14.4357	1.54289	3.93276	2.65903	0.965282	0	0	11.2316	5.92474	3.99789	7.06843	2.21081	9.43672	1.66315	7.32421	0	0	0	0	2.84289	0	10.1332
ENSMUSG00000102961	0	0	0	0	0	0	0	0	0	0	0	0	0	0	0	0	0	0	0	0	0	0	0	5.30468	2.14784	0	0	0	0	0	0	0	0	0	1.60452	5.92474	0	0	0	2.35918	0	0	0	0	0	0	0	0	0
ENSMUSG00000026594	97.9587	144.146	114.539	111.191	117.214	215.755	124.988	92.5815	119.624	109.203	109.57	121.59	126.477	219.376	117.709	116.83	104.665	150.005	91.0367	126.091	224.99	103.417	114.13	106.094	212.636	254.015	134.844	270.669	117.259	167.798	184.803	120.66	93.7282	116.846	152.429	195.516	183.903	122.52	119.384	111.471	124.736	222.168	140.011	290.944	121.613	156.565	179.102	204.362	112.913
ENSMUSG00000101964	0.890534	1.70924	0.378016	3.50458	0.564889	1.10643	0.596604	0.798116	2.84205	1.05003	2.90894	0.774459	0	2.20479	4.07168	1.13428	1.58105	1.33338	1.9407	1.40884	0	0.290497	2.57436	0	0	0	3.74567	3.60892	1.54289	5.24369	2.65903	1.93056	1.39893	2.8499	0	0	0	2.35614	0	0	0	0	0	3.5481	0	1.73961	0	0	0
ENSMUSG00000033544	19.2949	18.2319	10.9625	17.5229	26.2673	9.95791	22.6709	13.3684	30.4874	18.5506	20.605	21.6848	15.9455	24.2527	11.4747	18.3753	22.7671	10.667	18.7013	20.8978	18.8539	26.7258	18.0205	2.65234	8.59135	5.52206	3.74567	7.21785	6.17155	7.86553	2.65903	13.5139	18.1861	7.12475	6.41807	17.7742	11.9937	0	8.84325	2.94897	1.66315	12.207	4.078	0	4.86453	3.47923	8.52868	0	1.4476
ENSMUSG00000103303	0	0	0	0.318598	0	0	0	0	0	0	1.21206	0	0	0	0	0	0	0	0	0	0	0.580995	0	0	0	0	3.74567	0	0	0	0	15.4445	0	0	0	0	0	0	0	0	3.32629	0	0	3.5481	0	0	2.84289	0	2.89521
ENSMUSG00000026592	1.48422	0.569748	3.02413	4.14178	6.21378	0	3.57962	5.18776	3.35879	4.90016	1.21206	3.87229	7.24794	1.10239	3.70153	2.26855	0.31621	0.666688	0.882139	0.704421	1.25693	7.55293	5.57778	2.65234	4.29568	0	3.74567	0	21.6004	15.7311	17.2837	9.65282	5.59571	17.0994	6.41807	0	0	2.35614	6.63244	0	3.32629	7.32421	5.43733	3.5481	4.86453	13.9169	0	0	7.23801
ENSMUSG00000070565	10.9833	14.2437	14.3646	14.9741	13.5573	12.1708	29.8302	22.1477	13.4351	13.3004	23.5139	23.621	19.5694	13.2287	24.4301	15.1993	12.016	12.6671	16.9371	26.0636	10.0554	12.7819	14.159	6.63085	8.59135	22.0882	0	7.21785	10.8002	5.24369	6.64758	0	11.1914	24.2241	0	0	11.9937	0	6.63244	5.89795	13.3052	2.4414	8.15599	0	0	5.21884	8.52868	4.00711	0
ENSMUSG00000102326	0	0	0	0	0	0	0	0	0	0	0	0	0	0	0	0	0	0	0	0	0	0	0	0	0	0	0	0	0	0	0	0	0	0	0	0	0	0	0	1.17959	0	0	0	0	2.43226	0	2.84289	0	2.89521
ENSMUSG00000103808	0	0	0	0	0	0	0	0	0	0	0	0	5.43596	0	0	0	0	0	0	0	0	0	0	0	0	0	0	0	0	0	2.65903	0	0	0	0	0	3.99789	0	0	0	0	0	0	0	7.29679	0	0	0	0
ENSMUSG00000049881	17.8107	6.83697	11.7185	10.5137	14.4047	9.95791	15.5117	10.176	8.78452	14.3505	10.4237	20.5232	11.5967	16.5359	14.8061	15.653	7.58904	10.667	11.2914	8.92266	8.79851	14.5249	16.3043	13.2617	25.7741	16.5662	18.7284	3.60892	13.886	11.7983	11.9657	13.5139	9.7925	14.2495	11.2316	5.92474	23.9873	25.9176	8.84325	15.9245	13.3052	14.6484	17.6713	14.1924	17.0258	15.6565	22.7432	16.0284	7.23801
ENSMUSG00000033488	0.296845	0	0.378016	0	0.564889	2.21287	0	0.399058	0	0	2.90894	1.54892	0.362397	1.10239	11.4747	0.907421	4.74315	0.666688	0	0.234807	0	0	0	2.65234	2.14784	11.0441	3.74567	7.21785	0	0	0	0.965282	1.39893	0	8.02259	35.5484	0	14.1369	0	6.48774	0	2.4414	0	0	14.5936	0	8.52868	8.01421	11.5808
ENSMUSG00000026589	0.593689	1.1395	1.13405	1.27439	1.41222	2.21287	0.298302	1.19717	1.55021	1.05003	1.21206	1.93615	0.362397	0	0.370153	1.36113	0.31621	0.666688	1.23499	0.234807	0	0.580995	0	1.32617	2.14784	0	0	0	0	1.31092	2.65903	2.89584	1.39893	0	0	0	0	4.71229	0	2.35918	0	0	1.35933	0	0	3.47923	0	0	2.89521
ENSMUSG00000103762	0	0	0	0	0.282445	0	0	0.199529	0.258368	0	0	0.387229	0	0	0.370153	0	1.89726	0.666688	0	0.469614	0	0	0	0	0	0	11.237	0	21.6004	11.7983	19.9428	0.965282	0	0	1.60452	0	3.99789	0	0	0	0	4.88281	0	3.5481	2.43226	3.47923	0	0	4.34281
ENSMUSG00000104014	0	0	0	0.637197	0.282445	0	0	0.199529	0	0	0	0	0.362397	0	0.370153	0.226855	0	0	0.176428	0	0	0	0	34.4804	27.9219	22.0882	7.49134	46.916	20.0575	18.3529	2.65903	32.8196	8.39357	8.5497	38.5084	47.3979	0	65.9721	19.8973	41.8754	4.98944	9.76561	9.51533	17.7405	41.3485	1.73961	14.2145	12.0213	31.8473
ENSMUSG00000040782	21.9665	27.9176	29.1073	37.276	37.8476	25.448	29.5319	27.3355	34.6213	28.7009	32.7255	28.2677	27.5422	24.2527	34.4242	33.5746	27.194	27.3342	26.4642	35.6906	21.3678	28.1782	27.8889	83.5488	51.5481	49.6985	56.1851	83.0052	46.2866	34.084	65.1463	53.0905	36.3721	56.998	72.2033	59.2474	47.9747	40.0545	77.3784	64.8774	29.9366	46.3867	32.624	42.5772	36.484	50.4488	25.586	84.1492	43.4281
ENSMUSG00000103572	0	0	0	0	0	0	0	0	0	0	0	0	0	0	0	0	0	0	0.176428	0	0	0	0	0	0	0	0	0	1.54289	0	0	0	0	0	3.20904	5.92474	0	0	0	0	1.66315	0	0	0	0	0	0	4.00711	1.4476
ENSMUSG00000089536	0	0	0	0	0.564889	0	0	0.598587	0	0	0.969645	0	0	0	0	0	0	0	0	0.234807	0	0	0.42906	2.65234	0	0	0	0	0	0	0	0	0	0	0	0	0	0	0	0	0	2.4414	0	0	0	0	0	0	0
ENSMUSG00000105399	0	0	0	0	0.564889	0	0	0.598587	0	0	0.969645	0	0	0	0	0	0	0	0	0.234807	0	0	0.42906	2.65234	0	0	0	0	0	0	0	0	0	0	0	0	0	0	0	0	0	2.4414	0	0	0	0	0	0	0
ENSMUSG00000058267	67.0869	106.543	82.4076	78.3752	71.7409	146.049	70.1009	49.0842	75.9603	74.5524	64.4814	80.9309	88.4249	154.335	93.6487	57.3944	76.5228	85.336	52.0462	65.2763	106.839	73.7863	102.974	75.5917	98.8005	115.963	74.9134	111.877	83.3159	81.2771	75.7825	78.1878	72.7443	94.0467	64.1807	59.2474	131.93	103.67	37.5838	71.955	46.5681	85.4491	72.0446	49.6734	124.045	106.117	42.6434	104.185	72.3801
ENSMUSG00000014226	7.12427	6.26722	6.42628	10.1951	10.4504	8.85148	11.0372	6.58446	3.87552	4.20013	10.6661	3.48506	10.1471	6.61436	6.2926	7.03251	12.6484	12.0004	6.70425	15.7321	10.0554	8.71492	2.57436	43.7636	27.9219	33.1323	71.1677	36.0892	24.6862	22.2857	6.64758	16.4098	18.1861	12.8245	46.531	11.8495	3.99789	96.6019	15.4757	61.3386	26.6104	75.6835	9.51533	10.6443	55.9421	8.69807	56.8579	76.135	43.4281
ENSMUSG00000103006	0	0	0	0	0	0	0	0	0	0	0	0	0	0	0	0	0	0	0	0	0	0	0	0	0	0	3.74567	3.60892	9.25732	1.31092	0	0.965282	0	0	9.62711	0	3.99789	0	0	6.48774	3.32629	7.32421	0	0	4.86453	1.73961	0	4.00711	0
ENSMUSG00000026721	11.2801	14.2437	19.6569	24.8507	22.3131	19.9158	17.0032	18.5562	25.5785	17.1505	21.817	18.9742	38.7765	25.355	21.4689	18.829	10.4349	12.6671	13.5849	33.5774	10.0554	16.2679	15.8752	35.8066	10.7392	16.5662	11.237	10.8268	26.2291	24.9075	22.6018	14.4792	12.5904	21.3742	20.8587	23.6989	23.9873	14.1369	22.1081	19.4632	24.9472	7.32421	31.2646	17.7405	19.4581	29.5735	19.9003	24.0426	20.2664
ENSMUSG00000040423	26.4192	25.0689	24.1931	26.7623	30.2216	19.9158	18.4947	25.9388	34.363	30.101	28.1197	22.4593	26.455	25.355	31.8332	28.13	22.7671	20.0006	26.1113	30.5249	16.3401	20.6253	25.3146	30.5019	21.4784	44.1765	22.474	43.3071	15.4289	14.4201	29.2494	26.0626	29.3775	28.499	30.4858	59.2474	23.9873	16.493	39.7946	43.6448	16.6315	24.414	20.39	35.481	34.0517	15.6565	68.2295	44.0782	33.2949
ENSMUSG00000026715	19.2949	11.9647	7.18231	20.0717	24.2902	23.2351	26.5489	22.7463	24.2866	11.5504	18.6657	29.8167	13.7711	8.81915	6.2926	11.5696	16.1267	12.0004	16.7606	14.0884	16.3401	18.0108	15.8752	7.95703	12.887	11.0441	11.237	7.21785	26.2291	52.4369	42.5445	15.4445	15.3882	32.7738	14.4407	0	11.9937	7.06843	8.84325	20.053	23.2841	26.8554	24.468	3.5481	17.0258	15.6565	8.52868	24.0426	20.2664
ENSMUSG00000043467	21.3728	15.3832	20.4129	25.1693	14.9696	8.85148	23.5658	14.3661	15.2437	19.2506	20.605	12.3913	14.1335	9.92154	19.6181	23.3661	19.605	22.6674	44.2834	22.5415	11.3124	17.7203	15.4462	6.63085	15.0349	44.1765	11.237	7.21785	23.1433	9.17645	26.5903	20.2709	25.1807	24.2241	20.8587	23.6989	7.99578	11.7807	26.5298	23.5918	23.2841	21.9726	23.1086	14.1924	9.72906	29.5735	17.0574	40.0711	14.476
ENSMUSG00000104016	0	0	0	0	0	0	0	0	0	0	0	0	0	0	0	0	0	0	0	0	0	0	0	0	0	0	0	0	0	0	0	0	0	0	0	0	0	0	0	0	0	0	1.35933	0	0	0	0	0	0
ENSMUSG00000053332	25.8255	25.0689	39.3137	33.1342	38.9773	40.9381	29.5319	29.1312	32.8128	18.9006	34.4224	27.1061	27.9046	37.4814	36.275	28.5837	24.0319	37.3345	25.7584	40.8564	21.3678	23.8208	40.3317	84.8749	79.47	143.573	112.37	191.273	38.5722	39.3276	37.2265	52.1252	43.3668	52.7231	81.8304	106.645	35.981	134.3	59.6919	90.8284	68.189	95.2147	46.2173	56.7695	114.316	107.856	88.1297	72.1279	104.227
ENSMUSG00000064440	0	0	0	0	0	0	0	0	0	0	0	0	0	0	0	0.226855	0	0	0	0	0	0	0	0	0	0	0	0	0	0	0	0	0	0	0	0	0	0	0	0	0	0	0	0	0	0	0	0	0
ENSMUSG00000080463	0	0	0	0	0	0	0	0	0	0	0	0	0	0	0	0	0	0	0	0	0	0	0	0	0	0	0	0	0	0	0	0	0	0	0	0	0	0	6.63244	0	0	0	0	0	0	0	0	0	0
ENSMUSG00000064816	0	0	0.378016	0	0	0	0	0	0	0	0	0	0	0	0	0	0	0	0	0	0	0	0	0	0	0	0	0	0	0	0	0.965282	0	0	0	0	0	0	0	0	0	0	0	0	0	0	0	0	0
ENSMUSG00000084667	0	0	0	0	0	0	0	0	0	0	0	0	0	0	0	0	0	0	0	0	0	0	0	0	0	0	0	0	0	0	0	0	0	0	0	0	3.99789	0	0	0.589795	0	0	0	0	0	0	0	0	0
ENSMUSG00000077220	0	0	0	0	0	0	0	0	0	0	0	0	0	0	0	0	0	0	0	0	0	0	0	0	0	0	0	0	0	0	0	0	0	0	0	0	0	0	2.21081	0	0	0	1.35933	0	0	0	0	0	0
ENSMUSG00000065160	0	0	0	0	0	0	0	0.199529	0	0	0	0	0	0	0	0	0	0	0	0.704421	0	0	0	0	4.29568	0	0	3.60892	4.62866	1.31092	2.65903	0	1.39893	9.97465	0	0	0	0	2.21081	0	0	0	0	0	2.43226	1.73961	0	8.01421	0
ENSMUSG00000065735	0	0	0	0.318598	0	0	0	0	0	0	0.242411	0	0	0	0	0	0	0	0	0	0	0	0	0	0	0	0	0	0	1.31092	2.65903	0	0	0	0	0	0	0	0	0	0	0	0	0	0	0	0	0	0
ENSMUSG00000105780	0	0	0	0.318598	0	0	0	0	0	0	0.242411	0	0	0	0	0	0	0	0	0	0	0	0	0	0	0	0	0	0	1.31092	2.65903	0	0	0	0	0	0	0	0	0	0	0	0	0	0	0	0	0	0
ENSMUSG00000064968	0	0	0	0	0	0	0	0	0	0	0	0	0	0	0	0	0	0	0	0	0	0	0	0	0	0	0	0	3.08577	0	0	0	0	0	0	5.92474	0	4.71229	0	0.589795	1.66315	0	0	0	0	0	0	0	0
ENSMUSG00000065228	0	0	0	0	0	1.10643	0	0	0	0	0	0	0	0	0	0	0	0	0	0	0	0	0	0	0	0	0	0	0	1.31092	0	0	1.39893	1.42495	0	0	0	0	2.21081	0.589795	0	2.4414	0	0	0	1.73961	0	0	1.4476
ENSMUSG00000026709	0	0	0.756033	0.318598	0	2.21287	0.298302	0.798116	0.516736	0	0	1.16169	0	0	0	0	1.58105	0	0.352855	0	1.25693	0.290497	0.42906	1.32617	4.29568	0	3.74567	0	1.54289	0	1.32952	0	0	2.8499	1.60452	5.92474	3.99789	0	0	1.17959	0	0	5.43733	0	0	0	2.84289	0	7.23801
ENSMUSG00000102864	0	0	0	0	0	0	0.298302	0	0	0	0	0.387229	0	0	0	0	0	0	0.352855	0	0	0	0	0	2.14784	0	0	0	0	0	1.32952	0	0	0	0	0	0	0	0	0	0	0	0	0	0	0	0	0	0
ENSMUSG00000026708	0.890534	1.70924	5.29223	3.82318	6.21378	4.42574	2.08811	4.19011	1.29184	2.10007	1.45447	1.93615	0.724794	4.40957	2.59107	3.62968	3.79452	5.3335	2.99927	1.87845	3.77079	3.48597	5.14872	31.8281	2.14784	16.5662	3.74567	7.21785	4.62866	2.62184	2.65903	7.72225	1.39893	1.42495	17.6497	5.92474	0	28.2737	15.4757	13.5653	4.98944	9.76561	5.43733	10.6443	7.29679	3.47923	17.0574	8.01421	10.1332
ENSMUSG00000026705	1.78107	1.1395	0.756033	0.955795	1.12978	0	1.49151	1.59623	1.55021	0.350011	1.69688	4.25952	1.81199	0	1.11046	1.81484	0.31621	0.666688	3.1757	2.58288	5.02772	1.45249	3.43248	0	0	0	0	3.60892	0	0	77.112	0	1.39893	4.27485	3.20904	0	0	0	0	3.53877	1.66315	0	2.71866	0	0	3.47923	2.84289	0	0
ENSMUSG00000044835	0.296845	0	0	0	0	0	0	0	0	0	0	0	0	0	0	0	0	0	0	0.469614	0	0	0	0	0	0	0	0	0	0	0	0	0	0	0	0	0	7.06843	0	0.589795	0	0	0	0	2.43226	0	0	0	0
ENSMUSG00000026701	11.2801	6.26722	4.5362	8.92075	5.93133	6.63861	11.3355	12.9694	9.30126	8.05026	6.30269	6.19567	7.24794	7.71675	12.5852	12.477	16.7591	6.66688	14.2906	13.8536	5.02772	13.0724	10.7265	54.373	30.0697	71.7867	52.4394	61.3517	13.886	48.5041	17.2837	36.6807	46.1646	45.5984	59.3671	29.6237	31.9831	103.67	84.0109	57.7999	24.9472	21.9726	19.0307	53.2215	75.4002	19.1358	45.4863	36.064	30.3997
ENSMUSG00000102399	4.45267	2.84874	3.40215	3.50458	1.12978	2.21287	2.68472	0.199529	6.45921	3.50011	2.90894	6.19567	3.98637	4.40957	2.22092	3.17597	3.1621	0.666688	3.88141	4.69614	0	2.32398	0	30.5019	25.7741	88.3529	18.7284	86.6142	47.8295	32.773	2.65903	32.8196	19.585	24.2241	35.2994	35.5484	27.9852	54.1913	28.7406	79.0325	14.9683	12.207	23.1086	56.7695	36.484	45.23	45.4863	8.01421	59.3517
ENSMUSG00000040297	65.009	87.1714	76.3593	67.5428	62.9851	100.686	64.7315	50.2813	60.9749	71.7523	49.9367	66.6034	80.4522	78.2699	76.2515	47.8664	63.8744	86.0027	43.7541	59.6409	87.9851	67.3954	84.5249	39.7851	57.9916	38.6544	33.711	111.877	50.9153	39.3276	22.6018	54.0558	18.1861	28.499	56.1581	71.0968	59.9683	68.3282	86.2217	70.7754	69.8522	26.8554	29.9053	35.481	36.484	12.1773	85.2868	64.1137	24.6092
ENSMUSG00000103158	21.076	27.9176	28.7292	28.3552	44.3438	25.448	40.2707	31.5256	47.023	31.151	21.3322	28.655	36.9645	44.0957	39.9765	36.7505	29.0913	34.0011	30.1691	30.0553	12.5693	36.6027	41.6188	7.95703	19.3305	5.52206	18.7284	10.8268	44.7437	47.1932	46.5331	23.1668	34.9732	38.4736	4.81355	17.7742	35.981	0	17.6865	2.35918	18.2946	4.88281	33.9833	14.1924	0	40.0111	14.2145	0	4.34281
ENSMUSG00000026698	8.90534	5.12773	8.31636	8.28356	3.38933	3.3193	8.94905	11.5727	11.1098	10.1503	4.3634	7.74459	7.61034	7.71675	13.6957	11.5696	5.37557	12.6671	7.58639	3.05249	8.79851	7.26243	10.2974	5.30468	4.29568	5.52206	0	0	13.886	19.6638	26.5903	12.5487	16.7871	19.9493	8.02259	23.6989	0	4.71229	2.21081	4.12856	16.6315	9.76561	9.51533	3.5481	2.43226	15.6565	0	12.0213	4.34281
ENSMUSG00000040265	50.1668	71.2185	64.2628	52.8873	68.9165	77.4504	65.0298	44.495	57.6161	49.7016	43.8764	59.6333	60.1579	71.6556	64.4066	46.5053	52.4908	46.6681	33.5213	49.3094	26.3955	56.3565	65.6462	7.95703	38.6611	11.0441	0	7.21785	20.0575	15.7311	26.5903	5.79169	32.1754	59.8479	12.8361	17.7742	35.981	7.06843	4.42163	10.6163	8.31573	9.76561	24.468	7.09619	2.43226	13.9169	8.52868	8.01421	5.79041
ENSMUSG00000026694	0	0	0	0	0	1.10643	0.298302	0.199529	0	0	0	0.387229	0.724794	0	0.370153	0	0	0	0	0	0	0	0	1.32617	0	0	3.74567	3.60892	0	0	0	0.965282	0	4.27485	0	0	3.99789	4.71229	0	2.94897	0	4.88281	0	3.5481	0	0	2.84289	0	0
ENSMUSG00000026696	21.076	13.1042	23.437	19.7531	17.2291	14.3836	19.0913	19.7534	13.1768	23.1007	14.7871	18.1998	21.7438	22.0479	19.6181	18.6021	14.8619	32.6677	18.7013	19.7238	13.8262	21.2063	13.7299	25.1972	10.7392	5.52206	18.7284	18.0446	32.4006	24.9075	23.9313	17.3751	16.7871	12.8245	16.0452	11.8495	23.9873	14.1369	15.4757	8.84692	28.2735	21.9726	17.6713	14.1924	2.43226	6.95846	8.52868	12.0213	4.34281
ENSMUSG00000026697	51.9478	92.2991	76.7373	72.959	63.8325	139.411	69.206	45.8917	57.6161	66.5021	60.6028	71.2502	60.1579	85.9867	68.4783	49.4544	63.242	78.6691	44.6362	56.3536	84.2143	65.6524	79.8052	22.5449	49.4003	22.0882	26.2197	3.60892	44.7437	61.6133	85.0891	40.5418	53.1593	64.1227	19.2542	59.2474	55.9704	16.493	8.84325	12.9755	19.9578	29.2968	61.17	7.09619	29.1872	57.4073	8.52868	20.0355	24.6092
ENSMUSG00000091060	69.7585	133.891	85.4317	84.7471	80.7791	230.138	84.1211	73.0277	73.3766	86.4528	85.8136	97.1946	82.2641	168.666	86.2457	57.1675	74.6255	129.337	63.514	85.0001	155.859	71.4623	107.265	29.1758	73.0265	27.6103	37.4567	25.2625	69.4299	102.252	128.963	69.5003	83.9357	86.9219	40.1129	112.57	95.9493	30.6299	24.3189	25.951	34.9261	39.0625	81.5599	21.2886	38.9162	102.637	28.4289	28.0497	33.2949
ENSMUSG00000040225	66.4932	86.0319	68.421	82.8356	64.9622	79.6633	59.0638	49.2837	57.6161	76.3024	63.7542	75.5097	73.5666	81.5771	75.5112	48.0933	71.7796	95.3363	57.6919	61.7542	82.9573	67.1049	80.6633	129.965	109.54	270.581	119.861	285.105	64.8013	87.8317	67.8054	62.7433	50.3614	51.2982	125.152	118.495	83.9556	148.437	57.4811	128.575	106.441	170.898	67.9666	95.7986	192.149	85.2411	162.045	132.235	107.123
ENSMUSG00000026692	4.15583	1.1395	4.15818	4.46038	4.51911	0	4.17623	3.39199	8.78452	4.55014	5.33305	3.87229	1.44959	4.40957	5.5523	4.31025	5.05936	4.00013	3.1757	3.5221	1.25693	6.10044	1.28718	1.32617	4.29568	0	0	0	6.17155	5.24369	3.98855	2.89584	8.39357	0	4.81355	0	3.99789	0	0	0	1.66315	2.4414	12.234	0	2.43226	5.21884	0	0	2.89521
ENSMUSG00000040124	4.45267	0.569748	4.5362	6.37197	7.34356	1.10643	4.17623	4.58917	3.61715	4.90016	6.30269	5.03398	1.08719	6.61436	3.70153	4.5371	6.95662	6.00019	7.58639	4.69614	2.51386	4.64796	6.4359	0	12.887	0	0	0	4.62866	2.62184	0	0.965282	5.59571	2.8499	3.20904	5.92474	0	4.71229	2.21081	1.76938	0	4.88281	10.8747	0	0	0	0	4.00711	0
ENSMUSG00000102117	0	0	0	0	1.12978	0	0	0.199529	0	0	0	0	0	0	0	0.226855	0.63242	0	0	0	0	0	0	0	0	0	0	0	0	0	0	0.965282	0	0	0	0	0	0	0	0	0	0	0	0	0	1.73961	0	0	0
ENSMUSG00000026585	7.71796	3.98823	2.2681	3.18598	3.67178	2.21287	2.98302	5.78634	3.61715	3.85012	2.42411	8.90627	1.44959	7.71675	4.07168	4.31025	4.11073	2.00006	7.23354	6.8094	1.25693	1.74298	3.43248	0	0	0	0	3.60892	0	1.31092	0	1.93056	0	2.8499	1.60452	0	7.99578	2.35614	0	3.53877	1.66315	4.88281	2.71866	7.09619	0	1.73961	0	4.00711	0
ENSMUSG00000026584	16.9201	10.2555	9.82843	18.4787	18.3589	13.2772	20.5828	12.5703	15.5021	10.1503	13.575	15.8764	14.1335	23.1503	13.3255	17.4678	9.17008	15.3338	16.0549	22.0718	20.1109	15.9774	12.0137	42.4375	55.8438	49.6985	18.7284	46.916	43.2008	40.6386	31.9084	14.4792	36.3721	35.6237	44.9265	11.8495	27.9852	9.42458	15.4757	12.3857	21.6209	34.1796	47.5766	60.3176	72.9679	52.1884	28.4289	36.064	4.34281
ENSMUSG00000041406	9.20219	2.27899	4.91421	4.77897	3.67178	7.74504	5.96604	5.78634	5.94247	3.85012	6.78752	8.51904	4.34876	4.40957	8.88367	1.13428	5.05936	2.66675	5.64569	7.51382	3.77079	5.51945	3.86154	6.63085	0	0	7.49134	0	1.54289	2.62184	1.32952	2.89584	1.39893	2.8499	6.41807	0	0	2.35614	2.21081	4.71836	3.32629	2.4414	4.078	0	2.43226	1.73961	2.84289	0	2.89521
ENSMUSG00000041396	24.0444	18.2319	30.6193	23.8949	24.2902	21.0223	42.0606	24.5421	29.9707	35.3511	25.4532	19.7487	27.1798	29.7646	45.5288	22.2318	22.1347	21.334	30.522	29.3509	25.1386	20.0443	32.6086	0	0	0	3.74567	0	9.25732	6.55461	9.30662	1.93056	6.99464	24.2241	3.20904	0	3.99789	0	4.42163	1.76938	6.65259	4.88281	16.312	0	2.43226	0	0	0	8.68562
ENSMUSG00000026580	51.9478	67.2302	44.6059	57.6663	52.5347	50.896	45.3419	39.1077	54.2573	41.6513	52.6033	69.7013	64.1443	83.7819	60.335	47.4127	46.7991	44.0014	44.8126	46.257	43.9925	59.8425	47.1966	17.2402	30.0697	11.0441	18.7284	7.21785	38.5722	43.2604	43.8741	42.4724	23.7818	37.0487	30.4858	11.8495	23.9873	11.7807	8.84325	11.2061	16.6315	19.5312	53.014	49.6734	19.4581	50.4488	22.7432	12.0213	10.1332
ENSMUSG00000090081	18.4044	24.4991	15.4987	29.311	20.0536	19.9158	19.9862	18.3567	25.0617	19.9506	32.4831	34.0762	25.3678	23.1503	25.1704	22.4587	16.1267	22.0007	26.817	18.7845	10.0554	26.1448	11.1556	3.97851	10.7392	0	3.74567	0	10.8002	15.7311	21.2723	16.4098	1.39893	5.6998	4.81355	11.8495	7.99578	2.35614	0	1.76938	3.32629	4.88281	14.9527	17.7405	0	17.3961	8.52868	4.00711	1.4476
ENSMUSG00000086593	27.3097	28.4874	23.059	33.1342	30.2216	18.8094	20.8811	22.9458	32.8128	22.7507	36.1193	31.7528	27.1798	30.867	29.2421	23.8198	21.5023	16.0005	30.522	25.5939	17.597	36.8932	22.3111	6.63085	17.1827	11.0441	7.49134	3.60892	23.1433	19.6638	18.6132	27.0279	12.5904	18.5243	14.4407	0	11.9937	4.71229	6.63244	4.12856	8.31573	17.0898	32.624	24.8367	12.1613	27.8338	8.52868	4.00711	5.79041
ENSMUSG00000040918	0	0	0.378016	0	0	0	1.49151	0.199529	0	0.350011	0	0	0	0	0	0.226855	0.31621	0	0	0.469614	0	0.290497	0	0	0	0	3.74567	0	0	0	0	1.93056	1.39893	0	0	0	0	0	6.63244	0.589795	0	0	0	0	0	3.47923	0	0	1.4476
ENSMUSG00000026578	59.0721	79.7647	80.1395	59.8965	67.7867	77.4504	64.1349	42.4997	58.3912	72.1023	54.0577	75.1225	74.6538	73.8603	66.6276	47.1859	56.2853	86.6694	42.8719	55.4144	75.4158	59.8425	75.5146	11.9355	19.3305	5.52206	3.74567	7.21785	30.8577	30.1512	39.8855	35.7154	23.7818	21.3742	14.4407	17.7742	35.981	0	6.63244	9.43672	16.6315	12.207	27.1866	14.1924	7.29679	15.6565	14.2145	32.0569	15.9236
ENSMUSG00000026577	30.8718	12.5344	33.2654	27.718	26.2673	24.3416	36.3928	29.1312	29.9707	26.2508	23.7563	25.5571	25.7302	27.5598	39.2362	36.7505	32.2534	32.6677	27.5227	30.5249	18.8539	36.0217	36.4701	5.30468	2.14784	5.52206	3.74567	3.60892	0	0	5.31807	2.89584	6.99464	11.3996	4.81355	5.92474	7.99578	4.71229	4.42163	4.12856	3.32629	0	8.15599	3.5481	2.43226	5.21884	0	4.00711	1.4476
ENSMUSG00000026575	27.6066	21.6504	27.9732	24.8507	34.4582	23.2351	29.5319	33.7204	38.7552	29.4009	32.2407	27.4933	32.9781	27.5598	40.3467	37.2042	24.6644	21.334	28.4049	35.221	20.1109	34.5692	36.8992	18.5664	42.9568	27.6103	37.4567	32.4803	44.7437	27.5294	65.1463	24.132	27.9786	35.6237	41.7175	11.8495	31.9831	30.6299	33.1622	20.053	29.9366	12.207	40.78	17.7405	29.1872	52.1884	8.52868	20.0355	33.2949
ENSMUSG00000026576	23.1539	13.1042	23.815	16.2485	24.5727	12.1708	23.2675	27.535	33.0711	29.0509	27.8773	24.0082	28.6294	20.9455	27.7615	30.8523	24.0319	20.0006	27.5227	23.2459	30.1663	27.3068	20.1658	34.4804	27.9219	22.0882	48.6937	21.6535	40.1151	26.2184	55.8397	24.132	27.9786	27.074	38.5084	5.92474	35.981	16.493	44.2163	32.4387	26.6104	17.0898	35.3426	21.2886	31.6194	34.7923	17.0574	24.0426	31.8473
ENSMUSG00000026572	5.04636	1.70924	7.93834	7.32776	10.7329	0	2.98302	3.39199	4.909	5.25017	8.96922	4.64675	7.97274	6.61436	9.25383	6.80565	3.1621	2.00006	11.1149	8.21824	2.51386	3.48597	6.86496	10.6094	8.59135	11.0441	11.237	0	13.886	19.6638	25.2608	15.4445	11.1914	22.7992	9.62711	17.7742	15.9916	2.35614	35.373	15.3347	14.9683	19.5312	10.8747	3.5481	12.1613	5.21884	14.2145	4.00711	8.68562
ENSMUSG00000040848	2.96845	4.55798	1.51207	2.23019	4.80156	1.10643	5.07113	5.18776	3.35879	1.75006	3.63617	2.32338	8.33513	7.71675	6.66276	4.5371	3.47831	4.00013	6.3514	4.22652	1.25693	7.26243	3.86154	0	0	0	0	0	0	0	1.32952	2.89584	0	5.6998	0	0	0	0	8.84325	0	4.98944	2.4414	2.71866	7.09619	2.43226	1.73961	2.84289	12.0213	1.4476
ENSMUSG00000040843	24.935	13.6739	27.2172	20.3903	20.0536	19.9158	26.5489	26.7369	28.4205	22.4007	24.4835	22.8465	44.9372	19.8431	30.3526	26.7689	20.8698	18.0006	29.4634	27.2376	16.3401	23.2398	13.7299	71.6132	36.5132	149.096	74.9134	93.832	24.6862	32.773	10.6361	23.1668	13.9893	21.3742	91.4575	124.419	19.9894	108.383	42.0054	72.5447	34.9261	131.836	12.234	31.9329	133.775	8.69807	62.5437	64.1137	81.0658
ENSMUSG00000102302	0	0.569748	0	0	0.282445	0	0	0	0	0	0	0	0	0	0	0	0.31621	0	0	0.234807	0	0	0	9.2832	0	11.0441	0	0	0	2.62184	0	1.93056	2.79786	0	3.20904	0	3.99789	0	2.21081	0	3.32629	0	0	0	7.29679	1.73961	2.84289	0	0
ENSMUSG00000040836	0	0	0	0	0.282445	0	0	0	0	0	0.242411	0	0	0	0	0	0	0	0.352855	0	0	0	0	9.2832	8.59135	22.0882	3.74567	21.6535	3.08577	0	0	7.72225	0	2.8499	19.2542	17.7742	3.99789	11.7807	11.0541	23.002	1.66315	12.207	0	10.6443	19.4581	0	17.0574	12.0213	18.8188
ENSMUSG00000026571	5.64005	6.26722	6.8043	7.32776	5.93133	3.3193	3.87792	4.58917	10.0764	8.05026	4.60581	6.97013	3.62397	2.20479	4.07168	7.93993	6.00799	4.66681	6.17497	12.6796	3.77079	5.51945	5.14872	3.97851	0	0	7.49134	0	9.25732	9.17645	6.64758	1.93056	4.19679	4.27485	8.02259	0	3.99789	2.35614	2.21081	4.71836	4.98944	2.4414	5.43733	3.5481	4.86453	6.95846	0	0	13.0284
ENSMUSG00000026568	24.0444	15.9529	28.7292	28.6738	17.794	19.9158	38.1826	30.528	26.0952	19.9506	25.6956	27.4933	24.2806	20.9455	18.8778	22.6855	30.9886	17.3339	28.9341	27.2376	15.0832	23.2398	18.4496	68.9609	38.6611	55.2206	108.624	122.703	40.1151	52.4369	27.9199	36.6807	48.9625	34.1988	110.712	17.7742	35.981	98.9581	26.5298	75.4937	26.6104	100.098	13.5933	35.481	138.639	24.3546	51.1721	60.1066	73.8277
ENSMUSG00000026566	23.4507	18.8017	21.1689	15.9299	23.4429	7.74504	21.4777	16.96	20.4111	14.7005	17.4536	26.7188	22.1062	16.5359	10.3643	15.1993	20.8698	29.3343	21.877	11.0359	18.8539	15.3964	12.4427	11.9355	6.44351	5.52206	33.711	0	23.1433	20.9747	15.9542	21.2362	19.585	18.5243	11.2316	23.6989	7.99578	7.06843	6.63244	6.48774	28.2735	34.1796	20.39	14.1924	4.86453	6.95846	14.2145	40.0711	15.9236
ENSMUSG00000040723	0	0	0.378016	0.318598	1.12978	0	0.894905	2.39435	1.03347	1.40004	2.42411	0	2.89918	3.30718	0	3.40283	0.63242	0	1.58785	0.469614	0	0	1.71624	0	0	0	3.74567	0	0	0	0	0	0	0	4.81355	0	0	0	2.21081	1.17959	1.66315	0	2.71866	0	0	0	0	0	0
ENSMUSG00000040713	9.79587	6.83697	8.31636	7.00916	14.4047	6.63861	13.4236	15.7628	11.8849	8.05026	14.3023	14.3275	10.5095	7.71675	5.92245	9.30106	15.4943	6.00019	17.9956	14.558	5.02772	8.42442	8.58121	3.97851	2.14784	0	7.49134	0	3.08577	14.4201	17.2837	5.79169	5.59571	2.8499	8.02259	0	23.9873	0	4.42163	3.53877	6.65259	17.0898	17.6713	17.7405	2.43226	0	5.68579	4.00711	2.89521
ENSMUSG00000005763	3.26529	2.84874	6.04826	2.86738	3.95422	1.10643	6.56264	3.79105	4.65063	4.55014	5.09064	5.42121	0.362397	2.20479	4.81199	3.40283	3.79452	3.33344	6.88068	5.40056	7.54158	10.1674	3.86154	0	0	0	0	0	0	0	0	0	0	1.42495	1.60452	0	0	0	0	3.53877	1.66315	2.4414	4.078	0	0	0	2.84289	0	0
ENSMUSG00000094394	0.296845	0	0	0.637197	0	0	0.298302	0.399058	0.775105	1.40004	0	1.54892	0	0	2.22092	0.226855	0	0	0.882139	0	1.25693	0.580995	0.858121	1.32617	0	0	0	0	0	1.31092	0	0	0	0	0	0	0	0	0	0	0	0	1.35933	0	0	0	0	0	1.4476
ENSMUSG00000026565	20.1854	21.0807	24.1931	30.2668	27.3971	13.2772	34.603	20.5515	26.6119	23.4507	34.9072	22.0721	27.1798	26.4574	28.5018	25.6346	21.8185	15.3338	30.6984	28.1768	21.3678	32.5357	21.8821	6.63085	6.44351	0	3.74567	3.60892	4.62866	3.93276	7.9771	8.68753	2.79786	14.2495	17.6497	5.92474	27.9852	2.35614	15.4757	7.66733	14.9683	4.88281	19.0307	17.7405	12.1613	10.4377	5.68579	16.0284	2.89521
ENSMUSG00000000544	1.78107	0	0	0.318598	1.97711	0	0.894905	1.99529	0.258368	1.40004	4.12099	2.32338	0.724794	2.20479	1.11046	1.13428	0	0.666688	0.352855	5.16575	2.51386	0.290497	0.42906	0	0	0	0	0	0	0	5.31807	0.965282	0	1.42495	0	5.92474	0	0	11.0541	1.76938	0	0	0	0	0	0	0	0	0
ENSMUSG00000040629	28.2002	19.3714	17.7668	23.8949	26.8322	6.63861	18.1964	24.3426	25.3201	22.4007	10.4237	22.0721	16.6703	9.92154	27.7615	20.1901	18.3402	19.3339	19.5835	19.2542	12.5693	20.6253	18.0205	26.5234	8.59135	44.1765	48.6937	18.0446	26.2291	52.4369	57.1692	52.1252	29.3775	25.6491	25.6723	11.8495	31.9831	23.5614	26.5298	18.2836	33.2629	26.8554	29.9053	17.7405	24.3226	10.4377	25.586	36.064	26.0569
ENSMUSG00000103400	0.296845	0.569748	3.78016	3.18598	3.95422	1.10643	3.57962	2.99294	3.61715	3.1501	0.727234	1.16169	2.89918	2.20479	1.48061	2.0417	1.89726	0.666688	0.705711	0.939227	0	0.871492	0.858121	0	2.14784	0	3.74567	0	0	0	0	0	0	1.42495	0	0	0	0	0	0.589795	0	4.88281	2.71866	0	0	0	0	0	0
ENSMUSG00000026563	27.9034	14.2437	18.1448	22.6205	20.9009	14.3836	17.3015	27.3355	25.8368	23.1007	24.2411	28.655	25.0054	19.8431	25.1704	26.7689	23.3995	14.6671	35.8148	23.4807	21.3678	31.3737	15.8752	0	4.29568	0	11.237	0	0	11.7983	7.9771	15.4445	2.79786	8.5497	11.2316	0	3.99789	2.35614	6.63244	26.5408	6.65259	12.207	19.0307	14.1924	0	20.8754	25.586	4.00711	13.0284
ENSMUSG00000040596	26.1223	13.1042	14.3646	19.4345	19.4887	13.2772	11.3355	25.3402	20.6695	20.3006	23.2715	26.3316	21.3814	15.4335	22.2092	23.5929	18.6564	14.0004	35.1091	25.1243	21.3678	29.6307	14.588	0	6.44351	0	7.49134	0	0	10.4874	7.9771	15.4445	2.79786	11.3996	11.2316	0	3.99789	2.35614	4.42163	27.7204	8.31573	9.76561	16.312	14.1924	0	22.615	25.586	4.00711	13.0284
ENSMUSG00000051081	0	0	0	0	0	0	0	0.199529	0	0	0.242411	0	0	0	0.370153	0	0	0	0.352855	0.469614	0	0	0	9.2832	8.59135	0	0	10.8268	1.54289	3.93276	2.65903	4.82641	0	0	8.02259	5.92474	3.99789	28.2737	2.21081	4.12856	9.97888	12.207	4.078	14.1924	14.5936	26.0942	2.84289	20.0355	10.1332
ENSMUSG00000026558	43.3393	56.405	51.4102	50.0199	54.7942	53.1089	63.5383	41.3025	50.6402	52.5017	31.7559	41.8208	37.6893	46.3005	55.523	43.3293	42.6883	55.3351	38.2848	23.9503	45.2495	46.4796	50.2001	83.5488	51.5481	93.875	82.4047	144.357	92.5732	77.3444	91.7367	77.2225	39.17	58.4229	104.294	65.1721	59.9683	68.3282	64.1136	115.6	84.8205	205.078	48.936	81.6062	99.7228	55.6677	122.244	144.256	101.332
ENSMUSG00000102909	0.890534	1.1395	1.51207	0.318598	1.12978	1.10643	4.47453	0.399058	0.775105	0.350011	0.484823	1.16169	1.08719	1.10239	2.59107	0.680565	2.21347	1.33338	1.41142	0.704421	0	0.290497	0	3.97851	0	0	3.74567	3.60892	1.54289	3.93276	1.32952	2.89584	0	1.42495	14.4407	0	0	0	2.21081	7.66733	0	14.6484	2.71866	0	9.72906	0	11.3716	8.01421	5.79041
ENSMUSG00000052428	73.0238	107.682	82.4076	75.8264	68.3516	150.475	73.9789	52.8752	70.7929	76.6524	64.239	86.7394	77.9154	157.642	84.0248	64.4269	66.7203	116.67	59.6326	68.094	133.235	72.0433	97.3967	74.2656	27.9219	71.7867	37.4567	97.4409	46.2866	57.6805	23.9313	41.5071	20.9839	48.4483	48.1355	82.9463	35.981	87.1774	33.1622	57.7999	31.5998	51.2695	24.468	31.9329	55.9421	17.3961	56.8579	44.0782	65.1421
ENSMUSG00000026687	50.4636	37.6033	41.5818	55.1175	50.5576	37.6188	51.9045	42.3002	54.7741	48.6515	45.0885	47.6292	39.5013	36.379	45.899	44.4636	47.1153	41.3346	41.9898	46.7266	47.7633	37.1837	48.0548	26.5234	25.7741	27.6103	26.2197	14.4357	41.658	27.5294	43.8741	48.2641	51.7604	48.4483	38.5084	41.4732	55.9704	25.9176	42.0054	47.1836	48.2313	46.3867	50.2953	53.2215	41.3485	36.5319	39.8005	56.0995	52.1137
ENSMUSG00000026688	79.2575	113.38	91.48	79.6496	104.222	174.817	72.4873	66.8422	120.4	78.7525	88.4801	89.8372	96.0352	202.84	94.7592	83.9364	82.5308	122.004	79.7453	97.21	135.748	85.9872	95.2514	37.1328	68.7308	60.7426	59.9307	50.5249	123.431	90.4536	106.361	55.9863	64.3507	145.345	36.9039	29.6237	143.924	56.5475	22.1081	15.9245	73.1785	31.7382	65.2479	67.4138	55.9421	139.169	31.2718	48.0853	53.5613
ENSMUSG00000026683	72.7269	101.415	88.8339	72.959	76.5425	136.091	74.2772	55.4691	74.41	87.5028	71.2689	96.8073	90.5993	134.492	85.8755	66.9223	82.5308	152.005	65.8075	77.9559	134.491	68.8479	93.1061	71.6132	83.7657	71.7867	41.2024	122.703	97.2019	97.0082	91.7367	90.7365	51.7604	81.2221	73.8078	82.9463	91.9514	47.1229	53.0595	57.2101	83.1573	85.4491	97.8719	159.664	70.5357	114.815	79.601	92.1635	86.8562
ENSMUSG00000026675	27.6066	17.6622	23.437	19.1159	21.1833	15.4901	30.7251	25.9388	22.478	35.3511	33.6952	30.5911	28.6294	24.2527	30.3526	33.8014	20.8698	23.3341	32.2863	38.5083	33.9371	32.5357	20.5949	27.8496	8.59135	5.52206	14.9827	10.8268	15.4289	7.86553	5.31807	14.4792	12.5904	11.3996	4.81355	0	23.9873	9.42458	4.42163	4.12856	0	4.88281	16.312	17.7405	4.86453	19.1358	17.0574	20.0355	10.1332
ENSMUSG00000097503	1.48422	1.70924	0.378016	2.23019	2.542	2.21287	1.19321	2.19482	2.32531	2.10007	4.3634	2.71061	1.81199	2.20479	2.96122	5.67138	1.26484	2.00006	0.529283	2.11326	1.25693	0.290497	4.71966	0	0	0	0	0	7.71444	1.31092	0	2.89584	6.99464	1.42495	0	0	3.99789	0	2.21081	0.589795	1.66315	0	0	0	0	0	0	4.00711	0
ENSMUSG00000026674	0.296845	0.569748	0	0	0	0	0.298302	0.399058	0.258368	0.700022	0	0	0	2.20479	1.85077	0.907421	0	0	0.352855	0.469614	0	0.290497	0.42906	30.5019	32.2176	11.0441	22.474	57.7428	7.71444	38.0167	0	17.3751	5.59571	17.0994	27.2768	29.6237	35.981	37.6983	2.21081	30.6693	14.9683	19.5312	13.5933	35.481	9.72906	8.69807	45.4863	24.0426	27.5045
ENSMUSG00000026670	13.9517	3.41849	4.5362	9.23935	13.5573	4.42574	11.3355	10.176	15.7605	3.50011	6.06028	13.553	9.78472	5.51197	3.33138	6.5788	12.3322	10.0003	13.5849	13.6188	5.02772	5.51945	3.86154	55.6992	12.887	99.397	26.2197	72.1785	13.886	23.5966	13.2952	14.4792	20.9839	15.6744	48.1355	29.6237	7.99578	30.6299	22.1081	60.7489	13.3052	73.2421	10.8747	31.9329	70.5357	20.8754	73.9152	24.0426	66.5897
ENSMUSG00000026667	20.1854	15.9529	20.0349	23.5763	26.8322	12.1708	31.0234	20.751	27.9038	28.7009	21.5746	24.3954	27.1798	17.6383	22.9495	24.7272	16.7591	21.334	23.2885	30.5249	16.3401	22.0778	8.58121	67.6347	36.5132	60.7426	59.9307	97.4409	24.6862	40.6386	55.8397	36.6807	32.1754	41.3235	51.3446	94.7958	51.9725	63.6159	92.8541	93.1876	26.6104	56.1523	35.3426	49.6734	51.0775	33.0527	73.9152	80.1421	55.0089
ENSMUSG00000102752	1.78107	2.84874	2.64611	0.955795	6.49622	1.10643	2.38641	0.798116	8.52615	3.85012	6.30269	2.71061	3.26157	2.20479	4.44184	4.5371	2.21347	2.00006	4.41069	4.69614	1.25693	3.19547	0.42906	1.32617	0	0	7.49134	0	0	2.62184	0	6.75697	2.79786	9.97465	11.2316	0	0	0	2.21081	7.07754	0	9.76561	6.79666	10.6443	0	3.47923	2.84289	8.01421	1.4476
ENSMUSG00000038473	20.7791	23.9294	26.4611	24.2135	30.2216	14.3836	30.1285	17.7581	35.6548	25.2008	48.9671	25.1699	35.8773	30.867	25.9107	16.5604	19.605	15.3338	20.2892	29.8205	10.0554	18.8823	16.7334	0	0	0	0	0	1.54289	19.6638	30.5789	11.5834	22.3829	32.7738	30.4858	35.5484	43.9768	14.1369	11.0541	11.7959	0	4.88281	25.8273	31.9329	2.43226	12.1773	2.84289	8.01421	2.89521
ENSMUSG00000026663	40.3709	41.5916	46.874	39.1876	45.1911	29.8737	50.413	41.7016	38.7552	45.1514	39.7555	56.9227	68.8554	51.8125	49.9707	50.135	41.1073	31.3343	35.8148	38.5083	26.3955	37.7647	45.4804	0	10.7392	5.52206	0	3.60892	7.71444	7.86553	6.64758	4.82641	8.39357	2.8499	6.41807	11.8495	23.9873	9.42458	2.21081	5.89795	4.98944	4.88281	9.51533	0	4.86453	6.95846	11.3716	4.00711	1.4476
ENSMUSG00000053925	10.0927	7.40672	5.67025	6.05337	7.626	7.74504	5.36943	9.97646	14.2103	10.8503	10.1813	4.64675	7.97274	4.40957	8.51352	7.25937	13.2808	8.00025	8.2921	14.0884	1.25693	5.80995	5.14872	1.32617	4.29568	0	3.74567	0	6.17155	6.55461	7.9771	3.86113	6.99464	8.5497	3.20904	0	0	0	2.21081	0	4.98944	0	6.79666	0	0	6.95846	0	0	4.34281
ENSMUSG00000026659	56.6973	59.2538	55.1904	62.1267	55.6416	59.7475	62.3451	44.894	63.0418	63.352	53.5729	61.9567	58.7083	59.5292	66.2574	49.0007	62.2933	60.6686	50.6348	51.6575	69.1311	55.1945	61.7847	34.4804	47.2524	38.6544	29.9654	28.8714	67.887	77.3444	86.4186	66.6044	62.9518	62.6978	46.531	17.7742	71.962	25.9176	15.4757	26.5408	49.8944	34.1796	65.2479	17.7405	34.0517	59.1469	42.6434	52.0924	44.8757
ENSMUSG00000096968	5.64005	1.70924	5.29223	4.14178	1.97711	3.3193	5.07113	5.98587	5.42573	4.20013	3.39376	3.48506	1.44959	1.10239	5.5523	0.680565	4.11073	2.00006	2.46999	1.87845	1.25693	2.61448	3.00342	2.65234	0	16.5662	3.74567	7.21785	0	1.31092	0	0.965282	2.79786	0	0	0	0	0	0	0	3.32629	2.4414	2.71866	0	2.43226	0	0	0	0
ENSMUSG00000089838	0.593689	0	0	0.318598	0.564889	1.10643	0.298302	0	0.516736	0.350011	0.242411	0.774459	0	1.10239	0.740306	0.226855	0	0.666688	0.352855	0	1.25693	0	0.42906	1.32617	0	0	0	0	0	0	0	0	0	0	0	0	0	0	0	0.589795	1.66315	0	1.35933	0	0	0	2.84289	0	1.4476
ENSMUSG00000104340	0.593689	0.569748	2.64611	0.318598	0.847334	0	1.49151	1.59623	0.775105	0	0.484823	0	2.89918	2.20479	0.740306	0	0.63242	1.33338	1.05857	0.234807	0	0	0.42906	2.65234	4.29568	0	7.49134	0	3.08577	0	0	0.965282	0	0	0	0	0	2.35614	0	7.07754	1.66315	0	5.43733	0	0	3.47923	0	0	2.89521
ENSMUSG00000059498	0.296845	0	0	0.318598	0.282445	0	0	1.19717	0.516736	0	0.727234	0	0	0	0.370153	0.907421	0	1.33338	0.352855	0.234807	2.51386	0	0	34.4804	25.7741	71.7867	29.9654	21.6535	30.8577	22.2857	3.98855	12.5487	13.9893	14.2495	33.6949	59.2474	3.99789	80.1089	8.84325	24.7714	11.642	19.5312	0	7.09619	38.9162	8.69807	34.1147	24.0426	41.9805
ENSMUSG00000026649	0	0	0	0	0	0	0.298302	0	0	0	0	0	0	0	0	0	0	0	0	0	0	0	0	5.30468	0	5.52206	0	10.8268	1.54289	0	1.32952	1.93056	2.79786	0	1.60452	5.92474	0	16.493	2.21081	12.3857	0	0	0	0	4.86453	6.95846	11.3716	0	2.89521
ENSMUSG00000058076	25.2318	28.4874	26.8392	32.8156	27.6796	35.4059	34.0064	34.1195	33.3295	37.1012	27.1501	33.3017	39.5013	30.867	43.3079	24.0466	23.7157	21.334	26.9934	25.5939	27.6524	31.9547	32.6086	6.63085	15.0349	5.52206	11.237	0	24.6862	23.5966	15.9542	3.86113	22.3829	15.6744	12.8361	0	19.9894	7.06843	2.21081	12.9755	4.98944	4.88281	24.468	3.5481	4.86453	5.21884	8.52868	4.00711	5.79041
ENSMUSG00000038370	31.1687	24.4991	32.1314	1.27439	42.9316	16.5965	44.447	24.9411	2.84205	30.801	14.7871	31.7528	1.44959	18.7407	32.9436	22.6855	18.9726	22.0007	26.4642	24.4199	20.1109	22.6588	24.8855	9.2832	2.14784	5.52206	3.74567	0	10.8002	13.1092	10.6361	12.5487	5.59571	4.27485	4.81355	0	7.99578	0	8.84325	5.30815	1.66315	2.4414	6.79666	14.1924	7.29679	1.73961	5.68579	4.00711	7.23801
ENSMUSG00000005677	0.296845	0	0	0	0	0	0.596604	0	0	0	1.21206	0.387229	0	0	0	0	0	0	0	0	0	0	0	0	0	0	0	0	0	0	0	0	0	1.42495	0	0	0	0	0	1.17959	0	2.4414	0	0	0	0	0	0	1.4476
ENSMUSG00000005674	0.296845	0	0	0	0	0	1.19321	0.399058	0	0	1.21206	0.387229	0	0	0	0	0	0	0	0	0	0	0	0	0	0	0	0	1.54289	0	0	0	0	1.42495	0	0	0	0	0	1.17959	0	2.4414	0	0	0	0	0	0	1.4476
ENSMUSG00000013593	8.90534	3.41849	10.2064	6.37197	5.084	2.21287	6.26434	4.58917	4.13389	2.45008	7.75716	2.32338	6.52315	3.30718	2.96122	3.40283	5.05936	9.33363	9.87995	11.7403	1.25693	8.13393	11.5846	41.1113	6.44351	55.2206	26.2197	21.6535	10.8002	10.4874	0	0.965282	8.39357	1.42495	28.8813	47.3979	0	32.986	2.21081	11.2061	3.32629	9.76561	1.35933	3.5481	17.0258	6.95846	5.68579	4.00711	11.5808
ENSMUSG00000006403	6.53058	11.9647	5.67025	3.18598	10.4504	13.2772	10.4406	9.77693	8.00941	6.3002	6.54511	7.35736	5.07356	9.92154	6.2926	4.76396	5.69178	7.33356	9.17424	6.8094	8.79851	7.55293	5.57778	0	2.14784	0	0	3.60892	4.62866	3.93276	1.32952	0	0	2.8499	6.41807	0	0	0	2.21081	1.17959	0	2.4414	14.9527	3.5481	0	0	0	0	0
ENSMUSG00000052423	0.296845	0	0	0.637197	1.41222	0	2.98302	2.19482	1.80858	2.10007	1.93929	0.774459	1.44959	3.30718	0	1.81484	1.26484	0.666688	2.11713	0.469614	2.51386	1.45249	0	2.65234	6.44351	5.52206	3.74567	7.21785	0	3.93276	2.65903	9.65282	1.39893	11.3996	11.2316	23.6989	0	11.7807	15.4757	27.7204	4.98944	9.76561	2.71866	10.6443	9.72906	3.47923	11.3716	12.0213	11.5808
ENSMUSG00000062729	2.07791	0.569748	0.378016	0.637197	2.82445	0	1.78981	2.99294	1.29184	1.40004	0.727234	0.387229	0.362397	5.51197	1.48061	2.0417	0.31621	0	1.23499	0.234807	3.77079	0.580995	0	2.65234	6.44351	5.52206	3.74567	7.21785	0	3.93276	2.65903	10.6181	1.39893	9.97465	11.2316	17.7742	0	9.42458	17.6865	26.5408	3.32629	9.76561	1.35933	10.6443	9.72906	3.47923	8.52868	12.0213	11.5808
ENSMUSG00000053483	9.20219	5.69748	6.04826	10.1951	8.19089	9.95791	10.1423	9.97646	11.8849	16.8005	9.45404	7.74459	9.42232	11.0239	8.51352	8.84735	6.64041	8.00025	11.9971	10.5663	12.5693	12.4914	6.4359	7.95703	4.29568	5.52206	14.9827	3.60892	9.25732	3.93276	9.30662	12.5487	22.3829	14.2495	11.2316	23.6989	0	14.1369	15.4757	11.7959	14.9683	4.88281	13.5933	10.6443	9.72906	0	5.68579	4.00711	5.79041
ENSMUSG00000062963	3.26529	3.98823	5.67025	1.91159	6.49622	0	9.54566	8.18069	5.16736	3.50011	3.39376	3.87229	5.43596	4.40957	5.18214	8.6205	7.27283	4.66681	5.99854	1.87845	2.51386	9.29591	4.2906	6.63085	2.14784	16.5662	18.7284	10.8268	9.25732	11.7983	9.30662	9.65282	5.59571	5.6998	6.41807	11.8495	3.99789	16.493	15.4757	7.07754	11.642	7.32421	2.71866	10.6443	9.72906	12.1773	2.84289	8.01421	14.476
ENSMUSG00000103983	0	0	0	0	0	0	0	0	0	0	0	0	0	0	0	0	0	0	0	0	0	0	0	0	0	0	0	0	0	0	0	0	0	0	0	0	0	0	2.21081	0.589795	0	0	0	0	0	0	2.84289	0	2.89521
ENSMUSG00000013973	36.5119	29.6269	39.3137	40.1434	39.5422	15.4901	37.586	33.5209	47.5398	38.8512	27.6349	40.6591	43.4876	24.2527	42.5676	34.482	39.21	41.3346	36.5205	25.1243	36.451	45.0271	41.1898	21.2187	17.1827	11.0441	26.2197	10.8268	20.0575	24.9075	41.215	33.7849	20.9839	49.8732	28.8813	41.4732	27.9852	9.42458	19.8973	17.104	24.9472	24.414	43.4986	14.1924	24.3226	31.3131	22.7432	36.064	39.0853
ENSMUSG00000013997	35.6214	30.7664	38.5577	40.7806	37.8476	15.4901	36.9894	35.3167	49.8651	38.8512	28.8469	42.208	42.4005	23.1503	42.1975	36.2968	40.1586	43.3347	35.9913	26.5332	36.451	43.5746	38.1864	21.2187	17.1827	11.0441	22.474	18.0446	20.0575	23.5966	39.8855	37.646	20.9839	48.4483	32.0904	41.4732	19.9894	14.1369	26.5298	16.5143	26.6104	17.0898	43.4986	10.6443	24.3226	31.3131	28.4289	28.0497	40.5329
ENSMUSG00000006412	40.6677	36.4638	38.9357	46.5153	49.4278	39.8316	39.3758	37.1124	52.9655	38.1512	49.6943	39.8846	35.5149	30.867	52.1916	36.5237	38.8938	53.335	38.8141	42.9697	43.9925	44.1556	37.3282	23.8711	36.5132	60.7426	18.7284	64.9606	23.1433	19.6638	17.2837	25.0973	23.7818	24.2241	30.4858	47.3979	15.9916	49.479	22.1081	53.0815	26.6104	39.0625	20.39	21.2886	48.6453	26.0942	25.586	44.0782	52.1137
ENSMUSG00000045259	0	0	0	0.637197	0	0	0	0	0	0	0.242411	0	0	0	0.370153	0	0.31621	0	0.352855	0	1.25693	0	0.42906	0	0	0	0	0	0	0	0	0	2.79786	0	0	0	0	2.35614	0	0.589795	0	0	0	0	0	0	0	0	2.89521
ENSMUSG00000048865	0	0	0	0	0	0	0	0	0	0	0	0	0	0	0	0	0	0	0	0	0	0	0	0	0	0	3.74567	7.21785	0	0	0	0.965282	0	0	0	0	0	2.35614	2.21081	0.589795	0	2.4414	1.35933	0	0	0	0	0	0
ENSMUSG00000026641	8.31165	6.26722	12.4745	15.2927	11.0153	6.63861	13.1253	12.9694	18.0858	7.35023	11.1509	8.90627	14.4959	14.3311	16.2867	14.2919	6.64041	11.3337	16.0549	8.45305	12.5693	11.9104	15.4462	3.97851	0	0	3.74567	0	4.62866	1.31092	13.2952	0.965282	4.19679	4.27485	3.20904	0	3.99789	9.42458	0	1.17959	1.66315	2.4414	2.71866	7.09619	0	1.73961	0	0	2.89521
ENSMUSG00000103711	0	0	0	0	0	0	0	0	0.516736	0	0	0	0	0	0	0	0.31621	0	0.176428	0.234807	0	0	0	0	0	0	0	3.60892	0	0	1.32952	0	0	0	1.60452	0	0	2.35614	0	0	0	0	0	0	0	0	0	0	0
ENSMUSG00000097045	0	0	0	0	0	0	0	0	0	0	0	0	0	0	0	0.226855	0	0	0	0	0	0	0	0	0	0	0	3.60892	0	0	0	1.93056	0	5.6998	0	0	0	0	0	0	0	0	0	0	0	0	0	0	0
ENSMUSG00000038235	0	0.569748	1.13405	0.318598	0.847334	0	2.08811	0	0.516736	1.05003	0	0.774459	0	0	0.370153	2.26855	0.31621	0.666688	0	1.40884	0	0	0	11.9355	4.29568	5.52206	7.49134	0	1.54289	5.24369	2.65903	3.86113	2.79786	7.12475	8.02259	0	3.99789	16.493	11.0541	7.66733	6.65259	14.6484	0	3.5481	14.5936	1.73961	17.0574	4.00711	7.23801
ENSMUSG00000091993	40.9646	16.5227	25.7051	19.4345	30.2216	19.9158	42.3589	35.7157	47.2814	36.4012	28.6045	31.7528	38.0517	18.7407	38.8661	29.0375	23.7157	26.0008	35.9913	32.873	25.1386	35.4407	33.4667	17.2402	19.3305	27.6103	29.9654	7.21785	24.6862	28.8403	30.5789	31.8543	22.3829	32.7738	16.0452	11.8495	47.9747	18.8492	19.8973	16.5143	29.9366	19.5312	40.78	46.1253	14.5936	24.3546	28.4289	24.0426	39.0853
ENSMUSG00000094668	0.593689	0.569748	0.378016	0.637197	0.847334	0	1.19321	1.19717	2.58368	1.05003	0.242411	0	1.08719	0	0	0	0	3.33344	1.58785	0.469614	0	1.16199	0.42906	0	0	0	0	0	1.54289	0	1.32952	0.965282	0	0	1.60452	0	0	4.71229	0	0.589795	0	0	0	0	2.43226	0	0	0	0
ENSMUSG00000060244	23.7476	10.2555	17.0107	10.8323	22.3131	11.0643	27.7421	22.3473	27.6454	20.6507	18.1808	18.1998	24.643	15.4335	19.6181	18.3753	14.8619	12.0004	20.9949	19.2542	12.5693	18.5918	20.5949	13.2617	10.7392	16.5662	7.49134	0	13.886	14.4201	18.6132	19.3056	13.9893	24.2241	9.62711	0	23.9873	7.06843	11.0541	7.07754	13.3052	9.76561	25.8273	24.8367	2.43226	13.9169	8.52868	8.01421	20.2664
ENSMUSG00000038209	0	0	0	1.59299	0.282445	0	0.298302	0.798116	0.516736	1.40004	0.242411	0	1.44959	1.10239	0.370153	1.13428	0.31621	0	0.529283	0.704421	0	0.290497	1.28718	5.30468	10.7392	33.1323	26.2197	57.7428	9.25732	7.86553	2.65903	9.65282	0	5.6998	6.41807	5.92474	3.99789	30.6299	0	30.0795	0	2.4414	9.51533	10.6443	24.3226	6.95846	62.5437	0	39.0853
ENSMUSG00000038179	0	0	0	0	0.847334	0	0.596604	0	0.258368	0.350011	4.84823	0	0.724794	0	0	0	0.31621	0	0	7.51382	0	0.290497	0.858121	0	0	16.5662	0	0	0	0	1.32952	0.965282	0	0	0	0	0	2.35614	0	6.48774	0	4.88281	1.35933	0	0	0	2.84289	0	4.34281
ENSMUSG00000103083	0	0	0	0	0	0	0	0	0	0	0	0	0	0	0	0	0	0	0	0	0	0	0	0	0	0	0	3.60892	0	3.93276	0	2.89584	0	2.8499	0	0	0	7.06843	0	0.589795	0	0	0	0	0	0	2.84289	0	4.34281
ENSMUSG00000103883	0	0	0	0	0	0	0	0	0	0	0	0	0	0	0	0	0	0	0	0	0	0	0	17.2402	12.887	22.0882	3.74567	25.2625	9.25732	0	0	6.75697	8.39357	0	8.02259	0	3.99789	7.06843	15.4757	14.1551	0	2.4414	4.078	3.5481	12.1613	0	19.9003	0	20.2664
ENSMUSG00000059058	0.296845	0	0	0.637197	1.69467	0	0	0.399058	0	0	0.969645	0.774459	0	0	0.370153	0.680565	0.31621	0	0.529283	2.11326	2.51386	0.580995	0.42906	9.2832	2.14784	0	0	3.60892	0	2.62184	0	0.965282	1.39893	1.42495	3.20904	0	0	2.35614	4.42163	0.589795	1.66315	0	0	0	0	0	2.84289	0	1.4476
ENSMUSG00000015316	7.12427	5.69748	4.5362	9.55795	6.77867	3.3193	6.86094	7.78164	10.8515	4.90016	14.0599	8.90627	8.33513	9.92154	6.2926	9.52792	4.11073	3.33344	6.3514	8.68785	6.28465	5.80995	4.2906	9.2832	6.44351	0	18.7284	0	12.3431	2.62184	9.30662	5.79169	11.1914	11.3996	4.81355	23.6989	15.9916	2.35614	4.42163	0.589795	11.642	12.207	16.312	14.1924	0	8.69807	5.68579	16.0284	5.79041
ENSMUSG00000104413	1.18738	3.41849	1.51207	4.14178	1.69467	0	3.57962	4.58917	2.32531	1.05003	2.42411	2.71061	2.53678	3.30718	2.22092	1.13428	3.47831	0.666688	1.41142	3.99172	1.25693	1.74298	2.57436	7.95703	8.59135	0	14.9827	3.60892	0	2.62184	3.98855	3.86113	6.99464	2.8499	11.2316	5.92474	3.99789	11.7807	2.21081	2.35918	0	4.88281	4.078	3.5481	4.86453	6.95846	0	0	0
ENSMUSG00000003458	6.23374	1.1395	4.5362	4.77897	6.21378	8.85148	8.94905	9.37787	7.49268	4.55014	7.75716	7.74459	6.52315	7.71675	12.2151	8.16679	6.00799	8.66694	11.6442	11.7403	5.02772	5.51945	9.86839	5.30468	0	0	0	3.60892	1.54289	5.24369	3.98855	8.68753	2.79786	4.27485	0	0	0	2.35614	15.4757	0	3.32629	0	2.71866	3.5481	0	5.21884	2.84289	0	1.4476
ENSMUSG00000026553	27.9034	12.5344	20.0349	28.9924	18.3589	18.8094	27.4438	25.7393	20.6695	24.5008	24.2411	24.7827	24.2806	30.867	27.7615	27.9032	28.7751	30.0009	31.0513	24.6547	17.597	24.1113	16.3043	10.6094	19.3305	27.6103	11.237	10.8268	20.0575	13.1092	21.2723	17.3751	20.9839	18.5243	12.8361	17.7742	7.99578	23.5614	15.4757	10.6163	11.642	7.32421	16.312	10.6443	2.43226	15.6565	8.52868	28.0497	17.3712
ENSMUSG00000103380	0	0	0.756033	0.318598	0.282445	0	0	0.598587	0.258368	0.700022	0.484823	0	0	0	0	1.13428	0	0	0	0.234807	0	0.580995	0	1.32617	0	0	0	3.60892	0	1.31092	5.31807	0	4.19679	5.6998	3.20904	0	0	4.71229	6.63244	0	0	0	0	3.5481	0	0	2.84289	0	0
ENSMUSG00000003464	3.85898	1.70924	4.5362	4.46038	6.77867	3.3193	6.56264	6.1854	6.20084	9.80031	7.99957	5.80844	5.07356	3.30718	6.66276	4.76396	6.64041	2.66675	7.23354	4.22652	3.77079	7.26243	5.57778	11.9355	8.59135	11.0441	11.237	3.60892	12.3431	2.62184	11.9657	11.5834	13.9893	1.42495	11.2316	11.8495	7.99578	2.35614	24.3189	20.6428	14.9683	7.32421	6.79666	14.1924	9.72906	8.69807	2.84289	12.0213	17.3712
ENSMUSG00000026554	72.1333	81.4739	69.933	68.4986	67.5042	63.0668	70.3992	49.4832	60.1998	79.1025	62.0573	84.8032	74.2914	80.4747	76.2515	50.8156	67.3527	92.0029	71.9825	62.9282	130.721	62.7474	72.0821	53.0468	34.3654	55.2206	37.4567	43.3071	33.9435	61.6133	75.7825	66.6044	43.3668	35.6237	40.1129	35.5484	51.9725	42.4106	39.7946	48.953	61.5364	53.7109	69.3259	67.4138	43.7808	41.7508	65.3866	60.1066	69.4849
ENSMUSG00000013698	0	0	0	0	0	0	0	0	0	0	0	0	0.362397	0	0	0	0	0	0	0	0	0	0	0	2.14784	0	0	0	0	0	0	0	0	0	0	0	0	0	0	0	0	0	0	0	0	0	0	0	0
ENSMUSG00000038034	0.296845	0.569748	0.756033	0.955795	0	2.21287	2.68472	0.997646	0.516736	0	0.727234	0	0	1.10239	1.11046	0	0.63242	1.33338	1.41142	0.469614	0	0	0.42906	0	0	0	3.74567	0	3.08577	0	3.98855	0.965282	2.79786	0	0	0	0	0	11.0541	0	0	2.4414	0	0	0	0	0	4.00711	0
ENSMUSG00000050229	5.64005	2.84874	3.40215	3.82318	0.282445	2.21287	2.08811	4.7887	9.81799	1.75006	5.09064	1.93615	3.98637	4.40957	4.81199	2.72226	3.47831	7.33356	7.93925	3.99172	10.0554	9.00542	3.43248	2.65234	0	5.52206	7.49134	14.4357	0	7.86553	1.32952	0	0	0	0	0	0	9.42458	8.84325	20.6428	1.66315	7.32421	1.35933	0	0	3.47923	0	32.0569	1.4476
ENSMUSG00000026548	0	0	0	0	0.564889	0	0	0.399058	0.258368	0.350011	0	0	0	1.10239	0	0	0	0	0	0	0	0	0	0	0	0	0	0	0	0	0	0	1.39893	0	0	0	0	0	0	0	0	0	0	0	0	0	0	0	0
ENSMUSG00000037995	0	0	0	0	0	0	0	0	0	0	0	0	0	0	0	0	0	0	0	0	0	0	0	0	0	0	0	0	0	0	0	0	0	0	0	0	0	0	0	0	1.66315	0	0	0	0	0	0	0	0
ENSMUSG00000026547	0	0	0	0	0	0	0	0	0	0	0	0	0.362397	0	0	0	0	0	0	0.704421	0	0.290497	0	2.65234	2.14784	16.5662	0	10.8268	0	9.17645	1.32952	0.965282	1.39893	0	3.20904	11.8495	0	0	26.5298	2.94897	3.32629	0	1.35933	7.09619	9.72906	1.73961	2.84289	8.01421	4.34281
ENSMUSG00000026546	17.8107	14.2437	14.3646	30.5854	18.9238	17.703	15.5117	18.5562	27.387	28.0009	11.1509	20.1359	27.9046	8.81915	21.839	14.5187	44.2694	14.6671	23.6413	22.3067	25.1386	23.2398	35.1829	0	4.29568	5.52206	0	0	10.8002	13.1092	9.30662	7.72225	6.99464	0	9.62711	11.8495	7.99578	0	0	4.12856	3.32629	12.207	6.79666	0	9.72906	8.69807	8.52868	0	0
ENSMUSG00000085184	0.593689	4.55798	1.51207	4.14178	1.97711	1.10643	1.19321	0.997646	2.84205	8.05026	0.727234	1.93615	11.5967	0	2.22092	1.13428	1.26484	1.33338	2.11713	1.87845	2.51386	3.48597	0.858121	0	0	0	0	0	0	1.31092	2.65903	0	0	0	0	0	0	0	0	0	0	2.4414	0	0	0	0	0	0	0
ENSMUSG00000026544	6.53058	5.69748	5.67025	3.18598	5.36645	5.53217	4.17623	9.77693	10.5931	6.3002	15.7567	6.5829	7.97274	12.1263	8.14337	5.67138	9.8025	6.00019	7.58639	8.92266	7.54158	9.58641	7.29402	3.97851	0	0	0	0	1.54289	3.93276	11.9657	2.89584	5.59571	4.27485	1.60452	23.6989	0	0	0	3.53877	3.32629	2.4414	8.15599	3.5481	2.43226	8.69807	0	0	0
ENSMUSG00000037860	0	0	3.40215	1.27439	0.282445	0	1.19321	1.19717	3.35879	1.05003	1.45447	1.93615	1.08719	1.10239	1.48061	4.31025	0	1.33338	0.176428	1.64365	1.25693	2.61448	3.43248	0	0	0	7.49134	0	1.54289	0	0	0	0	2.8499	0	0	0	2.35614	0	0	1.66315	4.88281	1.35933	0	0	6.95846	0	0	0
ENSMUSG00000028354	32.3561	45.5798	52.1663	47.7897	52.5347	49.7895	39.6741	44.6945	48.5732	37.8012	45.3309	41.0463	45.662	42.9933	52.1916	45.8247	35.7317	68.0021	35.9913	41.0912	22.6247	47.0606	51.9163	41.1113	64.4351	55.2206	41.2024	57.7428	30.8577	52.4369	71.7939	57.9169	64.3507	55.573	35.2994	41.4732	31.9831	35.3422	44.2163	51.3121	29.9366	24.414	55.7326	63.8657	38.9162	50.4488	34.1147	44.0782	41.9805
ENSMUSG00000103079	45.1204	57.5445	43.0939	31.8598	48.0156	37.6188	42.3589	41.5021	48.3149	43.0514	34.6648	36.0123	39.1389	41.8909	50.711	24.0466	27.194	47.3348	32.2863	38.5083	41.4787	47.6416	40.7607	2.65234	8.59135	5.52206	7.49134	3.60892	13.886	34.084	3.98855	8.68753	6.99464	27.074	11.2316	0	7.99578	4.71229	8.84325	3.53877	8.31573	7.32421	19.0307	7.09619	0	17.3961	8.52868	12.0213	11.5808
ENSMUSG00000026526	17.217	13.6739	11.3405	20.0717	12.1451	8.85148	19.3896	21.3496	16.0188	17.8506	15.2719	16.2636	13.4087	4.40957	14.0658	7.25937	21.5023	10.0003	26.9934	26.768	16.3401	15.9774	8.58121	3.97851	2.14784	0	3.74567	0	6.17155	9.17645	10.6361	6.75697	5.59571	4.27485	9.62711	5.92474	3.99789	0	4.42163	4.71836	3.32629	4.88281	8.15599	0	0	10.4377	5.68579	4.00711	5.79041
ENSMUSG00000026525	5.64005	1.1395	1.51207	1.59299	4.51911	2.21287	7.45755	5.78634	4.13389	4.90016	2.1817	2.71061	2.53678	4.40957	7.40306	4.5371	2.21347	4.00013	6.70425	7.51382	1.25693	4.64796	5.57778	5.30468	4.29568	0	3.74567	3.60892	4.62866	7.86553	2.65903	5.79169	2.79786	2.8499	0	11.8495	3.99789	11.7807	0	0	1.66315	2.4414	1.35933	0	4.86453	1.73961	0	0	0
ENSMUSG00000078185	2.96845	1.70924	3.02413	3.18598	1.41222	1.10643	3.28132	5.38729	1.03347	1.75006	4.84823	0.774459	4.71116	1.10239	4.07168	6.5788	5.37557	2.66675	1.23499	3.05249	3.77079	3.19547	3.43248	6.63085	4.29568	0	11.237	10.8268	0	2.62184	2.65903	0	8.39357	15.6744	0	0	3.99789	0	6.63244	2.35918	4.98944	2.4414	10.8747	0	0	3.47923	2.84289	0	5.79041
ENSMUSG00000039748	50.4636	72.3579	72.2011	72.3218	58.1836	50.896	55.4841	46.6898	50.8985	64.7521	55.0274	77.8331	65.2315	65.0412	68.1082	47.6396	59.4474	60.6686	44.9891	54.2404	60.3326	56.066	63.5009	14.5879	40.8089	27.6103	37.4567	14.4357	24.6862	45.8823	49.1921	41.5071	32.1754	41.3235	32.0904	82.9463	23.9873	28.2737	15.4757	34.7979	53.2207	41.5039	53.014	10.6443	63.2389	88.7204	42.6434	24.0426	39.0853
ENSMUSG00000104158	2.37476	0	0.756033	0.955795	3.10689	0	1.49151	2.79341	3.35879	3.1501	1.69688	1.16169	4.71116	2.20479	0.370153	3.85654	3.79452	2.00006	3.1757	1.64365	0	1.45249	3.00342	19.8926	8.59135	33.1323	0	61.3517	3.08577	10.4874	2.65903	12.5487	4.19679	5.6998	33.6949	23.6989	0	65.9721	17.6865	29.4897	13.3052	14.6484	5.43733	7.09619	46.213	6.95846	34.1147	16.0284	18.8188
ENSMUSG00000055214	2.6716	0	2.64611	0.637197	1.12978	0	1.49151	1.59623	0.775105	1.05003	0.242411	1.16169	0.362397	1.10239	1.85077	2.26855	0.63242	6.00019	1.05857	2.34807	0	1.45249	1.71624	0	0	0	0	0	0	0	0	0	2.79786	0	0	0	0	2.35614	0	29.4897	0	0	5.43733	3.5481	0	3.47923	25.586	0	20.2664
ENSMUSG00000078184	0.593689	0.569748	0.756033	0.318598	0.564889	0	0.298302	1.19717	0.516736	1.75006	0.727234	0.387229	0.724794	3.30718	1.48061	1.58799	0.63242	1.33338	0.705711	3.2873	2.51386	0.580995	1.28718	51.7207	17.1827	127.007	41.2024	173.228	23.1433	24.9075	9.30662	12.5487	9.7925	22.7992	60.9717	77.0216	3.99789	54.1913	26.5298	81.3917	8.31573	51.2695	6.79666	14.1924	107.02	10.4377	147.83	24.0426	91.199
ENSMUSG00000057335	9.49903	10.2555	24.9491	11.4695	18.3589	13.2772	16.7049	16.1619	24.8033	15.0505	21.5746	14.7147	11.5967	13.2287	17.3972	17.9216	8.22145	8.66694	17.9956	9.39227	8.79851	17.1393	10.2974	11.9355	10.7392	33.1323	11.237	14.4357	20.0575	19.6638	18.6132	31.8543	6.99464	28.499	20.8587	0	3.99789	7.06843	19.8973	16.5143	28.2735	2.4414	12.234	17.7405	4.86453	27.8338	19.9003	24.0426	30.3997
ENSMUSG00000026504	4.45267	1.1395	5.29223	4.14178	1.97711	0	4.47453	2.59388	2.32531	3.1501	2.90894	3.87229	2.89918	1.10239	2.96122	4.31025	0.948629	1.33338	2.11713	4.22652	2.51386	4.35746	0.42906	2.65234	4.29568	5.52206	7.49134	0	0	1.31092	1.32952	1.93056	2.79786	0	4.81355	0	3.99789	0	8.84325	2.94897	0	0	0	3.5481	0	3.47923	5.68579	0	4.34281
ENSMUSG00000019699	11.8738	6.26722	5.67025	13.3811	15.8169	3.3193	17.0032	10.3755	12.9184	9.4503	12.8478	9.68073	8.33513	8.81915	13.6957	10.889	12.016	4.66681	9.35067	23.0111	3.77079	13.9439	10.2974	21.2187	17.1827	22.0882	26.2197	10.8268	7.71444	24.9075	25.2608	18.3404	12.5904	31.3489	36.9039	23.6989	7.99578	7.06843	66.3244	22.4122	9.97888	34.1796	27.1866	14.1924	19.4581	20.8754	34.1147	12.0213	31.8473
ENSMUSG00000063659	7.12427	17.0924	12.4745	19.4345	11.5802	8.85148	18.1964	18.1571	16.2772	8.40027	19.6353	11.6169	19.9318	22.0479	18.5077	11.1159	16.1267	9.33363	15.3492	24.8895	7.54158	12.2009	11.1556	22.5449	19.3305	0	33.711	18.0446	7.71444	11.7983	27.9199	19.3056	16.7871	28.499	24.0678	5.92474	15.9916	4.71229	4.42163	24.7714	18.2946	17.0898	8.15599	21.2886	21.8904	5.21884	19.9003	28.0497	21.714
ENSMUSG00000015961	121.409	133.321	143.268	110.235	105.634	220.18	101.423	107.347	110.582	116.204	110.54	151.794	113.793	196.226	98.0906	84.8438	120.16	160.672	97.2117	131.492	260.184	101.965	104.262	70.2871	60.1395	132.529	63.6764	72.1785	75.6015	65.5461	111.679	66.6044	51.7604	62.6978	81.8304	124.419	99.9472	44.7667	70.746	73.7243	83.1573	87.8905	85.6379	78.0581	46.213	52.1884	93.8155	100.178	68.0373
ENSMUSG00000026502	25.2318	34.1849	42.7159	40.1434	43.214	34.2995	40.569	40.3049	39.7887	53.2017	33.9376	54.5993	48.9236	35.2766	40.3467	37.2042	39.5262	36.6678	31.5806	37.3343	32.6802	31.6642	44.6223	66.3085	17.1827	27.6103	41.2024	28.8714	47.8295	47.1932	90.4072	53.0905	41.9679	42.7485	54.5536	41.4732	83.9556	58.9036	50.8487	83.7508	49.8944	41.5039	53.014	88.7024	36.484	45.23	85.2868	56.0995	69.4849
ENSMUSG00000104126	0	0	0	0	0	0	0.298302	0	0	0	0	0	0	0	0.370153	0	0	0	0	0.234807	0	0	0	0	4.29568	5.52206	0	3.60892	0	1.31092	1.32952	0	0	1.42495	1.60452	0	0	4.71229	0	5.89795	0	0	0	0	2.43226	0	8.52868	0	4.34281
ENSMUSG00000086350	0	0	0	0	0	0	0	0	0	0	0	0	0	0	0	0	0	0	0	0	0	0	0	0	0	0	3.74567	0	0	0	1.32952	1.93056	0	1.42495	0	0	0	0	0	0	1.66315	7.32421	0	0	0	0	0	0	0
ENSMUSG00000026500	3.85898	2.27899	1.89008	2.23019	0.282445	2.21287	0.596604	2.39435	2.58368	2.10007	3.15135	0	3.26157	0	4.44184	2.94912	0.948629	1.33338	1.58785	0	2.51386	1.16199	2.1453	5.30468	0	0	3.74567	0	0	0	0	2.89584	2.79786	0	3.20904	0	3.99789	0	0	4.12856	3.32629	12.207	1.35933	0	2.43226	3.47923	2.84289	4.00711	2.89521
ENSMUSG00000039630	45.4172	48.4285	37.8016	47.1525	44.3438	37.6188	43.2538	37.1124	48.5732	51.8016	36.6041	45.3058	55.0844	36.379	51.4513	39.9265	37.629	54.6684	31.757	45.7873	40.2217	50.5465	59.6394	76.9179	42.9568	77.3088	48.6937	97.4409	21.6004	26.2184	37.2265	47.2988	37.7711	31.3489	77.0168	23.6989	47.9747	44.7667	39.7946	87.2896	33.2629	51.2695	29.9053	17.7405	75.4002	41.7508	85.2868	88.1564	63.6945
ENSMUSG00000026495	1.48422	0.569748	1.13405	0	0.847334	0	2.38641	1.99529	1.03347	0	0.727234	1.16169	1.44959	0	0.740306	0.680565	0	1.33338	0.529283	2.34807	0	0.871492	1.71624	0	0	0	3.74567	10.8268	6.17155	1.31092	3.98855	0	0	0	3.20904	0	3.99789	0	0	0	0	2.4414	1.35933	3.5481	0	0	0	0	0
ENSMUSG00000055067	19.8886	13.6739	15.1207	7.96496	11.5802	16.5965	16.1083	15.9623	12.9184	9.4503	24.2411	13.553	14.8583	8.81915	16.2867	14.9724	16.1267	14.6671	17.9956	17.6105	6.28465	20.0443	17.1624	3.97851	0	22.0882	7.49134	14.4357	4.62866	3.93276	3.98855	7.72225	9.7925	2.8499	11.2316	11.8495	0	28.2737	8.84325	14.1551	4.98944	0	4.078	0	7.29679	1.73961	8.52868	4.00711	5.79041
ENSMUSG00000026492	17.217	14.8134	12.8526	11.4695	12.4276	8.85148	11.0372	18.1571	19.3776	11.2004	13.3326	14.7147	12.6839	8.81915	17.3972	19.0558	19.605	9.33363	17.6428	17.8453	8.79851	17.1393	12.4427	30.5019	10.7392	49.6985	44.948	32.4803	30.8577	15.7311	31.9084	22.2015	15.3882	21.3742	32.0904	35.5484	11.9937	47.1229	28.7406	30.0795	14.9683	14.6484	33.9833	39.0291	41.3485	12.1773	56.8579	24.0426	50.6661
ENSMUSG00000038949	66.7901	55.2655	62.3727	65.3126	57.3362	48.6831	57.8706	47.6875	50.6402	68.2522	53.0881	69.314	70.305	65.0412	72.55	51.2693	64.823	64.6687	42.6955	50.2487	56.5618	65.0714	73.7984	41.1113	47.2524	77.3088	56.1851	46.916	81.773	53.7478	77.112	52.1252	60.1539	61.2728	65.7852	41.4732	63.9662	35.3422	46.4271	51.3121	48.2313	41.5039	48.936	31.9329	21.8904	74.8034	34.1147	68.1208	44.8757
ENSMUSG00000038936	0	0	0	0	0	0	0.298302	1.19717	0	0	0	0.774459	0	0	0	0.226855	0	0	0	0.234807	0	0	0	15.9141	0	0	11.237	10.8268	18.5146	9.17645	6.64758	6.75697	1.39893	14.2495	14.4407	0	3.99789	14.1369	0	0.589795	8.31573	2.4414	2.71866	0	4.86453	5.21884	11.3716	4.00711	7.23801
ENSMUSG00000087236	0.890534	0.569748	1.13405	1.27439	1.41222	5.53217	0.894905	2.79341	1.03347	1.40004	2.90894	1.16169	1.08719	1.10239	2.96122	2.26855	1.58105	0.666688	3.70498	4.69614	0	4.06696	0.42906	2.65234	19.3305	0	0	0	4.62866	2.62184	5.31807	1.93056	5.59571	2.8499	0	0	7.99578	9.42458	0	2.35918	3.32629	9.76561	1.35933	0	0	1.73961	2.84289	12.0213	2.89521
ENSMUSG00000026491	27.3097	29.6269	25.7051	21.9833	20.6184	13.2772	28.3387	22.7463	28.1621	25.2008	28.3621	22.8465	15.9455	28.6622	25.9107	27.6763	22.7671	17.3339	27.1699	26.0636	36.451	25.5638	19.3077	50.3945	64.4351	77.3088	44.948	68.5695	35.4864	32.773	42.5445	45.3682	30.7764	41.3235	64.1807	112.57	43.9768	70.6843	39.7946	93.7774	51.5576	68.3593	40.78	63.8657	82.697	33.0527	90.9726	56.0995	73.8277
ENSMUSG00000073486	0	1.1395	1.89008	0.318598	0.564889	0	1.19321	1.19717	1.80858	0	0.969645	0	0	1.10239	0.370153	0.226855	0.63242	2.00006	0.352855	1.64365	1.25693	0	0.42906	3.97851	4.29568	0	0	0	0	2.62184	1.32952	0	0	4.27485	1.60452	0	3.99789	2.35614	2.21081	1.17959	1.66315	2.4414	1.35933	0	0	1.73961	0	0	2.89521
ENSMUSG00000104418	0.296845	0	0	0.318598	0	0	0	0	0	0	0	0	0	0	0	0	0	0	0.352855	0	0	0	0	0	0	0	0	0	0	0	0	0	0	0	0	0	0	0	0	0	0	0	0	3.5481	0	0	0	0	0
ENSMUSG00000026490	67.0869	78.6252	78.2494	69.4544	56.4889	64.1732	64.1349	51.0795	64.8504	77.3525	62.5421	80.9309	79.365	82.6795	76.2515	51.4961	69.2499	84.0026	52.0462	60.3454	89.242	64.7809	82.3796	22.5449	38.6611	49.6985	48.6937	32.4803	60.1726	64.2352	79.771	76.2572	44.7657	68.3976	52.9491	29.6237	123.935	32.986	19.8973	26.5408	13.3052	36.6211	63.8886	60.3176	17.0258	106.117	45.4863	32.0569	52.1137
ENSMUSG00000026489	0	0	0	0	0	1.10643	0	0	0	0.350011	0.727234	0	0	0	1.48061	0	1.89726	0	0	0	0	1.45249	0	0	0	0	0	0	0	1.31092	0	0	0	0	0	0	3.99789	0	0	0.589795	1.66315	2.4414	1.35933	0	9.72906	0	0	0	0
ENSMUSG00000010609	22.2634	9.11596	11.3405	18.1601	18.9238	8.85148	18.793	20.352	17.8274	26.9509	22.5443	25.1699	23.5558	8.81915	8.51352	17.9216	22.1347	9.33363	31.2277	27.4724	26.3955	15.9774	15.0171	0	4.29568	0	0	3.60892	1.54289	5.24369	9.30662	0.965282	2.79786	4.27485	0	5.92474	3.99789	2.35614	0	0.589795	3.32629	0	2.71866	0	0	1.73961	0	0	0
ENSMUSG00000026496	20.1854	7.97647	20.0349	16.5671	11.5802	15.4901	18.1964	19.3543	13.1768	15.4005	14.0599	15.8764	15.9455	6.61436	12.9554	10.2085	23.3995	18.0006	23.8177	24.8895	20.1109	20.6253	16.7334	5.30468	2.14784	27.6103	7.49134	18.0446	4.62866	6.55461	6.64758	8.68753	4.19679	4.27485	22.4632	11.8495	7.99578	16.493	8.84325	21.2326	9.97888	24.414	12.234	10.6443	7.29679	10.4377	34.1147	28.0497	11.5808
ENSMUSG00000098926	0.296845	0.569748	0	0	0	0	0	0	0.258368	1.05003	0.484823	0	0	0	0.370153	0.45371	0.31621	0.666688	0.176428	0.704421	2.51386	0	0.42906	0	0	0	0	0	0	0	0	0	0	0	0	0	0	0	0	0	0	0	0	0	0	0	0	4.00711	0
ENSMUSG00000058729	16.9201	13.1042	13.9866	26.4437	15.8169	16.5965	25.9523	17.359	10.5931	19.6006	23.7563	16.6509	21.019	18.7407	17.027	10.4353	12.9646	11.3337	18.7013	33.1078	8.79851	22.3683	16.3043	23.8711	6.44351	88.3529	18.7284	43.3071	32.4006	19.6638	18.6132	13.5139	20.9839	31.3489	30.4858	35.5484	11.9937	63.6159	19.8973	31.2591	23.2841	41.5039	19.0307	21.2886	26.7549	20.8754	17.0574	16.0284	23.1616
ENSMUSG00000026497	0	0	0	0	1.12978	0	0	0.399058	0	0	0	0	0	0	0	0	0	0	0.352855	0.704421	0	0	0	1.32617	0	0	0	0	0	0	0	0	2.79786	0	0	0	0	0	2.21081	0.589795	0	0	0	0	2.43226	0	0	0	2.89521
ENSMUSG00000026499	60.2595	73.4974	70.3111	72.6404	63.2676	136.091	68.6094	44.0959	59.4247	70.7022	52.3608	73.5736	69.9426	90.3962	71.8097	49.9081	62.6095	77.3358	47.1062	54.4752	64.1034	60.4234	87.0992	42.4375	25.7741	44.1765	18.7284	39.6982	29.3149	20.9747	34.5674	28.9584	27.9786	28.499	30.4858	41.4732	3.99789	18.8492	44.2163	26.5408	24.9472	36.6211	47.5766	21.2886	29.1872	40.0111	25.586	40.0711	17.3712
ENSMUSG00000060743	71.8364	107.682	76.7373	71.6846	75.4127	131.666	73.6806	55.6686	81.6444	84.0027	59.6332	91.7733	83.7137	155.437	80.3232	70.0982	72.7283	108.67	57.1626	56.8233	133.235	73.4958	101.687	107.42	167.531	165.662	82.4047	303.15	118.802	148.134	105.032	118.73	93.7282	112.571	158.847	183.667	115.939	183.779	77.3784	127.985	113.094	234.375	127.777	184.501	187.284	236.588	150.673	160.284	120.151
ENSMUSG00000097347	66.7901	97.9966	65.0188	65.9498	65.8096	98.4727	65.3281	49.6827	65.8839	71.0523	59.3908	85.1904	68.1306	132.287	78.8426	62.8389	70.1986	98.6698	54.1633	46.4918	104.325	65.9429	105.12	80.8964	163.236	154.618	78.6591	274.278	112.631	142.89	97.0547	118.73	95.1271	111.146	147.616	171.817	119.937	174.355	70.746	119.139	99.7888	212.402	125.059	163.212	179.988	231.369	136.459	144.256	118.703
ENSMUSG00000038806	38.8867	34.7546	30.2413	33.1342	31.9162	22.1287	27.4438	28.1336	32.0377	39.5513	30.5438	45.3058	31.8909	27.5598	26.651	34.2551	34.1507	24.0008	36.5205	42.9697	36.451	31.0832	30.4633	57.0254	55.8438	132.529	56.1851	169.619	24.6862	24.9075	6.64758	27.9932	13.9893	42.7485	81.8304	77.0216	27.9852	80.1089	48.6379	107.343	43.2418	75.6835	8.15599	70.9619	124.045	13.9169	133.616	80.1421	95.5418
ENSMUSG00000026520	2.07791	0	1.13405	4.46038	1.12978	0	1.49151	1.79576	29.1956	0	1.21206	1.16169	2.89918	2.20479	1.48061	0	3.47831	1.33338	2.82284	2.11326	3.77079	0.290497	1.28718	0	2.14784	0	3.74567	0	0	0	2.65903	0	0	4.27485	0	0	0	0	0	0.589795	0	0	0	3.5481	0	1.73961	0	0	0
ENSMUSG00000026519	0	0	0	0	0	0	0	0	0	0	0.484823	0	0	0	0	0	0	0	0	0	0	0	0	1.32617	0	0	0	0	0	0	0	0	0	0	0	0	0	0	2.21081	1.76938	0	4.88281	0	0	0	0	0	0	0
ENSMUSG00000038776	0	0	0	0	0	0	0	0	0	0	0	0	0	0	0	0	0	0	0	0	0	0	0	0	0	0	0	0	0	0	0	0	1.39893	0	0	0	0	0	0	0	0	0	1.35933	3.5481	0	0	0	0	0
ENSMUSG00000038768	14.8422	17.6622	17.7668	24.8507	22.5956	23.2351	20.5828	26.5374	23.7699	12.6004	24.9684	12.7786	25.0054	26.4574	31.463	19.5095	12.6484	14.6671	25.582	27.0028	10.0554	18.8823	22.3111	0	8.59135	11.0441	3.74567	10.8268	10.8002	10.4874	14.6247	7.72225	6.99464	8.5497	12.8361	17.7742	23.9873	0	11.0541	2.94897	4.98944	2.4414	10.8747	0	7.29679	3.47923	5.68579	4.00711	8.68562
ENSMUSG00000026516	59.0721	67.8	60.8606	57.9849	53.6645	47.5767	60.257	38.1101	48.8316	61.2519	48.9671	59.6333	63.4195	70.5532	59.5946	51.723	45.8504	60.0019	41.9898	52.3619	41.4787	54.323	57.065	43.7636	36.5132	66.2647	52.4394	90.2231	27.772	19.6638	50.5216	37.646	27.9786	18.5243	44.9265	100.721	23.9873	54.1913	33.1622	27.1306	19.9578	31.7382	29.9053	21.2886	21.8904	29.5735	19.9003	20.0355	43.4281
ENSMUSG00000062169	26.1223	30.1966	20.0349	32.497	37.8476	52.0024	39.3758	31.1265	32.8128	27.3009	43.1492	28.655	37.6893	33.0718	24.8003	29.2643	30.3561	24.0008	29.9927	31.2293	22.6247	29.3402	30.4633	23.8711	6.44351	33.1323	18.7284	28.8714	18.5146	14.4201	5.31807	20.2709	19.585	15.6744	30.4858	65.1721	11.9937	35.3422	19.8973	34.2081	13.3052	43.9453	6.79666	7.09619	29.1872	12.1773	42.6434	40.0711	59.3517
ENSMUSG00000038733	27.0129	44.4403	46.496	48.1083	48.8629	36.5123	51.3079	36.1148	52.7071	39.5513	48.2398	56.9227	43.4876	47.4029	48.8602	44.9173	44.9018	47.3348	35.2855	49.0746	43.9925	45.3176	60.4975	98.1367	94.5049	115.963	116.116	119.094	52.4582	58.9915	97.0547	71.4308	53.1593	52.7231	112.316	154.043	39.9789	110.739	90.6433	113.83	71.5153	63.4765	51.6546	106.443	89.9938	78.2827	119.402	88.1564	85.4086
ENSMUSG00000054135	0	0	0.378016	0	0	0	0	0	0	0	0	0	1.08719	0	0.370153	0	0	0	0.176428	0	1.25693	0	0	5.30468	2.14784	0	0	0	0	0	0	0.965282	2.79786	1.42495	0	0	0	0	2.21081	0	0	2.4414	0	0	4.86453	0	0	0	0
ENSMUSG00000081214	0	0	0	0	0	0	0	0	0	0	0	0	0	0	0	0	0	0	0	0.234807	0	0	0	0	0	0	0	0	0	0	0	0	0	0	0	5.92474	0	0	0	0	0	0	0	0	0	0	0	0	1.4476
ENSMUSG00000047369	12.7643	29.0571	20.7909	22.9391	21.4658	19.9158	18.793	22.7463	30.7458	28.0009	35.6345	20.1359	30.079	16.5359	41.4571	24.5004	22.4509	14.0004	18.5249	20.4282	13.8262	20.0443	26.6017	37.1328	25.7741	27.6103	33.711	28.8714	40.1151	18.3529	19.9428	19.3056	29.3775	42.7485	22.4632	29.6237	27.9852	44.7667	13.2649	16.5143	44.905	29.2968	38.0613	35.481	9.72906	36.5319	17.0574	72.1279	15.9236
ENSMUSG00000004880	34.434	24.4991	42.7159	32.8156	27.1147	42.0445	34.603	28.1336	32.5544	29.7509	38.0586	23.2338	26.0926	39.6862	33.3138	29.4912	36.9965	38.6679	30.8748	31.2293	22.6247	28.4687	23.1693	22.5449	15.0349	44.1765	48.6937	64.9606	9.25732	5.24369	6.64758	27.0279	12.5904	27.074	36.9039	47.3979	15.9916	47.1229	26.5298	35.3877	9.97888	36.6211	8.15599	21.2886	34.0517	13.9169	36.9576	24.0426	26.0569
ENSMUSG00000089429	0.296845	0	0.756033	0	0.282445	1.10643	0	0.199529	0.516736	0.700022	0	0	1.44959	2.20479	0.370153	0.45371	0.63242	0	0.352855	0.469614	0	0	0	0	4.29568	5.52206	0	0	0	0	0	0.965282	0	2.8499	0	5.92474	0	7.06843	0	0.589795	0	0	0	0	0	0	0	0	0
ENSMUSG00000022995	24.3413	22.7899	32.5094	24.8507	29.6567	22.1287	30.7251	28.5327	23.5115	31.851	26.1804	24.3954	36.2397	22.0479	37.7556	40.1534	29.4075	23.3341	20.1128	25.5939	15.0832	24.4018	29.1761	29.1758	32.2176	33.1323	48.6937	54.1338	44.7437	41.9495	53.1807	36.6807	36.3721	21.3742	35.2994	41.4732	47.9747	28.2737	42.0054	25.3612	18.2946	26.8554	42.1393	10.6443	38.9162	27.8338	28.4289	60.1066	53.5613
ENSMUSG00000103722	0	0	0	0	0	0	0	0	0	0	0	0	0	0	0	0	0	0	0.176428	0	0	0	0	0	0	0	0	0	0	0	0	0	0	0	0	0	0	0	0	0	0	0	0	0	0	0	0	0	0
ENSMUSG00000103317	0	0	0	1.59299	0	0	0	0.598587	0	0	0	0	1.08719	0	0.370153	0	4.42694	0	0.176428	0.234807	0	0	0	0	0	5.52206	0	3.60892	0	0	0	0.965282	0	0	1.60452	11.8495	0	0	0	1.76938	0	0	0	3.5481	0	0	0	0	1.4476
ENSMUSG00000102950	0	0	0	0.318598	0	0	0	0	0	0	0	0	0	0	0	0	0	0	0.176428	0	0	0	0	0	0	5.52206	0	0	0	0	0	0	0	0	0	0	0	0	0	0	0	0	1.35933	0	0	0	0	0	0
ENSMUSG00000102760	0	0	0	0	0	0	0	0	0	0	0	0	0	0	0	0	0	0	0.176428	0	0	0.290497	0	1.32617	0	5.52206	0	7.21785	0	0	0	0	0	1.42495	1.60452	0	0	0	0	0	1.66315	17.0898	0	0	0	8.69807	0	0	1.4476
ENSMUSG00000026511	29.6845	29.6269	32.5094	21.9833	23.1605	24.3416	34.9013	31.3261	32.5544	33.2511	33.6952	30.5911	24.643	28.6622	35.5347	29.0375	34.1507	21.334	34.9327	25.1243	31.4232	28.4687	30.0342	31.8281	17.1827	49.6985	26.2197	64.9606	20.0575	11.7983	26.5903	24.132	26.5796	31.3489	28.8813	29.6237	23.9873	44.7667	15.4757	27.1306	26.6104	31.7382	27.1866	7.09619	21.8904	19.1358	14.2145	32.0569	13.0284
ENSMUSG00000091013	0	0	0	0	0	0	0	0	0.258368	0	0.242411	0.387229	1.81199	0	0.740306	0.226855	0	0	0.352855	0.234807	0	0	0	0	0	0	0	0	1.54289	0	0	0	0	0	1.60452	0	0	2.35614	0	0.589795	0	0	1.35933	0	2.43226	1.73961	2.84289	0	0
ENSMUSG00000038633	72.7269	94.0084	75.9813	75.8264	72.3058	119.495	70.6975	57.8634	83.7113	77.3525	71.5113	85.1904	82.6265	154.335	82.174	56.4869	73.6769	112.67	87.5081	89.931	134.491	76.1103	84.0958	53.0468	68.7308	71.7867	63.6764	75.7874	40.1151	58.9915	45.2036	79.1531	34.9732	72.6724	59.3671	88.8711	59.9683	54.1913	55.2703	67.8264	63.1996	61.0351	82.9193	67.4138	75.4002	93.9392	73.9152	92.1635	44.8757
ENSMUSG00000047539	32.6529	24.4991	26.8392	48.1083	41.5193	35.4059	36.9894	34.1195	41.0805	51.8016	29.0894	33.689	37.6893	35.2766	32.5735	35.6163	35.4155	24.0008	31.5806	28.4116	32.6802	30.2117	42.0479	11.9355	6.44351	22.0882	11.237	7.21785	9.25732	2.62184	7.9771	7.72225	11.1914	8.5497	14.4407	17.7742	3.99789	7.06843	8.84325	5.89795	6.65259	4.88281	31.2646	7.09619	4.86453	3.47923	8.52868	12.0213	10.1332
ENSMUSG00000026510	0	0	0	0	0	0	0	0.399058	0	0	0	0	0	0	0	0	0	0	0	0.469614	0	0	0	3.97851	0	0	3.74567	0	0	3.93276	2.65903	0	0	0	0	0	0	7.06843	11.0541	5.89795	0	0	1.35933	0	4.86453	0	2.84289	4.00711	0
ENSMUSG00000026509	0	0	0.378016	0	0	0	0.298302	0	0.258368	0	0	0	0	0	0	0	0	0	0.176428	0	0	0	0	0	0	0	0	3.60892	0	0	0	0	1.39893	0	0	0	0	0	0	0.589795	0	0	0	0	0	0	0	0	0
ENSMUSG00000104376	1.48422	2.27899	3.02413	1.59299	5.93133	1.10643	2.38641	2.19482	5.6841	4.55014	2.42411	6.5829	2.17438	2.20479	7.40306	2.94912	4.42694	2.66675	5.64569	4.93094	1.25693	4.93845	5.57778	2.65234	0	0	0	0	4.62866	3.93276	7.9771	2.89584	0	2.8499	1.60452	0	7.99578	0	0	1.17959	6.65259	2.4414	0	3.5481	0	3.47923	0	8.01421	1.4476
ENSMUSG00000038576	10.0927	5.12773	3.02413	3.82318	6.21378	4.42574	4.77283	5.98587	1.29184	3.85012	5.81787	4.64675	8.33513	3.30718	4.81199	4.08339	4.42694	3.33344	10.4092	5.63536	8.79851	6.39094	6.4359	9.2832	2.14784	0	22.474	0	9.25732	11.7983	10.6361	9.65282	9.7925	7.12475	8.02259	5.92474	15.9916	0	4.42163	2.35918	14.9683	9.76561	0	0	2.43226	5.21884	2.84289	8.01421	7.23801
ENSMUSG00000030768	7.71796	3.98823	4.5362	3.82318	6.21378	2.21287	3.87792	5.38729	2.84205	4.90016	3.39376	3.87229	2.89918	1.10239	4.44184	3.62968	4.42694	6.66688	6.88068	0.939227	5.02772	4.93845	2.57436	1.32617	0	0	0	3.60892	1.54289	2.62184	5.31807	0	5.59571	11.3996	3.20904	0	3.99789	2.35614	0	0.589795	1.66315	0	4.078	7.09619	0	6.95846	8.52868	0	10.1332
ENSMUSG00000046836	65.3058	59.8235	78.2494	61.4895	59.5958	54.2153	71.2941	47.2884	48.0565	59.5019	47.0278	77.4459	59.7955	49.6077	83.6546	52.6304	55.3367	60.6686	41.1077	53.536	56.5618	54.323	67.3625	21.2187	12.887	16.5662	11.237	7.21785	20.0575	30.1512	30.5789	20.2709	16.7871	35.6237	27.2768	53.3226	23.9873	14.1369	39.7946	16.5143	9.97888	21.9726	53.014	35.481	34.0517	10.4377	17.0574	16.0284	14.476
ENSMUSG00000042901	23.1539	20.5109	29.4853	23.2577	26.8322	32.0866	26.5489	18.5562	20.9278	19.9506	25.2108	24.3954	15.5831	17.6383	27.3913	25.6346	23.7157	18.6673	19.407	29.3509	18.8539	15.6869	21.453	18.5664	17.1827	16.5662	3.74567	3.60892	15.4289	10.4874	13.2952	11.5834	13.9893	15.6744	22.4632	17.7742	11.9937	9.42458	11.0541	5.89795	8.31573	21.9726	12.234	17.7405	7.29679	8.69807	5.68579	16.0284	13.0284
ENSMUSG00000056050	53.1352	55.8353	69.933	49.3827	54.7942	52.0024	59.9587	45.2931	50.6402	56.3518	55.997	57.6972	58.7083	50.7101	56.6334	53.7647	52.1746	60.6686	47.9883	57.7625	62.8465	45.6081	54.9197	7.95703	4.29568	5.52206	11.237	7.21785	10.8002	14.4201	13.2952	10.6181	5.59571	2.8499	9.62711	5.92474	7.99578	9.42458	11.0541	5.89795	6.65259	7.32421	9.51533	10.6443	7.29679	3.47923	8.52868	8.01421	8.68562
ENSMUSG00000072258	60.8532	64.9512	63.8848	57.6663	55.3591	47.5767	60.257	46.8893	56.5826	61.2519	52.6033	69.314	61.6075	70.5532	61.0753	47.8664	58.1826	76.6691	50.6348	60.3454	51.5341	57.809	60.9266	38.459	17.1827	33.1323	3.74567	39.6982	10.8002	24.9075	14.6247	14.4792	9.7925	22.7992	17.6497	5.92474	27.9852	30.6299	24.3189	33.6183	11.642	39.0625	9.51533	7.09619	17.0258	5.21884	34.1147	24.0426	17.3712
ENSMUSG00000053461	0	0	0	0.318598	0	0	0	0.997646	0.258368	0	0	0	0	1.10239	0.370153	0	0.63242	0	0.529283	0.469614	0	0.871492	0	0	0	0	0	0	4.62866	0	0	1.93056	0	0	0	0	0	0	0	0	0	0	1.35933	0	0	0	0	0	0
ENSMUSG00000104022	0.296845	0	0	0.318598	0.282445	0	0	0	0.516736	0	0.242411	0	0.362397	0	0	0	0.63242	0	0.176428	0.234807	0	0.580995	0	1.32617	0	0	3.74567	0	0	0	1.32952	0	0	0	0	0	0	0	0	0.589795	0	0	0	0	0	0	0	0	0
ENSMUSG00000103451	0.593689	1.1395	4.91421	2.54879	2.542	4.42574	0.894905	2.59388	4.909	0	1.21206	1.93615	7.24794	0	0	1.58799	2.21347	0.666688	2.11713	2.34807	0	1.16199	1.28718	9.2832	0	0	11.237	7.21785	6.17155	2.62184	6.64758	1.93056	11.1914	4.27485	8.02259	5.92474	7.99578	7.06843	0	5.89795	4.98944	0	5.43733	7.09619	7.29679	1.73961	0	4.00711	0
ENSMUSG00000103305	10.9833	1.70924	3.40215	7.32776	1.41222	7.74504	2.08811	8.18069	11.6266	7.00022	10.1813	1.16169	9.05993	6.61436	1.48061	4.99081	9.48629	6.66688	7.58639	12.4448	7.54158	10.1674	6.4359	0	10.7392	0	3.74567	0	6.17155	3.93276	10.6361	6.75697	4.19679	21.3742	0	0	0	7.06843	2.21081	1.76938	14.9683	0	1.35933	0	4.86453	6.95846	0	8.01421	1.4476
ENSMUSG00000039384	13.6549	5.12773	5.67025	9.87655	11.2978	4.42574	8.94905	12.9694	10.3347	17.5006	16.484	15.8764	13.4087	6.61436	12.2151	12.2502	7.58904	5.3335	16.2313	8.68785	11.3124	12.7819	6.86496	13.2617	12.887	0	11.237	7.21785	9.25732	17.042	10.6361	20.2709	16.7871	9.97465	8.02259	0	23.9873	9.42458	17.6865	13.5653	13.3052	12.207	20.39	14.1924	9.72906	3.47923	22.7432	16.0284	21.714
ENSMUSG00000044854	1.18738	0.569748	0.756033	0.955795	0	1.10643	1.19321	1.79576	0.775105	0	2.66652	0	0.724794	1.10239	0	1.13428	2.21347	0	1.9407	0.939227	1.25693	2.61448	0.42906	5.30468	2.14784	5.52206	0	0	3.08577	0	1.32952	0.965282	0	1.42495	0	0	0	0	0	0	0	0	0	0	0	0	2.84289	0	0
ENSMUSG00000073481	56.4005	58.1143	41.5818	53.2059	47.1682	34.2995	50.1147	40.3049	57.3577	50.0516	44.3613	55.761	67.7683	67.246	66.6276	54.6721	49.6449	43.3347	41.4605	54.9448	59.0757	44.1556	57.9231	17.2402	79.47	77.3088	67.4221	46.916	69.4299	43.2604	50.5216	43.4377	72.7443	79.7972	38.5084	41.4732	31.9831	84.8212	26.5298	67.2366	33.2629	17.0898	61.17	117.087	70.5357	102.637	54.015	28.0497	30.3997
ENSMUSG00000039349	0	0	0	0	0	0	0	0	0	0	0	0	0	0	1.48061	0	0	0	0	0	0	0.871492	0	1.32617	0	5.52206	3.74567	7.21785	0	1.31092	2.65903	2.89584	0	1.42495	0	5.92474	3.99789	16.493	4.42163	4.12856	1.66315	12.207	4.078	0	12.1613	3.47923	8.52868	4.00711	4.34281
ENSMUSG00000026620	1.18738	0	0	0	0.564889	0	0.596604	0.199529	0.258368	0	0	0	0.362397	0	0	0	0	0.666688	0	1.87845	0	0	0.42906	0	0	0	0	0	0	0	0	0	0	1.42495	0	0	0	0	0	0	0	0	0	0	0	0	0	0	0
ENSMUSG00000039318	67.9774	82.6134	72.9572	74.2334	59.8782	96.2598	67.4162	45.2931	60.1998	67.9022	58.9059	78.6076	71.3922	95.9082	67.738	50.5887	74.9417	101.337	48.694	62.9282	86.7281	64.4904	78.089	30.5019	57.9916	38.6544	56.1851	36.0892	54.0011	35.3949	69.1349	53.0905	57.3561	61.2728	38.5084	29.6237	31.9831	11.7807	24.3189	31.2591	54.8839	19.5312	77.4819	70.9619	34.0517	50.4488	5.68579	28.0497	49.2185
ENSMUSG00000026618	4.15583	7.40672	7.56033	4.46038	2.25956	2.21287	4.77283	2.99294	3.35879	2.80009	5.09064	3.87229	2.89918	4.40957	5.5523	3.17597	5.69178	5.3335	5.46926	4.69614	6.28465	2.61448	3.43248	2.65234	4.29568	5.52206	0	7.21785	6.17155	0	2.65903	4.82641	5.59571	8.5497	0	11.8495	3.99789	0	0	8.84692	1.66315	0	5.43733	3.5481	4.86453	0	2.84289	8.01421	4.34281
ENSMUSG00000026617	0.593689	0	1.51207	1.59299	2.82445	4.42574	0.894905	1.19717	1.03347	0.700022	1.93929	0.774459	0.362397	0	1.11046	0.226855	13.2808	1.33338	2.64642	1.40884	2.51386	0.580995	0	2.65234	6.44351	0	7.49134	7.21785	0	1.31092	1.32952	0	4.19679	2.8499	0	0	7.99578	0	0	2.94897	0	0	2.71866	3.5481	2.43226	1.73961	0	0	10.1332
ENSMUSG00000097261	0	0	0	0	0	0	0.298302	0	0	0.350011	0	0	0	0	0.370153	0	0	0	0	0	0	0	0	0	0	0	0	0	0	0	0	0	0	0	0	0	0	0	0	2.94897	0	0	0	0	0	0	0	4.00711	0
ENSMUSG00000026615	52.2447	34.1849	47.6301	55.7547	50.2751	26.5544	52.2028	46.6898	45.2144	56.7018	48.4823	65.829	55.4468	24.2527	45.899	40.8339	54.0719	53.335	41.4605	54.2404	50.2772	49.0941	40.3317	74.2656	10.7392	77.3088	41.2024	43.3071	30.8577	17.042	11.9657	15.4445	23.7818	14.2495	54.5536	41.4732	23.9873	37.6983	13.2649	45.4142	3.32629	51.2695	24.468	3.5481	4.86453	22.615	14.2145	32.0569	39.0853
ENSMUSG00000039246	5.64005	6.83697	9.45041	6.69056	9.88556	6.63861	8.65075	7.38258	8.78452	4.55014	7.51475	11.2297	7.97274	11.0239	4.07168	4.31025	6.3242	4.66681	6.17497	9.62708	1.25693	3.77647	7.72309	3.97851	0	22.0882	11.237	3.60892	0	1.31092	0	1.93056	2.79786	5.6998	3.20904	0	3.99789	4.71229	4.42163	4.12856	1.66315	0	6.79666	0	4.86453	3.47923	0	4.00711	0
ENSMUSG00000039239	129.127	168.076	139.866	157.706	183.589	254.48	158.1	139.271	167.939	125.654	186.899	174.253	167.427	248.038	131.404	146.095	128.381	149.338	154.904	176.34	286.58	168.488	132.151	124.66	165.384	165.662	89.8961	173.228	180.518	183.529	183.473	167.959	145.489	169.569	162.056	195.516	227.88	117.807	141.492	116.779	111.431	263.672	171.276	290.944	136.207	191.358	230.274	172.306	110.018
ENSMUSG00000001305	21.3728	14.8134	18.5228	15.2927	16.9467	17.703	32.5149	22.9458	17.8274	27.3009	21.3322	23.2338	23.9182	16.5359	17.3972	19.9633	22.7671	26.6675	20.1128	26.2984	17.597	15.9774	12.0137	19.8926	15.0349	66.2647	26.2197	54.1338	13.886	13.1092	14.6247	13.5139	16.7871	12.8245	35.2994	29.6237	35.981	103.67	6.63244	41.2856	16.6315	31.7382	17.6713	24.8367	48.6453	10.4377	31.2718	24.0426	20.2664
ENSMUSG00000097784	0.593689	0	0.756033	0	0	1.10643	1.19321	3.39199	1.29184	0.700022	1.21206	2.71061	1.08719	1.10239	0.370153	1.81484	2.21347	0.666688	0.352855	0	0	1.16199	0	0	4.29568	27.6103	0	10.8268	0	0	0	2.89584	0	0	3.20904	0	0	9.42458	0	1.76938	4.98944	0	0	3.5481	4.86453	0	14.2145	0	4.34281
ENSMUSG00000039224	0	0	0	0	0	1.10643	0.596604	0	0	0	0	0	0	0	0	0.226855	0.31621	0	0	0.469614	1.25693	0	0	6.63085	0	5.52206	7.49134	7.21785	4.62866	0	0	0	0	1.42495	4.81355	5.92474	0	9.42458	4.42163	11.7959	4.98944	7.32421	1.35933	7.09619	14.5936	0	17.0574	8.01421	4.34281
ENSMUSG00000026611	3.56214	5.69748	7.93834	6.69056	7.90845	2.21287	8.94905	7.38258	6.97594	3.85012	4.12099	5.80844	11.5967	4.40957	6.2926	9.52792	5.05936	7.33356	6.52782	8.45305	5.02772	3.19547	6.00684	0	2.14784	0	0	0	6.17155	2.62184	1.32952	2.89584	0	1.42495	0	0	0	0	6.63244	0	0	2.4414	0	7.09619	0	3.47923	0	0	0
ENSMUSG00000039210	21.6697	14.2437	17.7668	19.7531	17.5116	21.0223	7.75585	18.5562	17.569	19.2506	15.0295	27.1061	20.6566	11.0239	11.1046	17.0141	13.9132	23.3341	20.9949	23.2459	15.0832	19.4633	20.5949	6.63085	8.59135	11.0441	3.74567	0	9.25732	3.93276	11.9657	4.82641	12.5904	4.27485	1.60452	0	15.9916	11.7807	11.0541	10.6163	13.3052	9.76561	17.6713	7.09619	9.72906	10.4377	11.3716	8.01421	11.5808
ENSMUSG00000104394	0.593689	2.27899	0	0	0.282445	2.21287	0.298302	2.79341	0.258368	0	0.242411	0	0.724794	0	0.370153	0.226855	0	0	0.529283	2.34807	0	0	0.42906	1.32617	0	0	0	3.60892	1.54289	0	0	1.93056	0	1.42495	0	0	0	9.42458	2.21081	4.12856	3.32629	0	1.35933	0	4.86453	0	0	0	1.4476
ENSMUSG00000026610	5.64005	8.54621	7.18231	8.60215	8.19089	7.74504	9.84396	7.78164	13.6935	4.90016	7.75716	6.19567	8.33513	7.71675	9.99413	6.35194	3.47831	7.33356	9.5271	7.98343	8.79851	12.2009	10.2974	9.2832	8.59135	33.1323	18.7284	14.4357	16.9718	7.86553	9.30662	23.1668	13.9893	14.2495	17.6497	5.92474	3.99789	4.71229	17.6865	15.9245	8.31573	2.4414	14.9527	3.5481	14.5936	10.4377	11.3716	12.0213	18.8188
ENSMUSG00000026609	8.31165	2.84874	4.5362	6.05337	7.34356	2.21287	5.96604	3.59152	6.97594	4.20013	6.78752	7.35736	3.26157	1.10239	3.70153	8.16679	4.42694	4.00013	5.1164	4.22652	1.25693	4.06696	4.71966	3.97851	6.44351	0	0	3.60892	3.08577	2.62184	7.9771	5.79169	6.99464	2.8499	12.8361	17.7742	0	0	4.42163	0.589795	0	12.207	10.8747	3.5481	4.86453	5.21884	0	4.00711	0
ENSMUSG00000026608	18.4044	14.2437	18.9008	20.7089	21.4658	15.4901	24.4608	23.1454	21.1862	24.1508	21.3322	16.2636	19.207	18.7407	18.1375	24.2735	29.7237	30.6676	20.2892	14.3232	15.0832	20.9158	26.1727	46.416	38.6611	77.3088	112.37	101.05	66.3441	26.2184	93.0662	46.3335	46.1646	34.1988	30.4858	29.6237	87.9535	14.1369	39.7946	52.4917	36.5892	63.4765	32.624	42.5772	26.7549	36.5319	56.8579	80.1421	41.9805
ENSMUSG00000102824	1.48422	0.569748	1.13405	1.59299	2.25956	0	1.49151	1.3967	1.55021	1.75006	1.93929	1.16169	3.26157	2.20479	1.85077	0.680565	0.63242	0	2.82284	1.40884	1.25693	1.16199	1.71624	1.32617	2.14784	0	0	0	0	0	0	0.965282	1.39893	2.8499	0	0	0	0	2.21081	0	0	0	0	0	0	0	0	0	0
ENSMUSG00000026605	145.157	154.971	153.097	159.618	160.711	241.203	164.663	134.283	171.04	120.054	160.719	131.658	119.229	257.96	139.178	141.784	153.046	198.673	128.087	170	270.24	158.321	147.168	124.66	122.427	160.14	161.064	209.318	135.774	129.781	134.281	110.042	104.92	139.645	117.13	142.194	111.941	117.807	55.2703	107.932	104.778	175.781	89.7159	188.049	165.394	207.014	110.873	160.284	154.894
ENSMUSG00000026604	0	0	0.378016	0.955795	0	0	0	0.598587	1.29184	0	0	0	1.08719	0	0.370153	0	0	1.33338	0.705711	0.939227	0	0.871492	0	2.65234	0	0	0	0	1.54289	0	0	0	0	0	0	0	0	0	2.21081	0.589795	1.66315	4.88281	1.35933	0	0	0	0	0	0
ENSMUSG00000104435	0	0	0	0	0	0	0	0	0.775105	0.700022	0	0	0	0	0.740306	0	0	0	0.352855	0	0	0.290497	0	1.32617	0	0	0	0	1.54289	3.93276	0	3.86113	1.39893	4.27485	1.60452	0	0	0	6.63244	0	0	0	4.078	0	0	0	0	0	1.4476
ENSMUSG00000026603	0	0.569748	2.64611	1.27439	0.564889	0	0.596604	0.199529	1.55021	2.10007	0	0	0	0	1.11046	0	0.63242	0.666688	0.529283	0	0	0	0	2.65234	0	0	0	0	1.54289	3.93276	0	4.82641	1.39893	4.27485	1.60452	0	0	0	6.63244	0	0	0	4.078	0	0	0	0	4.00711	1.4476
ENSMUSG00000010175	2.96845	22.7899	7.93834	1.91159	11.0153	8.85148	16.1083	0.399058	6.45921	4.20013	4.3634	13.553	13.4087	24.2527	6.2926	6.12509	2.52968	4.00013	2.82284	22.0718	2.51386	1.74298	2.1453	9.2832	0	11.0441	7.49134	0	6.17155	3.93276	3.98855	7.72225	30.7764	0	4.81355	0	23.9873	2.35614	2.21081	2.94897	9.97888	2.4414	20.39	17.7405	0	27.8338	0	8.01421	5.79041
ENSMUSG00000089872	4.45267	1.1395	2.2681	0.637197	4.80156	2.21287	4.77283	6.78399	7.75105	3.1501	5.33305	3.48506	2.89918	6.61436	2.59107	5.89823	6.95662	2.66675	2.46999	4.46133	3.77079	4.35746	7.72309	0	0	0	0	0	3.08577	9.17645	5.31807	0.965282	0	4.27485	0	0	11.9937	0	0	1.17959	0	0	4.078	10.6443	0	0	0	0	0
ENSMUSG00000026634	93.8029	118.508	96.0162	78.3752	89.5349	159.327	78.1551	70.2342	104.897	87.1528	81.6926	90.2244	112.705	208.352	98.0906	85.7512	79.3687	124.671	76.746	74.6686	162.144	78.4343	103.404	132.617	176.123	176.706	146.081	194.882	131.145	135.025	159.542	133.209	93.7282	142.495	137.989	213.291	143.924	122.52	141.492	120.318	118.083	183.105	134.574	329.973	177.555	191.358	196.16	176.313	108.57
ENSMUSG00000066595	0	0	0	0.318598	0	0	0	0.199529	0	0	0.727234	0	0	0	0	0	0.31621	0	0.176428	0	0	0.871492	0	11.9355	0	0	7.49134	10.8268	3.08577	6.55461	0	0.965282	0	1.42495	4.81355	11.8495	0	2.35614	0	8.25713	0	2.4414	0	3.5481	2.43226	0	2.84289	0	4.34281
ENSMUSG00000026632	2.07791	1.70924	2.2681	2.23019	1.12978	2.21287	1.49151	2.19482	0	2.45008	2.42411	0.387229	0	1.10239	2.59107	1.36113	0.948629	0.666688	1.23499	2.81768	0	1.45249	1.28718	0	0	11.0441	3.74567	0	3.08577	6.55461	2.65903	1.93056	1.39893	1.42495	0	11.8495	0	2.35614	0	2.35918	1.66315	7.32421	4.078	3.5481	9.72906	3.47923	2.84289	0	0
ENSMUSG00000062510	1.78107	0	0.756033	1.91159	0.564889	0	1.78981	0	0.516736	1.05003	1.21206	0	0.724794	2.20479	0.370153	0.226855	1.26484	2.66675	2.82284	0.234807	2.51386	1.16199	0.858121	0	0	0	11.237	3.60892	0	0	0	1.93056	4.19679	4.27485	0	0	0	9.42458	2.21081	0	0	0	0	0	2.43226	0	0	4.00711	0
ENSMUSG00000026630	7.42112	9.11596	5.29223	12.4253	10.7329	1.10643	12.5287	15.7628	12.4017	10.1503	12.363	3.09783	14.4959	1.10239	9.99413	9.75477	6.95662	3.33344	9.35067	11.9751	7.54158	6.97194	8.58121	7.95703	6.44351	0	7.49134	3.60892	47.8295	7.86553	3.98855	9.65282	2.79786	27.074	11.2316	5.92474	19.9894	2.35614	0	2.35918	6.65259	19.5312	10.8747	3.5481	7.29679	12.1773	2.84289	8.01421	7.23801
ENSMUSG00000026628	0	1.70924	0.378016	0.637197	0.282445	1.10643	0.596604	1.19717	0	0.700022	3.39376	0	0.362397	0	0.740306	1.36113	0.63242	2.00006	0.705711	0.469614	0	0.580995	0	0	2.14784	0	0	0	6.17155	0	0	3.86113	0	0	0	0	0	0	6.63244	1.76938	3.32629	0	1.35933	3.5481	4.86453	3.47923	0	0	0
ENSMUSG00000073478	0	0	0.756033	0.637197	1.69467	0	0.894905	0.399058	0.775105	1.05003	0	0	0	1.10239	0	0.45371	0.31621	0	0	0.704421	0	0.290497	0	0	2.14784	0	0	0	0	1.31092	0	1.93056	0	1.42495	1.60452	0	0	0	0	0.589795	0	0	0	0	0	0	0	0	0
ENSMUSG00000037499	0	0.569748	0	0.318598	0	0	0	0	0.258368	0	0	0	0	0	0.370153	0	0	0	0	0.469614	0	0.871492	0	0	0	0	0	0	6.17155	0	0	0.965282	2.79786	0	0	0	0	0	0	0	0	0	1.35933	0	0	1.73961	2.84289	0	0
ENSMUSG00000026627	1.18738	0.569748	1.51207	0.318598	0.847334	0	0.596604	0.598587	0.775105	0.350011	0	0.774459	0.724794	0	0	1.81484	0.948629	0	1.76428	0.469614	1.25693	0	0	1.32617	0	0	3.74567	0	0	0	0	0.965282	1.39893	4.27485	0	0	0	2.35614	0	0	1.66315	4.88281	0	0	2.43226	0	0	0	4.34281
ENSMUSG00000026626	14.2485	11.395	21.925	16.8857	12.71	21.0223	18.1964	23.1454	12.4017	15.7505	10.9085	17.4253	11.5967	13.2287	23.6898	9.07421	11.0673	6.00019	5.29283	15.7321	6.28465	9.29591	19.7368	2.65234	2.14784	5.52206	3.74567	3.60892	10.8002	15.7311	11.9657	7.72225	26.5796	11.3996	6.41807	0	0	9.42458	6.63244	4.12856	0	14.6484	23.1086	7.09619	0	15.6565	2.84289	4.00711	4.34281
ENSMUSG00000102246	0	0	0.756033	0	0	0	0	0	0	0.350011	0.484823	0	0	0	0	0	0	0	0	0.234807	1.25693	0	0	0	0	0	0	0	0	0	0	0	2.79786	2.8499	0	0	0	0	0	0	0	0	0	0	0	0	0	0	1.4476
ENSMUSG00000037474	70.0553	68.3697	60.4826	68.8172	56.7713	54.2153	59.0638	46.8893	57.3577	68.9522	51.1488	59.6333	72.8418	65.0412	68.8485	49.2276	53.7557	74.0023	45.8712	58.4669	64.1034	56.066	75.0855	59.6777	25.7741	93.875	41.2024	104.659	24.6862	20.9747	5.31807	27.0279	16.7871	24.2241	52.9491	88.8711	39.9789	49.479	33.1622	53.6713	28.2735	75.6835	36.702	28.3848	63.2389	22.615	71.0723	36.064	72.3801
ENSMUSG00000037461	0.593689	0	1.13405	0	0	0	0.298302	0.997646	0.258368	1.75006	0.242411	0.387229	0	0	0.740306	0	0	0.666688	1.23499	0.704421	1.25693	0.290497	0.858121	0	0	0	0	0	3.08577	1.31092	2.65903	1.93056	0	0	1.60452	0	0	7.06843	0	3.53877	1.66315	9.76561	0	0	0	1.73961	0	8.01421	0
ENSMUSG00000026623	37.1056	31.9059	28.7292	37.5946	46.3209	21.0223	43.5521	36.7134	43.9226	36.0511	35.8769	32.9145	34.7901	33.0718	38.4959	34.9357	29.0913	28.0009	35.8148	46.7266	21.3678	35.4407	28.318	15.9141	21.4784	11.0441	18.7284	7.21785	20.0575	19.6638	10.6361	24.132	11.1914	17.0994	12.8361	41.4732	11.9937	7.06843	22.1081	10.6163	14.9683	19.5312	16.312	21.2886	2.43226	6.95846	28.4289	32.0569	18.8188
ENSMUSG00000102840	4.45267	5.12773	6.42628	2.86738	3.67178	3.3193	2.98302	8.97881	4.65063	2.45008	5.09064	4.64675	2.53678	2.20479	2.96122	3.40283	3.79452	6.00019	6.17497	4.22652	5.02772	7.26243	3.00342	13.2617	6.44351	5.52206	11.237	7.21785	0	1.31092	1.32952	6.75697	1.39893	0	0	0	0	4.71229	0	7.66733	0	2.4414	1.35933	0	9.72906	1.73961	0	8.01421	4.34281
ENSMUSG00000026622	27.0129	15.3832	26.0831	26.4437	18.0764	11.0643	20.5828	18.1571	16.7939	21.0007	26.1804	25.9444	26.455	7.71675	18.5077	23.5929	21.8185	25.3341	20.2892	20.4282	22.6247	19.1728	13.7299	54.373	38.6611	60.7426	29.9654	75.7874	15.4289	13.1092	9.30662	27.0279	8.39357	15.6744	40.1129	41.4732	7.99578	42.4106	22.1081	74.3141	14.9683	48.8281	12.234	24.8367	72.9679	6.95846	51.1721	48.0853	63.6945
ENSMUSG00000055833	1.78107	1.70924	1.51207	1.27439	0.282445	0	1.49151	2.59388	1.03347	0.350011	0.969645	0.774459	0.362397	0	2.22092	0	1.89726	0	1.05857	0.704421	0	1.16199	0	1.32617	0	0	7.49134	3.60892	4.62866	1.31092	2.65903	2.89584	4.19679	9.97465	0	29.6237	0	18.8492	8.84325	5.89795	6.65259	7.32421	0	0	7.29679	1.73961	0	8.01421	1.4476
ENSMUSG00000037434	6.23374	7.97647	7.18231	3.18598	5.36645	4.42574	10.7389	9.97646	10.8515	3.85012	8.96922	5.80844	2.89918	4.40957	8.51352	6.12509	5.37557	4.00013	7.05711	7.27901	10.0554	4.35746	7.72309	29.1758	6.44351	66.2647	7.49134	32.4803	9.25732	9.17645	3.98855	2.89584	4.19679	8.5497	14.4407	23.6989	15.9916	21.2053	4.42163	50.7223	14.9683	21.9726	4.078	7.09619	19.4581	6.95846	8.52868	20.0355	37.6377
ENSMUSG00000049353	0.296845	0	0	0	0	0	0	0	0.516736	1.05003	0.484823	0	0	0	0	0	0	0.666688	0.705711	0	0	0.290497	0	0	0	0	0	0	0	0	0	0	0	0	0	0	0	0	0	0	0	0	1.35933	0	0	0	0	0	0
ENSMUSG00000097416	0.593689	0	0	0	0	1.10643	0.596604	0.598587	0.516736	1.75006	0.242411	0	0	1.10239	0.370153	0	0.948629	0.666688	0.882139	0	0	0.871492	0	0	0	0	0	0	0	0	0	0	4.19679	0	0	0	3.99789	0	4.42163	0	0	0	1.35933	0	0	0	0	0	0
ENSMUSG00000026637	0.296845	0.569748	0	2.86738	0.847334	0	0.596604	2.59388	0.258368	0	0	0	1.44959	1.10239	0.370153	1.13428	2.21347	2.66675	1.05857	1.17403	0	0.871492	0.42906	0	6.44351	0	0	0	0	2.62184	0	0	0	0	0	0	0	0	0	0	0	0	0	0	0	1.73961	2.84289	0	0
ENSMUSG00000103653	0.296845	0.569748	0	0	1.69467	1.10643	0.298302	0.798116	0.258368	0	0.484823	0	1.08719	0	1.11046	0	0	0	0.529283	1.87845	0	0	0.42906	1.32617	0	0	0	3.60892	1.54289	1.31092	0	0.965282	1.39893	0	0	0	3.99789	0	0	0	0	0	0	0	0	1.73961	0	0	1.4476
ENSMUSG00000037395	0.296845	1.1395	0.378016	0.318598	0.847334	1.10643	0	1.3967	0	0.700022	0.484823	0.774459	0	0	0.370153	1.58799	1.89726	0	1.23499	0.704421	0	0.290497	0	0	0	0	0	0	0	0	1.32952	2.89584	0	4.27485	0	0	0	0	0	2.35918	0	0	0	0	0	1.73961	0	0	4.34281
ENSMUSG00000058248	10.0927	11.9647	3.78016	7.32776	14.6871	1.10643	9.84396	11.5727	8.00941	8.05026	10.4237	4.64675	9.78472	2.20479	6.2926	9.30106	8.22145	8.00025	13.9378	11.5055	7.54158	10.1674	9.43933	5.30468	0	5.52206	3.74567	0	3.08577	5.24369	3.98855	7.72225	5.59571	14.2495	4.81355	11.8495	3.99789	7.06843	11.0541	9.43672	8.31573	4.88281	1.35933	17.7405	7.29679	0	2.84289	16.0284	8.68562
ENSMUSG00000037375	37.6993	29.6269	48.7641	39.8248	49.9927	35.4059	53.396	42.1006	47.2814	41.6513	46.3006	59.2461	40.9509	40.7886	38.4959	44.4636	43.0045	50.6683	37.4027	44.8481	26.3955	47.6416	51.9163	3.97851	27.9219	33.1323	7.49134	14.4357	18.5146	24.9075	29.2494	18.3404	12.5904	7.12475	9.62711	5.92474	31.9831	4.71229	6.63244	5.30815	11.642	7.32421	24.468	7.09619	4.86453	15.6565	11.3716	16.0284	10.1332
ENSMUSG00000016200	4.45267	7.40672	9.45041	5.09757	8.19089	4.42574	8.35245	6.1854	9.04289	1.40004	8.24198	7.35736	6.16075	11.0239	7.03291	12.0233	5.69178	3.33344	10.7621	10.0967	8.79851	10.7484	12.0137	9.2832	12.887	16.5662	7.49134	3.60892	4.62866	13.1092	18.6132	3.86113	4.19679	15.6744	0	11.8495	15.9916	4.71229	8.84325	0	4.98944	2.4414	10.8747	0	7.29679	13.9169	5.68579	16.0284	10.1332
ENSMUSG00000016181	22.2634	22.7899	18.5228	28.6738	23.1605	21.0223	28.9353	24.143	24.2866	21.3507	26.1804	18.9742	34.4277	18.7407	20.3584	24.9541	16.1267	21.334	22.7592	33.1078	17.597	22.3683	34.7539	18.5664	10.7392	11.0441	7.49134	18.0446	1.54289	3.93276	7.9771	3.86113	4.19679	9.97465	12.8361	5.92474	0	30.6299	19.8973	20.053	19.9578	26.8554	6.79666	14.1924	14.5936	6.95846	14.2145	0	36.1901
ENSMUSG00000026638	0	0	0	0	0	0	0	0	0	0	0	0	0	0	0	0	0	0	0	0	0	0	0	0	0	0	0	0	0	0	0	0	1.39893	0	0	0	0	0	0	2.35918	0	0	0	0	0	0	0	0	0
ENSMUSG00000079144	0	0	0.756033	0	0.564889	1.10643	0	0.199529	0	0	0.484823	0.774459	0	1.10239	1.48061	2.49541	0.63242	0	0.176428	0	1.25693	2.03348	0	1.32617	0	0	0	0	0	0	1.32952	0	0	1.42495	0	0	0	0	0	0	0	2.4414	2.71866	0	0	0	0	0	0
ENSMUSG00000026640	8.01481	3.41849	4.15818	9.55795	9.03822	3.3193	4.47453	6.58446	6.71757	4.55014	5.57546	1.54892	7.24794	0	15.1763	6.5788	6.00799	8.66694	6.3514	11.7403	3.77079	6.97194	9.01027	5.30468	2.14784	16.5662	3.74567	0	4.62866	1.31092	1.32952	2.89584	6.99464	0	4.81355	5.92474	3.99789	4.71229	0	1.17959	0	0	0	3.5481	2.43226	5.21884	0	0	0
ENSMUSG00000016481	7.12427	15.9529	19.2788	13.6997	12.1451	24.3416	15.5117	14.9647	22.9948	13.3004	7.99957	7.74459	19.207	12.1263	17.027	14.065	11.0673	16.6672	16.7606	14.3232	5.02772	16.5583	19.7368	0	4.29568	0	7.49134	0	7.71444	11.7983	5.31807	10.6181	4.19679	17.0994	1.60452	5.92474	3.99789	0	0	0	0	2.4414	8.15599	0	7.29679	6.95846	2.84289	0	1.4476
ENSMUSG00000050530	0.296845	0	1.13405	0.637197	0.847334	0	0.596604	0	0	0.350011	0	1.93615	1.44959	0	1.11046	0.45371	0	0	0	0.469614	0	0	0.858121	2.65234	0	0	0	0	0	0	0	0	0	4.27485	0	0	3.99789	0	0	0	1.66315	0	0	0	0	0	0	0	0
ENSMUSG00000026643	46.3078	37.6033	43.8499	38.5504	48.5805	42.0445	38.7792	39.3072	43.9226	34.3011	40.2403	57.3099	35.1525	40.7886	46.6393	39.9265	35.4155	40.0013	35.6384	45.0829	46.5064	37.4742	37.3282	49.0683	53.6959	66.2647	37.4567	36.0892	23.1433	26.2184	14.6247	16.4098	20.9839	22.7992	64.1807	17.7742	39.9789	32.986	17.6865	59.5693	36.5892	80.5663	14.9527	17.7405	102.155	24.3546	17.0574	48.0853	21.714
ENSMUSG00000049950	66.7901	88.8806	77.8714	68.8172	78.2371	132.772	70.1009	50.0818	72.8598	73.1523	66.1783	73.5736	80.4522	159.847	80.6934	56.4869	63.5582	110.003	59.4561	59.8757	118.151	72.6243	93.9642	21.2187	10.7392	5.52206	18.7284	18.0446	21.6004	10.4874	5.31807	4.82641	1.39893	5.6998	14.4407	53.3226	0	49.479	4.42163	8.25713	14.9683	9.76561	4.078	10.6443	2.43226	0	14.2145	8.01421	20.2664
ENSMUSG00000026644	13.0612	20.5109	12.8526	8.92075	21.7482	11.0643	14.3185	20.751	12.4017	8.05026	21.5746	4.25952	3.98637	14.3311	31.8332	17.9216	14.5457	7.33356	12.3499	23.0111	3.77079	4.93845	13.3009	11.9355	25.7741	5.52206	33.711	14.4357	38.5722	31.4621	9.30662	20.2709	30.7764	34.1988	11.2316	11.8495	31.9831	23.5614	2.21081	6.48774	19.9578	12.207	24.468	7.09619	19.4581	40.0111	14.2145	4.00711	26.0569
ENSMUSG00000026645	38.8867	39.3126	48.3861	50.0199	46.8858	39.8316	50.1147	40.7039	52.7071	46.2015	39.2706	46.4675	53.9972	30.867	37.0153	41.9682	35.0993	44.0014	36.1677	42.0304	31.4232	28.7592	40.3317	10.6094	2.14784	11.0441	11.237	14.4357	6.17155	10.4874	19.9428	15.4445	6.99464	15.6744	8.02259	5.92474	7.99578	14.1369	4.42163	7.66733	23.2841	21.9726	33.9833	46.1253	2.43226	27.8338	17.0574	12.0213	8.68562
ENSMUSG00000026648	12.4675	18.2319	13.6086	16.2485	18.6413	13.2772	16.4066	16.3614	24.545	22.7507	19.8777	12.7786	17.7575	15.4335	13.6957	17.4678	20.8698	8.66694	17.1135	20.1934	10.0554	15.9774	20.1658	14.5879	6.44351	11.0441	3.74567	3.60892	7.71444	2.62184	1.32952	7.72225	2.79786	12.8245	3.20904	17.7742	3.99789	2.35614	6.63244	12.3857	14.9683	4.88281	10.8747	3.5481	4.86453	1.73961	5.68579	4.00711	7.23801
ENSMUSG00000026646	29.6845	51.2773	44.6059	44.2852	46.0385	38.7252	46.5351	33.3214	51.1569	50.0516	42.1796	33.689	48.5612	40.7886	49.6005	35.3894	42.0559	35.3344	28.7577	38.9779	41.4787	36.8932	45.9095	37.1328	21.4784	16.5662	22.474	18.0446	27.772	10.4874	21.2723	28.9584	15.3882	24.2241	24.0678	41.4732	19.9894	14.1369	22.1081	24.7714	19.9578	21.9726	31.2646	35.481	7.29679	17.3961	17.0574	20.0355	13.0284
ENSMUSG00000109865	61.7437	50.7075	51.4102	47.7897	55.924	46.4702	57.5723	43.0983	50.3818	70.7022	50.9064	74.348	73.2042	58.4268	60.7051	50.8156	47.4315	60.6686	46.7533	54.9448	71.645	56.647	52.3454	45.0898	53.6959	138.051	93.6418	126.312	29.3149	13.1092	13.2952	24.132	25.1807	47.0233	62.5762	17.7742	27.9852	110.739	13.2649	64.2876	23.2841	92.7733	21.7493	35.481	99.7228	15.6565	68.2295	84.1492	43.4281
ENSMUSG00000051396	49.8699	34.7546	40.8258	39.1876	42.3667	36.5123	43.2538	43.2978	38.2385	53.2017	40.7251	56.5355	66.3187	48.5053	45.1587	44.4636	33.8344	49.3349	33.5213	43.6741	42.7356	48.2226	37.3282	38.459	36.5132	115.963	63.6764	93.832	30.8577	5.24369	1.32952	6.75697	19.585	39.8986	41.7175	11.8495	19.9894	89.5335	8.84325	44.2346	6.65259	68.3593	4.078	24.8367	70.5357	15.6565	34.1147	72.1279	34.7425
ENSMUSG00000026655	43.3393	47.8588	46.874	46.1967	41.2369	36.5123	50.1147	44.894	52.1904	46.9015	46.3006	48.4037	40.9509	47.4029	59.9648	44.4636	47.7477	52.6683	43.2248	52.3619	38.9648	43.8651	47.1966	25.1972	27.9219	38.6544	29.9654	18.0446	29.3149	49.815	55.8397	28.9584	41.9679	38.4736	35.2994	35.5484	43.9768	16.493	11.0541	20.053	28.2735	41.5039	53.014	28.3848	31.6194	48.7092	31.2718	52.0924	41.9805
ENSMUSG00000085656	28.7939	37.0336	36.6676	39.5062	49.7102	73.0247	49.5181	38.9082	48.3149	33.6011	28.6045	41.8208	40.2261	60.6316	29.9824	41.7413	24.3482	29.3343	26.6406	34.2818	16.3401	50.5465	56.2069	27.8496	27.9219	5.52206	14.9827	7.21785	47.8295	61.6133	43.8741	32.8196	39.17	58.4229	35.2994	23.6989	39.9789	16.493	13.2649	16.5143	18.2946	21.9726	33.9833	24.8367	17.0258	31.3131	17.0574	16.0284	20.2664
ENSMUSG00000086445	0	0	1.89008	0.637197	0	0	0	0.798116	0	2.10007	1.21206	0.774459	0.724794	0	1.85077	0	0	0	0.176428	0.469614	1.25693	0.290497	0.42906	9.2832	10.7392	0	26.2197	43.3071	7.71444	11.7983	9.30662	0.965282	11.1914	11.3996	6.41807	11.8495	0	28.2737	2.21081	18.8734	16.6315	12.207	13.5933	10.6443	21.8904	13.9169	28.4289	20.0355	14.476
ENSMUSG00000026657	17.217	21.6504	21.5469	23.8949	21.1833	11.0643	34.0064	21.7487	15.5021	14.7005	17.9384	22.4593	7.97274	9.92154	21.0987	16.5604	8.85387	14.6671	21.7006	15.9669	7.54158	15.9774	21.8821	15.9141	17.1827	0	26.2197	3.60892	3.08577	5.24369	14.6247	4.82641	18.1861	9.97465	6.41807	5.92474	11.9937	21.2053	17.6865	5.89795	1.66315	14.6484	13.5933	0	12.1613	3.47923	0	16.0284	13.0284
ENSMUSG00000086018	10.9833	14.2437	12.0965	14.3369	13.2749	7.74504	23.5658	15.7628	8.78452	10.8503	10.4237	14.3275	5.43596	6.61436	13.6957	11.7965	4.74315	10.667	16.5842	11.0359	5.02772	11.9104	13.7299	13.2617	10.7392	0	14.9827	0	3.08577	1.31092	7.9771	0.965282	9.7925	4.27485	3.20904	0	7.99578	7.06843	8.84325	4.71836	0	4.88281	2.71866	0	4.86453	1.73961	0	4.00711	4.34281
ENSMUSG00000039449	32.3561	32.4756	50.6542	27.718	33.046	26.5544	41.464	27.7345	38.4969	38.8512	35.6345	30.9783	29.3542	22.0479	38.4959	27.2226	27.8265	40.6679	29.1106	39.6824	28.9094	29.3402	38.6154	23.8711	15.0349	38.6544	37.4567	14.4357	18.5146	31.4621	26.5903	27.0279	13.9893	17.0994	24.0678	11.8495	31.9831	37.6983	24.3189	28.8999	31.5998	31.7382	38.0613	24.8367	17.0258	15.6565	11.3716	20.0355	17.3712
ENSMUSG00000048186	0	0	0	0	0	0	0	0	0	0	0	0.387229	0	0	0	0	0	0	0	0	0	0	0	0	0	0	0	0	0	0	0	0	0	0	0	0	0	0	0	0	1.66315	0	0	0	0	0	0	0	0
ENSMUSG00000083407	2.07791	0.569748	0.378016	0.955795	1.69467	0	0.596604	0	2.06695	1.05003	1.21206	1.54892	0.724794	0	0	0.680565	2.21347	2.00006	0.882139	1.87845	0	0	1.71624	0	6.44351	0	0	0	3.08577	1.31092	0	3.86113	0	0	0	0	0	0	6.63244	2.35918	1.66315	0	0	3.5481	0	5.21884	0	0	0
ENSMUSG00000026662	0.890534	0.569748	1.89008	1.27439	2.25956	1.10643	2.68472	2.79341	2.58368	4.90016	2.66652	5.03398	5.07356	1.10239	0.740306	4.08339	2.21347	0.666688	4.58712	6.57459	2.51386	2.90497	3.43248	10.6094	10.7392	11.0441	14.9827	7.21785	0	1.31092	2.65903	6.75697	4.19679	8.5497	3.20904	0	0	7.06843	8.84325	11.7959	6.65259	2.4414	9.51533	10.6443	2.43226	0	17.0574	12.0213	15.9236
ENSMUSG00000026664	7.42112	3.41849	4.5362	7.96496	4.23667	2.21287	6.86094	12.1713	8.26778	5.60018	3.63617	9.2935	2.17438	5.51197	15.1763	6.35194	4.11073	6.00019	10.4092	12.21	1.25693	4.06696	7.29402	2.65234	6.44351	5.52206	7.49134	3.60892	9.25732	2.62184	6.64758	4.82641	13.9893	8.5497	3.20904	11.8495	0	4.71229	13.2649	6.48774	14.9683	4.88281	14.9527	21.2886	9.72906	10.4377	5.68579	0	7.23801
ENSMUSG00000069188	0.593689	0	0	0.318598	0	1.10643	0.298302	0	0	0.350011	0.727234	0.387229	0.362397	0	0.370153	0.226855	0	0	0	0.234807	0	0	0.42906	0	0	0	3.74567	0	1.54289	0	0	1.93056	0	0	0	0	0	2.35614	0	0	1.66315	0	0	3.5481	0	0	0	0	0
ENSMUSG00000026669	35.0277	25.6386	30.9973	31.8598	29.6567	26.5544	37.586	27.7345	31.0042	29.4009	33.2103	31.3656	26.455	23.1503	34.7944	31.5329	28.1427	44.0014	35.1091	33.5774	25.1386	23.5303	28.318	15.9141	17.1827	27.6103	11.237	7.21785	1.54289	10.4874	9.30662	13.5139	6.99464	14.2495	24.0678	11.8495	11.9937	30.6299	0	21.2326	14.9683	9.76561	14.9527	14.1924	26.7549	3.47923	14.2145	16.0284	26.0569
ENSMUSG00000026672	51.9478	35.3244	57.0805	54.1617	48.298	40.9381	48.3249	43.0983	41.5973	57.4018	48.2398	63.5056	62.3323	42.9933	51.8214	35.8431	53.1232	70.6689	38.9905	52.5967	51.5341	44.1556	59.6394	7.95703	10.7392	16.5662	7.49134	3.60892	29.3149	40.6386	27.9199	11.5834	12.5904	18.5243	12.8361	11.8495	23.9873	4.71229	13.2649	4.12856	14.9683	14.6484	27.1866	17.7405	7.29679	10.4377	5.68579	8.01421	8.68562
ENSMUSG00000086430	6.23374	3.98823	6.8043	6.05337	5.93133	1.10643	6.26434	8.38022	5.42573	10.5003	8.96922	13.1658	6.16075	4.40957	6.66276	3.40283	6.64041	7.33356	8.2921	7.74863	5.02772	6.10044	6.00684	1.32617	0	5.52206	0	3.60892	0	7.86553	3.98855	0	2.79786	2.8499	0	0	0	0	0	2.35918	0	0	4.078	0	0	0	2.84289	0	1.4476
ENSMUSG00000026676	1.78107	0	3.40215	3.82318	3.38933	1.10643	5.96604	4.19011	5.94247	6.3002	3.63617	5.80844	2.89918	2.20479	2.96122	6.5788	4.11073	4.66681	2.82284	4.93094	1.25693	4.35746	6.00684	0	0	0	3.74567	3.60892	1.54289	3.93276	0	3.86113	5.59571	2.8499	1.60452	0	0	0	0	0.589795	0	0	12.234	0	0	3.47923	0	4.00711	1.4476
ENSMUSG00000039145	21.3728	13.6739	9.45041	20.3903	16.6642	7.74504	12.5287	16.1619	29.7123	20.3006	16.484	17.0381	19.5694	5.51197	20.3584	13.6113	15.4943	5.3335	18.5249	13.384	5.02772	12.7819	17.1624	15.9141	15.0349	5.52206	11.237	21.6535	6.17155	3.93276	10.6361	11.5834	6.99464	17.0994	17.6497	0	3.99789	18.8492	26.5298	12.9755	11.642	9.76561	19.0307	7.09619	0	12.1773	8.52868	32.0569	10.1332
ENSMUSG00000039128	23.1539	25.6386	28.3512	34.4086	31.9162	23.2351	29.8302	23.9435	35.3964	25.5508	26.1804	22.4593	29.7166	16.5359	32.5735	24.5004	23.3995	32.6677	20.9949	24.8895	21.3678	26.4353	27.8889	7.95703	4.29568	0	7.49134	3.60892	20.0575	13.1092	9.30662	8.68753	9.7925	12.8245	6.41807	0	3.99789	0	15.4757	6.48774	8.31573	4.88281	5.43733	21.2886	2.43226	10.4377	11.3716	8.01421	27.5045
ENSMUSG00000025817	30.8718	25.6386	43.0939	36.0016	40.672	55.3217	35.7962	32.7228	30.7458	32.551	26.9077	31.7528	27.9046	27.5598	41.087	25.4078	38.8938	50.0016	28.052	47.9006	23.8817	28.7592	31.7505	54.373	17.1827	38.6544	33.711	14.4357	32.4006	34.084	25.2608	29.9237	29.3775	38.4736	38.5084	29.6237	43.9768	23.5614	17.6865	23.002	18.2946	24.414	36.702	35.481	43.7808	55.6677	14.2145	8.01421	28.9521
ENSMUSG00000056718	0.296845	0	1.51207	1.59299	1.69467	2.21287	2.08811	1.99529	1.80858	1.75006	0.727234	2.71061	0.724794	0	1.11046	1.13428	0.948629	2.00006	1.76428	1.64365	0	1.74298	0	0	0	0	0	0	0	0	1.32952	0	0	5.6998	0	0	0	0	0	0.589795	0	0	5.43733	3.5481	0	0	0	0	1.4476
ENSMUSG00000025816	0.296845	0	1.13405	0	0	0	1.78981	0.399058	0.258368	1.05003	0.969645	0	0	1.10239	0.370153	1.13428	1.58105	0.666688	1.41142	1.17403	0	0.290497	0	63.6562	17.1827	66.2647	14.9827	7.21785	3.08577	15.7311	2.65903	8.68753	5.59571	8.5497	59.3671	35.5484	11.9937	87.1774	17.6865	76.6733	8.31573	29.2968	5.43733	3.5481	114.316	6.95846	39.8005	24.0426	53.5613
ENSMUSG00000085818	0	18.8017	0	0	0	0	0	0	0.258368	0.350011	0	0	0.362397	1.10239	0	0	0	0	0.176428	0	0	0.580995	0	0	4.29568	11.0441	11.237	14.4357	0	0	0	0.965282	0	0	0	5.92474	0	4.71229	8.84325	0	3.32629	0	0	0	0	0	11.3716	4.00711	5.79041
ENSMUSG00000025815	2.6716	0	0	0.955795	1.69467	1.10643	3.57962	2.79341	1.55021	1.75006	5.09064	1.54892	0.724794	3.30718	1.48061	0.226855	5.69178	2.66675	4.41069	5.87017	5.02772	2.61448	0	67.6347	98.8005	88.3529	59.9307	187.664	50.9153	69.4788	21.2723	28.9584	26.5796	27.074	134.779	53.3226	19.9894	77.7528	35.373	47.1836	26.6104	39.0625	16.312	63.8657	143.504	31.3131	99.5013	84.1492	34.7425
ENSMUSG00000043241	20.4823	19.9412	20.0349	27.0809	30.7865	24.3416	26.8472	22.3473	21.9613	18.9006	33.4528	18.9742	23.5558	26.4574	27.3913	24.0466	27.8265	25.3341	31.5806	40.3868	26.3955	28.4687	23.1693	19.8926	96.6527	149.096	37.4567	155.184	20.0575	28.8403	15.9542	39.5765	19.585	41.3235	41.7175	65.1721	31.9831	70.6843	26.5298	58.3897	84.8205	75.6835	32.624	67.4138	107.02	8.69807	79.601	56.0995	62.2469
ENSMUSG00000045319	0	0	0	0	0	0	0.298302	0.199529	0	0.700022	0	0	0	0	0.740306	0	0.31621	0	0	0.234807	0	0	0.858121	0	0	0	0	0	0	1.31092	0	0.965282	0	0	0	0	0	4.71229	6.63244	2.94897	0	0	0	0	0	1.73961	0	0	0
ENSMUSG00000082332	2.6716	1.70924	1.51207	7.00916	1.41222	2.21287	2.68472	4.38964	6.97594	1.75006	1.45447	2.71061	6.52315	1.10239	4.07168	3.62968	4.11073	1.33338	1.9407	0.234807	1.25693	7.26243	2.1453	6.63085	2.14784	0	0	3.60892	1.54289	1.31092	6.64758	6.75697	6.99464	8.5497	4.81355	0	3.99789	0	0	1.17959	1.66315	4.88281	1.35933	0	4.86453	5.21884	0	8.01421	4.34281
ENSMUSG00000102887	13.0612	13.6739	13.9866	27.718	16.6642	19.9158	18.1964	20.751	21.1862	18.2006	23.0291	17.0381	23.5558	15.4335	20.7286	19.5095	17.7077	22.6674	20.9949	19.7238	17.597	25.2733	13.3009	39.7851	25.7741	0	29.9654	14.4357	35.4864	10.4874	41.215	23.1668	22.3829	15.6744	40.1129	29.6237	27.9852	14.1369	37.5838	40.6958	36.5892	24.414	19.0307	21.2886	26.7549	19.1358	54.015	64.1137	43.4281
ENSMUSG00000039063	18.1075	8.54621	11.3405	19.7531	17.794	6.63861	14.6168	22.1477	16.2772	15.7505	20.8474	19.7487	18.8446	13.2287	16.6569	16.7873	16.4429	17.3339	27.6991	14.7928	22.6247	14.8154	13.7299	14.5879	21.4784	5.52206	14.9827	14.4357	13.886	20.9747	9.30662	13.5139	5.59571	9.97465	27.2768	17.7742	31.9831	28.2737	8.84325	14.1551	18.2946	29.2968	20.39	31.9329	12.1613	5.21884	31.2718	12.0213	31.8473
ENSMUSG00000039046	11.8738	4.55798	10.2064	7.96496	8.19089	5.53217	14.9151	7.78164	8.78452	5.95019	11.8782	3.48506	7.97274	13.2287	7.77321	12.0233	8.85387	8.66694	17.4663	10.5663	5.02772	7.55293	6.86496	3.97851	0	22.0882	11.237	0	3.08577	2.62184	9.30662	6.75697	5.59571	7.12475	0	0	11.9937	9.42458	13.2649	7.66733	14.9683	7.32421	10.8747	3.5481	4.86453	13.9169	11.3716	12.0213	4.34281
ENSMUSG00000086109	10.0927	3.41849	3.78016	9.55795	13.5573	9.95791	10.1423	11.9717	7.49268	8.40027	6.78752	7.35736	6.52315	6.61436	19.6181	13.1576	15.1781	3.33344	2.82284	6.33979	1.25693	4.93845	17.1624	10.6094	27.9219	33.1323	14.9827	3.60892	26.2291	17.042	18.6132	6.75697	15.3882	19.9493	25.6723	53.3226	27.9852	21.2053	19.8973	11.7959	16.6315	34.1796	29.9053	31.9329	14.5936	24.3546	11.3716	4.00711	2.89521
ENSMUSG00000002107	24.935	23.3597	30.2413	44.6038	34.1758	27.6609	35.4979	30.528	39.272	32.201	34.4224	29.4294	31.5285	25.355	33.3138	39.6997	32.8858	29.3343	32.1098	37.5691	26.3955	33.4072	41.1898	17.2402	12.887	11.0441	7.49134	10.8268	15.4289	40.6386	41.215	33.7849	33.5743	22.7992	22.4632	41.4732	15.9916	9.42458	64.1136	14.7449	9.97888	0	29.9053	21.2886	9.72906	6.95846	28.4289	8.01421	4.34281
ENSMUSG00000085070	3.85898	5.12773	7.93834	6.37197	5.084	3.3193	6.26434	4.38964	5.42573	6.3002	4.60581	4.64675	9.42232	8.81915	4.81199	3.85654	5.05936	6.00019	3.52855	11.2707	1.25693	6.39094	6.00684	6.63085	8.59135	0	0	0	1.54289	0	6.64758	2.89584	0	8.5497	3.20904	0	3.99789	4.71229	2.21081	0.589795	4.98944	0	2.71866	0	2.43226	3.47923	0	0	0
ENSMUSG00000015619	25.5286	28.4874	21.1689	23.2577	42.0842	18.8094	26.8472	34.9176	25.5785	26.2508	38.5434	49.9526	28.267	40.7886	30.7227	35.8431	21.8185	21.334	33.8741	34.7514	12.5693	27.0163	18.4496	0	15.0349	5.52206	3.74567	3.60892	12.3431	10.4874	11.9657	2.89584	9.7925	8.5497	9.62711	5.92474	15.9916	4.71229	0	1.17959	8.31573	7.32421	21.7493	0	2.43226	5.21884	0	8.01421	4.34281
ENSMUSG00000086618	0	0	0.378016	0	0	0	0	0	0	0.350011	0	0	0	0	0	0.45371	0.63242	0	0.352855	0.469614	0	0	0	0	0	0	0	0	0	0	0	0	0	0	0	0	0	0	0	0	0	0	0	0	0	0	0	4.00711	0
ENSMUSG00000075534	0.593689	0.569748	2.2681	2.23019	7.06111	2.21287	3.28132	2.19482	2.32531	3.50011	3.15135	3.09783	1.81199	1.10239	3.33138	2.72226	2.84589	0.666688	1.58785	1.87845	0	4.64796	4.2906	2.65234	0	5.52206	0	0	0	3.93276	6.64758	2.89584	9.7925	7.12475	11.2316	0	0	9.42458	11.0541	5.30815	1.66315	0	4.078	7.09619	2.43226	5.21884	2.84289	0	0
ENSMUSG00000025782	68.2743	85.4621	85.0537	72.959	71.4585	92.9405	74.5755	58.6616	60.7165	87.1528	62.0573	90.9989	80.4522	83.7819	77.362	54.4452	76.2066	119.337	68.2775	58.9365	178.484	63.6189	75.0855	55.6992	30.0697	104.919	78.6591	50.5249	35.4864	74.7225	82.4301	70.4656	39.17	39.8986	59.3671	118.495	47.9747	51.8352	55.2703	79.6223	78.1679	97.6561	77.4819	92.2505	21.8904	50.4488	96.6584	60.1066	73.8277
ENSMUSG00000103570	14.5454	13.1042	18.1448	12.7439	21.1833	17.703	11.6338	17.7581	11.8849	10.1503	21.5746	6.97013	14.4959	8.81915	11.4747	13.8382	5.37557	19.3339	12.5264	17.1409	7.54158	17.4298	11.5846	2.65234	0	0	7.49134	0	3.08577	1.31092	10.6361	2.89584	1.39893	7.12475	1.60452	11.8495	3.99789	0	0	1.76938	0	2.4414	4.078	0	0	8.69807	2.84289	4.00711	1.4476
ENSMUSG00000025781	17.8107	14.8134	27.9732	29.311	33.6109	34.2995	30.7251	32.7228	31.5209	25.2008	26.9077	20.9104	19.5694	25.355	20.7286	20.1901	38.2614	26.0008	31.5806	42.9697	16.3401	18.8823	20.1658	46.416	19.3305	27.6103	78.6591	43.3071	40.1151	30.1512	41.215	27.9932	23.7818	44.1734	65.7852	71.0968	23.9873	25.9176	26.5298	41.2856	43.2418	29.2968	17.6713	49.6734	51.0775	48.7092	19.9003	76.135	37.6377
ENSMUSG00000037262	43.3393	53.5563	56.7025	51.2943	47.7331	50.896	51.9045	38.7086	51.932	46.2015	45.3309	52.276	53.6348	58.4268	46.2691	46.959	39.5262	44.6681	31.9334	47.9006	50.2772	52.8705	58.7813	68.9609	34.3654	77.3088	44.948	54.1338	30.8577	14.4201	2.65903	5.79169	8.39357	11.3996	40.1129	41.4732	3.99789	25.9176	4.42163	30.0795	26.6104	53.7109	10.8747	3.5481	41.3485	12.1773	28.4289	24.0426	41.9805
ENSMUSG00000086748	0	0	0	0	0	0	0	0	0	0	0	0	0	0	0	0	0	0	0	0	0	0	0	1.32617	2.14784	0	7.49134	0	3.08577	9.17645	0	5.79169	1.39893	0	0	0	0	2.35614	4.42163	0	0	4.88281	0	0	0	0	0	0	0
ENSMUSG00000061186	0	0	0	0	0	0	0.596604	0	0	0	0	0	0	0	0	0	0	0	0.529283	0	0	0	0	0	0	0	3.74567	3.60892	0	0	0	0	0	2.8499	1.60452	0	0	0	4.42163	0	0	0	0	3.5481	0	0	0	4.00711	0
ENSMUSG00000026778	0	0	0	0	0	0	0	0	0	0.350011	0	0	0	0	0	0	0	0	0	0	0	0	0	5.30468	2.14784	5.52206	22.474	18.0446	4.62866	2.62184	6.64758	2.89584	1.39893	5.6998	14.4407	0	0	9.42458	2.21081	3.53877	4.98944	2.4414	2.71866	3.5481	4.86453	6.95846	5.68579	0	4.34281
ENSMUSG00000103223	0	5.69748	0	0	0	0	0	0	0	2.45008	0	0	0.724794	0	2.96122	0.45371	0.948629	0	0	0	1.25693	0	0	0	0	0	3.74567	0	0	0	0	0	0	0	0	0	0	0	0	1.76938	0	0	0	0	0	0	0	0	1.4476
ENSMUSG00000026773	1.78107	0.569748	0	0.318598	2.82445	4.42574	2.08811	0	3.61715	2.10007	0.969645	0.387229	0	3.30718	2.59107	0.680565	0.948629	2.00006	3.35213	0	1.25693	0.871492	1.28718	2.65234	0	5.52206	7.49134	7.21785	0	1.31092	0	0.965282	0	7.12475	0	0	0	4.71229	8.84325	7.66733	1.66315	0	0	0	2.43226	0	0	0	0
ENSMUSG00000102376	0	22.7899	0	0	0	0	0	0	0	0	0.242411	0.774459	0	0	0	1.58799	0	0	0	0	0	0	0	0	0	0	0	3.60892	0	2.62184	1.32952	0	0	0	0	0	0	0	2.21081	0	0	2.4414	0	0	2.43226	0	0	0	0
ENSMUSG00000037197	77.1796	125.914	88.0778	83.7913	69.7638	119.495	72.7856	62.0536	74.9268	96.6031	69.572	99.5179	90.5993	117.956	85.1352	58.9823	72.7283	146.005	88.9196	85.4697	196.081	85.6967	83.2377	58.3515	40.8089	82.8309	48.6937	97.4409	29.3149	43.2604	34.5674	44.403	25.1807	34.1988	81.8304	65.1721	47.9747	63.6159	26.5298	74.3141	31.5998	80.5663	40.78	24.8367	104.587	20.8754	119.402	68.1208	76.7229
ENSMUSG00000026770	6.23374	2.27899	2.64611	4.77897	1.69467	3.3193	7.15924	4.19011	3.87552	2.80009	2.1817	3.87229	6.16075	4.40957	4.81199	5.44452	2.52968	3.33344	4.05784	5.63536	1.25693	0.871492	2.57436	0	10.7392	0	0	0	13.886	6.55461	10.6361	0	6.99464	7.12475	0	0	0	0	4.42163	0	1.66315	2.4414	8.15599	3.5481	2.43226	20.8754	0	0	1.4476
ENSMUSG00000058594	20.1854	17.6622	28.7292	26.1251	26.5498	6.63861	25.654	17.7581	22.9948	17.8506	15.7567	20.5232	30.079	15.4335	28.8719	24.7272	17.3915	14.0004	27.8756	20.8978	20.1109	24.6923	26.6017	23.8711	17.1827	27.6103	7.49134	7.21785	10.8002	17.042	18.6132	8.68753	18.1861	12.8245	19.2542	35.5484	31.9831	14.1369	39.7946	30.6693	18.2946	21.9726	27.1866	10.6443	9.72906	8.69807	22.7432	4.00711	15.9236
ENSMUSG00000047909	2.96845	0	0	0.955795	0.847334	0	0.298302	1.3967	0.258368	0.700022	1.69688	1.16169	2.17438	0	0	1.81484	0.31621	1.33338	3.88141	0.234807	0	0.290497	1.28718	0	0	0	0	0	0	1.31092	0	0	0	1.42495	1.60452	0	0	0	0	0.589795	0	0	0	0	0	0	0	0	0
ENSMUSG00000026768	9.20219	12.5344	10.9625	11.7881	19.2062	7.74504	14.3185	16.1619	16.2772	14.3505	11.3933	9.68073	16.3079	15.4335	11.4747	10.889	13.9132	9.33363	14.2906	13.1492	11.3124	15.9774	13.3009	9.2832	47.2524	11.0441	22.474	0	37.0293	11.7983	13.2952	21.2362	11.1914	18.5243	22.4632	11.8495	7.99578	0	4.42163	8.84692	1.66315	24.414	19.0307	17.7405	4.86453	24.3546	2.84289	40.0711	13.0284
ENSMUSG00000026767	53.432	52.9865	59.7266	52.8873	59.3133	61.9603	64.4332	44.495	53.7406	64.402	54.5425	58.4716	56.1715	56.2221	62.1857	50.3618	57.234	64.6687	47.1062	50.9531	71.645	55.1945	57.9231	33.1543	19.3305	27.6103	33.711	32.4803	38.5722	23.5966	58.4987	37.646	32.1754	44.1734	22.4632	53.3226	31.9831	25.9176	33.1622	17.104	48.2313	26.8554	50.2953	17.7405	21.8904	66.1054	31.2718	12.0213	27.5045
ENSMUSG00000026730	27.6066	19.9412	24.1931	27.718	37.5651	18.8094	30.1285	35.7157	29.454	28.7009	27.1501	27.4933	26.8174	23.1503	34.7944	28.5837	22.1347	20.0006	34.0505	34.9862	21.3678	29.0497	25.3146	13.2617	8.59135	22.0882	3.74567	14.4357	18.5146	14.4201	49.1921	19.3056	33.5743	14.2495	11.2316	0	0	7.06843	2.21081	17.6938	23.2841	19.5312	29.9053	17.7405	17.0258	34.7923	17.0574	0	13.0284
ENSMUSG00000026727	30.575	35.8941	28.7292	29.311	38.9773	14.3836	44.1487	32.3237	47.5398	30.451	31.7559	39.4974	44.5748	36.379	34.7944	39.9265	30.3561	18.6673	30.3456	38.5083	28.9094	32.5357	41.6188	14.5879	23.6262	11.0441	18.7284	7.21785	49.3724	27.5294	26.5903	41.5071	25.1807	34.1988	9.62711	11.8495	39.9789	2.35614	22.1081	2.35918	33.2629	17.0898	40.78	24.8367	12.1613	31.3131	5.68579	20.0355	28.9521
ENSMUSG00000102691	2.37476	0	1.51207	0	0.564889	0	0.596604	0.399058	1.03347	0.350011	1.21206	0	0	0	1.85077	0	0.31621	1.33338	0	0.704421	0	1.16199	0	2.65234	0	0	0	0	0	6.55461	0	3.86113	1.39893	0	0	0	0	0	0	0.589795	0	2.4414	0	0	0	0	0	0	0
ENSMUSG00000086358	0	0	0	0	0	0	0	0	0.516736	0	0	0	0.362397	1.10239	1.85077	0	0	0	0	0	0	0.871492	0	5.30468	0	0	0	0	0	0	0	0	0	0	0	0	0	4.71229	0	0	0	0	1.35933	0	2.43226	0	0	0	0
ENSMUSG00000026726	0	0	1.13405	0.637197	0	0	0.298302	0.199529	0	0	0.242411	0.387229	0.724794	0	0.740306	0.45371	0	0	0.529283	0.234807	0	0	1.28718	1.32617	4.29568	0	0	0	6.17155	0	0	0	4.19679	0	1.60452	0	0	0	0	0	1.66315	2.4414	1.35933	0	0	0	0	0	0
ENSMUSG00000026723	10.6864	9.68571	7.56033	7.64636	7.06111	5.53217	10.7389	9.97646	9.81799	9.10029	8.96922	11.6169	14.8583	3.30718	15.5464	11.5696	5.05936	6.00019	17.6428	14.7928	8.79851	6.97194	11.1556	2.65234	4.29568	0	11.237	10.8268	3.08577	13.1092	5.31807	4.82641	0	14.2495	4.81355	5.92474	3.99789	4.71229	2.21081	1.17959	1.66315	7.32421	12.234	0	9.72906	3.47923	0	8.01421	2.89521
ENSMUSG00000026728	0	0	0	0	0	0	0	0	0	0	0	0.387229	0	0	0	0	0	0	0	0	0	0	0	1.32617	0	0	0	3.60892	1.54289	0	0	0	0	2.8499	3.20904	5.92474	0	2.35614	4.42163	0	1.66315	2.4414	0	0	0	0	0	0	0
ENSMUSG00000003418	0.593689	4.55798	3.78016	1.59299	4.23667	1.10643	1.49151	3.19247	3.10042	2.45008	5.09064	3.87229	3.26157	2.20479	6.66276	1.36113	1.58105	0	3.70498	3.2873	2.51386	3.19547	2.57436	0	6.44351	5.52206	3.74567	3.60892	0	0	0	3.86113	6.99464	0	3.20904	5.92474	3.99789	0	2.21081	3.53877	3.32629	0	2.71866	0	2.43226	0	2.84289	0	5.79041
ENSMUSG00000063275	1.18738	1.1395	4.15818	1.27439	2.542	0	3.57962	1.79576	0.516736	1.40004	0.727234	1.16169	2.17438	0	1.85077	1.81484	2.84589	3.33344	2.11713	1.64365	0	2.61448	6.00684	0	0	0	7.49134	0	0	0	0	1.93056	0	0	0	5.92474	0	0	2.21081	2.35918	0	0	2.71866	7.09619	0	1.73961	0	0	2.89521
ENSMUSG00000086657	2.37476	2.27899	3.40215	0.637197	2.542	4.42574	5.66773	0.598587	3.35879	1.75006	3.15135	1.16169	0.724794	2.20479	2.96122	3.85654	1.89726	3.33344	1.23499	1.87845	0	2.32398	3.43248	0	4.29568	0	0	0	4.62866	2.62184	2.65903	0.965282	0	1.42495	1.60452	0	0	0	0	1.76938	0	0	1.35933	0	0	0	2.84289	0	0
ENSMUSG00000026718	8.01481	5.69748	5.29223	5.41617	7.90845	5.53217	15.81	13.3684	11.3682	5.25017	7.51475	7.35736	3.62397	7.71675	6.66276	5.21767	6.3242	4.66681	8.82139	7.51382	10.0554	11.6199	4.2906	7.95703	4.29568	5.52206	7.49134	0	3.08577	6.55461	6.64758	7.72225	4.19679	17.0994	3.20904	0	19.9894	2.35614	2.21081	1.17959	11.642	4.88281	4.078	3.5481	4.86453	10.4377	0	4.00711	4.34281
ENSMUSG00000026712	13.9517	5.12773	6.42628	13.6997	9.32067	2.21287	18.1964	12.1713	4.909	1.75006	8.24198	4.64675	6.16075	6.61436	6.66276	9.52792	6.95662	9.33363	10.7621	15.2624	1.25693	6.10044	5.14872	6.63085	6.44351	5.52206	11.237	3.60892	13.886	6.55461	17.2837	5.79169	1.39893	7.12475	4.81355	17.7742	7.99578	2.35614	0	10.6163	6.65259	7.32421	9.51533	7.09619	4.86453	8.69807	0	16.0284	10.1332
ENSMUSG00000057914	14.8422	12.5344	21.925	13.6997	15.5344	12.1708	20.8811	19.9529	19.3776	17.5006	19.1505	15.1019	14.8583	6.61436	22.9495	10.2085	14.8619	15.3338	14.9964	14.7928	16.3401	11.6199	12.8718	9.2832	4.29568	11.0441	14.9827	0	6.17155	9.17645	7.9771	12.5487	12.5904	17.0994	4.81355	5.92474	15.9916	0	2.21081	2.94897	11.642	0	9.51533	7.09619	2.43226	12.1773	5.68579	0	2.89521
ENSMUSG00000103050	0.890534	0.569748	0	2.54879	0	0	0	0.598587	0	0.700022	0.484823	0.774459	0	0	1.85077	1.36113	1.26484	0.666688	0	1.40884	0	0.580995	2.1453	2.65234	2.14784	0	0	0	1.54289	2.62184	1.32952	0.965282	0	2.8499	0	5.92474	3.99789	0	0	0.589795	4.98944	9.76561	4.078	0	2.43226	0	0	0	2.89521
ENSMUSG00000087086	9.20219	6.26722	8.31636	13.0625	9.88556	7.74504	8.94905	14.9647	14.4686	15.7505	10.6661	8.51904	9.05993	8.81915	12.9554	14.5187	5.69178	12.0004	8.64496	17.1409	6.28465	8.71492	15.4462	22.5449	19.3305	0	29.9654	10.8268	18.5146	11.7983	27.9199	12.5487	6.99464	17.0994	3.20904	5.92474	19.9894	14.1369	13.2649	7.07754	13.3052	2.4414	14.9527	7.09619	21.8904	19.1358	8.52868	12.0213	15.9236
ENSMUSG00000026707	15.1391	14.8134	15.4987	14.3369	26.8322	8.85148	28.0404	20.751	26.0952	22.4007	17.4536	24.3954	24.643	19.8431	17.7673	23.1392	6.64041	9.33363	13.2321	25.1243	6.28465	19.4633	21.453	0	0	0	0	0	0	1.31092	1.32952	0.965282	0	2.8499	0	0	0	2.35614	0	0.589795	0	0	6.79666	0	0	0	2.84289	0	2.89521
ENSMUSG00000017418	1.78107	2.27899	3.02413	0	2.82445	0	2.68472	2.79341	1.80858	5.25017	1.69688	1.93615	3.62397	3.30718	2.22092	0.45371	1.89726	4.00013	3.35213	2.11326	1.25693	2.61448	3.43248	6.63085	23.6262	5.52206	0	10.8268	7.71444	0	1.32952	3.86113	4.19679	8.5497	4.81355	0	11.9937	9.42458	2.21081	3.53877	3.32629	7.32421	1.35933	10.6443	9.72906	0	0	0	10.1332
ENSMUSG00000026748	1.48422	9.11596	6.8043	6.05337	13.2749	13.2772	12.5287	6.98352	5.42573	7.70024	9.69645	6.5829	3.62397	7.71675	5.18214	11.5696	0.948629	4.66681	7.76282	3.75691	1.25693	0.290497	4.71966	0	12.887	0	3.74567	0	3.08577	0	9.30662	4.82641	5.59571	7.12475	0	5.92474	0	0	2.21081	2.35918	0	0	0	0	0	3.47923	2.84289	0	2.89521
ENSMUSG00000053702	8.01481	5.12773	7.18231	10.1951	13.2749	5.53217	11.6338	11.9717	13.1768	8.40027	15.7567	7.74459	10.5095	8.81915	7.77321	7.48622	6.3242	7.33356	11.1149	10.0967	6.28465	8.71492	9.43933	3.97851	4.29568	0	14.9827	3.60892	1.54289	5.24369	5.31807	7.72225	4.19679	2.8499	1.60452	5.92474	3.99789	0	0	0.589795	0	4.88281	5.43733	0	7.29679	3.47923	0	12.0213	1.4476
ENSMUSG00000054057	0	0	0	0	1.12978	0	1.19321	0	0	0.700022	0	0	1.08719	1.10239	0	0.226855	0.31621	2.00006	0	0	0	0	0	0	0	0	0	0	0	0	0	0	0	0	0	0	0	0	0	1.17959	0	0	0	0	0	0	0	0	1.4476
ENSMUSG00000054074	0	0	0	0	0	0	0	0	0	0	0	0.387229	0	0	0	0	0	0	0.176428	0	1.25693	0	0	0	0	0	0	0	0	1.31092	0	0	0	0	1.60452	0	0	0	2.21081	0.589795	0	0	0	0	0	0	0	0	2.89521
ENSMUSG00000026743	67.6806	66.6605	74.8473	73.5962	66.6569	71.9182	69.5043	46.0912	67.9508	67.2021	61.5725	82.4798	77.553	113.547	79.5829	54.4452	64.1906	78.0024	50.2819	64.1023	138.262	58.971	61.3556	84.8749	42.9568	82.8309	101.133	32.4803	97.2019	49.815	111.679	81.0837	72.7443	54.1481	104.294	65.1721	79.9578	58.9036	101.697	94.9569	104.778	56.1523	101.95	149.02	48.6453	80.0223	99.5013	48.0853	66.5897
ENSMUSG00000092814	0	0	0	0	0	0	0	0	0	1.05003	0	0	0.362397	1.10239	0	0	0	0	0	0	0	0	0	1.32617	2.14784	5.52206	0	3.60892	0	6.55461	0	0	0	0	3.20904	0	0	0	0	0.589795	1.66315	0	43.4986	0	0	1.73961	8.52868	0	0
ENSMUSG00000026740	32.9498	36.4638	30.6193	36.0016	29.9391	24.3416	44.1487	42.4997	31.5209	41.6513	28.6045	49.1781	39.5013	23.1503	33.6839	33.3477	37.9452	42.668	37.932	37.8039	45.2495	24.4018	36.0411	11.9355	6.44351	16.5662	29.9654	3.60892	12.3431	10.4874	13.2952	12.5487	9.7925	12.8245	8.02259	0	19.9894	9.42458	6.63244	18.2836	6.65259	4.88281	12.234	3.5481	2.43226	3.47923	11.3716	8.01421	11.5808
ENSMUSG00000082520	0	0	0	0	0	0	0	0	0	0	0	0	0	0	0	0	0	0	0	0	0	0	0	3.97851	6.44351	11.0441	0	0	0	0	3.98855	0.965282	0	1.42495	0	0	0	0	2.21081	0	0	0	0	0	2.43226	0	0	0	4.34281
ENSMUSG00000051154	52.5415	59.8235	60.8606	58.6221	62.4202	75.2375	54.8875	40.7039	59.4247	48.6515	48.7247	66.9907	63.7819	73.8603	65.5171	48.547	49.0125	68.6688	45.3419	52.5967	69.1311	59.8425	72.0821	49.0683	68.7308	82.8309	52.4394	68.5695	64.8013	68.1679	97.0547	51.1599	75.5421	75.5223	73.8078	65.1721	67.9641	77.7528	28.7406	38.3367	59.8733	43.9453	53.014	74.51	72.9679	85.2411	54.015	40.0711	43.4281
ENSMUSG00000026739	69.7585	112.24	81.6515	73.2776	71.4585	142.73	71.2941	51.4785	75.9603	84.7027	70.2993	88.2883	80.8145	151.028	80.6934	64.2	70.831	113.337	57.8683	74.9034	100.554	71.7528	96.5386	153.836	184.714	265.059	183.538	223.753	131.145	136.336	180.814	166.994	88.1325	126.821	192.542	183.667	179.905	167.286	192.341	127.985	121.41	195.312	111.465	305.136	233.497	200.056	238.803	220.391	121.599
ENSMUSG00000026737	2.07791	1.1395	2.64611	2.54879	1.69467	4.42574	2.38641	1.3967	0.775105	3.1501	2.66652	1.54892	1.44959	1.10239	0.740306	0.226855	3.47831	0.666688	4.76355	2.11326	1.25693	2.61448	0.42906	0	4.29568	0	3.74567	3.60892	0	2.62184	0	0	0	0	0	0	0	0	2.21081	1.76938	3.32629	0	0	0	0	5.21884	0	8.01421	0
ENSMUSG00000023094	0	0	0	0	0	0	0	0	0	0	0	0	0	0	0	0	0	0	0	0	0	0.290497	0	0	0	0	0	0	0	0	0	0	0	0	0	0	0	0	0	0.589795	0	0	0	0	0	0	0	0	0
ENSMUSG00000043415	3.26529	4.55798	4.15818	12.1067	5.93133	6.63861	7.15924	7.98116	4.13389	3.85012	6.30269	4.64675	3.62397	5.51197	7.77321	5.89823	4.74315	2.00006	6.70425	9.39227	1.25693	8.13393	3.43248	17.2402	6.44351	5.52206	11.237	7.21785	4.62866	3.93276	5.31807	1.93056	8.39357	2.8499	27.2768	17.7742	3.99789	11.7807	6.63244	18.8734	3.32629	4.88281	6.79666	3.5481	2.43226	5.21884	0	12.0213	2.89521
ENSMUSG00000087246	47.4952	37.0336	41.2038	47.7897	51.9698	35.4059	40.2707	37.1124	46.7646	45.5014	44.8461	44.5314	52.5476	44.0957	39.2362	46.5053	39.21	34.6678	36.8734	41.326	23.8817	40.6696	52.3454	26.5234	17.1827	77.3088	29.9654	3.60892	29.3149	7.86553	27.9199	16.4098	12.5904	35.6237	11.2316	23.6989	7.99578	7.06843	15.4757	19.4632	44.905	34.1796	23.1086	17.7405	4.86453	19.1358	19.9003	12.0213	20.2664
ENSMUSG00000036617	43.6362	42.1613	41.2038	50.6571	33.6109	25.448	35.4979	36.3143	42.114	51.8016	43.634	46.4675	53.2724	41.8909	41.8273	35.1625	30.3561	34.6678	35.9913	40.8564	16.3401	35.7312	42.0479	29.1758	36.5132	27.6103	26.2197	14.4357	30.8577	23.5966	31.9084	16.4098	20.9839	22.7992	12.8361	11.8495	31.9831	2.35614	37.5838	14.7449	44.905	19.5312	66.6073	39.0291	31.6194	60.8865	19.9003	16.0284	41.9805
ENSMUSG00000091457	4.15583	8.54621	5.67025	4.46038	11.5802	3.3193	13.4236	11.9717	18.3441	5.25017	5.33305	17.8125	10.5095	9.92154	9.25383	6.35194	2.21347	1.33338	7.58639	5.63536	2.51386	9.58641	6.4359	0	4.29568	0	7.49134	0	7.71444	15.7311	5.31807	0.965282	8.39357	8.5497	3.20904	0	0	0	0	0	3.32629	4.88281	6.79666	0	7.29679	12.1773	0	0	4.34281
ENSMUSG00000085477	0	0	0	0	0	0	0.298302	0.399058	0	0.350011	0.484823	0	0	0	0	0.45371	0	0	0	0.234807	0	0	0	0	8.59135	0	0	0	0	2.62184	0	0.965282	0	2.8499	4.81355	0	3.99789	0	6.63244	0	3.32629	2.4414	2.71866	3.5481	4.86453	3.47923	0	0	1.4476
ENSMUSG00000036591	65.3058	64.3815	72.9572	65.3126	60.7256	79.6633	58.7655	45.0936	54.5157	58.8019	62.0573	71.6374	60.8827	47.4029	74.4008	51.2693	62.2933	63.3353	48.3412	50.7183	54.048	58.6805	64.359	53.0468	83.7657	88.3529	78.6591	86.6142	64.8013	81.2771	119.657	80.1184	51.7604	61.2728	78.6214	94.7958	79.9578	54.1913	90.6433	87.2896	93.1362	112.305	54.3733	99.3467	46.213	83.5015	85.2868	92.1635	59.3517
ENSMUSG00000075514	0.890534	1.70924	0	0.318598	0.564889	1.10643	1.49151	0.798116	0	0	0.242411	0	0.362397	1.10239	1.11046	0.45371	0	0.666688	0.882139	0.704421	2.51386	1.45249	0.42906	0	4.29568	0	0	0	0	1.31092	0	0	2.79786	0	0	0	0	0	0	0	0	0	0	0	0	0	0	0	0
ENSMUSG00000048550	9.79587	11.395	11.3405	18.1601	11.8627	19.9158	10.4406	12.1713	12.9184	11.5504	16.9688	18.1998	19.5694	18.7407	15.5464	10.4353	5.69178	11.3337	11.9971	21.6022	5.02772	13.9439	5.57778	2.65234	8.59135	0	0	3.60892	6.17155	1.31092	10.6361	0.965282	5.59571	11.3996	4.81355	0	3.99789	0	2.21081	0	6.65259	0	4.078	0	0	5.21884	0	8.01421	5.79041
ENSMUSG00000025716	0.890534	0	1.13405	0.318598	0	1.10643	1.19321	1.79576	0.775105	0.700022	0.242411	0	0	1.10239	0.740306	0.45371	0	1.33338	0.529283	0.469614	1.25693	0	0	13.2617	0	0	0	0	7.71444	1.31092	0	0.965282	0	0	3.20904	0	3.99789	2.35614	0	0.589795	0	12.207	0	0	0	0	2.84289	0	4.34281
ENSMUSG00000082516	0.296845	0	0	0	0	0	0.596604	0.399058	0.516736	0.700022	0.727234	0	0.724794	0	0.370153	0.226855	0.948629	0	0	0.469614	1.25693	0	0	0	2.14784	0	0	0	0	0	1.32952	0.965282	0	0	0	0	0	0	2.21081	0	0	0	0	0	0	0	0	0	0
ENSMUSG00000083863	0.593689	0.569748	0.378016	0.318598	0.847334	0	0.894905	0.399058	0.775105	1.40004	1.93929	1.54892	1.08719	1.10239	1.11046	2.26855	0.63242	0.666688	0.352855	0.939227	0	1.16199	0	1.32617	4.29568	5.52206	0	0	0	0	3.98855	0.965282	2.79786	0	0	5.92474	3.99789	4.71229	2.21081	1.76938	0	2.4414	2.71866	0	2.43226	6.95846	2.84289	0	1.4476
ENSMUSG00000083563	0.890534	0	0.378016	0.318598	1.12978	0	0.894905	0.399058	0.775105	0	0.484823	0	0.362397	0	1.48061	0.680565	0	0	0.352855	0.234807	1.25693	0.871492	0.858121	0	2.14784	5.52206	7.49134	0	0	0	1.32952	3.86113	8.39357	1.42495	1.60452	0	0	4.71229	4.42163	1.17959	0	0	1.35933	0	0	0	0	0	0
ENSMUSG00000082884	0.296845	1.70924	0	0	0.282445	0	0.298302	0.199529	0.516736	0	0	0	0	0	0	0.45371	0	0	0.352855	0.234807	0	0.290497	0.858121	1.32617	2.14784	0	3.74567	3.60892	0	0	0	2.89584	0	0	3.20904	0	0	2.35614	0	0	0	0	1.35933	0	0	1.73961	2.84289	0	0
ENSMUSG00000026787	0.593689	0.569748	2.64611	2.23019	0.847334	1.10643	2.98302	2.79341	0.775105	1.75006	0.484823	2.71061	0.362397	0	2.96122	0.907421	0.31621	0.666688	1.23499	1.87845	0	0.290497	1.71624	1.32617	0	0	0	10.8268	3.08577	0	1.32952	0.965282	1.39893	5.6998	1.60452	0	0	65.9721	2.21081	1.17959	59.8733	4.88281	6.79666	14.1924	0	1.73961	5.68579	0	4.34281
ENSMUSG00000026786	0	0	0	0	0	0	0.298302	0	0.258368	0.350011	1.45447	0.387229	0	0	0	0	0	0.666688	0	0.469614	0	0	0	0	0	0	0	0	0	0	0	0	0	0	0	0	0	0	0	1.76938	0	0	0	0	0	0	2.84289	0	0
ENSMUSG00000026784	3.26529	3.41849	0.756033	1.91159	4.23667	0	5.36943	4.19011	2.32531	6.3002	5.09064	1.54892	3.98637	2.20479	4.81199	4.99081	3.1621	4.66681	4.93998	6.10498	3.77079	3.48597	4.71966	6.63085	4.29568	11.0441	14.9827	3.60892	1.54289	5.24369	10.6361	2.89584	2.79786	8.5497	12.8361	0	0	0	4.42163	9.43672	3.32629	9.76561	4.078	14.1924	4.86453	6.95846	8.52868	0	14.476
ENSMUSG00000058835	28.7939	33.0454	30.2413	35.0458	37.0002	22.1287	38.7792	32.1242	30.7458	30.451	39.513	34.4634	40.2261	26.4574	38.4959	33.5746	26.5616	30.6676	31.757	35.221	41.4787	34.2787	40.7607	38.459	27.9219	49.6985	52.4394	32.4803	47.8295	31.4621	69.1349	54.0558	29.3775	44.1734	44.9265	5.92474	11.9937	16.493	57.4811	41.8754	44.905	51.2695	33.9833	39.0291	19.4581	26.0942	56.8579	40.0711	30.3997
ENSMUSG00000026781	62.9311	114.519	83.1636	70.7288	65.8096	108.431	73.3823	51.279	66.4006	72.8023	57.4515	85.9649	89.1497	110.239	82.174	61.4777	69.2499	95.3363	50.2819	68.5636	111.867	73.4958	88.3864	68.9609	100.948	204.316	63.6764	111.877	49.3724	56.3696	89.0776	80.1184	40.5689	84.072	96.2711	118.495	71.962	106.027	68.5352	103.214	89.8099	112.305	55.7326	113.539	82.697	80.0223	96.6584	88.1564	96.9894
ENSMUSG00000026779	66.7901	91.7294	78.2494	72.3218	66.9394	80.7697	69.206	53.4738	62.2667	69.6522	52.3608	85.1904	79.0026	94.8058	73.2903	54.2184	63.5582	76.6691	53.8104	53.536	99.2974	60.7139	67.7915	33.1543	21.4784	27.6103	37.4567	68.5695	32.4006	38.0167	43.8741	52.1252	37.7711	27.074	28.8813	41.4732	47.9747	11.7807	37.5838	28.8999	34.9261	61.0351	48.936	63.8657	19.4581	22.615	65.3866	52.0924	49.2185
ENSMUSG00000026775	7.71796	1.70924	8.31636	10.1951	12.9924	4.42574	12.5287	9.17834	8.78452	6.65021	6.54511	9.68073	9.78472	7.71675	8.51352	14.5187	6.3242	8.66694	5.99854	6.8094	2.51386	10.1674	7.29402	27.8496	15.0349	27.6103	22.474	18.0446	33.9435	18.3529	15.9542	12.5487	22.3829	17.0994	27.2768	53.3226	19.9894	35.3422	13.2649	31.2591	6.65259	21.9726	21.7493	21.2886	26.7549	12.1773	25.586	36.064	40.5329
ENSMUSG00000026771	11.2801	6.83697	5.67025	10.5137	10.168	5.53217	11.6338	13.568	13.9519	12.6004	8.24198	12.3913	7.61034	2.20479	8.88367	8.6205	6.3242	2.66675	7.40996	11.9751	5.02772	7.55293	8.58121	0	4.29568	0	0	3.60892	6.17155	5.24369	2.65903	2.89584	4.19679	9.97465	1.60452	0	0	2.35614	0	0.589795	3.32629	2.4414	6.79666	7.09619	4.86453	34.7923	5.68579	0	4.34281
ENSMUSG00000026986	5.93689	19.9412	5.29223	27.0809	26.5498	12.1708	22.9692	17.7581	42.3724	7.00022	13.3326	33.689	23.5558	15.4335	6.2926	19.2827	6.3242	7.33356	9.35067	19.0194	10.0554	12.4914	18.0205	2.65234	10.7392	16.5662	0	25.2625	6.17155	19.6638	25.2608	18.3404	18.1861	17.0994	24.0678	17.7742	23.9873	16.493	17.6865	12.3857	24.9472	4.88281	43.4986	3.5481	12.1613	41.7508	19.9003	16.0284	18.8188
ENSMUSG00000026979	0	0	0	0	0	0	0	0	0	0	0	0	0	0	0	0	0	0	0.176428	0	0	0	0	0	0	0	0	0	0	0	0	0	1.39893	0	0	5.92474	0	0	0	0	0	0	0	0	0	0	0	0	0
ENSMUSG00000102591	12.7643	28.4874	27.2172	30.5854	17.5116	30.9802	30.1285	28.3331	53.2239	36.0511	26.6652	37.9485	39.5013	17.6383	34.7944	26.5421	27.5103	23.3341	20.9949	39.2127	37.7079	15.9774	44.6223	64.9824	73.0265	66.2647	59.9307	43.3071	40.1151	73.4116	85.0891	26.0626	36.3721	38.4736	89.853	88.8711	27.9852	23.5614	70.746	57.7999	76.5048	43.9453	55.7326	39.0291	53.5098	52.1884	90.9726	76.135	68.0373
ENSMUSG00000004113	0	0.569748	0.378016	0	0	0	0	0.199529	0	0	1.45447	0	1.44959	0	0.740306	0.226855	0.31621	0	0	0.234807	0	0	0	0	4.29568	0	0	0	0	0	0	0	1.39893	0	4.81355	0	0	0	0	0	0	0	2.71866	0	0	0	0	0	0
ENSMUSG00000036893	46.0109	34.7546	54.4344	59.2593	48.0156	52.0024	49.8164	42.8988	53.999	44.8014	47.9974	47.6292	52.5476	50.7101	59.9648	35.1625	44.9018	42.0013	50.1055	57.7625	41.4787	47.9321	57.065	17.2402	19.3305	22.0882	7.49134	18.0446	15.4289	19.6638	34.5674	10.6181	9.7925	18.5243	16.0452	23.6989	3.99789	37.6983	30.9514	34.7979	11.642	14.6484	17.6713	28.3848	21.8904	15.6565	28.4289	16.0284	20.2664
ENSMUSG00000102875	0	0	0	0	0	0	0	0	0	0	0	0	0	0	0	0	0	0	0	0	0	0	0	0	0	0	3.74567	0	0	0	1.32952	0	0	0	0	0	0	0	0	1.17959	0	0	0	0	0	0	0	0	0
ENSMUSG00000026972	22.2634	14.2437	20.4129	17.2043	20.6184	16.5965	26.5489	22.7463	28.9372	30.451	18.9081	18.1998	23.5558	15.4335	25.5406	22.005	26.8778	15.3338	31.757	15.2624	35.194	22.3683	15.8752	7.95703	4.29568	5.52206	11.237	10.8268	21.6004	14.4201	7.9771	16.4098	5.59571	12.8245	3.20904	23.6989	19.9894	7.06843	0	3.53877	11.642	19.5312	17.6713	0	19.4581	8.69807	2.84289	16.0284	14.476
ENSMUSG00000093190	0	0	0	0	0	0	0	0	0	0	0	0	0	0	0	0	0	0	0	0	0	0	0.42906	0	2.14784	0	0	0	0	1.31092	0	0.965282	0	0	0	0	0	0	0	0	0	0	0	0	0	0	0	4.00711	0
ENSMUSG00000026974	20.7791	26.7781	25.7051	33.4528	30.504	27.6609	42.9555	26.9364	22.9948	32.551	23.9987	23.621	22.4686	25.355	14.436	16.7873	42.3721	20.6673	27.1699	20.663	28.9094	23.5303	25.3146	37.1328	15.0349	11.0441	26.2197	43.3071	41.658	30.1512	42.5445	32.8196	25.1807	17.0994	22.4632	47.3979	23.9873	28.2737	28.7406	41.8754	23.2841	14.6484	33.9833	35.481	17.0258	20.8754	36.9576	72.1279	28.9521
ENSMUSG00000026975	0.593689	0.569748	0.378016	0.637197	2.82445	1.10643	2.38641	3.19247	0.258368	2.45008	0.727234	0	1.08719	0	1.11046	1.81484	3.1621	0	2.11713	1.87845	2.51386	0.871492	0.42906	1.32617	0	5.52206	0	3.60892	1.54289	3.93276	3.98855	1.93056	1.39893	1.42495	6.41807	5.92474	0	11.7807	0	1.76938	1.66315	2.4414	5.43733	0	7.29679	1.73961	2.84289	0	8.68562
ENSMUSG00000036850	12.4675	14.8134	17.7668	18.4787	21.1833	18.8094	21.1794	14.7652	18.0858	10.5003	28.1197	20.5232	13.4087	16.5359	24.8003	14.9724	10.4349	22.6674	10.9385	11.5055	15.0832	11.9104	21.024	35.8066	25.7741	49.6985	56.1851	50.5249	18.5146	22.2857	17.2837	7.72225	19.585	18.5243	35.2994	47.3979	23.9873	70.6843	19.8973	33.0285	3.32629	48.8281	10.8747	14.1924	48.6453	10.4377	25.586	32.0569	44.8757
ENSMUSG00000036833	0.593689	1.70924	0.756033	0.637197	1.97711	0	0.298302	0.399058	3.10042	0.700022	0.242411	1.16169	0.362397	2.20479	0	0.226855	1.26484	2.66675	1.05857	1.64365	0	1.16199	0.858121	7.95703	0	0	3.74567	7.21785	0	5.24369	0	3.86113	0	0	1.60452	11.8495	3.99789	0	6.63244	6.48774	0	0	0	0	9.72906	1.73961	0	4.00711	1.4476
ENSMUSG00000078202	0.296845	0	0.378016	0.637197	0	0	0.298302	1.59623	0.258368	0	0.242411	0	0.362397	0	0.370153	0	0	0.666688	0	0	0	0.290497	1.28718	6.63085	0	0	3.74567	10.8268	0	1.31092	0	0	0	1.42495	3.20904	0	0	0	0	5.89795	0	9.76561	0	0	0	0	2.84289	0	8.68562
ENSMUSG00000103217	0.296845	0	0.378016	0.318598	0	0	0.298302	1.3967	0	0	0.242411	0	0.362397	0	0.370153	0	0	0.666688	0	0	0	0	1.28718	6.63085	0	0	3.74567	10.8268	0	1.31092	0	0	0	1.42495	3.20904	0	0	0	0	5.30815	0	9.76561	0	0	0	0	2.84289	0	8.68562
ENSMUSG00000013465	0.296845	1.70924	1.51207	0.637197	1.41222	4.42574	1.78981	0.997646	1.29184	1.75006	2.42411	0.387229	0.362397	3.30718	1.85077	0.680565	0.63242	2.00006	2.11713	3.05249	0	4.06696	1.28718	6.63085	0	5.52206	7.49134	3.60892	1.54289	0	0	2.89584	0	0	0	0	0	0	13.2649	1.76938	0	2.4414	0	0	0	1.73961	0	0	4.34281
ENSMUSG00000026969	28.4971	12.5344	22.681	28.6738	27.1147	12.1708	32.8132	25.1407	31.2626	39.9013	16.7264	28.2677	19.5694	18.7407	25.1704	20.8707	31.3048	36.6678	38.9905	29.8205	37.7079	29.9212	20.1658	59.6777	27.9219	82.8309	33.711	54.1338	29.3149	28.8403	18.6132	36.6807	12.5904	21.3742	62.5762	65.1721	11.9937	51.8352	33.1622	60.7489	21.6209	43.9453	28.546	24.8367	58.3743	20.8754	90.9726	52.0924	53.5613
ENSMUSG00000036752	55.2131	43.8706	60.1046	59.5779	54.5118	65.2796	62.3451	41.5021	57.3577	67.2021	39.7555	67.7651	50.0108	49.6077	61.8156	47.1859	60.3961	75.3357	48.5176	50.0139	90.4989	63.6189	53.2035	80.8964	49.4003	154.618	41.2024	122.703	40.1151	52.4369	33.2379	66.6044	29.3775	37.0487	88.2485	112.57	27.9852	89.5335	50.8487	84.9304	41.5787	75.6835	39.4206	28.3848	82.697	33.0527	127.93	76.135	82.5134
ENSMUSG00000036731	0	0	0	0	0	0	0	0	0	0	0	0	0	0	0	0	0	0	0	0	0	0	0	0	0	0	0	0	0	0	0	0	0	0	0	0	0	0	0	0	0	0	0	0	2.43226	0	0	0	0
ENSMUSG00000044628	0	0	0	0	0	0	0	0	0	0	0	0	0	0	0	0	0	0	0	0	0	0	0	0	0	0	3.74567	0	0	0	0	0	0	0	3.20904	0	0	0	0	0	1.66315	0	0	0	0	0	2.84289	0	0
ENSMUSG00000115018	0	0	0	0	0	0	0.298302	0.399058	0	0	0	0	0	0	0	0	0	0	0.705711	0	0	0	0	0	2.14784	0	3.74567	0	0	0	0	0	2.79786	1.42495	0	0	0	0	0	0.589795	1.66315	0	0	0	4.86453	0	0	0	0
ENSMUSG00000006471	1.48422	0.569748	0	0.955795	1.97711	2.21287	1.78981	2.99294	4.65063	3.1501	0.727234	1.54892	2.17438	4.40957	1.85077	1.36113	2.52968	0.666688	2.64642	2.11326	1.25693	0.871492	0.42906	0	2.14784	5.52206	7.49134	0	1.54289	0	1.32952	0	4.19679	4.27485	3.20904	0	0	0	2.21081	0.589795	1.66315	4.88281	2.71866	3.5481	4.86453	0	2.84289	0	2.89521
ENSMUSG00000115074	0	0	0	0	0	1.10643	0.298302	0.598587	0.516736	0	0	0	0.724794	0	0	0	0	0	0.705711	0	0	0	0	0	2.14784	5.52206	3.74567	0	0	0	0	0	2.79786	4.27485	0	0	0	0	0	0.589795	1.66315	0	0	0	4.86453	0	0	0	0
ENSMUSG00000078201	1.48422	1.1395	0.378016	2.23019	1.12978	1.10643	2.38641	2.39435	4.13389	3.85012	1.69688	3.09783	2.53678	4.40957	1.11046	0.680565	4.42694	0.666688	2.82284	3.99172	0	1.45249	0.858121	1.32617	0	0	7.49134	3.60892	4.62866	1.31092	2.65903	0	2.79786	0	6.41807	0	0	0	2.21081	1.17959	0	7.32421	2.71866	3.5481	0	1.73961	0	0	2.89521
ENSMUSG00000048707	2.6716	6.83697	3.78016	4.77897	2.542	1.10643	3.87792	3.19247	4.13389	2.80009	3.15135	6.19567	3.26157	0	4.44184	2.94912	5.05936	4.66681	5.82211	2.11326	1.25693	5.80995	7.29402	3.97851	0	0	3.74567	10.8268	3.08577	3.93276	0	0.965282	8.39357	1.42495	0	0	0	0	13.2649	1.17959	1.66315	0	5.43733	0	0	0	5.68579	0	4.34281
ENSMUSG00000026966	40.3709	48.4285	43.8499	40.1434	55.0767	57.5346	60.257	39.9058	50.1234	42.0013	40.7251	45.6931	47.474	65.0412	51.4513	46.959	46.4828	52.6683	41.8134	45.5525	42.7356	54.0325	45.4804	54.373	73.0265	132.529	48.6937	83.0052	38.5722	40.6386	19.9428	27.0279	46.1646	19.9493	46.531	41.4732	31.9831	127.232	13.2649	52.4917	29.9366	80.5663	38.0613	31.9329	92.426	43.4904	59.7008	68.1208	69.4849
[truncated: 16,324 more rows]
[truncated: 101 more columns]
