# Supplementary material for: Vitamin C Rescues in vitro Embryonic Development by Correcting Impaired Active DNA Demethylation
Source: Front Cell Dev Biol. 2021 Nov 19;9:784244. doi: 10.3389/fcell.2021.784244 (PMC8640463; doi:10.3389/fcell.2021.784244)
Supplement: Supplementary file 4 [file Table1.XLSX]

## Sheet: Oviduct-RPKM
gene_id	Symbol	Zygote-1	Zygote-2	Zygote-3	Zygote-4	2-cell-1	2-cell-2	2-cell-3	2-cell-4	4-cell-1	4-cell-2	4-cell-3	4-cell-4	8-cell-1	8-cell-2	8-cell-3	8-cell-4	Morula-1	Morula-2	Morula-3	Morula-4	Blastocyst-1	Blastocyst-2	Blastocyst-3	Blastocyst-4
12659	Ovgp1	6711.59	6770.73	6990.06	7459.91	6690.05	6994.48	6018.22	6575.78	7027.87	7388.93	6973.13	6461.71	7307.5	7267.55	6867.68	8084.31	6388.56	7438.78	7253.52	6230.1	51.12	53	51.28	56.21
13627	Eef1a1	4171.32	4281.62	4182.39	4249.7	4410.07	4444.78	4284.25	3977.88	4504.76	4481.53	4404.7	3952.95	4351.7	4819.47	4463.48	4719.52	5019.86	4574.37	4391.49	4258.42	5762.24	6828.73	6019.52	6511.42
67945	Rpl41	2314.06	2544.89	2576.04	2545.95	2667.9	2654.57	2689.79	2369.2	2783.34	2966.37	2822.03	2459.42	2646.8	3032.56	2732.67	2707.82	2797.77	2544.81	2347.17	2142.54	4352	4856.23	4953.64	5708.02
22070	Tpt1	2245.12	2244.34	2247.22	2270.2	2348.49	2231.12	2303.51	2147.56	2367.07	2298.65	2235.77	2144.73	2339.59	2538.76	2283.69	2514.93	2608.64	2362.13	2359.73	2216.1	2567.95	2906.73	2978.11	2945.75
57294	Rps27	1833.54	2017.05	1905.68	1823.54	2036.87	1958.61	1983.77	1905.87	2198.52	2160.78	2007.95	1977.49	2205.97	2487.11	2223.13	2429.68	2610.26	2191.81	2375.94	2233.46	3879.39	4192.78	4124.19	3924.06
56040	Rplp1	1846.13	1892.31	1841.11	1927.77	1898.25	2052.76	2162.47	1938.88	2093.57	2109.5	2065.31	1870.84	1916.8	2404.74	2115.85	2214.31	2278.16	2015.99	1916.98	1929.62	4502.01	5329.42	5321.1	5591.27
BGI_novel_G001071	NA	1561.46	1675.87	1565.35	1511.74	1756.03	1570.84	1774.57	1645.44	1738.74	1836.51	1792.86	1629.45	1776.09	2032.18	1899.64	1913.22	1984.56	1722.81	1825.81	1766.04	3737.93	4356.91	4157.85	4417.72
19241	Tmsb4x	1690.57	1802.46	1525.99	1673.32	1726.19	1803.66	1852.34	1437.31	2050.01	2020.51	1906.49	1463.21	1689.47	2184.05	1858.36	2065.86	1966.06	1721.16	1646.37	1497.22	2618.08	2832.8	2752.19	2737.21
27370	Rps26	1415.62	1489.6	1473.49	1457.51	1574.74	1624.42	1536.53	1527.85	1561.3	1614.18	1392.83	1283.42	1476.31	1688.27	1477.26	1609.41	1769.51	1551.58	1385.24	1345.99	3145.84	3528.01	3348.14	4030.94
17904	Myl6	1104.43	1167.68	1011.39	1075.93	1484.43	1444.25	1449.46	1388.44	1223.17	1341.08	1317.43	1076.06	1069.91	1308	1206.14	1140.94	1180.91	1117.52	993.48	949.36	1077.34	1218.59	1189.53	1279.44
66481	Rps21	1273.29	1364.25	1309.43	1231.85	1372.5	1335.91	1374.67	1343.67	1422.63	1417.81	1437.61	1215.46	1386.66	1583.05	1521.63	1595.22	1708.98	1427.55	1473.45	1447.43	2848.99	3224.95	3155.34	3333.95
110954	Rpl10	1415.73	1427.12	1415.18	1417.11	1358.89	1394.42	1393.86	1307.13	1461.65	1444.98	1384.58	1307.92	1372.25	1586.28	1414.91	1558.85	1623.69	1440.57	1379.65	1339.95	1851.52	2125.8	1885.31	2208.48
66475	Rps23	1252.05	1310.34	1232.06	1260.58	1321.67	1368.63	1382.44	1242.83	1382.88	1426.51	1326.84	1157.05	1356.7	1524.43	1346.82	1455.18	1511.87	1361.61	1368.4	1319.62	2517.08	2990.31	2950.25	3087.34
19943	Rpl28	1270.6	1345.04	1301.39	1275.6	1301.26	1459.88	1434.8	1281.01	1398.85	1410.41	1370.31	1170.8	1270.47	1583.65	1400.11	1533.75	1567.02	1410.67	1269.6	1338.68	2197.55	2632.83	2475.92	2882.91
19231	Ptma	1480.09	1481.74	1481.57	1431.47	1248.42	1303.76	1350.82	1325.76	1231.07	1218.65	1242.68	1275	1178.92	1233.61	1190.05	1289.06	1272.28	1230.35	1252.62	1343.35	1222.06	1431.35	1417.07	1377.6
619547	Rpl34-ps1	1228.75	1219.97	1212.45	1200.86	1245.55	1226.25	1222.64	1207.86	1289.03	1249.58	1124.89	1149.36	1202.34	1361.58	1219.8	1507.54	1520.92	1294.85	1381.28	1355.56	2812.55	3081.69	2951.97	2900.45
19989	Rpl7	1131.9	1188.4	1157.82	1132.9	1222.08	1217.79	1220.88	1115.79	1239.16	1300.14	1146.22	1097.16	1259.4	1362.47	1209.71	1303.01	1436.5	1250.89	1193.44	1182.59	2334.74	2516.53	2429.32	2612.22
BGI_novel_G000646	NA	1096.68	1175.16	1121.51	1147.93	1210.97	1228.08	1258.1	1136.75	1241.83	1296.6	1205.02	1103.08	1209.07	1380.53	1240.81	1322.03	1385.97	1263.7	1180.55	1126.29	2730.43	3071.17	3042.38	3249.13
20054	Rps15	1158.09	1174.08	1185.18	1113.18	1200.92	1274.7	1299.92	1200.14	1293.4	1319.96	1270.58	1127.01	1228.43	1475.03	1363.28	1344.75	1422.05	1338.97	1199.9	1292.54	2374.27	2826.95	2699.71	3132.54
19951	Rpl32	1052.53	1098.16	1071.55	1114.19	1184.61	1241.26	1240.37	1121.39	1235.78	1258.9	1181.34	1075.15	1159.94	1342.42	1195.85	1278.55	1334.87	1172.03	1117.62	1036.28	2440.6	2823.17	2746.44	3225.4
27207	Rps11	1174.27	1241.29	1172.54	1139.47	1182.5	1225.9	1270.95	1184.64	1244.61	1230.64	1170.66	1026.05	1114.82	1342.66	1199.74	1363.32	1307.71	1209.47	1097	1139.41	1685.07	2028.14	1834.36	1995.87
20042	Rps12	1191.77	1303.27	1266	1212.64	1165.88	1287.4	1277.73	1190.9	1296.56	1276.48	1169.79	1028.93	1152.51	1414.37	1212.99	1258.81	1347.05	1140.69	1107.15	1110.62	2858.94	3414.67	3346.56	3929.37
20044	Rps14	1133.25	1168.43	1142.59	1153.21	1138.31	1201.56	1221.21	1110.4	1239.99	1319.98	1130.8	1043.08	1219.92	1435.64	1269.09	1356.15	1421.86	1296.08	1237.41	1192.92	2361.87	2728.21	2773.5	2949.71
268449	Rpl23a	1069.46	1169.48	1097.48	1064.32	1121.46	1196.05	1208.59	1115.23	1193.9	1239.99	1159.18	1045.61	1114.86	1322.16	1157.03	1214.39	1293.5	1138.05	1089.7	1085.44	2189.15	2646.37	2590.8	2875.94
76846	Rps9	1049.02	1118	1052.94	1064.19	1098.51	1135.96	1154.87	1031	1163.36	1176.38	1097.44	986.14	1127.48	1279.1	1145.89	1181.01	1246.47	1186.65	1098.73	1051.89	1661.96	1958.61	1846.72	2073.22
270106	Rpl13	1083.97	1099.57	1111.35	1086.52	1090.45	1222.17	1214.18	1116.26	1242.86	1251.63	1134.84	1010.72	1140.34	1327.63	1233.82	1240.7	1320.88	1190.58	1083.77	1055.73	1998.93	2375.61	2306.58	2773.67
20091	Rps3a1	1071.08	1120.87	1077.83	1078.03	1086.65	1109.34	1114.49	1038.82	1179.77	1169.31	1090.79	996.57	1055.34	1182.37	1130.89	1205.96	1267.88	1124.79	1074.45	1024.61	2069.51	2443.26	2209.93	2421.38
22186	Uba52	977.68	1109.59	1066.87	1069.12	1069.54	1128.65	1104.2	1009.71	1140.18	1163.91	1067.84	932.71	1072.42	1247.63	1125.58	1220.93	1211.69	1133.02	1031.53	978.99	1888.35	2173	2175.75	2370.02
67186	Rplp2	1007.98	1071.2	1065.17	1054.02	1053.71	1057.52	1136.74	1015.07	1080.48	1029.03	1008.31	960.09	1013.69	1172.03	1047.72	1071.65	1132.78	1045.55	980.66	988.93	1553.38	1867.17	1955.95	1847.34
BGI_novel_G001821	NA	1076.87	1147.69	1127.82	1101.75	1044.3	1163.63	1206.6	1036.98	1165	1158.55	1138	950.67	1024.86	1128.43	1125.61	1180.51	1149.84	829.61	972.92	1008.48	1766.38	2228.08	2025.82	2259.54
14319	Fth1	1067.41	1011.19	1032.15	1076.88	1039.58	1032.94	986.15	1019.68	1042.86	1010.39	1038	1016.24	1005.63	1092.64	1083.2	1143.68	1034.58	1037.8	981.76	1020.82	722.11	917.73	868.26	921.84
20068	Rps17	1031.14	1094.3	1012.2	1027.13	1038.58	1114.17	1092.49	1012.82	1085.38	1112.38	1061.06	921.28	1060.45	1215.88	1045.19	1165.04	1215.8	1067.66	1017.69	1003.1	2139.03	2529.57	2439.42	2613.54
100034726	Gm15772	1226.17	1090.73	1053.88	1190.95	1032.91	961.7	633.88	897.31	1265.74	1110.76	1030.79	1131.14	1228.02	1127.12	1228.05	1011.4	1248.2	1227.56	1099.21	716.91	1805.05	2063.27	1739.3	2751.26
11465	Actg1	1059.69	1162.23	1118.47	1075.89	1029.37	1113.44	1067.5	948.45	972.28	988.68	925.88	781.19	975.29	1030.68	913.66	950.17	1050.17	957.11	873.69	840	871.5	1365.96	1195.32	1146.85
67025	Rpl11	914.91	976.15	971.92	979.74	1015.55	1022.03	1068.85	948.01	1064.48	1083.61	1042.79	888.97	1007.24	1155.46	1052.49	1135.68	1170.17	1049.08	940.49	943.58	2035.78	2282.62	2142.38	2536.91
14325	Ftl1	1308.97	1422.65	1359.41	1347.16	1000.65	1154.2	1055.41	1054.72	1128.62	1026	984.78	963.02	985.4	1082.74	1048.56	1102.6	1119.62	1031.01	941.09	979.32	1046.84	1190.1	1153.2	1339.47
11475	Acta2	684.66	688.9	507.99	525.77	1000.24	975.43	920.49	918.59	615.94	720.16	742.77	536.41	493.67	637.71	638.22	523.25	546.93	534.93	403.34	401.76	37.72	51.93	48.65	73.39
78896	1500015O10Rik	862.96	1045.63	707.62	924.08	993.34	811.48	893.49	870.92	1559.17	1490.52	1061.03	1389.15	1293.3	1465.97	970.65	1342.15	1405.03	1320.14	1348.52	1882.24	10.15	12.42	10.2	9.49
98932	Myl9	533.92	587.8	431.04	506.21	987.21	1137.16	1015.34	1008.55	768.93	799.58	932.96	621.33	550.03	743.65	669.35	606.11	575.2	530.85	423.07	407.57	57.92	74.62	62.35	85.67
54127	Rps28	859.54	903.82	855.65	843.22	978.8	950.53	1055.94	888.57	980.66	1090.95	1085.84	901.59	994.58	1177.11	1051.59	1079.36	1131.25	1022.21	994.72	958.42	2323.68	2901.48	2832.65	2896.25
11837	Rplp0	992.21	1038.65	1049.92	1019.44	977.79	1063.75	1024.22	995.98	1026.35	1053.31	970.83	858.74	978.62	1080.7	998.77	1033.73	1059.31	925.32	886.86	899.39	1770.96	2066.08	1972.28	2193.23
13629	Eef2	932.95	998.78	949.14	948.47	962.96	1072.72	972	863.92	1042.96	1101.42	1076.86	869.67	1032.58	1159.87	1118.89	1137.3	1198.85	1175.85	1048.73	1008.41	974.57	1094.3	948.79	1199.13
66489	Rpl35	889.7	942.97	938.44	922.37	958.04	980.5	1012.74	940.22	1000.24	1023.57	966.91	872.43	949.37	1081.6	951.41	999.92	1046.16	927.41	919.22	862.11	2320.97	2657.37	2765.97	2999.53
54217	Rpl36	918.57	992.73	920.17	927.43	933.07	945.45	1003.75	927.66	981.79	967.83	916.58	916.49	953.69	1076.69	999.81	1094.24	1144.48	946.1	943.82	1029.27	1746.65	1983.57	1942.68	2089.67
22121	Rpl13a	883.31	967.49	918	921.03	932.11	1087.59	1030.08	976.6	1008.73	1086.69	969.98	888.72	994.19	1104.35	1029.63	1156.24	1132.13	1054.47	965.66	993.37	2273.98	2637.27	2459.47	2951.05
22027	Hsp90b1	1254.84	1139.55	1593.74	1454.03	931.47	823.55	936.12	1038.39	1168.3	1202.41	946.96	1202.89	788.53	905.31	804.5	885.19	738.12	749.7	686.71	601.92	780.38	653.4	674.15	623.53
268373	Ppia	1009.65	1049	1011	965.02	928.37	957.9	979.61	945.39	858.65	883.63	804	746.08	756.98	844.19	760.87	808.85	855.17	778.32	745.92	739.12	1625.9	1806.81	1748.02	1889.25
15516	Hsp90ab1	1137.67	1108.1	1253.06	1186.3	928.31	951.67	1000.23	1222.51	1196.92	1031.14	1169.2	1521.22	989.48	1119.74	1120.95	1198.24	891.46	937.73	905.91	991.4	953.45	974.82	1012.82	960.22
19981	Rpl37a	825.07	874.42	866.29	850.05	912.99	887.37	932.44	778.93	927.67	1001.25	943.58	790.88	905	1009.45	965.09	966.88	1014.86	867.21	923.76	826.9	1916.67	2329.27	2287.66	2424.03
67248	Rpl39	823.34	898.36	814.86	853.83	905.46	934.99	963.55	845.34	980.88	984.83	972.18	870.57	936.42	1027.1	917.04	959.5	1029.67	900.95	913.63	819.99	2178.2	2447.91	2331.47	2355.12
319195	Rpl17	866.04	910.06	878.06	841.22	896.7	855.18	893.28	844.32	911.38	910.24	829.2	801.83	869.26	989.92	856.06	998.5	1044.46	905.81	883.29	867.77	1632.4	1840.78	1759.97	1822.39
20102	Rps4x	864.43	883.99	831.87	851.27	895.19	915.45	897.87	875.54	939.94	920.79	892.16	784.04	860.07	984.12	884.31	972.82	1035.29	892.11	877.97	856.03	1668.91	2060.12	1876.98	2055.23
BGI_novel_G000697	NA	842.08	883.89	896.55	874.05	892.06	960.52	981.33	852.63	991.67	991.49	977.78	813.96	972.89	1091.54	1033.72	1079.92	1096.03	1014.48	926.36	908.99	1598.86	1845.4	1790.7	2170.5
21345	Tagln	942.15	932.56	679.93	721.81	882.77	896.43	778.09	794.56	680.06	747.28	817.72	566.12	547.1	698.01	709.82	628.1	641	598.44	507.51	510.84	25.75	56.07	48.55	83.5
19921	Rpl19	843.86	860.36	867.97	858.2	878.59	891.97	903.1	838.49	874.04	918.73	881.82	785.15	872.18	976.27	886.29	897.82	965.06	862.09	800.44	753.43	1500.91	1678.66	1727.06	1937.63
12925	Crip1	601.12	635.97	715.16	744.14	856.51	859.55	900.44	727.44	811.36	795.14	721.45	767.27	780.77	782.81	791.38	946.24	779.41	705.88	727.72	769.21	294.05	357.69	310.16	330.64
12317	Calr	1162.82	1203.37	1373.83	1262.08	854.39	906.02	962.53	959.56	1037.34	1123.68	872.54	986.38	822	923.04	774.83	866.19	721.74	730.85	668.25	632.67	770.45	738.46	780.88	743.09
17002	Ltf	1474.88	1283.82	690.68	581.8	846.68	576.57	492.09	1202.62	389.65	719.05	567.08	887.83	555.95	423.38	849.34	471.22	394.79	634.16	593.23	562.07	44.96	14.05	23.74	60.5
67891	Rpl4	766.89	765.84	757.82	778.84	836.4	849.31	831.34	791.12	836.17	859.15	817.23	738.44	829.29	904.06	831.41	872.63	931.07	842.68	825.58	805.01	1304.97	1534.83	1407.58	1563.73
11461	Actb	908.87	925.16	818.03	835.4	832.57	845.84	841.74	860.58	724.78	742.77	730.29	622.07	686.25	744.74	716.8	675.82	751.74	720.5	639.8	621.36	818.34	1042.36	1030.37	1029.3
27176	Rpl7a	820.25	866.06	830.9	827.11	832.36	882.84	894.46	794.48	847.25	886.22	821.66	744.76	813.94	928.2	836.74	872.17	940.52	867.57	775.15	808.35	1352.14	1514.12	1426.79	1546.86
76509	Plet1	710.82	786.19	776.9	773.29	822.49	855.86	885.17	824.22	874.01	866.46	746.32	824.97	723.91	805.15	755.94	785.02	719.67	730.49	705.01	726.83	140.12	105.14	91.04	164.16
20116	Rps8	772.16	795.3	826.84	801.59	810.06	862.86	854.4	758.71	865.61	848.38	842.06	752.04	811.48	951.96	819.85	869.65	917.79	861.69	799.44	780.51	1766.27	2103.73	1914.24	2232.17
269261	Rpl12	808.61	791.18	815.83	813	792.09	919.37	926.73	856.81	846.52	868.51	822.7	744.02	821.22	928.07	816.63	887.76	927.6	794.81	779.33	749.12	1798.9	2165.15	2067.73	2229.18
20055	Rps16	785.38	826.74	817.02	782.21	788.06	912.98	900.32	835.6	928.87	924.49	889.9	734.78	852.65	998.4	912.07	958.49	953.52	893.71	839.87	883.19	1759.92	2159.46	2025.73	2323.34
20103	Rps5	753.88	766.84	811.2	784.8	786.4	871.32	857.75	762.02	864.52	881.23	860.05	763.27	830.31	970.66	862.06	892.07	947.52	820.5	803.57	762.7	1720.96	2136.09	2123	2332.15
20005	Rpl9	759.53	787.78	747.64	746.14	772.59	762	768.02	728.32	810.5	797.81	776.48	722.17	774.41	883.52	789.36	884.82	922.63	816.67	799.01	801.3	1468.45	1640.62	1550.8	1550.48
20104	Rps6	786.93	789.33	802.35	769.86	770.76	756.28	775.56	719.11	799.71	792.69	772.53	711.64	782.38	857.53	789.51	844.52	874.14	790.26	786.81	760.67	1271.52	1425.27	1368.25	1400.61
BGI_novel_G001557	NA	765.83	763.86	705.59	713.93	766.06	781.31	771.06	743.69	787.67	773.08	771.55	719.58	765.81	846.84	765.89	860.35	904.92	797.49	809.18	789.41	1479.06	1689.62	1500.86	1630.98
20088	Rps24	690.76	717.86	698.7	715.57	759.23	718.98	730.52	699.5	747.43	738.6	724.77	681.83	710.07	798.52	728.74	770.34	815.54	707.84	716.3	709.82	1664.95	1881.04	1909.7	1879.99
26961	Rpl8	797.7	835	817.1	795.34	754.41	850.91	833.67	790.75	843.57	828.41	806.62	705.62	767.85	909.57	844.34	853.22	895.67	827.22	759.41	764.22	1249.59	1474.9	1437.29	1607.55
BGI_novel_G001803	NA	656.99	690.24	698.53	700.27	752.06	797.31	781.87	701.77	799.68	797.03	816.47	704.08	799.91	682.12	803.16	862	908.87	504.02	814.59	792.57	1184.04	1392.57	1196.49	1349.16
22187	Ubb	715.34	729.31	770.95	757.87	724.72	789.69	777.74	752.11	833.44	886.53	859.55	846.56	728.91	889.28	857.09	905.59	817.04	805.88	721.93	788.43	621.53	596.44	646.81	724.85
67671	Rpl38	652.11	670.75	698.62	647.17	719.73	682.78	748.61	670.29	713.51	758.96	758.94	673.8	716.21	822.84	733.13	766.66	800.54	735.04	681.87	684.44	1568.16	1847.11	1890.39	1972.58
19899	Rpl18	720.14	732.03	773.62	747.38	716.13	787.1	795.76	666.29	775.23	811.72	767.14	649.19	730.3	882.66	789.95	790.35	830.48	794.32	720.78	716.66	1670.77	1993.71	1917.88	2225.54
20195	S100a11	708.98	734.28	873.81	814.38	703.81	762.58	681.33	696.39	762.17	715.21	740.83	670.67	657.06	732.44	701.1	822.64	661.72	630.1	625.61	596.56	313.4	394.62	365.65	403.94
14828	Hspa5	923.56	1031.3	1317.45	1132	702.01	694.75	726.73	814.68	821.68	935.78	725.78	961.51	565.15	579.15	561.86	641.59	618.01	659.06	598.43	522.23	598.82	552.96	564.09	462.32
20115	Rps7	663.02	673.95	679.14	682.31	701.32	746.38	725.88	671.62	728.69	739.49	658.24	595.72	675.28	800.18	722.45	768.02	814.58	716.13	678.25	670.48	1675.47	1912.87	1795.88	2053.65
14863	Gstm2	399.28	434.17	500.37	519.16	693.32	672.23	731.97	591.04	743.96	955.54	593.37	627.67	1056.74	905.25	667.94	770.75	1078.34	866.66	696.62	678.98	408.76	320.86	202.34	641.19
66141	Ifitm3	899.23	1019.23	999.62	932.05	688.93	744.98	730.22	672.31	681.72	730.36	652.63	1344.66	678.71	715.47	704.91	757.86	697.45	615.41	636.47	1154.39	1061.29	837	1513.11	891.44
65019	Rpl23	657.97	680.88	653.16	644.11	687.95	666.42	709.92	655	706.08	713.45	707.49	631.73	689.94	776.28	684.91	725.71	797.72	709.3	706.23	674.68	1357.23	1600.98	1525.23	1525.02
BGI_novel_G000616	NA	529.91	538.04	567.04	565.7	680.75	616.43	647	609.54	656.92	663.45	652.8	588.52	654.53	707.19	640.84	671.26	721.84	641.14	638.19	599.05	1007.43	1154.17	1108.2	1194.24
22003	Tpm1	484.82	479.46	384.66	399.09	674.55	648.25	644.4	643.97	410.63	479.75	497.44	379.11	399.15	458.54	448.78	403.11	429.6	423.36	351.6	335.19	155	192.87	162.38	191.98
78294	Rps27a	573.26	585.9	610.94	573.98	659.26	623.73	633.76	609.51	651.45	638.05	656.29	561.58	661.73	727.81	654.56	701.75	761.66	643.83	670.16	618.51	1536.13	1706.8	1703.84	1573.18
14694	Rack1	672.05	720.27	706.72	683.28	657.2	733.44	698.72	633.65	726.92	741.23	696.91	601.21	681.73	788.64	709.81	722.9	796.72	713.32	658.12	643.38	1340.32	1564.33	1445.69	1613.66
22142	Tuba1a	793.78	732.85	799.14	763.94	651.56	709.89	780.68	784.33	771.64	681.3	725.87	742.92	749.34	706.31	763.22	804.8	619.63	606.04	595.5	638.31	422.41	503.43	525.59	493.82
68193	Rpl24	649.11	680	664.86	640.9	642.09	654.02	658.15	637.6	674.94	671.2	642.08	598.45	625.18	701.64	678.13	662.13	707.55	632.63	607.59	608.88	1173.53	1384.34	1334.33	1475.94
17880	Myh11	335.42	322.59	236.37	247.13	636.77	608.61	506.96	556.4	385.33	449.46	480.45	398.94	329.65	370.02	396.17	335.57	347.62	369.25	296.87	309.88	5.22	5.65	6.19	10.97
17313	Mgp	623.86	682.71	498.76	578.06	629.82	494.18	455.82	491.07	377.05	367.38	395.48	299.79	325.02	355.14	387.44	363.74	355.88	335.05	262.57	274.31	365.4	453.83	568.94	406.34
16432	Itm2b	621.4	680.96	640.46	652.48	629.39	616.95	588.04	582.48	616.31	605.17	626.47	741.84	619.01	648.63	644.55	681.78	644.27	586.22	599.49	696.69	500.69	414.2	437.64	423.36
12857	Cox4i1	732.8	817.18	822.09	775.16	619.95	706.72	703.76	647.4	672.06	684.87	657.29	578.24	618.51	731.94	652.31	704.81	693.27	655.37	609.93	655.48	614.71	633.77	624.17	651.58
12010	B2m	364.52	414.15	495.33	476.74	619.45	533.1	564.56	330.51	538.59	679.81	488.55	765.9	614.49	541.05	527.96	537.33	599.33	503.61	531.51	528.75	1238.16	843.36	1405.92	943.76
19988	Rpl6	589.49	598.62	617.14	613.08	617.74	644.09	644.98	598.76	648.24	655.79	617.21	552.63	626.06	708.73	629.14	666.83	708.97	642.22	598.96	582.74	1078.46	1242.4	1170.85	1376.01
67115	Rpl14	446.3	502.54	416.82	472.95	604.83	421.39	609.89	433.8	481.39	391.21	284.4	536.16	332.66	554.74	439.5	610.34	480.06	685.02	425.93	378.75	916.7	1097.98	932.58	1140.54
14862	Gstm1	406.91	423.85	451.84	479.3	603.85	643.84	612.55	554.61	700.66	729.55	591.82	589.69	797.46	742.6	647.69	749.94	839.23	740.86	643.92	639.87	380.54	334.96	226.06	574.33
67097	Rps10	630.87	634.59	629.31	646.05	596.03	709.71	704.29	649.91	680.77	717.56	644.86	577.86	659.7	783.15	663.38	728.56	774.68	676.13	627.17	606.12	1114.51	1305.01	1262.04	1463.49
19982	Rpl36a	570.4	587.34	556.04	542.39	593.28	591.39	578.67	590.13	606.78	602.31	567.77	536.81	563.73	659.12	598.48	663.66	672.82	588.63	619.05	569.19	1565.65	1847.21	1718.64	1751.63
68052	Rps13	569.09	581.85	568.56	569.12	590.69	597.84	622.9	588.82	610.39	591.34	563.97	526.55	581.4	644	568.58	643.08	676.31	583.27	578.89	573.66	1048.71	1260.83	1193.18	1159.11
75617	Rps25	584.58	612.15	603.29	597.61	588.7	626.09	634.65	605.36	650.3	635.25	610.52	540.15	610.78	687.34	608.55	667.18	662.95	566.4	605.97	597.36	1218.53	1400.36	1354.63	1471.21
100037283	Rnaset2a	596.75	678.02	685.43	703.59	580.35	625.36	641.74	547.16	640.44	704.18	633.03	674.87	586.77	618.7	582.64	600.38	561.58	509.65	553.06	601.47	275.67	213.19	233.44	257.63
20655	Sod1	569.99	599.64	615.58	616.02	578.01	562.71	532.99	551.22	569.37	538.34	587.35	582.69	584.64	631.18	596.23	638.48	596.61	554.47	559.13	626.53	383.15	423.41	425.37	393.09
18643	Pfn1	515.59	556.07	533.91	555.78	571	633.53	622.85	565.31	506.91	571.62	504.13	428.42	471.27	536.29	479.87	452.76	511.18	489.26	410.18	396.48	557.41	653.58	704.3	811.25
19896	Rpl10a	535.25	560.8	595.54	587.6	563.15	704.82	697.66	586.21	675.55	641.44	655.77	533.11	609.07	819.13	663.14	677.97	743.26	656.59	635.23	536.51	1312.82	1515.28	1387.25	1715.18
19942	Rpl27	563.21	598.34	593.7	569.79	561.32	615.55	600.08	552.19	596.44	610.89	541.68	475.39	538.26	642.96	577.53	615.25	636.72	574.57	529.44	539.7	1109.75	1281.26	1316.48	1442.05
12864	Cox6c	477.76	511.8	487.42	478.77	554.73	522.96	526.37	521.89	523.5	512.72	524.99	473.51	457.09	529.19	497.43	534.86	523.08	448.15	469.13	473.51	1111.18	1122.33	1083.5	1103.83
17748	Mt1	441.16	475.11	439.05	464.16	552.73	451.8	460.34	462.23	456.69	649.59	436.02	543.71	806.83	574.45	515.08	554.53	800.05	616.57	567.42	588.62	531.33	552.69	522.87	789.72
14683	Gnas	594.93	586.2	583.79	604.95	551.66	568.79	566.03	544.85	550.07	530.74	555.86	528.47	517.33	561.45	550.49	569.38	524.24	506.63	481.31	488.44	373.73	411.67	406.96	432.83
14827	Pdia3	711.34	705.57	823.48	770.44	544.3	506.28	562.53	556.03	617.86	626.4	511.3	604.98	519.15	563.6	494.1	563.45	457.52	470.84	428.22	407.51	407.14	381.17	394.52	338.54
66483	Rpl36al	575.64	565.82	594.2	576.42	532.04	500.28	535.59	514.32	522.8	512.96	469.2	502.95	486.03	521.68	476.59	528.49	538.91	515.94	489.46	519.99	757.9	789.25	871.83	735.42
68713	Ifitm1	585.78	621.86	754.54	664.6	528.7	562.55	547.76	535.89	514.16	523.7	505.4	565.26	503.74	525.63	520.29	562.96	583.4	495.55	590.43	572.86	646.06	567.31	579.62	637.45
666899	Gm12191	349.73	518.54	346.14	527.81	524.63	315.4	100.57	591.72	509.1	169.66	367.77	339.56	476.21	96.7	389	577.83	556.43	621.34	570.28	376.37	836.99	926.53	1805.56	1447.27
20085	Rps19	506.53	521.25	491.28	495.3	523.13	552.85	586.66	513.99	578.25	566.04	575.69	504.42	525.86	625.58	566.79	605.83	614.65	580.8	544.87	550.05	1255.48	1454.35	1427.05	1531.18
13184	Dcpp1	676.87	745.97	736.05	909.3	521.17	472.52	368.6	467.77	414.9	542.43	465.14	570.16	423.21	469.89	411.46	420.94	358.64	370.55	339.78	400.68	1.27	2.53	1.65	1.56
13033	Ctsd	287.05	309.02	283.92	300.76	516.01	470.59	484.49	385.31	468.57	882.21	409.96	390.41	945.8	675.26	558.69	598.89	1109.27	980.63	693.6	537.41	4371.21	3320.03	3257.83	5268.92
13034	Ctse	230.19	242.27	315.43	335.63	515.91	469.48	468.34	308.33	470.04	600.94	401.09	292.98	553.73	348.72	374.6	377.89	557.59	470.39	387.83	275.81	1141.08	745.7	611.29	953.73
16669	Krt19	408.98	444.61	491.63	513.7	508.18	517.35	542.03	446.33	486.74	503.83	429.62	368.88	447.9	465.6	435.29	472.9	446.7	446.92	431.93	356.29	91.59	90.15	60.97	153.63
108017	Fxyd4	228.26	305.53	183.75	234.62	507.96	458.68	512.72	352.95	467.31	776.85	397.13	372.47	713.7	559.02	433.5	510.81	798.35	596.04	500.38	368.69	549.35	403.99	264.99	714.29
11468	Actg2	342.07	346.11	252.57	256.72	491.83	494.24	453.38	464.56	256.9	311.44	297.93	201.97	177.6	263.95	243.15	193.81	185.12	186.34	130.51	129.68	3.38	8.9	10.97	22.18
12868	Cox8a	457.52	494.81	479.27	486.22	486.61	525.94	547.55	517.2	507.27	514.89	466.63	423.2	446.47	519.41	469.74	509.45	487.42	459.92	412.64	433.57	448.04	449.34	437.82	511.3
15519	Hsp90aa1	813.34	642.29	849.6	775.82	484.45	497.95	553.58	821.05	798.93	612.79	757.52	1246.34	596.69	679.98	697.36	757.17	532.2	534.15	596.84	736.2	378.44	393.68	427.42	348.92
22190	Ubc	418.53	414.37	370.93	406.51	473.9	389.28	371.12	428.9	395.7	415.49	365.73	512.89	375.99	390.03	393.85	428.48	392.24	433.54	364.95	539.59	379.01	484.36	404.84	574
13007	Csrp1	422.61	423.67	317.79	316.75	465.56	462.7	436.17	437.35	325.26	340.8	372.1	283.23	264.3	324.6	317.17	292	330.57	312.75	260.38	285.85	78.17	179.07	170.29	133.01
20733	Spint2	595.94	633.49	669.32	652.72	464.95	541.53	546.7	513.02	565.59	533.97	540.51	632.76	558.86	586.03	584.09	613.83	545.02	553.08	514.11	609.76	241.38	191.63	236.12	254.46
107589	Mylk	371.89	346.95	269.73	296.79	463.98	460.62	456.8	444.96	348.29	356.02	425.44	323.07	309.06	367.28	389.54	335.72	333.01	357.43	302.61	311.05	29.06	29.59	27.28	32.67
17775	Laptm4a	411.31	417.51	403.21	431.47	463.88	477.38	468.77	419.5	492.71	476.63	482.08	482.48	455.81	517.85	478.6	534.39	492.58	477.01	449.65	499.29	516.14	489.34	504.92	451.67
15078	H3f3a	487.06	497.39	490.54	490.54	458.27	450.55	467.2	468.46	446.29	427.82	434.27	411.09	402.07	468.34	432.86	465.33	491.27	439.94	446	437.61	639.46	625.03	625.55	641.29
76808	Rpl18a	443.13	456.79	449.27	454.74	455.85	503.2	496.17	457.99	505.43	527.79	495.96	437.42	480.1	565.35	527.78	513.06	603.93	506.86	472.71	479.9	1118.18	1315.91	1291.41	1548.99
BGI_novel_G001303	NA	502.77	529.33	666.14	551.06	451.14	486.1	515.63	622.74	588.97	574.85	612.61	797.22	432.23	495.3	483.79	506.71	440.29	458.1	439.83	456.47	879.71	829.14	863.28	799.65
29817	Igfbp7	436.63	448.77	347.99	344.46	449.2	460.69	432.23	386.03	430.88	478.24	485.37	371.25	400.36	518.92	476.4	449.93	483.48	459.57	378.38	375.04	1024.8	1087.14	1016.14	995.93
13010	Cst3	455.37	442.68	432.78	445.34	446.23	469.25	478.86	389.44	528.54	512.57	519.86	456.7	460.08	544.99	549.64	546.14	507.32	465.15	472.3	462.38	461	452.19	439.61	463.94
14038	Wfdc18	327.76	468.33	486.09	463.43	436.84	327.45	274.2	246.94	305	270.9	239.73	221.29	253.38	442.1	263.47	288.82	238.25	219.3	258.76	151.75	1.98	2.24	1.38	2.1
19156	Psap	447.66	459.05	460.19	463.69	434.94	463.26	447.19	434.96	434.89	450.1	440.74	443.56	414.82	439.93	446.29	426.18	425.78	419.04	401.79	416.64	484.62	438.71	421.52	450.94
27050	Rps3	450.42	469.96	466.37	450.58	431.57	468.75	472.36	426.25	478.91	481.02	474.08	414.12	455.65	529.71	476.48	502.55	533.63	476.57	467.72	460.97	1010	1085.05	1014.24	1150.71
16785	Rpsa	412.18	429.77	409.97	366.95	426.1	427.11	458.3	425.62	460.3	454.08	386.6	391.39	383.06	450.54	447.78	443.8	465.94	414.24	353.43	371.88	957.39	1132.15	1108.17	1261.67
17938	Naca	392.87	395.9	387.08	392.42	425.8	401.65	408.22	397.09	413.52	406.61	379.04	373.18	420.69	441.71	416.26	437.82	474.67	419.1	410.52	395.58	644.22	711.31	663.89	715.78
16852	Lgals1	580.32	588.98	453.39	482.36	423.75	481.86	470.5	433.88	393.6	420.38	418.7	309.33	315.26	418.46	376.03	336.29	343.78	333.42	278.26	274.67	1132.66	1467.64	1586.3	1582.14
11928	Atp1a1	406.64	433.73	456.75	430.62	423.49	445.31	445.36	419.47	434.7	479.2	419.8	395	451.76	441.51	418.75	433.51	429.3	392.2	391.28	415.03	341.88	272.21	301.4	342.82
BGI_novel_G000474	NA	351.73	362.73	402.57	389.32	421.89	420.96	463.88	371.76	449.04	490.37	483.39	369.77	422.34	501.01	453.81	433.33	478.28	425.08	411.97	406.67	1018.73	1102.85	966.51	1304.73
67281	Rpl37	367.56	378.19	387.61	374.28	421.26	398.91	435.98	382.2	421.38	456.44	441.27	376.61	420.89	487.08	444.55	438.34	483.31	420.64	427.58	402.84	966.02	1084.99	1116.4	1167.91
14645	Glul	239.33	244.82	221.37	243	413.4	456.74	437.4	346.9	472.91	503.28	504.28	385.85	441.77	489.95	414.14	460.77	472.81	491.39	474.47	405.54	340.58	286.39	321.89	293.26
227613	Tubb4b	568.05	525.76	615.94	566.9	413.22	474.04	516.44	594.41	568.63	469.43	545.68	645.06	549.44	541.27	575.55	639.74	455.62	451.68	466.76	582.57	86.23	103.36	116.19	98.44
225326	Pik3c3	461.88	516.62	522.39	507.78	408.77	399.07	387.01	285.04	392.23	452.49	396.02	299.72	490.18	335.81	323.22	294.85	485.59	549.15	338.71	295.44	1323.54	1030.37	762.07	1080.48
192176	Flna	303.18	283.06	207.41	215.26	408.19	414.83	381.59	391.61	287.51	316.27	334	258.92	248.31	273.26	293.14	241.36	261.28	281.58	239.56	226.74	122.47	137.16	123.65	121.28
BGI_novel_G001358	NA	391.66	422.87	421.32	400.84	407.86	454.85	442.47	399.36	439.23	461.18	418.57	372.45	411.77	486.01	425.86	450.8	477.21	447.89	394.6	397.76	847.65	973.29	884.02	1095.05
12215	Bsg	500.32	520.61	561.89	528.77	404.55	422.97	413.55	406.95	423.26	409.12	397.5	433.43	408.86	439.06	427.94	446.01	389.96	369.96	353.75	369.39	355.45	330.82	354.8	360.8
11816	Apoe	347.91	303.85	298.51	312.05	402.59	442.96	391.23	345.47	439.49	465.19	431.32	324.96	487.36	531.76	559.97	528.48	618.75	626.08	542.16	436.59	1630.44	1457.53	1383.09	1443.14
56431	Dstn	345.43	344.16	319.46	337.51	400	394.87	370.12	376.44	327.34	341.15	355.33	293.95	310.03	331.56	313.42	323.7	324.71	277.25	287.41	259.67	192.63	212.77	202.33	207.55
80876	Ifitm2	518.91	549.38	503.8	481.12	398.91	448.86	478.43	462.52	432.5	434.95	427.2	440.68	384.81	466.81	399.99	454.15	427.14	400.31	365.4	383.75	596.69	610.33	611.74	639.01
218963	Gm1821	432.3	425.85	510.63	533.87	393.92	461.34	404.28	425.97	559.21	428.36	441.63	452.39	710.69	483.27	508.31	595.78	484.48	457.53	413.38	453.04	383.54	453.06	442.82	357.85
11947	Atp5b	404.7	419.95	412	397.78	393.25	438.14	437.06	436.78	390.45	394.4	378.86	343.08	348.24	379.84	352.93	379.22	364.68	363.12	334.12	350.1	417.3	443.52	425.75	427.69
72289	Malat1	273.09	233.96	248.69	247.02	392.51	231.68	193.84	243.63	232.34	296.34	308.51	434.62	238.68	292.36	246.93	260.13	273.91	302.5	466.06	493.98	405.87	366.14	477.09	356.73
232400	BC048546	588.4	788.36	753.96	883.05	391.1	320.04	329.84	472.56	288.87	322.78	360.44	432.89	341.46	412.16	324.59	341.49	231.39	237.62	272.07	186.32	1.42	1.46	1.14	1.25
227753	Gsn	378.08	354.99	341.88	345.67	385.13	411.97	396.3	349.37	435.05	440.34	438.95	318.2	410.21	458.16	450.73	445.8	478.4	472.16	440.2	413.64	116.62	123.84	106.36	143.2
12266	C3	811.15	781.92	798.94	616.46	380.91	387.28	454.52	353.14	336.53	271.35	281.79	363.99	264.52	268.95	296.34	406.32	242.26	288.14	343.68	304.79	13.07	10.3	18.77	20.16
65963	Tmem176b	513.93	529.2	552.87	539.56	380.76	396.17	369.01	395.3	423.57	437.27	421.58	444.63	450.55	460.55	436.22	460.63	433.72	432.85	366.77	404.17	905.84	656.69	773.55	858.32
11674	Aldoa	548.24	597.24	529.78	512.55	380.18	418.37	407.56	400.61	425.92	375.03	400.07	366.21	374.42	412.3	387.99	421.71	377.69	364.72	344.2	357.39	227.74	273.47	304.91	278.65
12861	Cox6a1	418.24	450.32	437.88	420.77	379.97	460.76	458.54	415.04	408.85	437.61	392.64	351.19	361.28	426.42	392.18	426.13	369.83	341.74	311.53	337.08	460.59	467.69	466.39	508.32
109754	Cyb5r3	341.6	369.94	358.1	379.17	375	406.67	432.32	386.1	420.12	408.68	382.67	358.18	393.81	452.98	393.98	444.2	422.9	414.88	416.5	382.38	240.55	202.08	176.28	267.63
16668	Krt18	485.93	545.81	541.57	529.97	374.92	392.43	366.68	396.83	431.25	408.17	393.22	416.56	406.26	430.9	398.05	445.23	427.65	362.43	366.34	418.93	224.91	191.61	225.72	229.6
BGI_novel_G000158	NA	344.88	352.41	404.74	383.36	372.34	386.67	391.18	282.55	392.93	466.27	358.24	242.44	491.31	293.77	309.08	296.09	488.07	467.59	371.91	293.28	1121.09	782.62	585.47	794.75
12867	Cox7c	363.26	398.34	365.63	366.08	370.84	364.41	397.37	383.63	358.26	356.77	358.88	318.58	306.02	372.08	338.89	375.03	351	328.83	312.05	300.01	696.64	707.29	737.61	624.09
17750	Mt2	390.16	338.51	275.64	283.08	364.19	412.68	355.02	419.4	397.65	498.39	286.32	447.76	652.98	494.52	350.18	448.94	695.41	543.25	497.27	556.61	1014.23	975.9	896.07	1311.39
26451	Rpl27a	325.57	341.55	346.28	336.92	362.86	367.81	386.18	357.3	384.4	379.8	371.21	339.52	351.87	417.52	388.09	407.56	410.5	363.06	351.59	356.77	798.66	920.49	835.72	936.71
13602	Sparcl1	343.28	361.85	261.44	279.56	359.9	363.09	334.3	325.18	314.44	323.97	378.04	295.51	348.29	370.92	382.88	336.16	383.31	375.36	349.42	317.72	230.66	237.72	249.2	211.99
17992	Ndufa4	337.45	356.52	328.08	327.97	359.15	343.27	358.3	349.7	319.15	323.36	308.16	289.95	277.32	311.71	288.25	293.54	288.62	286.1	270.74	265.54	514.62	515.66	548.74	476.53
15481	Hspa8	412.82	419.71	519.9	445.4	358.88	375.66	405.69	498.1	481.02	456.52	486.53	679.64	352.28	393.39	382.18	415.73	354.14	367.85	347.83	352.82	706.01	665.32	715.68	628.91
13207	Ddx5	367.94	335.11	326.37	354.33	358.66	328	337.59	392.43	376.83	338	380.02	398.64	363.78	368.63	376.03	392.38	382.64	410.81	426.65	417.96	385.17	357.34	338.63	306.96
67971	Tppp3	373.97	400.65	477.58	432.07	353.25	427.99	439	437.42	447.98	374.82	411.52	478.81	409.29	399.37	455.05	503.93	348.4	367.52	400.46	484.5	99.01	153.76	148.77	160.19
22228	Ucp2	316	340.24	365.25	364.96	351.65	383.87	368.52	346.4	367.06	360.91	343.92	305.09	332.41	353.89	297.11	336.79	305.04	309.28	261.53	266.99	177.11	201	240.02	226.96
18148	Npm1	306.26	305.22	282.84	296.82	351.45	327.61	338.07	327.67	320.94	308.92	323.04	298.98	299.01	311.97	329.75	346.87	364.5	330.99	340.35	317.35	689.4	814.83	783.94	709.22
12843	Col1a2	220.17	219.3	162.59	168.99	350.9	388.09	410.38	320.44	318.18	385.52	347.16	242.49	324.49	382.56	339.29	291.38	324.27	302.84	258.42	244.44	308.31	332.7	290.65	295.53
19035	Ppib	444.88	483.45	535.25	507.51	346.51	384.55	385.25	371.69	399.17	402.75	340.47	355	336.36	382.55	334.96	358.61	332.52	306.03	274.07	277.28	588.56	571.91	590.69	580.62
218490	Btf3	328.5	335.9	324.44	340.63	344.97	332.66	338.13	327.43	327.16	318.1	321.22	319.79	316.52	346.9	329.22	365.43	369.59	321.46	319.93	316.54	503.69	572.94	585.35	562.44
12484	Cd24a	644.09	652.64	704.87	670.41	344.77	379.78	368.06	399.84	396.32	354.65	360.86	427.75	378.62	368.56	362.23	428.01	350.14	344.69	380.28	400.82	175.36	194.81	213.83	201.62
12709	Ckb	221.76	230.04	197.34	223.68	342.8	341.14	317.28	353.17	233.29	306.14	285.4	236.68	251.8	268	280.85	243.76	234	227.84	181.2	202.89	75.19	83.52	64.08	85.38
15081	H3f3b	350.96	337.02	327.34	342.43	341.47	353.4	329.75	332.19	308.64	328.07	306.62	315.84	346.44	341.96	325.07	360.26	350.58	332.53	341.17	360.33	277.66	307.96	311.06	295.98
15186	Hdc	172.75	194.74	185.64	199.03	341.36	342.13	364.57	301.11	319.41	371.32	268.95	256.47	347.64	315.33	267.26	290.4	342.73	299.66	282.82	271.18	246.84	209.81	206.66	307.13
12314	Calm2	328.15	317.57	301.74	325.48	338.11	324.06	331.38	336.9	304.19	308.54	326.75	299.68	296.43	310.24	300.28	333.35	329.28	306.88	307.63	306.59	258.13	302.07	278.59	259.99
22004	Tpm2	176.16	179.87	139.88	146.88	337.93	341.8	313.13	339.59	192.97	231.96	229.08	182.63	152.46	207.05	197.07	161.4	165.61	172.01	124.39	120.01	17.29	27.91	26.38	38.51
12631	Cfl1	381.8	401.97	357.72	366.15	336.52	395.72	402.82	374.33	333.4	375.87	339.68	283.23	300.09	351.5	307.12	308.39	334.67	316.01	288.57	273.96	519.78	622.41	591.84	613.79
20692	Sparc	290.24	289.19	228.79	236.69	335.86	333.28	354.73	290.68	307.63	354.13	343.77	235.09	296.25	384.33	325.27	304.83	313.26	296.81	251.7	229.21	551.89	597.59	540.45	527.79
18453	P4hb	446.4	438.57	539.12	492.75	335.64	343.4	370.71	336.12	346.35	387.39	317.3	312.96	315.27	349.28	311.88	337.52	316.34	304.07	272.07	262.1	367.23	377.94	368.23	328.31
16803	Lbp	227.72	245.41	277.17	246.37	326.89	366.98	315.56	299.02	365.69	424.72	307.36	337.91	350.35	364.92	303.5	355.21	328.33	329.15	311.15	290.68	103.04	82.71	81.19	115.17
15254	Hint1	390.97	413.65	428.52	394.77	323.57	333.38	338.24	338.26	341.41	329.51	335.11	321.42	310.7	365.76	340.97	366.27	347.08	321.68	336.05	336.36	435.98	442.89	485.22	464.37
12759	Clu	404.6	403.83	439.71	392.82	320	348.08	283.42	325.45	314.32	292.51	307.82	433.49	291	271.9	306.95	295.7	241.51	228.34	229.96	263.81	60.71	57.7	84.36	56.94
67942	Atp5g2	295.29	346.27	332.23	323.52	319.98	337.35	337.58	325.93	353.22	344.34	330.57	305.66	309.24	358.46	329.65	365.36	348.32	304.3	306.23	313.85	437.79	458.1	439.73	490.85
BGI_novel_G001695	NA	375.83	436.96	396.02	408.26	318.57	433.79	454.18	406.59	385.89	325.48	258.39	251.26	269.74	416.06	294.34	458.65	460.95	401.99	302.74	345.19	702.73	739.18	742.06	1074.09
68028	Rpl22l1	305.27	293.11	287.06	303.98	315.12	304.67	312.29	291.39	302.4	300.41	292.9	275.24	262.09	279.68	289.93	326.27	330.18	294.9	295.64	286.81	824.11	883.99	849.32	792.26
12307	Calb1	130.14	164.82	145.08	153.57	313.5	274.01	317.07	249.28	241.95	292.47	195.84	225.96	265.04	241.24	198.36	222.8	274.68	236.32	236.87	196.09	91.25	83.45	53.08	160.34
20384	Srsf5	321.59	273.45	284.7	312.76	313.37	279.92	272.34	298.46	302.52	278.21	290.25	290.86	314.71	314.59	309.18	322.58	324.79	343.48	338.24	350.44	352.88	358.23	334.33	312.85
12306	Anxa2	373.48	373.83	414.34	411.97	312.63	354.69	351.53	347.5	365.64	327.88	344.98	318.72	328.89	347.91	346.82	384.81	298.78	301.29	314.75	337.16	406.93	565.81	563.35	517.87
12527	Cd9	440.46	484.83	443.07	417.83	311.93	327.46	332.16	320.75	353.38	360.47	317.02	300.79	331.12	371.25	324.35	372.33	349.81	324.69	318.93	325.98	301.63	305.22	324.99	309.81
71853	Pdia6	464.39	459.49	579.82	531.01	310.8	323.37	353.2	352.75	408.39	415	330.71	383.2	279.01	353.38	293.64	331.67	275.91	278.37	244.05	248.31	294.31	298.85	296.29	269.13
12825	Col3a1	173.73	180.16	135.82	144.04	309.68	315.3	314.69	269.94	273.42	345.41	310.64	199.06	293.08	378.28	302.07	269.23	315.89	290.31	226.49	202.99	1210.95	1177.49	1006.18	1067.43
16952	Anxa1	291.87	302.05	309.14	314.95	308.03	274.61	297.93	265.75	274.34	266	267.2	280.98	284.63	261.47	267.3	293.03	278.4	244.75	263.64	259.04	212.05	252.52	207.6	241.96
13682	Eif4a2	247.78	242.75	259.55	266.43	307.92	275.28	267.69	278.69	305.91	290.78	305.29	323.64	296.94	304.88	298.44	344.2	318.28	299.36	324.55	311.52	280.15	237.63	224.19	217.75
100037282	Rsph3b	362.24	388.97	398.86	380.5	305.09	262.25	278.88	246.08	320.88	324.12	252.2	272.76	289.74	284.43	276.16	227.9	321.78	273.11	271.27	221.79	435.12	325.87	312.46	423.89
67160	Eef1g	343.78	380.37	321.23	318.89	302.55	347.5	330.99	343.08	341.4	358.62	337.17	307.61	279.65	356.11	298.9	347.07	340.57	293.13	264.42	291.84	613.72	733.96	695.33	713.71
12512	Cd63	422.14	411.94	360.47	346.86	299.24	286.79	301.67	290.89	271.84	284.63	282.84	246.04	252.31	299.52	294.11	293.45	297.87	287.38	271.5	275.38	881.44	1032.54	1052.22	871.47
BGI_novel_G000330	NA	288.78	294.35	282.36	304.72	298.78	312.73	305.72	266.45	297.84	329.05	324.87	274.77	311.74	348.72	311.94	294.81	309.29	314.58	262.95	246.64	556.02	635.41	569.67	776.46
67701	Wfdc2	218.55	232.08	171.96	175.44	298.01	296.77	339.55	278.96	262.61	372.59	208.87	223.02	276.89	237.38	196.72	269.96	315.57	279.68	261.38	189.57	594.82	468.69	568.76	771.15
20084	Rps18	328.31	381.48	335.52	329.77	297.83	316.9	275.82	311.5	301.02	266.2	169.57	229.02	232.52	285.95	252.72	375.26	393.3	275.87	301.95	290.99	710.04	694.91	866.06	554.68
14870	Gstp1	332.59	344.3	312.04	335.09	297.05	354.41	325.54	388.02	324.93	280.94	317.86	337.32	325.91	382.79	285.66	278.27	350.62	293.61	321.69	255.43	314.9	353.3	251.39	364.91
13179	Dcn	233.64	220.71	168.17	196.24	293.94	244.33	252.82	252.68	265.64	244.77	259.57	221	251.62	279.4	278.8	268.82	319.88	277.15	245.56	254.68	483.84	570.83	438.8	419.57
110323	Cox6b1	313.13	344.27	326.5	318.2	291.94	321.46	315.66	309.49	310.52	303.66	283.47	264.62	271.96	311.47	277.89	302.55	287.4	267.19	234.38	246.76	372.62	410.08	390.81	422.89
13030	Ctsb	388.86	448.18	447.83	412.22	291.38	315.21	306.77	279.01	313.32	317.12	279.48	306.34	287.04	325.69	278.74	301.83	299.46	285.44	283.41	288.31	476.07	440.36	539.17	432
67880	Dcxr	292.89	294.66	326.97	334.67	287.06	301.64	312.87	278.45	258.94	309.06	247.85	239.57	290.62	275	281.81	281.62	322.19	311.4	229.47	270.51	141.9	124.13	93.72	168.86
66477	Usmg5	286.66	295.85	286.1	306.09	286.45	278.85	295.9	284.92	268.42	289.37	247.88	244.05	244.95	275.84	244.79	267.14	270.89	239.15	231.98	220.95	445.52	434.42	481.13	458.41
12842	Col1a1	162.7	160.57	130.24	131.88	286.34	317.41	335.11	262.06	237.42	311.11	259.54	179.77	269.13	317.97	277.69	219.21	246.51	239.34	174.87	176.14	280.46	312.64	302.18	299.46
18245	Oaz1	330.04	340.36	327.57	342.17	285.06	345.85	332.2	323.5	307.78	333.47	313.85	271.06	294.89	354.98	303.21	329.6	326.59	325.24	287.44	314.55	345.02	381.58	382.99	427.03
18458	Pabpc1	257.87	264.65	272.95	269.47	281.64	278.84	288.72	261.74	260.45	270.37	280.29	224.6	262.09	278.45	271.12	281.14	288.57	268.1	267.46	235.38	340.44	431.12	392.67	396.51
12757	Clta	240.78	282.08	286.5	295.51	279.45	293.16	297.61	261.67	298.23	304.88	286.11	266.89	294.57	320.79	299.81	307.03	288.4	282.02	255.53	263.17	178.51	178.73	176.78	217.52
16691	Krt8	368.52	410.72	440.78	405.96	279.44	319.29	317.58	281.79	311.87	316.54	286.15	282.35	303.71	301.73	272.6	319.07	310.6	297.32	278.27	254.88	220	174.06	171.65	255.56
12520	Cd81	315.92	321.78	326.51	338.31	275.46	297.34	290.29	294.61	287.6	283.69	286.13	273.24	250.47	293.55	288.06	292.9	252.32	255.72	239.6	249.51	235.29	230.84	206.85	219.15
22381	Wbp5	337.42	344.81	329.03	326.99	272.73	271.32	281.48	236.97	275.79	290.68	264.2	244.91	256.67	294.69	264.93	288.82	273.34	266.62	259.56	241.51	410.72	411.92	356.51	331.79
58810	Akr1a1	272.33	302.43	289.1	285.56	270.46	278.55	278.96	269.65	285.18	275.69	266.45	259.7	248.09	287.3	259.72	282.4	277.47	259.01	257.46	265.49	306.63	319.06	333.26	317.72
18477	Prdx1	305.69	326.65	298.48	302.87	268.43	247.05	251.49	249.14	257.39	247.16	232.88	223.13	223.59	244.78	234.49	251.74	243.73	226.91	235.56	237.07	312.19	320.33	335.6	303.54
12859	Cox5b	204.74	216.08	254.04	239.96	267.34	279.73	232.76	244.53	234.47	256.31	229.79	206.73	216.21	263.55	234.39	223.18	235.92	227.67	235.52	216.16	285.81	313.31	263.01	313.14
11840	Arf1	285.6	293	296.04	287.44	263.87	280.16	277.86	271.93	279.03	286.08	254.94	247.01	255.13	274.91	253.76	282.1	272.11	263.53	248.55	253.98	227.14	255.5	266.48	250.22
18655	Pgk1	449.64	489.39	473.26	456.42	263.28	274.42	271.61	278.64	284.3	252.31	254.5	230.43	235.2	273.03	239.85	275.82	231.44	219.27	219.03	231.95	96.34	113.72	121.95	104.59
57808	Rpl35a	270.17	277.33	271.34	302.04	263.15	283.33	341.94	268.27	277.85	358.67	228.36	232.53	258.2	302.8	281.16	317.55	322.41	275.61	259.51	286.69	567.73	676.11	612.48	670.07
12387	Ctnnb1	322.16	314.58	315.36	308.51	262.66	269.48	265.61	271.97	258.29	248	269.88	270.33	266.37	268.09	279.78	290.17	275.34	264.68	282.01	287.91	262.41	242.9	228.27	242.2
14268	Fn1	174.67	172.2	165.77	178.16	257.99	278.37	245.75	289.19	221.27	207.86	253.01	209.31	162.82	177.54	187.07	185.78	136.76	169.46	141.68	158.59	214.95	221.63	190.61	202.86
14873	Gsto1	219.42	252.98	192	196.25	257.68	238.81	271.43	199.43	236.13	297.97	194.31	183.79	226.66	219.24	213.96	248.42	257.62	230.09	274.92	195.62	169.91	213.77	228.8	328.86
27425	Atp5l	241.82	272.55	244.75	259.13	256.42	246.26	258.56	253.48	253.15	233.53	222.57	220.98	222.43	249.24	232.18	238.87	258.83	225.69	213.81	219.53	338.38	346.49	361.56	363.4
69202	Ptms	250.61	261.11	246.39	253.6	255.96	302.07	304.91	302.88	287.07	293.71	315.2	256.65	260.41	304.44	281.14	288.45	261.24	287.85	248.22	257.02	211.51	228.43	230.68	273.37
11946	Atp5a1	258.45	260.06	255.86	250.96	255.01	267.18	265.04	256.63	241.52	245.98	241.71	213.17	234.31	240.6	235.63	240.12	234.89	235.02	220.16	235.08	246.99	263.14	249.87	254.76
270150	Ccdc153	306.38	279.94	329.08	332.03	254.25	283.81	254.97	320.14	298	240.33	277.76	340.71	297.42	276.49	299.14	355.52	240.93	240.44	277.78	380.93	1.49	1.3	1	1.09
20422	Shfm1	261.9	287.03	274.02	266.01	254.22	255.82	271.93	265.15	259.19	252.83	259.24	233.15	252.44	268.13	260.64	273.93	267.57	233.89	235.79	245.9	412.7	430.3	440.05	434.8
216134	Pdxk	288.28	280.97	326.4	313.59	253.49	276.11	251.46	265.39	291.4	261.78	290.01	295.19	266.12	267.59	286.39	314.78	248.5	268.03	277.18	318.22	19.44	17.76	15.83	28.01
13723	Emb	314.42	378.7	362.95	377.32	252.98	309.34	317.05	253.99	331.15	264.51	264.59	262.03	246.19	342.79	263.89	279.08	295.6	269.38	286.19	289.34	127.36	121.22	135.66	107.89
57423	Atp5j2	245.89	266.93	259.24	259.47	252.51	256.07	262.57	255.21	254.86	253.24	229.98	225.65	221.59	250.08	214.09	244.51	230.95	211.98	191.09	204.5	417.42	401.86	412.69	450.53
66576	Uqcrh	264.35	282.8	277.97	272.56	250.9	249.49	256.07	248.59	268.79	246.55	250.29	232.53	245.12	283.05	242.99	287.43	267.78	253.07	252.67	244.78	369.11	402.13	374.78	380.21
19946	Rpl30	375.11	275.58	407.04	216.44	250.52	474.09	693.69	185.81	314.78	644.69	408	354.27	300.32	818.07	416.48	317.91	337.18	179.7	222.83	372.13	876.43	1085.14	185.1	515.76
56486	Gabarap	278	292.72	273.45	282.99	249.91	250.08	239.49	253.99	276.59	256.35	258.92	249.12	259.3	270.74	261.03	269.85	278.46	243.94	231.99	236.23	191.35	195.35	184.25	220.43
15312	Hmgn1	232.4	228.21	236.23	231.2	247.52	252.21	265.23	260.13	250.39	239.96	231.53	227.65	222.96	251.31	217.59	240.75	239.34	227.03	223.8	231.77	242.12	272.76	265.6	276.93
66594	Uqcr11	224.3	252.81	242.3	231.12	247.14	267.3	274.31	258.26	259.16	275.34	257.61	212.98	228.91	261.19	246.41	245.07	222.08	223.17	201.25	203.02	277.51	276.89	283.51	331.06
17999	Nedd4	227.07	213.28	195.71	198.39	246.81	232.97	219.08	236.72	219.9	217.09	236.39	213.76	216.61	214.52	223.5	215.68	228.98	219.51	226.25	211.21	203.88	214.69	180.97	184.91
14004	Chchd2	295.17	317.51	309.24	316.49	246.49	262.54	261.61	282.91	278.54	266.58	253.08	271.97	255.96	293.09	285.21	300.09	265.62	256.33	238.45	270.65	283.84	295.26	304.02	310.99
20918	Eif1	270.92	285.17	277.57	265.77	245.09	244.88	257.83	265.24	252.22	234.93	246.39	250.99	250.08	259.86	243.77	258.76	269.64	240.23	262.06	237.56	154.23	192.98	206.52	181.44
20250	Scd2	197.45	184.85	178.18	187.81	244.28	248.66	255	236.42	212.57	234.67	204.65	198.73	219.68	207.19	195.41	204.57	233.69	227.28	218.65	198.67	156.83	134.84	109.52	146.12
67126	Atp5e	238.65	317.16	189.9	352.5	242.83	249.85	293.91	254.61	132.45	178.92	265.69	233.14	239.09	233.44	255.54	231.88	326.35	290.92	179.73	156.14	354.98	255.25	351.24	402.43
15507	Hspb1	202.82	200.6	204.44	217.87	242.44	298.17	320.67	250.74	313.19	314.11	299.28	282.65	282.53	331.81	290.48	305.3	289.26	277.34	250.2	227.6	77.7	99.6	135.89	102.79
67673	Tceb2	251.07	269.24	241.42	250.42	241.6	246.19	251.41	239.77	228.06	235.33	201.69	198.46	201.95	246.46	217.3	228.82	234.06	216.58	185.21	199.85	338.69	337.1	384.55	418.93
56612	Pfdn5	227.32	230.09	225.03	225.11	241.58	220.98	244.52	225.38	257.22	239.75	236.6	257.4	247.95	273.25	261.93	296.86	289.28	256.03	265.94	270.4	222.27	250.75	235.94	249.34
56338	Txnip	225.26	240.38	230.87	245.42	240.18	258.78	200.14	215.87	257.24	270.36	286.88	266.81	297.38	303.28	293.82	296.37	272.74	247.34	257.96	282.93	105.91	74.51	68.07	82.49
18746	Pkm	360.23	395.55	381.72	356.06	236.44	262.86	258.41	239.17	241.86	247.99	232.81	210.63	214.18	246.75	220.2	240.25	223.42	207.5	198.65	212.69	258.45	277.99	301.67	304.02
14790	Grcc10	222.08	255.86	257.11	240.04	235.63	269.43	272.5	258.84	266.8	251.63	249.41	226.57	228.29	268.68	267.33	268.18	262.61	245.24	219.28	221.89	309.94	322.26	288.57	373.89
14433	Gapdh	483.64	431.25	402.63	486.84	235.01	276.8	268.97	268.19	250.24	254.04	390.93	290.19	224.46	319.86	215.19	279.55	231.26	319.44	220.37	193.04	300.29	220.9	311.34	329.5
66212	Sec61b	268.07	288.15	303.55	286.95	234.76	240.49	259.38	242.55	236.79	250.32	225.19	214.29	201.34	244.04	207.66	234.25	225.82	211.82	198.36	217.89	220.95	235.58	248.13	223.5
11747	Anxa5	224.3	227.49	204.6	228.72	234.54	212.47	236.03	196.68	223.91	191.3	210.43	206.88	216.34	235.56	197.51	240.93	212.34	222.79	195.18	238.63	145.99	167.63	166.23	141.32
110213	Tmbim6	308.33	330.54	314.78	315.15	234.02	265.38	255.72	261.61	292.17	270.55	275.31	299.89	255.65	308	272.7	280.9	264.42	260.84	239.46	293.68	238.93	228.96	237.06	245.9
12313	Calm1	269.42	268.02	288.08	283.25	232.11	250.14	252.73	250.17	255.28	242.94	238.63	240.64	240.52	240.14	238.99	259.1	233.41	222.23	231.46	245.15	117.19	121.73	120.62	119.79
18674	Slc25a3	236.01	246.84	227.78	228.67	231.29	236.39	242.74	228.77	225.9	231.1	217.69	200.6	212.63	234.52	215.27	231.51	229.02	221.67	210.13	204.51	204.33	233.85	241.15	230.27
18791	Plat	158.2	157.54	176.4	173.32	230.64	210.17	203.39	210.94	225.02	237.41	220.51	240	254.77	238.56	237.93	267.99	226.83	246.61	227.95	249.45	169.37	188.44	142.93	207.66
16010	Igfbp4	144.04	117.59	131.6	138.95	230.54	240.24	223.35	279.68	199.25	219.97	197.66	233.49	206.22	217.31	206.28	213.99	197.65	227.17	196.03	232.04	476.95	531.69	583.21	522.52
27054	Sec23b	97.72	117.19	101.49	101.61	230.28	163.34	156.21	184.96	141.54	212.95	114.99	149.24	168.48	148.99	115.99	137.76	174.63	162.51	144.85	145.85	135.05	127.3	116.08	153.89
67530	Uqcrb	230.32	243.15	215.15	218.1	228.87	209.8	234.03	228.36	220.8	213.4	209.86	189.1	188.15	210.8	191.42	202.14	204.73	184.41	182.71	182.38	306.38	315.78	336.94	263.61
66091	Ndufa3	212.08	249.59	246.36	237.5	228.86	235.03	250.02	220.93	241.65	229.23	215.84	206.47	215.16	245.53	200.02	238.09	209.21	211.99	211.94	230.38	410.07	415.69	419.2	386.32
22352	Vim	326.57	321.97	280.09	283.52	228.59	287.91	281.73	203.72	294.78	303.62	284.68	182.96	242.35	328.64	258.38	242.61	273.88	248.69	235.28	227.81	559.69	825.78	726.61	669.22
11957	Atp5j	252.16	254.2	253.65	232.18	228.2	237.35	255.08	253.31	246.08	245.69	236.16	216.46	212.61	247.38	215.67	253.92	241.01	231.13	221.94	231.74	280.11	287.93	297.1	277.25
276770	Eif5a	252.53	262.1	253.21	245.93	227.88	252.07	280.18	251.48	214.59	226.09	210.08	198.75	189.54	216.22	194.38	209.31	214.43	209.07	192.55	189.86	340.07	462.1	486.55	440.08
12315	Calm3	243.32	255.25	270.19	268.49	227.56	252.31	253.21	260.24	234.56	229.13	231.52	228.31	224.23	244.14	236.08	245.3	218.77	212.83	212.58	239.99	118.58	126.6	124.35	143.31
23980	Pebp1	263.46	283.09	291.7	282.58	226.17	256.56	262.5	251.99	252.63	248.92	236.92	230.3	217.22	262.75	229.72	238.4	232.36	212.58	204.91	227.27	186.89	212.89	222.51	230.25
20364	Sepw1	200.32	213.4	174.89	182.16	225.97	258.71	234.56	228.99	197.76	216.6	213.47	189.88	154.75	210.83	195.43	191.76	194.79	205.27	164.79	189.4	206.64	253.07	262.78	277.95
14972	H2-K1	145.36	169.07	264.4	233.99	224.36	254.5	269.8	151.39	259.1	259.2	204.48	371.63	264.76	197.52	231.23	178.82	196.03	159.46	225.53	206.29	355.31	266.51	461.94	336.75
319625	Galm	177.45	145.64	151.65	142.03	223.82	273.02	285.78	286.87	196.98	216.34	171.37	170.87	229.77	223.09	112.3	200.22	241.53	220.73	177.12	209.18	33.6	21.75	11.47	45.18
12797	Cnn1	161.33	139.01	110.47	115.29	223.42	238.34	224.83	221.7	158.32	176.28	180.04	137.17	113.73	149.28	153.84	126.08	124.16	125.23	90.5	91.83	1.8	5.59	5.96	11.18
22627	Ywhae	238.02	244.18	250	248.89	222.76	231.18	235.73	240.68	224.78	215.37	226.91	235.54	225.69	230.79	223.42	238.65	225.7	223.05	220.01	227.13	182.9	203.28	204.49	185.08
228033	Atp5g3	249.64	255.91	255.29	234	222.74	251.56	261.29	242.3	231.82	222.15	212.64	182.42	197.13	230.05	203.88	215.13	199	206.66	177.27	198.88	218.3	267.78	275.38	260.87
55949	Eef1b2	215.11	222.05	219.87	211.87	221.48	227.95	229.27	212.39	231.52	241.8	221.47	192.65	219.21	254.2	216.05	235.89	240.2	221.77	213.37	206.71	427.55	511.67	487.18	485.66
242409	Tmem8b	224.64	250.99	259.18	261.36	218.74	255.24	255.84	217.02	237.88	243.93	233.8	195.06	209.28	249.54	220.1	225.14	215.3	216.15	180.07	187.14	343.42	351.46	368.63	406.6
71679	Atp5h	219.33	244.08	221.85	225.31	218.26	234.58	231.69	227.02	227.28	229.73	211.89	191.89	203.24	219.29	192.97	206.82	201.95	196.93	187.6	173.35	273.27	268.63	271.04	289.47
19240	Tmsb10	169.47	182.69	166.65	175.45	217.15	208.88	231.03	196.34	212.91	222.35	245.54	209.25	224.96	241.44	241.87	232.43	203	207.73	188.99	182.38	231.61	251.5	267.45	277.45
BGI_novel_G000420	NA	157.69	144.56	166.77	162.1	215.68	177.49	225.34	164.15	196.82	219.86	253.96	184.91	216.53	241.48	216.09	183.47	216.96	198.44	211.16	164.58	558.7	628.92	592.8	667.66
21807	Tsc22d1	184.83	194.35	166.67	165.55	214.99	217.03	195.78	204.37	224.88	205.58	246.87	202.92	195.88	211.34	234.08	229.84	208.08	222.08	201.38	206.37	151.84	139.56	138.82	156.39
67568	Mrfap1	244.48	227.27	237.93	232.18	214.74	231.47	235.29	240.83	227.97	222.35	226	245.66	209.83	235.15	222.68	239.6	219.94	222.03	220.66	233.73	225.41	265.74	257.52	252.22
53379	Hnrnpa2b1	217.83	219.91	214.45	211.8	213.85	208.98	225.37	229.31	222.8	202.88	206.9	222.78	213.12	217.56	210.63	219.08	221.52	224.59	231.13	235.87	331.5	346.62	326.85	293.92
15382	Hnrnpa1	163.39	178.59	166.09	173.44	213.17	201.28	210.79	197.54	189.99	174.84	211.82	164.92	200.55	188.18	181.39	193.27	226.25	203.35	215.66	188.23	379.78	416.28	416.39	347.78
20363	Sepp1	255.11	234.76	268.29	274.25	212.78	205.06	193.23	200.6	222.66	184.97	220.16	207.65	229.68	233.51	236.35	240.99	239.55	208.89	210.84	201.81	255.41	251.63	185.31	187.8
69692	Hddc2	118.46	136.62	136.76	146.41	210.32	192.29	192.41	183.49	185.17	223.47	169.25	168.15	178.96	193.9	155.79	180.53	173.76	174.31	156.77	148.21	65.9	58.34	53.64	80.18
21371	Tbca	201.6	208.26	206.32	212.96	208.34	196.85	215.71	186.03	203.17	201.59	189.69	192.75	202.16	207.87	191.86	206.21	209.96	183.74	192.05	191.1	220.55	235.36	245.93	234.17
94275	Maged1	216.56	217.9	215.45	207.93	208.21	220.67	218.21	209.58	217.77	215.84	199.2	193.65	196.32	216.66	205.65	204.26	194.23	204.84	183.35	189.86	154.62	155.21	156.6	161.21
11938	Atp2a2	256.46	265.34	263.26	244	207.72	203.91	181.16	221.37	193.14	197.07	209.99	240.08	190.36	181.11	199.53	188.02	171.32	189.13	187.1	220.14	95.55	102.66	88.23	88.72
14860	Gsta4	202.31	201.63	245.93	243.25	207.57	219.81	236.01	192.57	212.49	202.33	196.66	192.73	212.51	216.35	203.26	233.67	218.46	180.03	226.57	198.76	51.95	61.81	51.9	61.71
14964	H2-D1	231.36	263.83	292.51	269.01	207.13	345.92	387.34	224.41	309.61	384.79	239.4	499.82	333.76	252.4	350.15	263.61	289.88	262.82	313.68	335.88	560.29	385.53	579.45	474.4
69010	Anapc13	189.51	212.75	191.66	207.42	205.97	212.33	210.18	214.76	213.75	209.31	214.6	217.37	201.05	235.84	214.34	230.03	209.14	199.74	188.19	212.69	148.54	155.83	152.82	198.59
13135	Dad1	260.09	275.94	273.07	267.95	205.78	214.74	211.32	211.19	219.88	229.92	197.67	194.6	182.14	213.69	198.18	215.19	190.99	201.94	193.09	194.24	201	229.72	242.88	244.29
12411	Cbs	263.19	293.91	286.67	268.37	205.5	259.74	269.96	218.37	274.77	270.22	228.96	212.07	214.62	255.65	213.65	220.7	202.73	211.41	228.36	206.19	56.95	61.92	70.43	55.12
66058	Tmem176a	258.05	263.54	297.02	285.79	204.79	219.09	192.9	222.39	213.42	228.33	201.51	224.17	220.4	225.28	207.19	225.85	219.67	215.33	179.07	197.54	567.77	410.27	460.08	474.89
12739	Cldn3	158.87	161.21	177.8	182.31	203.88	226.92	232.38	192.05	216.28	267.58	189.78	196.37	260.76	242.5	208.98	228.02	265.66	260.65	204.64	201.66	572.25	427.32	398.19	732.19
14707	Gng5	202.04	232.55	210.03	196.54	203.74	215.19	221.5	202.83	224.81	224.61	172.34	197.26	211.85	213.63	184.54	222.05	240.2	217.63	196.36	183.16	196.15	208.4	218.78	216.02
11669	Aldh2	179.44	187.81	190.82	197.39	202.7	223.91	234.62	194.92	210.4	208.02	219.75	197.13	201.49	219.77	216.61	219.46	201.64	202.18	198.1	184.76	136	150.34	126.71	143.94
18103	Nme2	232.95	226.17	240.84	227.6	202.49	216.19	227.71	206.4	210.71	217.44	201.97	174.85	180.84	210.41	180.42	182.1	185.36	169.85	162.9	148.03	474.89	547.48	585.92	536.56
72931	Swi5	226.16	231.66	234.85	245.05	201.97	226.59	234.62	240.22	228.45	215.38	208.38	229.34	210.87	221.88	211.63	237.3	222.89	195.13	217.63	227.27	155.91	168.31	164.55	172.2
69038	Tmem258	222.43	251.74	277.4	261.62	200.45	190.33	200.24	212.8	215.53	212.1	209.48	188.35	202.05	220.2	183.89	211.45	183.96	183.49	165.56	193.98	321.58	313.23	320.03	298.4
20200	S100a6	183.7	173.37	212.28	196.13	198.57	192.77	233.68	177.3	165.84	174.19	175.47	182.28	184.42	179.9	191.39	197.04	176.04	169.87	177.44	184.81	611.08	861.29	1119.21	603.11
20194	S100a10	200.13	214.1	177.98	194.28	197.25	169.49	212.78	183.81	176.42	187.34	167.57	179.34	173.04	203.17	168.6	183.52	169.9	177.93	156.06	165.62	682.66	938.61	954.03	845.75
21991	Tpi1	297.8	312.56	298.53	285.99	196.1	192.84	209.26	215.27	234.44	208.22	212.84	198.44	198.96	233.55	205.65	231	200.13	190.77	177.09	182.11	167.73	191.94	190.9	217.52
14980	H2-L	169.78	196.85	257.99	235.82	195.49	248.61	289.4	158.34	248.49	308.09	216.07	339.91	246.55	201.01	267.68	214.79	221.75	194.55	228.85	245.51	392.62	256.63	369.03	363.45
75429	Fam183b	246.12	231	273.64	263.07	195.05	199.15	190.2	238.38	223.86	172.75	207.37	242.53	224.74	206.22	239.57	264.74	180.54	183.2	214.73	271.04	1.53	1.42	1.82	1.39
22608	Ybx1	170.42	173.68	169.55	173.6	194.03	200.72	211.43	182.2	194.63	206.83	189.11	160.33	179.19	200.29	174.37	183.39	191.67	183.63	176.28	157.08	159.02	193.86	205.07	205.07
14797	Aes	206.13	215.21	206	216.44	193.41	227.8	229.85	205.3	217.29	211.93	206.63	176.39	198.47	231.13	215.97	212.94	203.77	207.46	184.89	188.56	118.6	124.28	117.67	161.74
57442	Kcne3	139.49	161.52	158.55	154.2	193.18	175.38	171.06	150.53	215.1	210.43	179.91	163.72	188.74	203.18	163.45	187.64	171.04	155.06	156.74	133.04	6.86	7.19	7.6	4.65
98758	Hnrnpf	214.87	208.08	217.21	209.75	192.77	196.42	203.64	218.55	193.23	181.82	188.44	206.5	191.59	180.99	188.11	213.15	209.73	192.67	211.01	214.71	218.87	262.52	258.95	229.4
BGI_novel_G001176	NA	215.29	223.39	201.17	188.7	191.95	195.66	163.08	228.38	250.32	244.05	215.23	211.55	229.07	233.55	257.4	244.27	217.02	172.25	225.61	226.92	492.9	620.96	576.72	501.84
22350	Ezr	252.94	251.52	271.4	260.79	191.27	235.75	255.83	237.55	236.73	211.42	213.22	233.54	206.43	213.69	204.15	241.92	206.63	203.5	207.49	231.05	92.39	93.97	97.17	106.23
67941	Rps27l	188.85	188.68	192.45	193.21	191.01	175.19	192.09	198.79	166.69	176.86	163.42	181.39	160.09	177.12	160.44	180.44	175.55	164.76	164.73	153.86	288.85	307.91	341.53	306.11
12304	Pdia4	291.66	290.35	401.13	356.96	190.35	190.12	201.65	225.16	244.62	268.84	199.95	258.95	162.46	175.86	170.65	186.42	169.06	174.17	154.07	138.86	138.94	127.7	136.75	119.87
170930	Sumo2	180.52	176.47	178.01	190.19	189.17	186.3	192.6	197.1	172.7	172.78	180.38	173.95	169.94	176.81	159.82	181.4	186.64	167.74	180.36	173.28	238.7	266.01	287.65	258.6
103172	Chchd10	236.05	256.56	295.21	280.62	188.83	224.56	226.66	246.66	247.29	190.21	199.76	243.49	233	223.25	236.51	263.46	179.27	202.61	202.59	286.48	12.13	14.05	13.72	16.84
11568	Aebp1	148.34	142.25	116.81	123.85	188.24	183.34	177.61	185.61	168.29	159.3	171.25	180.49	167.29	161.1	182.58	175.8	171.41	176.94	168.05	201.14	59.77	76.31	66	70.41
13039	Ctsl	184.09	200.96	183.29	186.26	187.92	191.39	175.15	163.1	205.13	196.55	191.78	193.63	172.05	198.25	176.78	183.96	188.32	156.66	182.35	183.98	97.71	100.92	89.6	82.81
17319	Mif	353.62	382.52	414.54	358.47	187.73	205.64	225.03	202.55	207.71	159.87	170.07	152.29	169.15	195.97	172.26	198.83	189.1	167.87	141.8	159.98	276.29	372.76	436.63	398.81
67695	Ost4	230.24	228.19	231.69	229.06	186.72	210.43	223.46	211.54	229.17	220.89	198.13	189.86	195.75	237.77	196.68	232.46	204.22	209.46	199.66	210.96	202.34	236.09	230.49	236.96
54683	Prdx5	190.35	211.65	205.58	199.99	186.63	197.64	213.29	184.49	210.79	201.69	198.17	204.12	178.39	217.34	195.12	223.15	205.44	226.27	212.38	231.82	144.41	159.4	165.04	152.77
11749	Anxa6	177.09	180.73	174.51	170.31	184.99	195.81	201.99	189.74	174.53	180.97	174.16	153.56	147.85	176.48	161.61	163.15	153.41	160.36	144.29	142.53	121.64	131.33	123.95	142.95
BGI_novel_G001342	NA	204.1	304.9	266.2	177.85	184.43	166.59	188.38	162.91	182.92	176.62	66.52	103.1	151.73	134.63	158.45	143.97	154.93	72.64	109.24	162.98	66.18	180.89	113.69	109.51
70257	2010107E04Rik	179.66	191.66	181.91	186.62	184.16	178.99	190.82	186.82	163.45	191.18	167.62	147.88	163.68	187.42	157.57	156.91	159.23	160.4	152.66	141.73	302.89	305	302.42	295.47
80744	Cwc22	92.66	89.1	100.63	131.83	183.76	144.82	119.44	112.38	129.6	119.42	97.33	104.25	203.05	108.26	137.82	135.76	123.09	151.57	145.68	130.06	142.48	87.53	79.02	143.77
11739	Slc25a4	157.12	161.64	143.07	144.7	183.68	199.08	194.55	187.38	169.97	182.06	184.6	140.66	158.26	182.06	168.15	164.63	171.39	164.55	150.85	155.31	218.02	261.79	245.85	260.36
56615	Mgst1	233.23	227.53	245.93	230.81	181.02	189.33	182.61	188.05	209.99	180.9	194.67	187.2	201.72	209.33	199.69	222.34	199.93	182.19	190.13	201.66	162.78	118.81	99.38	129.04
13681	Eif4a1	205.96	215.35	211.84	195.54	180.47	193.86	204.08	205.11	158.73	173.28	161.21	158.84	168.09	160.22	146.58	151.24	176.55	167.12	160.12	151.26	317.27	407.38	421.1	363.73
68337	Crip2	170.42	170.43	189.62	184.88	180.33	205.04	195.49	187.69	205.78	200.86	199.83	184.51	186.87	211.26	193.76	211.72	188.29	199.9	181.73	197.03	48.41	57.88	55.94	57.95
12111	Bgn	185.93	184.14	135.65	141.96	180	187.09	162.01	154.65	161.99	168.44	167.81	122.28	148.77	174.35	158.13	153.89	156.95	158.32	121.37	126.97	93.39	116.57	106.52	97.51
107686	Snrpd2	164.29	167.95	173.4	175.11	179.59	163.11	182.56	178.94	177.06	166.32	168.23	153.68	147.74	173.94	158.75	167.11	151.07	146.54	145.15	144.97	273.02	314.37	348.17	346.39
13346	Des	213.77	204.98	136.38	141.87	179.5	187.8	179.17	176.19	145.6	152.2	163.3	111.99	114.6	163.86	156.27	136.17	127.24	138.13	114.92	111.01	55.46	99.51	91.42	83.83
15502	Dnaja1	259.89	283.21	237.78	236.4	178.6	171.08	185.68	183.55	221.78	215.62	233.34	247.35	200.95	213.78	206.25	222.38	249.15	236.9	258.13	225.12	213.18	225.35	216.81	188.04
56334	Tmed2	210.29	212.7	222.88	223.5	178.1	171.29	176.35	187.64	182.7	186.95	171.41	183.69	161.08	167.32	158.74	173.72	159.76	154.91	161.08	156.12	171.36	183.43	199.02	161.91
16783	Lamp1	189.48	200.88	188.78	187.24	177.74	183.45	180.74	178.58	176.87	175.81	168.66	180.31	163.97	174.6	178.06	180.61	171.92	171.61	164.35	170.73	186.43	176.19	180.95	176.7
66416	Ndufa7	152.96	172.96	185.32	187.5	177.09	160.14	171.39	156.7	160.63	163.43	168.04	141.89	141.57	185.99	157.82	173.78	166	164.41	144.5	148.9	208.89	175.89	175.71	216.66
18412	Sqstm1	224.38	243.43	232.17	225.57	175.73	190.53	175.57	167.08	187.29	184.23	198	185.37	188.85	203.67	207.63	216.29	213.41	207.52	210.59	217.69	122.55	131.98	132.89	122.15
14693	Gnb2	194.35	205.93	206.99	204.82	173.49	206.92	210.68	189.28	198.92	199.22	183.29	173.07	179.93	206.38	189.96	199.94	194.27	189.2	176.43	189.63	150.4	160.48	166.73	179.81
15387	Hnrnpk	178.44	185.14	169.84	172.52	173.47	170.14	181.06	174.79	155.82	151.66	156.91	148.33	160.75	162.37	154.88	162.1	177.22	164.66	169.9	163.34	184.16	206.88	203.35	174.59
16828	Ldha	328.57	348.99	333.15	282.84	173.3	185.26	191.23	186.15	200.28	183.42	176.49	165.3	161.12	208.89	171.52	195.16	167.38	163.84	146.04	144.16	290.46	366.13	389.14	366.69
15384	Hnrnpab	166.24	162.52	159.28	154.79	173.01	186.38	196.05	185.74	156.13	165.21	145.75	140.25	152.07	160.75	148.15	158.47	164.69	168.7	161.29	164.29	166.29	224.36	226.17	207.3
18114	Rrp1	190.74	190.87	189.63	193.08	172.92	188.6	179.75	185.68	182.92	173.67	175.38	169.29	168.92	184	176.02	197.25	172.82	186.39	173.91	191.81	94.09	111.93	113.67	109.77
11740	Slc25a5	202.75	208.22	202.2	201.79	172.43	181.46	194.34	188.61	162.09	167.11	152.91	138.44	150.37	154.09	139.97	152.88	152.05	152.98	135.17	135.64	226.29	261.37	272.32	245.09
21402	Skp1a	180.17	175.25	177.93	170.4	172.05	169.47	173.33	180.97	174.98	161.33	157.99	162.03	155.61	171.14	156.9	178.6	173.04	161.72	160.05	169.84	190.51	205.09	198.17	188.86
BGI_novel_G001845	NA	209.34	186.97	204.17	195.67	171.92	170.59	198.8	174.91	173.1	178.84	161.47	169.72	168.93	165.47	155.29	156.78	160.11	151.1	167.85	161.33	251.55	304.64	323.13	275.03
12540	Cdc42	180.51	174.52	167.08	168.72	171.9	171.22	162.85	171.73	164.36	160.29	154.87	146.91	158.72	164.39	156.73	164.04	159.69	159.83	156.19	148.2	188.99	214.52	201.04	190.16
19941	Rpl26	4.58	125.33	115.78	33.1	171.53	235.41	549.55	268.07	3.49	111.5	118.98	2.99	2.66	210.55	6.14	310.4	164.06	4.95	105.09	413.48	488.11	539.94	839.5	6.95
68135	Eif3h	146.71	150.16	153.15	157.55	171.25	160.99	160.07	147.39	163.1	165.37	167.79	143.09	160.12	181.96	171.59	181.05	194.22	161.87	159.69	151.74	194.37	209.18	203.73	226.29
22631	Ywhaz	179.44	181.52	186.54	176.16	171.12	167.7	167.32	164.24	162.64	161.7	158.43	151.61	159.11	163.3	151.8	156.82	163.71	160.82	163.7	150.35	106.6	139.51	147.41	121.31
12833	Col6a1	91.09	83.53	68.87	76.78	171.07	184.26	187.05	156.25	135.8	171.88	163.25	109.98	132.99	162.29	150.03	126.77	135.07	139.59	107.36	99.84	419.59	484.26	461.68	416.59
11687	Alox15	337.57	362.66	329.63	346.83	170.13	185.61	164.87	184.63	185.67	171.18	184.05	186.36	148.35	174.12	162.42	183.68	142.6	149.44	137.27	175.95	157.25	292.58	531.23	256.68
68011	Snrpg	143.22	138.11	148.95	141.44	168.89	154.22	162.35	164.04	153.14	162.16	153.27	140.12	147.18	164.67	150.99	165.14	163.49	155.81	136.32	133.48	332.12	375.82	375.02	398.73
21761	Morf4l1	164.53	161.08	151.52	159.92	168.58	159.16	163.01	181.49	168.27	160.92	166.42	166.99	163.5	168.48	160.32	182.18	172.48	169.61	171.37	175.96	161.18	170.8	167.41	156.29
11820	App	228.61	241.88	234.86	238.05	168.2	177.17	169.77	157.93	166.72	160.78	168.58	167.57	161.5	166.71	168.49	179.93	168.2	163.24	162.09	159.62	159.72	148.28	140.77	142.12
52668	Ifi27	131.82	155.66	258.51	249.16	167.06	189.74	173.69	101.99	186.35	184.71	153.82	253.1	170.36	186.35	174.53	183.12	167.44	144.53	153.46	207.8	196.04	149.23	133.62	154.16
14569	Gdi2	168.1	158.59	156.19	160.13	166.93	153.46	156.07	157.53	152.11	150.76	153.64	144.29	152.23	157.1	147.66	164.12	159.84	143.46	158.37	140.98	117.02	119.13	126.51	115.33
64294	Itm2c	169.24	181.22	197.72	188.26	166.58	184.08	184.12	167.75	194.39	195.65	180.14	173.92	164.87	187.6	183.08	192.88	174.49	172.07	160.85	166.86	221.11	201.57	188.57	211.8
20229	Sat1	187.1	193.4	166.94	169.91	166.46	150.67	142.4	132.81	152.21	159.9	157.46	153.65	175.58	167.18	154.94	178.97	177.81	156.83	168.88	158.46	156.4	179.78	218.59	133.82
66916	Ndufb7	191.41	198.16	217.08	186.42	166.08	193.95	180.04	186.51	172.76	159.89	162.1	166	152.67	187.24	165.35	169.14	165.32	166.16	163.43	167.48	115.69	129.23	135.85	140.89
20014	Rpn2	228.97	240.13	257.44	246.89	165.27	175.53	171.18	180.26	180.59	180.68	163.77	195.12	152.21	175.03	165.42	170.14	153.5	145.03	138.48	154.57	115.39	109.22	116.98	108.15
66335	Atp6v1c1	237.57	218.15	218.51	228.38	165.13	148.19	164.63	197.98	170.66	143.34	175.18	202.31	174.34	183.42	195.7	203.05	162.34	162.84	173.86	220.21	26.02	26.22	23.27	22.66
66480	Rpl15	156.84	169.64	170.16	162.69	164.36	166.29	171.88	163.18	171.98	160.05	153.58	136.47	151.4	175.93	156.11	181.06	185.82	166.93	162.35	161.95	323.61	359.08	318.39	337.98
19045	Ppp1ca	176.11	180.32	185.47	188.38	164.27	174.91	182.19	173.74	165.29	174.28	162.92	147.98	156.8	170.71	155.43	174.92	164.13	168.24	150.93	151.46	180.63	201.54	207.03	212.39
12409	Cbr2	133.32	156.02	143.65	154.73	164.06	191.3	176.69	170.13	186.3	176.3	171.97	169.83	138.72	165.69	139.64	179.72	122.21	90.98	129.68	112.26	264.85	201.02	107.99	317.8
269523	Vcp	195.16	194.59	197.37	196.71	163.62	164.83	163.72	172.65	164.33	166.41	156.71	151.14	141.17	155.45	142.51	150.95	147.23	150.55	144.42	146.75	132.44	137.86	146.46	131.48
11804	Aplp2	151.65	147.8	150.09	149.56	163.12	161.97	156.87	156.59	156.07	161.14	164.85	159.37	166.37	162.22	167.06	174.33	178.04	164.85	173.22	172.78	124.43	107.63	90.02	112.04
66167	Tma7	158.92	155.78	160.55	151.54	162.61	167.11	172.09	163.54	172.5	186.03	165.49	147.94	164.15	178.12	150.19	171.54	180.95	146.2	149.46	159.9	323.15	332.63	355.81	330.17
52898	Rnasek	199.73	207.33	206.33	201.3	162.49	175.55	178.48	168.65	185.21	181.37	169.27	158	181.55	182.89	178.83	184.06	186.73	182.01	159.73	174.81	168.76	170.5	161.96	175.2
14470	Rabac1	183.37	187.74	198.12	205.03	161.74	170.46	148.9	142	183.18	180.61	183.16	166.69	169.97	211.41	201.96	198.95	194.12	195.41	176.72	165.74	133.27	134.11	144.88	154.15
16149	Cd74	97.52	90.43	91.76	98.05	161.49	128.78	132.99	134.91	147.68	148.26	150.33	116.31	178.67	166.72	171.96	163.07	167.46	211.46	162.79	126.2	150.99	159.62	130.61	162.99
57320	Park7	160.77	182.54	183.72	171.78	161.21	179.85	191.22	174.47	167.34	172.06	159.75	159.62	151.13	184.95	158.32	178.13	161.43	154.81	147.67	168.95	132.18	134.64	120.17	147.63
11958	Atp5k	136.82	142.54	136.95	132.12	161.21	137.27	173.67	153.01	142.13	152.69	148.46	133.56	136.28	143.63	130.09	134.94	123.89	119.98	131.33	119.45	219.27	220.99	230.83	223.19
109672	Cyb5a	145.32	147.54	144.77	146.09	161.1	159.15	159.72	145.49	167.34	159.33	148.32	134.34	145.73	157.79	140.07	159.03	151.43	149.89	138.64	122.72	161.33	173.44	148.22	183.13
100040563	Dynlt1c	258.62	271.75	310.95	301.12	161.02	279.47	305.61	262.81	272.87	221.54	243.18	251.43	269.23	267.93	273.35	282.11	269.82	205.13	257.84	268.22	130.26	124.17	155.11	155.46
14109	Fau	199.41	187.4	181.36	185.05	160.61	179.96	162.64	153.04	160.18	190.85	150.56	171.96	168.39	204.29	148.7	175.99	189.57	156.41	159.42	183.58	234.9	278.8	312.32	314.52
67130	Ndufa6	168.32	165.3	158.42	164.73	160.24	153.08	164.78	173.17	158.54	167.99	159.72	188.14	177.6	188.21	178.5	170.37	182.45	164.25	159.34	172.83	167.21	161.63	162.61	202.96
12406	Serpinh1	181.19	166.44	160.82	147.07	159.7	180.07	209.11	200.31	161.17	186.55	175.39	155.06	133.84	180.23	160.54	139.33	140.63	144.82	112.71	103.98	603.91	665.38	687.93	632.66
66085	Eif3f	129.93	138.01	142.37	138.44	159.5	159.59	165.5	144.11	162.96	168.09	163.17	145.75	174.52	177.13	178.54	180.95	179.37	171.03	167.99	165.02	166.25	194.83	179.77	220.29
14456	Gas6	132.79	127.06	138.74	136.92	159.4	185.44	177.9	159.09	160.03	152.54	158	154.81	144.85	148.05	161.59	167.48	173.05	178.61	169.33	173.96	122.12	96.35	89.83	89.3
66218	Ndufb9	153.65	154.43	147.41	143.03	157.63	158.76	165.95	162.05	145.04	146.36	160.55	135.95	144.41	149.28	141.18	152.23	154.5	134.63	136.36	134.46	174.53	168.69	170.32	174.79
20463	Cox7a2l	121.41	136	138.52	147.87	157.38	134.63	156.06	154.39	150.82	167.36	147.4	139.34	156.35	163.01	144.53	176.67	196	167.29	154.16	160.12	202.84	183.08	169.1	229.98
17242	Mdk	103.28	105.4	78.87	95.13	157.37	160.73	159.47	151.5	98.56	149.54	138.88	103.03	105.12	138.77	106.55	102.89	122.25	112.75	101.93	93.26	245.39	245.76	223.77	276.85
56397	Morf4l2	174.08	170.87	187.14	177.93	156.8	157.15	164.87	171.6	162.06	163.54	143.95	161.86	141.1	152.57	139.23	149.23	142.07	138.94	139.76	140.02	192.07	232.21	230.91	197.61
12876	Cpe	160	146.75	111.17	113.19	156.52	154.3	150.75	140.02	138.81	132.49	155.26	127.3	136.94	149.11	160.06	158.04	161.93	162.67	151.74	151.51	99.31	104.16	104.71	87.53
100041230	Hist1h4m	74.84	82.93	105.5	97.4	156.24	112.57	128.11	101.54	113.84	174.42	106.89	97.54	150.7	83.39	102.82	84.61	151.09	157.28	90.46	79.98	472.56	351.19	204.51	396.16
76737	Creld2	266.96	242.36	369.27	315.53	156.15	164.58	175.38	225.7	243.47	270.59	204.74	275.74	119.04	151.4	144.45	143.94	124.87	147.16	114.67	108.5	55.03	53.55	67.15	57.54
27981	Rsrp1	164.12	190	151.98	165.84	156.13	138.15	163.57	143.36	173.89	151.25	171.99	155.07	163.5	192.92	198.87	194.77	203.23	184.75	189.93	203.83	242.58	225.44	223.4	227.43
75465	Dynlrb2	163.87	160.79	193.01	193.96	155.49	166.48	165.65	200.26	182.66	147.43	185.92	216.07	207.53	184.81	195.15	218.84	158.08	153.28	173.27	225.39	0.53	0.53	0.83	0.72
67437	Ssr3	155.02	158.31	157.48	152.86	155.35	150.06	151.22	154.02	151.11	162.32	156.61	151.38	137.58	137.91	134.15	140.81	138.95	134.65	140.45	130.45	175.61	183.35	198.32	143.98
14824	Grn	129.72	152.84	138.59	132.77	155.3	157.84	163.57	137.85	143.3	174.46	128.48	134.83	155.47	154.61	131.71	131.86	164.44	154.91	134.17	144.68	295.98	245.2	288.65	302.07
15223	Foxj1	191.43	198.21	234.31	224.3	155.19	191.84	200.25	201.13	206.55	174.89	208.31	260.65	202.66	194.72	225.71	224.1	180.36	198.74	207.54	261.36	1.1	1.56	1.17	1.08
66889	Rnf128	133.73	139.55	129.91	134.09	155.05	136.57	152.08	140.11	137.08	146.58	120.05	130.78	134.15	134.4	115.22	137.12	130.51	125.93	130.5	116.98	261.19	199.71	172.08	234.13
108012	Ap1s2	66.64	68.36	68.2	92.62	155.03	140.53	142.27	138.8	138.89	126.43	122.02	123.71	120.21	119.08	116.39	137.48	111.16	133.78	136.75	121.03	10.4	10.88	9.64	8.56
17357	Marcksl1	148.9	157.73	143.37	152.78	154.63	181.25	177.81	157.94	165.2	161.51	148.35	138.88	145.41	170.27	147.6	153.49	151.33	162.07	135.64	135.03	112.24	124.88	123.66	141.37
74840	Manf	201.98	215.73	280.17	241.6	154.55	158.39	172.45	179.89	199.77	218.57	165.97	209.37	124.74	149.91	136.92	137.16	133.79	140.43	122.21	104.04	105.44	105.38	115.02	105.46
18830	Pltp	133.3	133.68	137.73	140.36	154.41	162.32	153.72	151.93	142.25	154.8	161.58	167.82	160.33	161.72	170.52	165.41	146	147.09	148.88	169.76	73.21	72.24	76.15	73.81
12017	Bag1	162.73	165.94	175.49	172.59	153.12	158.59	166.85	158.48	165.45	151.71	156.94	159.12	142.66	162.47	151.41	164.08	146.79	138.07	141.25	156.89	104.09	114.38	130.61	115.64
109711	Actn1	131.35	129.32	126.16	121.61	153.1	157.81	165.88	144.4	149.4	155.77	153.28	129.77	141.92	147.7	145.5	138.47	145.99	138.32	143.7	125.21	80.78	75.83	82.76	99.95
630537	Dcpp2	216.13	237.51	227.12	301.44	152.57	152.17	139.18	167	131.46	213.68	202.57	246.07	159.77	163.74	153.53	148.86	106.58	132.91	110.06	154.3	0.6	0.91	0.59	0.5
21817	Tgm2	151.07	152.15	171.96	159.37	152.46	170.54	178.67	156.02	146.7	143.07	155.52	128.94	126.18	145.76	149.47	139.7	147.2	141.18	139.82	131.85	140.61	172.51	164.15	146.92
22630	Ywhaq	192.68	183.52	167.53	179.53	152.05	154.77	155.5	153.86	153.91	148.1	148.03	135.87	139.68	152.49	136.48	153.48	145.74	140.03	135.59	136.28	158.84	169.49	165.29	157.1
28080	Atp5o	157.17	167.01	168.55	152.9	151.89	168.76	168.05	157.81	138.35	144.66	133.19	121.61	128.11	140.65	132.15	134.71	133.29	128.38	111.16	111.39	176.26	183.76	183.73	197.73
66152	Uqcr10	131.98	140.27	146.98	157.99	151.85	149.22	151.02	154.58	150.39	144.63	153.95	124.92	123.54	146.08	132.97	136.2	131.32	115.4	113.11	115.21	204.22	200.22	212.86	230.26
93684	Sep15	161.25	158.61	159.93	168.04	151.63	155.69	151.75	153.25	144.53	151.92	141.55	129.36	132.36	143.59	134.89	149.39	143.91	138.37	129.76	126.2	282.07	266.45	270.98	255.41
17112	Tm4sf1	161.92	162.28	195.19	188.41	150.36	171.59	142.39	173.08	178.85	158.75	169.1	187.52	177.94	152.82	176.11	191.89	156.86	164.35	165.56	195.92	109.54	111.7	108.58	99.58
11501	Adam8	181.98	184.62	213.77	213.39	149.9	172.75	142.34	172.07	173.72	160.92	170.64	186.8	166.46	158.64	190.15	195.02	157.7	181.97	196.05	209.08	3.01	3.68	3.15	3.45
17448	Mdh2	155.48	173.05	161.5	164.78	149.61	168.07	169.6	163.43	154.6	160.65	147.09	127.38	139.15	150.51	139.43	144.85	142.03	142.29	131.5	129.78	136.45	142.49	160.75	170.48
19039	Lgals3bp	111.55	164.97	197.34	184.97	149.28	161.83	141.29	91.51	137.31	159.47	120.22	371.95	120.14	125.78	119.67	128.02	118.64	92.88	107.76	247.39	192.67	109.19	303.78	121.53
104158	Ces1d	61.1	67.73	77.73	82.07	149.06	132.86	126.64	135.92	138.85	152.16	141.02	147.08	148.63	156.81	136.77	162.44	126.41	129.15	128.23	134.09	12.22	6.93	4.68	20.48
18002	Nedd8	155.05	160.97	151.76	156.74	148.55	155.56	154.96	160.58	150.83	158.37	140.87	142.56	144.33	165.57	146.21	165.44	158.89	146.41	140.45	140.15	222.39	237.05	257.08	233.61
BGI_novel_G000623	NA	142.24	143.5	142.49	146.59	148.47	131.3	119.53	148.98	142.6	139.65	150.62	149.73	130.79	140.33	124.17	138.92	125.12	149.58	153.59	170.89	163.61	196.94	181.69	186.17
14678	Gnai2	160.57	158.98	153.83	155.46	148.29	169.09	177.14	153.86	163.57	165.13	166.1	144.33	158.32	169.67	163	162.73	165.27	168.61	149.72	158.2	126.95	129.7	130.06	144.21
12834	Col6a2	67.58	61.71	55.6	59.4	148.28	169.34	178.24	137.75	111.85	152.21	134.48	90.65	108.57	132.96	115.48	96.82	97.01	102.58	68.97	65.38	428.76	493.11	481.68	455.15
20335	Sec61g	166.47	187	184.84	169.54	148.18	133.43	150.11	142.47	142.41	145.23	126.35	134.83	121.05	151.77	121.11	121.14	134.11	107.99	118.81	112.3	184.78	179.66	209.72	162.86
105005	Fam84a	85.52	84.28	86	104.25	148.13	145.86	137.24	131.9	159.87	165.34	142.1	137.7	156.64	155.77	149.4	162.16	147.11	160.01	155.83	143.65	4.79	3.5	3.05	7.84
12785	Cnbp	142.69	139.46	134.71	138.84	148.09	145.71	142.45	149.32	134.96	135.04	134.86	136.65	143.68	143.21	139.74	152.35	151.1	145.31	145.21	154.71	197.37	253.65	255.7	224.86
12336	Capns1	159.86	169.33	153.63	161.04	148.04	159.71	158.01	141.63	158.88	158.62	142.58	112.94	140.82	163.45	143.86	154.24	147.13	147.65	134.72	124.64	150.06	180.12	179.34	200.46
23983	Pcbp1	173.25	176.81	182.15	175.79	147.95	168.06	171.28	166.72	152.45	165.44	152.31	149.56	148.86	158.03	148.96	148.78	163.93	160.36	146.76	143.83	158.85	188.97	199.05	204.06
14775	Gpx1	215.86	238.12	207.73	200.46	147.79	187.69	189.58	170.42	175.97	175.86	165.3	140.24	143.35	177.59	159.23	165.99	165.89	150.58	143.62	144.32	327.89	350.77	315.15	369.16
625249	Gpx4	174.87	179.36	193.41	190.44	147.5	160.41	162.19	169.73	160.16	147.44	158.33	150.51	150.92	161.62	164.45	167.49	157.64	147.39	140.13	151.23	200.92	202.09	209.39	239.79
75568	Capsl	167	163.21	199.31	197.78	147.38	143.97	142	159.87	164.49	137.55	153.98	187.54	155.91	153.7	160.15	186.64	138.17	139.05	146.56	161.34	3.27	3.11	2.6	4.61
71207	Nudt4	167.04	149.86	158.88	165.43	146.82	138.52	133.2	162.09	152.59	125.28	149.75	203.72	164.53	143.19	167.93	187.45	139.71	134.89	155.34	186.03	56.17	74	105.92	68.75
67938	Myl12b	143.73	149.18	157.84	161.74	146.19	162.01	166.86	145.98	166.81	160.57	154.4	150.93	159.67	175.39	147.21	175.32	166.53	159.07	163.26	153.15	139.82	142.26	125.91	171.58
19122	Prnp	159.33	164.22	149.75	159.92	146.18	154.13	157.93	156.53	157.91	144.6	153.51	150.35	140.49	152.88	158.96	165.37	141.12	143.55	154.2	169.03	65.98	73.34	67.67	60.96
12856	Cox17	151.79	141.14	135.6	145.57	146.07	139.76	145.33	147.08	142.42	141.76	133.17	133.05	149.38	149.4	149.96	164.67	146.2	138.88	147.49	150.2	176.75	183.31	190.08	174.84
51810	Hnrnpu	150.11	138.54	142.9	139.91	145.97	140.86	149.07	152.18	140.11	130.86	138.98	146.79	143.72	136.41	140.03	142.84	148.53	145.86	158.09	153.39	162.14	181.05	185.62	153.31
66111	Tmed3	206.35	210.72	242.86	225.63	145.71	151.48	143.63	164.94	163.21	167.48	147.7	183.98	140.13	172.75	145.59	168.21	139.85	135.69	121.06	133.99	114.15	106.63	126.77	106.17
11949	Atp5c1	131.18	152.21	141.51	146.79	145.33	150.36	147.38	152.46	139.71	132.72	141.1	131.21	129.47	143.34	135.51	149.52	142.88	123.67	131.4	129.64	168	165.94	159.58	166.31
78330	Ndufv3	143.44	154.58	136.42	129.4	145.13	142.54	153.97	149.61	135.83	141.98	138.58	120.8	122.44	156.24	142.24	132.94	135.37	122.53	117.35	120.46	133.51	132.19	121.94	143.64
BGI_novel_G000993	NA	74.09	73.44	79.5	99.13	145.04	113.09	102.34	82.01	103.72	100.05	81.25	78.72	175.15	100.61	118.14	118.34	110.2	129.41	117.88	101.24	218.71	127.94	134.04	243.65
17069	Ly6e	145.68	181.28	199.23	180.13	144.94	146.9	137.56	113.95	137.3	144.71	121.49	413.86	118.84	131.23	130.18	122.55	130.66	107.22	119.44	301.84	348.45	244.66	517.48	285.41
56374	Tmem59	162.64	166.49	160.79	164.31	144.84	147.54	148.38	140.36	151.82	157	149.23	155.73	152.97	152.4	152.7	169.74	167.42	154.78	160.97	162.73	193.7	163.97	155.75	159.23
69221	2410006H16Rik	122.6	136.8	131.24	132.54	144.66	138.58	124.41	124.32	155.56	156.03	150.5	149.4	163.47	170.67	177.58	201.78	215.59	194.86	188.58	169.68	394.83	394.29	352.49	411.34
106529	Tecr	171.71	179.42	186.61	183.39	144.54	174.21	151.56	172.82	166.52	154.9	164.93	172.25	145.76	167.99	167.02	177.22	152.2	155.27	150.9	157.6	113.11	110.29	106.82	123.8
65113	Ndfip1	165.21	170.51	174.92	171.58	144.52	157.67	143.16	146.82	159.43	154.49	145.44	152.59	153.61	158.2	159.09	173.84	155.51	159.06	155.15	156.68	121.25	118.83	115.51	118.92
12345	Capzb	154.88	162.84	155	162.45	143.02	147.37	146.11	144.29	131.45	146.37	133.22	119.83	134.52	148.55	136.95	142.43	141.62	139.1	129.86	128.8	131.55	161.14	160.15	161.5
433855	AI506816	63.35	62.6	91.22	97.18	142.64	149.71	140.21	85.27	132.08	174.89	115.64	76.06	154.67	100.52	99.17	115.91	153.07	142.85	111.32	70.72	286.5	193.13	200.7	269.91
17449	Mdh1	175.12	188.18	178.59	175.39	142.53	156.08	164.82	155.34	159.34	159.33	138.75	152.06	148.52	145.3	138.66	154.25	140.4	143.68	133.68	135.79	119.75	111.29	107.23	116.62
57444	Isg20	103.66	123.36	126.57	106.16	142.25	136.85	135.84	109.02	144.34	184.01	121.63	143.88	148.76	143.61	110.95	131.22	159	129.16	125.05	126.54	83.18	78.36	127.06	112.85
54132	Pdlim1	121.11	120.81	133.79	132.25	142.2	145.33	160.8	127.76	144.9	156.75	126.05	114.09	148.22	150.23	123.7	136.85	141.45	147.26	115.08	100.64	108.41	106.24	87.74	138.97
11867	Arpc1b	204.13	221.41	223.26	210.28	141.79	162.21	169.79	141.63	161.52	159	155.96	131.19	149.34	166.39	147.37	155.41	154.25	148.53	134.89	136.38	146.57	177.89	190.36	190.99
12070	Ngfrap1	173.11	192.11	189.89	184.3	141.64	141.41	147.24	134.75	143.57	139.64	143.03	123.24	142.66	158.98	139.36	146.46	127.46	131.5	117.57	132.44	91.35	103.37	103.35	100.32
19652	Rbm3	128.52	146.49	107.09	119.21	141.47	131.23	139.37	121.49	81.19	109.6	93.63	86.04	99.65	78.45	77.57	86.75	120.69	105.21	104.3	106.88	201.6	254.43	262.16	220.16
13167	Dbi	176.25	179.04	172.97	177.1	141.21	137.99	136.82	144.05	148.16	122.64	128.01	121.72	124.17	137.93	123.79	132.21	110.64	104.46	115.21	127.46	123.5	130.46	120.48	139.44
19349	Rab7	126.2	132.83	124.93	121.1	141.12	138.41	138.84	136.22	126.43	129.34	125.84	122.15	127.49	125.94	121.81	133.22	133.48	129.3	126.1	130.34	95.7	103.27	99.52	105.96
16976	Lrpap1	117.19	132.49	153.65	149.16	140.56	143.49	147.34	119.45	138.19	140.1	130.95	133.46	143.25	144.63	129.05	141.47	134.29	124.86	117.92	121.98	130.86	104.4	83.32	140.69
100039636	Atp6v0c-ps2	191.22	203.04	183.14	179.63	140.37	155.72	145.55	137.41	146	163.59	149.53	133.43	142.98	158.34	148.07	148.86	152.26	145.29	133.9	126.3	179.76	192.39	211.43	202.56
208613	Tmem212	176.11	196.89	198.99	192.82	140.32	165.04	126.9	212.2	191.54	148.2	164.81	216.56	210.81	178.2	168.45	231.68	159.06	158.01	180.97	237.84	0.62	0.81	0.69	0.93
18619	Penk	99.21	116.16	115.76	97.05	140.29	142.21	121.96	103.76	196.78	213.07	169.72	130.47	206.01	234.62	149.88	186.25	272.4	188.32	241.22	172.83	26.13	35.53	28.91	31.02
28146	Serp1	175.35	171.17	194.55	180.01	140.23	139.69	137.78	157.81	151.83	158.86	135.24	156.76	128.33	131.53	119.24	142.15	138.73	134.97	139.04	129.63	83.86	97.77	107.31	82.07
11951	Atp5g1	162.19	163.68	174.36	158.59	139.7	141.61	150	144.51	132.11	138.43	118.7	106.18	105.8	129.08	107.31	120.58	112.19	108.45	96.5	93.49	130.6	158.34	195.78	176.54
67264	Ndufb8	117.61	120.64	122.35	126.03	139.57	157.52	156.99	149.87	134.28	142.66	126.71	118.98	117.51	133.32	118.54	133.41	120.55	120.57	109.32	111.52	173.2	171	179.72	169.41
14199	Fhl1	167.7	165.26	135.8	139.83	138.92	150.88	134.23	141.63	138.29	121.55	137.96	132.77	116.92	133.76	134.19	144.58	128.01	125.11	111.41	138.84	41.66	49.28	40.49	48.34
19172	Psmb4	173.51	175.97	171.29	165.15	138.87	148.53	155.34	153.08	143.9	154.11	141.09	130.81	135.81	151.54	141.13	152.64	145.61	147.75	129.2	153.29	204	219.93	229.63	235.51
432995	Smim22	143.79	164.84	182.71	166.24	138.85	144.78	154.88	129.55	147.99	134.35	136	133.22	144.45	164.18	133.19	171.05	145.52	148.91	136.21	158.93	45.48	38.78	42.93	39.6
100039257	Tmem254b	2.67	107.04	43.49	43.86	138.39	74.51	2.52	79.78	91.29	85.36	1.54	78.21	40.73	50.76	65.99	14.62	72.53	42.93	108.79	10.44	0.1	55.76	3.29	44.6
234564	Ces1f	36.37	52.02	53.01	65.15	138.22	120.29	93.08	90.29	118.22	137.25	101.41	140.93	116.49	109.63	98.93	121.36	85.96	85.89	88.17	93.67	0.44	0.5	0.37	0.55
233908	Fus	107.6	102.67	98.38	110.46	138.2	135.1	150.25	137.77	104.93	103.53	99.15	85.92	116.33	118.46	112.6	112.35	115.88	121.05	131.45	135.19	107.93	145.09	152.17	124.8
68312	Gstm7	17.64	21.11	20.51	32.97	137.87	126.56	90.8	89.7	120.03	152.6	91	108.22	117.95	119.52	89.81	114.65	96.3	84.22	100.72	87.62	32.09	27.19	19.23	41.75
13849	Ephx1	128.27	139.41	141.01	149.61	137.82	143.12	145.12	130.81	156.12	145.46	151.81	151.98	149.27	155.68	145.86	173.86	157.87	167.3	157.36	150.85	15.17	16	14.23	13.35
22092	Rsph1	173.83	164.54	194.41	187.76	137.35	148.88	160.47	192.09	170.06	138.8	164.45	189.29	171.99	207.43	171.67	186.55	144.15	136.75	227.1	202.29	1.78	2.58	2.81	3.14
14228	Fkbp4	149.64	141.66	168.66	157.31	137.3	138.66	167.57	178.1	143.19	151.09	135.73	162.48	132.69	147.42	128	136.49	138.43	143.62	137.55	119.18	184.03	157.73	167.54	175.09
13690	Eif4g2	150.18	149.84	138.72	139.18	137.23	133.75	133.96	140.59	130.28	127.42	134.83	133.73	130.21	124.51	125.21	132.51	135.95	133.1	138.63	132.26	99.6	107.81	108.27	89.9
66043	Atp5d	142.62	154.23	147.56	145.04	137.04	155.29	158.5	139.37	142.39	131.28	134.23	117.35	125.69	151.21	140.19	136.46	135.74	124.89	113.26	123.28	127.58	156.56	163.32	188.78
51788	H2afz	150.74	146.93	157.01	161.4	136.94	144.98	138.96	141.93	130.07	143.31	133.34	120.37	126.22	135.41	140.54	142.89	157.67	132.88	130.56	129.09	364.66	353.68	359.69	414.75
BGI_novel_G000157	NA	226.45	264.08	261.71	265.55	136.73	180.6	176.54	122.76	184.97	211.36	152.37	100.82	197.26	141.07	135.75	146.01	215.68	192.3	152.8	123.42	746.82	519.96	465.78	569.63
26943	Serinc3	141.18	138.14	124.1	127.27	136.54	135.29	125.01	123.7	140.39	138.51	154.04	140.43	139.11	140.45	148.4	148.91	151.64	145.79	149.28	149.63	321.24	257.54	224.39	268.01
19934	Rpl22	111.34	123.81	116.96	124.5	136.5	141.08	149.72	140.09	132.91	127.68	139.63	134.47	150.51	157.19	143.82	148.1	148.9	140.5	142.86	135.84	220.29	239.14	230.82	241.33
16784	Lamp2	164.83	167.55	155.45	157.43	136.32	130.68	134.4	129.3	133.57	135.36	122.29	145.96	142.78	132.55	130.13	140.74	156.01	142.54	142.13	147.54	347.82	297.33	337.14	286.8
100041953	Gm10094	117.64	131.16	136.53	118.5	136.19	127.92	138.5	128.15	133.13	135.93	125.53	131.66	128.2	138.7	129.56	128.74	133.68	121.36	119.71	124.99	139.23	156.48	152.66	156.34
67374	Jam2	115.67	134.54	116.93	113.99	135.56	117.24	101.18	99.67	116.46	176.87	105.99	113.9	182.56	133.34	106.72	122.76	160.37	134.8	106.02	99.04	166.56	134.98	117.49	213.06
20832	Ssr4	185.76	188.55	209.23	189.19	135.06	147	148.71	132.25	148.08	156.89	127.74	137.92	114.09	139.76	126.07	138.81	130.43	111.24	104.21	105.52	159.52	164.91	180.65	160.19
18221	Nudc	181.01	163.16	203.16	188.32	134.89	154.58	162.82	185.12	180.04	153.22	181.6	215.89	165.44	174.93	174.34	195.51	161.12	155.51	169.09	194.39	82.96	98.68	104.13	103.69
107702	Rnh1	127.35	140.1	133.54	137.98	134.67	140.13	139.23	138.36	129.58	131.78	114.47	116.02	120.56	129.09	118.35	127.17	124.85	115.72	120.08	123.74	82.15	91.01	92.57	89.67
104130	Ndufb11	140.88	138.49	135.12	142.76	134.41	139.46	142.52	133.1	138.74	148.17	138.5	124.21	130.09	147.22	137.98	147.01	143.24	130.03	119.69	124.39	191.89	195.46	191.39	216.76
70356	St13	127.35	125.07	132.93	132.32	134.28	125.15	129.41	152.08	137.35	135.32	129.17	173.01	130.77	128.75	120.72	142.53	134.44	131.43	131.89	141.71	124.22	124.04	118.62	118.47
100463512	Gm20594	151.16	146.84	185.52	118.07	134.09	92.48	95.81	76.21	99.65	110.43	116.41	110.76	107.26	117.54	122.97	97.18	136.68	113.65	131.57	116.45	264.75	243.8	215.91	170.01
68097	Dynll2	143.6	142.93	166.1	159.67	134.08	138.36	148.68	153.5	143.67	129.06	151.38	158.98	133.55	141.18	138.7	154.46	133.04	142.83	142.97	157.45	46.22	48.63	49.26	46.34
22143	Tuba1b	119.95	119.64	132.5	124.57	133.67	133.17	146.57	153.17	146.64	137.46	129.72	129.52	115.83	131.37	127.14	125.2	120.58	102.39	115.1	114.75	160.83	161.97	195.8	173.51
170942	Erdr1	125.14	143.77	134.84	110.08	133.33	100.48	156.2	188.59	157.38	111.01	156.32	177.27	163.34	164.32	153.58	120.01	118.1	185.59	209.26	145.05	237.67	301.1	340.21	614.71
83964	Jam3	156.57	152.65	163.39	160.16	133.19	146.91	142.56	165.76	165.37	131.71	163.1	187.47	157.79	153.45	167.06	176.73	139.99	143.8	151.76	204.01	40.84	41.13	38.83	39.97
110078	Pygb	118.53	113.26	95.18	107.11	133.11	126.97	109.27	137.27	108.35	110.11	120.12	92.94	130.43	119.53	124.54	126.87	108.43	126.87	102.72	143.16	32.8	33.46	34.91	33.84
21351	Taldo1	151.35	165.33	158.25	153.41	133.06	150.46	157.66	141.03	144.2	148.51	137.69	128.45	124.88	146.54	125.99	142.28	136.6	126.92	121.23	138.74	108.11	100.46	102.92	111.38
66414	Ndufa12	161.78	152.95	161.32	155.27	132.94	183.24	169.55	163.19	147.81	154.88	148.2	139.2	132.4	152.24	129.83	156.06	136.76	133.24	126.77	128.33	146.52	145.08	157.78	158.21
56312	Nupr1	106.66	101.98	112.36	130.28	132.78	164	121.27	141.16	141.23	118.61	125.59	193.76	148.38	130.25	181.87	195.55	107.67	101.45	123.32	181.97	6.75	24.48	46.84	11.41
67693	Hypk	122.35	136.26	121.12	124.65	132.66	137.24	145.6	137.67	129.49	133.78	115.92	111.63	114.6	138.96	113.44	131.59	126.21	122.96	117.66	127.15	212.58	245.62	248.06	237.95
170791	Rbm39	126.68	125.34	126.78	131.54	132.51	123.99	122.75	130.85	130.91	126.88	130.29	141.25	136.46	133.66	135.04	147.07	135.22	146.33	149.42	141.69	169.19	161.86	155.6	141.25
75705	Eif4b	117.79	121.21	109.08	118.11	131.84	131.95	124.2	118.41	129.26	124.18	135.45	117.31	133.35	134.27	138.63	140.04	154.32	143.65	148.98	135.36	128.57	137.52	119.17	134
21835	Thrsp	108.86	134.71	120.41	146.38	131.57	130.69	116.75	124.5	129.6	149.8	114.22	132.41	115.39	118.16	104.06	127.4	115.08	125.15	110.8	118.88	49.51	23.33	23.86	64.37
326618	Tpm4	158.39	167.76	139.12	131.8	131.52	127.97	120.28	118.71	109.28	117.01	109.85	102.62	106.45	108.46	105.7	107.76	121.49	103.09	110.88	96.67	192.27	282.43	269.38	217.59
109624	Cald1	134.91	119.2	101.16	97.13	131.39	115.76	112.81	122.14	85.56	88.06	104.73	84.01	81.98	90.09	99.42	92.07	92.96	97.57	88.03	86.72	61.59	87.42	83.48	67.92
59022	Edf1	142.57	136.44	141.81	143.46	131.3	136.79	156.97	153.85	142.19	141.16	134.49	126.08	118.34	148.32	136.71	144.28	139.64	134.14	122.77	123.18	151.16	148.64	152.4	181.05
22334	Vdac2	126.88	128.89	122.06	129.69	131.28	133.99	134.32	130.81	122.46	122.38	114.75	113.2	122.47	118.32	119.73	126.28	127.47	115.55	114.46	117.9	96.02	99.58	101.42	102.99
380683	Sec14l3	85.6	85.11	109.5	108.95	131.22	131.44	158.81	139.33	124.36	116.92	152.16	186.61	123.7	114.63	138.93	157.14	132.82	126.31	173.12	196.7	0.53	0.66	0.53	0.55
66915	Myeov2	128.71	139.31	146.76	135.02	130.81	136.79	135.15	149.04	147.51	146.05	137.56	129.2	131.37	141.61	133.92	151.37	146.49	126.79	124.09	119.74	192.46	184.05	185.79	200.85
67040	Ddx17	127.24	121.85	126.83	127.95	130.78	116.61	120.6	136.09	133.91	124.14	128.09	140.43	130.67	127.76	136.14	132.44	136.27	142.53	154.4	145.41	146.3	138.99	134.16	130.56
56530	Cnpy2	145.34	148.05	152.16	148.55	130.75	134.12	132.62	130	135.51	140.26	134.25	125.91	135.82	151.56	133.7	147.79	130.2	123.17	122.87	119.94	169.75	157.13	150.59	166.97
23994	Dazap2	145.85	143.15	137.47	141.16	130.35	131.71	128.62	125.42	132.15	122.33	126.75	126.62	139.14	138.58	133.61	148.19	149.57	133.01	136.56	142.53	87.69	92.16	90.71	91.8
17178	Fxyd3	139.69	141.9	114.76	106.85	130.21	121.9	148.44	122.69	95.85	132.84	107.27	144.2	122.3	120.45	105.65	125.84	121.59	106.03	103.01	102.75	207.51	159.47	242.24	163.2
66366	Ergic3	149.96	154.32	167.81	152.73	130.06	147.07	142.24	136.41	146.7	149.02	139.42	150.92	146.45	153.94	140.94	161.34	147.96	136.56	132.3	146.35	138.45	142.42	143.05	151.2
68197	Ndufc2	136.65	144.95	141.85	143.99	129.99	137.87	142.35	130.94	138.47	134.79	125.72	119.89	127.72	135.38	124.12	143.92	131.76	149.12	121.99	130.6	222.66	213.61	189.62	250.32
76709	Arpc2	140.34	143.43	139.68	138.42	129.94	134.56	135.31	127.22	130.19	124.56	125.86	118.21	123	130.57	128.51	134.12	130.35	120.72	119.59	113.95	95.7	114.76	116.22	110.53
12331	Cap1	127.31	127.25	117.73	119.62	129.89	123.01	118.02	128.53	114.37	116.19	117.33	110.06	116.72	120.38	116.28	117.18	118.83	119.26	110.5	120.65	96.09	92.02	89.69	99.23
228151	4833423E24Rik	66.95	78.66	69.59	84.77	129.86	130.36	127.9	109.69	142.35	147.96	115.58	114.9	119.27	133.8	113.69	117.33	115.89	108.31	119.86	95.9	55.72	39.9	31.19	53.35
19170	Psmb1	141.22	130.71	136.31	137.63	129.74	131.6	132.59	135.91	131.43	126.15	124.34	128.09	126.58	133.75	125.56	141.24	148.3	120.94	122.78	131.21	202.74	195.17	203.37	199.06
19285	Ptrf	108.98	105.39	95.33	102.12	129.65	134.98	141.48	115.1	123.39	119.09	130.25	96.95	108.88	132.09	131.6	125.65	122.09	127.67	116.16	111.86	104.63	159.89	142.82	132.52
66059	Krtcap2	152.34	170.05	156.89	145.81	129.52	121.38	121.98	141.55	132.16	133.78	126.1	132.55	106.53	137.64	112.11	123.28	115.88	117.65	107.89	121.7	196.07	217.88	236.37	224.77
60595	Actn4	128.79	126.7	120.57	120.02	128.94	139.94	135.59	129.59	117.76	113.51	121.56	109.03	111.17	122.41	124.72	118.96	117.03	122.03	112.4	111.23	93.04	96.99	101.18	108.71
21672	Prdx2	156.53	163.56	153.72	153.65	128.01	139.12	129.56	138.4	138.32	139.58	136.76	108.11	121.23	141.48	136.23	137.28	135.44	126.56	120.27	121.22	229.9	261.84	274.16	256.25
328258	Slc25a48	11.45	13	11.99	22.22	127.99	125.17	159.62	101.15	83.95	142.96	67.79	58.3	122.93	93.74	65.79	69.62	132.84	102.52	83.82	61.75	207.84	148.82	101.94	233.33
12798	Cnn2	77.4	74.62	64.33	67.77	127.69	133.32	127.18	129.83	78.17	94.49	98.04	65.79	70.79	89.59	86.17	72.49	81.74	81.25	63.24	57.97	47.27	86.43	74.52	75.48
11950	Atp5f1	124.26	122.39	128.09	128.09	127.56	129.94	135.5	136.27	127.99	125.73	117.03	114.01	120.57	129.66	117.91	130.68	125.88	118.79	114.47	119.54	140.49	139.44	140.12	138.28
20643	Snrpe	117.61	130.37	122.53	121.32	127.11	109.29	121.34	119.89	112.06	119.28	112.72	118.51	107.24	123.02	110.23	121.92	129.2	116.83	125.88	109.66	261.15	260.52	282.76	235.81
16011	Igfbp5	160.26	157.96	142.8	148.24	126.86	130.43	121.26	122.05	124.09	106.61	113.25	91.09	115.62	112.66	129.49	130.21	112.39	146.21	127.17	118.6	26.86	41.64	33.93	32.18
16412	Itgb1	175.53	176.56	134.28	135.69	126.82	129.52	130.51	119.44	126.3	121.49	130.14	111.5	108.36	126.37	121.66	125.2	123.94	119.25	121.1	110.64	166.21	175.68	161.38	136.3
11931	Atp1b1	61.45	69.92	64.27	58.62	126.56	117.66	131.78	94.55	100.67	152.16	88.33	80.89	136.02	118.52	87.57	99.99	147.89	126.02	100.32	83.05	280.88	165.21	95.15	285.71
67628	Anp32b	114.02	114.47	119.37	117.28	126.49	120.96	127.77	125	111	110.82	113.49	116.37	113.65	117.7	106.2	113.59	123.88	110.89	123.03	116.11	189.73	245.87	275.54	221.77
80795	Selk	163.46	165.75	176.17	164.37	126.47	132.06	136.45	138.75	154.02	149.41	134.82	143.42	122.5	134.15	126.57	146.73	132.27	130.67	126.54	123	127.01	147.64	140.26	116.94
12858	Cox5a	124.24	133.44	139.34	133.04	126.42	125.95	121.7	119.67	120.12	127.44	98.31	88.4	110.3	115.28	101.19	103.48	107.26	104.46	90.04	103.79	118.37	125.2	142.2	138.53
59013	Hnrnph1	115.85	110.54	105.95	114.48	126.31	114.4	123.11	119.42	116.62	107.6	111.59	108.97	112.49	113.75	107.57	114.74	126.14	126.89	125.97	118.43	200.93	219.07	211.43	175.78
68024	Hist1h2bc	133.32	145.24	163.5	174.49	126.12	117.13	122.45	119.63	163.87	132.51	140.28	137.1	123.53	167.17	142.77	160.34	131.45	131.2	132.12	111.08	41.68	40.71	30.14	40.64
11848	Rhoa	134.58	136.26	130.88	134.1	126.09	128.74	131.51	131.03	126.88	123.6	122.69	117.33	118.6	125.61	117.83	125.56	128.45	124.65	117.41	118.03	147.5	173.87	168.17	155.9
21648	Dynlt1b	173.97	226.56	218.35	228.11	125.95	208.12	230.87	186.56	183.8	192.11	213.7	170.29	194.47	243.43	182.76	223.38	245.3	77.6	208.15	160.75	77.88	92.13	85.21	121.02
17075	Epcam	173.76	185.27	203.03	196.78	125.52	132.39	137.08	132.06	148.8	138.45	142.28	149.25	136.46	148.93	133.59	147.54	142.72	132.28	133.09	147.97	127.33	120.4	141.79	128.8
11933	Atp1b3	140.25	140.31	108.2	103.65	125.12	118.41	115.74	110.63	138.25	142.83	142.01	108.73	105.69	131.29	129.46	135.75	143.4	134.34	141.86	123.84	213.06	216.05	198.97	186.17
68041	Mid1ip1	122.41	113.85	133.97	135.92	124.95	151.38	150.31	147.8	140.24	134.93	134.6	141.95	140.11	151.03	146.17	165.29	135.95	159.84	141.68	161.59	34.26	37.96	41.93	41.65
67511	Tmed9	163.97	157.77	174.79	165.04	124.77	135.53	149.75	141.05	137.84	150.92	131.75	131.1	122.8	132.13	125.92	128.14	126.24	128	123.34	121.38	204.18	214.69	222	201.08
26444	Psma7	142.93	149.18	148.35	144.59	124.31	122.44	131.42	123.89	126.11	122.57	113.93	109.38	120.78	129.66	111.34	126.27	130.87	117.76	119.47	130.2	176.32	183.47	199.16	186.98
381886	Mrgpra6	115.86	81.5	98.71	110.06	124.1	80.37	105.25	81.92	106.76	85.17	84.24	106.53	131.21	93.32	114.63	95.16	87.7	90.12	139.15	110.65	99.1	121.2	111.83	86.83
14225	Fkbp1a	128.7	130.15	126.5	119.63	124	130.6	129.42	128.83	102.41	110.48	110.27	96.09	102	111.86	104.74	105.49	114.51	112.3	98.45	102.81	149.29	188.21	206.63	175.05
76293	Mfap4	79.69	67.17	56.58	59.9	123.88	127.65	118.47	107.66	115.68	138.85	139.56	96.33	109.7	139.54	136.37	129.18	113.09	131.31	96.22	103.96	43.8	48.18	29.36	52.73
68953	Chmp2a	130.03	132.55	124.17	133.77	123.14	127.73	126.08	124.11	123.39	125.76	120.14	111.67	117.24	121.54	122.99	139.52	128.99	118.55	123.92	125.97	92.68	97.12	107.65	102.13
69550	Bst2	175.87	241.34	217.89	194.4	123.11	152.88	157.92	122.54	150.43	164.16	143.58	447.29	122.23	153.53	135.15	141.59	123.39	139.31	120.11	380.91	274.17	151.15	701.19	189.16
12330	Canx	150.06	151.18	166.95	151.59	123.08	124.2	132.25	136.67	133.26	129.42	127.47	139.41	115.89	122.62	116.76	129.3	115.84	118.3	115.47	115.61	160.73	158.41	164.31	138.42
16341	Eif3e	99.42	100.72	97.64	104.06	122.99	111.32	110.25	113.87	112.83	114.68	114.19	114.1	117.06	118.73	119.49	132	134.1	121.64	128.34	115.01	196.5	211.76	194.52	191.99
13661	Ehf	106.09	102.87	107.47	113.37	122.73	110.58	114.76	108.28	111.51	110.62	106.17	114.36	119.66	113.01	105.8	112.23	111.51	104.16	118.62	106.75	29.98	23.73	19.89	26.42
53610	Nono	123.53	117.61	118.51	124.32	122.67	121.45	120.98	119.62	114.65	116.21	121.82	108.58	115.37	116.87	118.12	125.43	132.8	120.06	119.68	116.01	155.57	160.55	156.28	149.25
66208	Nenf	105.46	100.3	107.38	109.88	122.63	127.85	116.81	108.06	120.4	115.7	122.29	124.18	103.04	119.77	116.06	117.69	110.62	95.69	88.51	106.11	92.17	102.62	101.96	108.44
14190	Fgl2	167.66	162.76	174.84	169.02	122.03	118.61	115.39	117.75	120.37	113.19	117.74	126.88	110.92	132.07	112.14	131.41	104.2	113.92	116.2	114.45	18.01	16.18	22.1	11.99
66377	Ndufc1	124.57	125.3	118.65	133.48	121.98	118.76	131.54	127.51	121.23	120.74	105.33	104.35	106.84	128.68	115.13	113.97	99.53	103.05	97.6	101.05	118.81	112.93	124.17	118.04
13200	Ddost	148.27	163.1	181.3	174.8	121.46	136.71	135.49	131.7	133.75	138.18	122.7	128.39	117.1	127.34	116.97	124.85	107.2	107.67	95.34	97.42	118.69	115.92	122.13	121.49
21346	Tagln2	209.37	228.15	246.22	206.51	121.46	143.03	142.68	142.05	152.15	133.03	149.44	159.45	145.08	161.91	153.9	168.07	143.62	145.13	140.89	151.17	97.65	155.76	166.46	137.9
67427	Rps20	109.08	119.42	110.66	113.37	121.39	119.29	123.39	107.53	126.1	134.67	125.75	111.75	126.08	142.56	123.14	118.63	137.22	117.87	111.76	102.24	278.71	311.05	328	374.87
66144	Atp6v1f	131.07	135.88	132.68	118.44	121.27	128.83	130.22	120.3	136.21	129.1	127.15	118.4	125.06	143.82	122.14	156.16	132.95	132.02	114.11	136.92	135.88	127.64	132.91	147.02
16832	Ldhb	142.99	151.16	125.81	129.96	120.7	128.86	122.29	123.12	138.69	117.66	137.95	119.16	132.81	137.09	133.98	155.94	142.02	145.09	128.14	140.51	64.23	68.25	56	68.37
20932	Surf4	147.12	149.58	163.57	152.91	120.52	127.78	124.23	128.5	126.37	137.6	114.65	118.78	103.83	111.22	104.75	110.02	108.46	106.63	102.96	100.95	100.84	107.22	111.7	106.03
83409	Lamtor2	114.93	131.44	133	131.67	120.38	127.21	138.19	121.35	125.55	120.4	116.85	120.53	128.67	132.54	118.16	139.49	119.33	126.78	127	121.68	121.6	116.44	112.09	126.61
66556	Drap1	109.45	114.29	120.72	112.41	120.29	136.11	143.81	114.62	122.71	128.85	134.42	114.62	125.79	128.39	125.84	129.13	133.51	129.19	118.68	119.62	134.02	153.88	168.3	174.73
59042	Cope	153.41	161.7	157.15	148.25	120.26	129.56	134.87	129.13	132.05	135.91	118.99	110.04	108.11	129.83	120.53	121.52	120.81	117.58	99.94	111.25	105.94	112.11	132.14	130.67
11843	Arf4	132.66	135.18	135.6	128.42	120.24	110.81	114.11	115.79	117.98	114.44	104.03	115.74	99.41	110.19	96.92	109.15	113.82	106.98	102.11	103.36	105.05	123.01	125.72	104.25
68836	Mrpl52	135.62	131.6	138	129.58	120.02	130.12	126.35	129.34	117.54	135.38	115.56	103.76	114.43	130.85	113.74	140.36	134.52	121.48	111.32	121.7	192.03	197.33	199.54	231.42
12321	Calu	122.11	117.77	111.46	110.42	119.84	117.81	119.66	114.81	104.93	112.5	109.73	96.66	94.85	100.41	95.9	96.16	94.85	96.08	91.08	84.91	179.44	208.63	202.1	158.19
15267	Hist2h2aa1	171.63	178.15	197.07	207.14	119.72	146.08	129.13	164.04	134.89	133.51	106.39	135.97	118.46	169.35	146.49	182.74	138.93	151.42	131.86	170.83	50.23	46.96	35.23	55.67
76933	Ifi27l2a	130.19	185.33	157.7	164.69	119.34	134.99	113.28	78.08	110.67	109.16	78.36	438.5	69.33	96.34	79.81	81.74	91.32	52.39	45.46	360.96	315.13	131.54	612.66	166.39
18611	Pea15a	114.33	103.88	108.5	108.7	119.13	121.23	119.5	115.25	112.95	117.33	115.08	100.32	109.23	127.25	114.62	115.75	109.12	121.86	112.37	101.07	45.58	48.34	44.12	47.49
230709	Zmpste24	32.83	32.05	34.71	36.87	119.07	101.79	106.1	86.66	93.3	128.32	77.64	80.45	125.94	91.31	81.48	92.41	125.92	101.75	95.27	76.53	184.76	119.83	71.88	154.36
66961	Neat1	165.03	138.14	168.96	169.58	119.06	107.37	114.92	123.45	134.22	113.95	135.3	174.64	152.27	134.55	159.15	165.61	133.3	156.56	172.97	188.43	224.8	275.06	321.97	215.62
21881	Tkt	89.63	96.47	98.9	102.13	119.01	125.97	123.4	119.81	113.48	112.33	107.26	92.56	98.01	103.91	96.4	104.08	96.83	103.88	102.61	90.91	65.61	71.77	82.06	80.06
27999	Fam3c	99.76	102.81	97.42	97.03	118.76	112.14	118.55	110.23	108.53	123	100.03	109.53	110.6	112.08	100.05	106.78	114.33	102.53	109.34	103.89	72.41	56.69	51.05	69.14
69029	Smdt1	127.56	145.37	156.29	141.68	118.75	165.14	180.52	123.73	144.08	152.38	140.55	109.87	121.1	140.03	127.32	144.1	120.93	135.77	104.38	113.78	82.88	72.01	68.92	109.33
21858	Timp2	103.34	89.72	74.12	80.89	118.75	115.9	107.04	106.65	97.78	94.01	107.31	89.5	97.08	102.49	111.07	103.06	110.66	107.41	102.02	102.66	74.76	88.4	68.33	79.03
667766	Gm8801	211.25	247.44	231	207.87	118.74	107.03	109.44	108.97	142.24	152.87	97.54	115.5	119.02	109.43	111.48	92.65	148.16	132.19	129.65	114.54	220.77	169.29	141.91	181.93
66290	Atp6v1g1	138.85	150.93	138.83	140.14	118.63	123.46	117.85	118.87	126.67	117.42	128.09	128.18	117.53	134.05	119.15	126.92	113.91	123.85	121.57	126.36	108.3	121.05	115.98	119.22
66286	Sec11c	125.87	129.89	145.09	128.39	118.07	99.57	85.93	84.99	111.45	105.08	80.84	106.75	81.74	104.55	96.73	91.56	80.48	95.46	96.8	93.87	79.8	61.74	83.05	60.8
17113	M6pr	146.48	147.12	139.23	134.36	117.95	119.36	119.05	125.48	114.23	112.6	110.59	115.27	107.85	113.62	109.24	116.02	107.65	99.69	109.97	110.16	102.79	104.45	114.26	91.25
16012	Igfbp6	145.72	151.19	101.83	115.47	117.87	122.12	120.94	86.64	131.53	145.01	145.16	98	125.45	159.55	160.94	153.44	168.39	162.13	153.98	141.53	209.11	272.41	240.4	271.08
68342	Ndufb10	116.45	115.11	112.76	111.86	117.68	120.98	119.94	127.19	124.47	119.3	115.21	104.15	111.83	122.15	116.67	112.25	122.61	107.93	101.23	105.67	98.23	93.82	93.79	106.59
68077	Gltscr2	109.42	113.56	103.56	107.28	117.32	127.83	118.69	110.92	128.06	124.5	131.42	122.36	135.66	147.35	144.17	150.58	156.09	149.1	137.13	143.78	132.27	146.74	126.89	162.2
12453	Ccni	113.57	111.88	111.03	115.9	116.96	116.98	113.52	110.76	120.62	118.13	121.67	113.33	126.32	128.62	131.5	137.7	138.48	123.64	130.53	126.65	78.14	81.75	79.94	84.99
BGI_novel_G000390	NA	27.79	33.91	66.16	66.45	116.93	127.4	164.58	47.65	127.18	101.87	119.51	18.12	123.92	162.79	115.88	109.93	135.65	189.45	133.55	42.44	157.74	125.92	166.21	106.72
26443	Psma6	121.47	126.25	122.38	121.92	116.79	119.07	120.27	124.32	119.09	118.45	102.67	107.39	108.63	120.94	108.35	117.61	128.43	114.29	111.45	113.92	138.95	149.03	155.89	130.29
14227	Fkbp2	163.18	171	196.27	186.08	116.78	126.71	140.59	143.58	134.41	149.09	120.76	129.41	118.23	141.98	125.84	143.37	122.87	120.99	113.52	122.05	99.09	89.92	91.08	99.62
59069	Tpm3	84.77	93.59	121.68	124.1	116.74	98.17	125.51	93.26	98.38	93.9	103.5	68.37	95.65	85.2	68.66	112.7	119.06	125.45	95.35	82.93	109.81	128.5	87.69	152.2
245688	Rbbp7	129.12	127.83	115.23	122.51	116.74	112.27	115.82	112.48	104.77	107.46	102.2	94.35	96.63	103	96.8	104.82	106.48	105.33	99.24	100.57	279.07	268.37	298.71	221.98
104303	Arl1	119.71	122.16	122.75	121.98	116.66	118.24	116.16	112.92	123.28	117.37	114.37	108.09	110.72	109.13	107.04	115.47	111.56	106.52	115.24	109.89	92.02	93.75	102.06	92.15
75454	Phpt1	101.05	105.78	105.53	111.31	116.45	127.62	133.13	123.93	128.39	121.26	130.71	105.58	110.47	133.76	113.16	138.56	116.21	123.07	104.98	118.25	108.53	116.12	111.57	115.52
12465	Cct5	121.81	120.98	127.52	126.72	116.42	120.1	125.56	127.56	121.69	114.39	129	124.38	119.21	124.65	122.85	122.91	122.03	117.53	115.02	113.97	178.26	205	203.83	198.38
BGI_novel_G001482	NA	115.4	119.76	123.33	104.87	116.35	115.84	107.03	120.05	109.26	123.61	97.36	103.66	124.06	131.43	115.63	114.76	121.65	103.97	91.91	99.15	210.14	265.14	263.38	255.22
15528	Hspe1	121.65	113.65	140.61	125.52	116.26	118.43	127.89	141.36	141.77	139.62	136.61	196.77	114.29	135.9	113.14	123.99	117.67	110.04	105.26	97.42	327.19	361.17	385.87	361.55
21859	Timp3	109.59	109.19	75.67	75.34	116.13	105.33	110.24	94.11	96.85	109.14	117.73	92.35	99.48	102.01	106.84	100.6	146.2	138.05	144.35	122.86	27.06	43.14	38.22	29.18
20637	Snrnp70	122.69	110.06	119.93	124.13	115.94	116.66	128.59	136.01	124.87	126.1	129.38	125.33	122.1	127.53	125.93	126.8	127.3	139.72	138.04	136.93	166.19	167.79	173.36	168.66
56529	Sec11a	135.98	134.62	138.8	137.74	115.76	118.74	126.72	115.4	120.96	134.71	115.35	116.73	112.08	116.57	100.95	117.87	115.3	114.13	107.26	97.72	161.83	159	151.27	143.92
19175	Psmb6	136.78	150.26	148.07	142.48	115.74	123.78	125.29	127.15	115.79	120.06	114.65	107.05	106.87	120.18	121.59	119.37	119.61	114.98	110.27	130.37	126.44	138.07	152.93	144.15
110826	Etfb	99.28	105.58	118.26	113.8	115.65	120.11	127.04	120.95	111.04	118.29	108.35	100	92.86	116.67	104.59	114.31	104.34	106.69	95.68	100.13	128.91	139.3	131.51	143.22
20813	Srp14	120.89	126.95	131.51	124.05	115.34	118.86	126.21	121.89	125.17	123.23	119.99	112.39	114.95	134.75	125.63	126.55	119.09	109.84	112.36	112.19	124.55	138.73	141	147.93
16430	Stt3a	131.31	129.35	141.53	134	115.19	108.69	108.66	121.92	115.23	115.04	105.73	117.52	104.78	99.79	97.7	103.4	97.24	99.55	103.88	107.38	95.12	94.21	98.28	80.41
13194	Ddb1	126.15	125.88	121.81	120.99	115.1	118.97	120.51	116.65	114.3	117.93	112.81	101.31	112.79	114.41	114.11	116.68	117.98	112.7	117.09	112.16	105.43	112.9	114.31	105.97
71994	Cnn3	103.08	111.43	94.6	89.47	115.03	103.64	109	96.23	106.26	120.52	108.37	89.6	113.41	114.99	102.71	104.13	131.45	119.9	108.49	85.45	396.4	439.02	445.99	492.96
13806	Eno1	193.74	217.17	196.95	189.47	115.02	142.76	137.23	133.46	144.43	126.27	117.86	113.93	108.92	139.35	122.08	138.4	116.9	115.26	98.95	110.14	64.92	79.1	83.98	83.48
110695	Aldh7a1	51.46	53.37	51.6	57.65	115	115.38	118.78	91.53	112.97	140.94	108.42	96.19	115.37	116.58	101.77	108.16	126.82	109.41	104.49	88.43	94.68	90.96	84.71	98.76
93687	Csnk1a1	119.72	111.45	112.35	115.77	114.04	111.05	110.93	113.76	108.31	106.59	110.84	103.58	110.57	103.24	106.62	111.64	110.47	108.25	114.62	110.27	73.86	89.11	88.05	74.04
12521	Cd82	106.39	104.05	111.27	115.49	113.96	119.54	116.21	111.99	125.37	117.43	118.69	112.89	115.65	128.64	123.86	133.65	114.29	115.59	115.24	124.54	47.55	35.14	31.91	48.69
14688	Gnb1	118.81	126.36	121.32	119.08	113.95	119.1	124.06	112.78	116.3	117.95	111.19	103.34	121.46	123.36	112.06	118.26	119.8	118.08	108.79	106.55	100.66	101.41	108.96	107.7
11532	Adh5	62	64.22	61.98	68.94	113.84	120.42	113.19	103.53	109.12	136.52	90.69	96.97	120.52	111.32	91.64	105.94	122.68	99.04	94.21	98.36	120.31	109.84	90.69	133.52
51792	Ppp2r1a	123.35	117.6	117.53	114.82	113.11	122.48	121.63	116.42	115.29	116.11	113.38	99.78	106.75	119.03	109.84	113.84	112.42	113.97	101.94	106.61	74.07	84.92	84.3	91.34
66279	Tmem218	147.83	153.27	161.38	171.89	112.43	105.2	100.55	111.94	109.09	100.72	106.73	122.4	92.18	118.44	110.03	133.64	92.21	113.64	99.43	116.97	50.64	38.54	35.9	33.93
22166	Txn1	162.12	147.86	146.03	128.68	112.22	107.54	110.62	156.94	118.21	119.73	111.75	139.83	118.89	126.76	112.58	114.51	114.28	100.32	109.86	132.05	161.91	173.81	184.45	155.31
22154	Tubb5	144.01	143.56	133.1	126.12	112.22	131.35	135.01	134.94	114.24	117.46	116.69	97.06	97.21	114.02	108.3	101.33	108.51	108.68	96.8	90.87	216.69	275.56	295.19	270.77
13008	Csrp2	110.89	112.69	108.11	101.98	112.19	107.05	98.23	106.21	85.3	88.66	94.27	74.62	71	82.65	77.97	90.23	79.77	76.28	71.74	73.44	44.45	54.63	53.86	56.29
51798	Ech1	98.82	99.35	103.78	112.56	112.14	107.28	106.27	96.77	110.36	110.49	113.77	95.53	109.28	110.3	119.68	122.2	103.11	87.79	98.07	99.75	103.38	91.72	90.52	100.21
12461	Cct2	117.57	120.32	117.03	117.42	112.14	117.59	118.92	122.9	113.35	116.98	114.85	114.08	114.24	115.63	112.28	115.49	115.59	113.65	111.33	106.95	148.39	163.71	167.65	150.05
17965	Nbl1	115.7	110.2	91.53	97.63	112.11	100.62	99.28	103.82	101.56	105.95	114.52	93.9	113.2	117.02	125.41	128.66	135.84	133.08	119.98	124.89	155.67	162.3	168.85	167.93
66914	Vps28	87.56	90.93	89.44	95.32	111.42	110.71	106.18	110.11	106.14	103.47	100.25	95.57	99	109.29	107.4	109.83	101.65	98.58	93.81	106.85	81.47	85.43	83.61	105.12
19084	Prkar1a	119.11	120.34	108.63	106.64	111.35	106.46	106.77	110.3	107.98	102.22	106.89	104.78	103.4	110.22	104.44	107.88	108.4	107.02	106.55	105.18	91.87	110.75	111.48	94.43
66292	Mrps21	103.9	121.42	109.44	102.54	111.32	108.04	112.31	108.85	116.12	114.65	110.94	97.76	105.78	116.75	114.93	114.07	104.28	103.06	98.51	92.07	155.46	149.76	141.72	167.21
67068	Dynlrb1	122.22	122.94	125.24	131.47	111.29	122.49	121.56	119.01	115.65	116.18	117.18	108.4	112.21	121.25	112.18	124.87	113.93	110.08	103.5	111.6	107.45	120.18	123.64	125.31
12305	Ddr1	170.34	182.5	174.01	176.35	111.23	139.63	128.6	130.82	142.41	135.92	136.04	140.85	135.51	141.8	142.74	148.09	128.98	136.44	128.33	148.95	40.03	40.61	45.76	42.11
66494	Prelid1	134	145.05	130.48	137.88	111.18	125.42	115.88	118.6	117.11	110.28	110.89	93.42	102.39	118.68	115.5	123.06	111.58	109.81	98.1	98.55	119.85	135.2	132.85	144.5
407785	Ndufs6	111.89	109.93	110.33	101.98	111.1	115.88	128.65	108.94	113.04	106.76	109.28	96.76	92.69	114.21	99.85	104.02	102.31	94.96	96.76	105.65	144.67	134.03	135.68	133.04
229663	Csde1	112.03	106.3	104.06	104.53	111.06	102.82	103.02	105.68	104.56	97.31	103.67	104.98	98.66	101.42	99.84	106.75	106.57	96.71	104.97	104.45	85.18	96.4	88.96	80.59
18247	Oaz2	120.99	118.78	116.72	122.51	110.89	123.49	116	112.58	122.73	106.53	117.84	105.23	112.63	124.41	116.87	130	124.81	124.45	120.41	130.62	78.52	85.59	81.02	80.58
18242	Oat	158.59	152.48	169	155.95	110.81	116.77	112.94	120.52	124.02	120.17	118.47	121.5	110.98	119.62	119.89	124.81	112.86	111.87	105.26	114.47	65.33	72.53	72.44	75.59
70152	Mettl7a1	112.52	109.76	112.11	117.64	110.68	133.22	141.79	153.5	155.77	125.13	152.59	191.61	132.31	141.95	150.73	165.86	147	134.83	149.78	193.78	26.92	19.45	16.03	21.97
595136	Ndufs5	104.39	106.7	90.59	102.79	110.58	111.55	108.14	127.95	101.27	87.21	97	99.73	96.73	98.19	103.15	113.43	89.51	99.98	75.18	109.37	93.66	117.11	121.85	104.95
18521	Pcbp2	103.36	104.65	108.45	115.73	110.5	107.84	108.93	110.07	114.25	110.16	123.8	112.79	116.22	114.93	120.1	129.76	117.88	112.09	119.57	120.66	74.66	85.33	83.39	84.05
14778	Gpx3	147.62	148.56	129.72	116.22	110.28	119.6	111.23	115.53	102.74	127.25	100.49	87.3	87	99.35	106.14	116.71	121.66	106.13	100.35	93.79	61.92	73.61	55.74	42.85
66437	Fis1	130.19	125.72	127.87	128.07	110.05	129.07	125.04	121.4	128.06	130.66	115.69	114.77	121.91	136.84	119.19	139.21	125.66	123.08	119.62	124.98	137.99	143.16	145.6	165.72
110611	Hdlbp	123.14	119.68	133.96	123.04	110.05	106.98	104.6	116.59	110.1	113.06	107.88	109.95	97.03	96.78	96.33	97.51	93.02	95.18	98.32	90.39	69.77	79.64	78.54	74.21
71091	Cdkl1	90.12	89.97	89.69	96.5	110	106.26	105.9	120.17	107.33	91.48	97.09	110.84	101.77	101.91	104.17	107.34	91.54	99.64	107.88	122.53	24.9	20.87	16.63	17.49
18648	Pgam1	142.51	154.46	146	137.95	109.85	116.03	112.9	111.84	109.9	105.57	110.7	95.99	96.38	112.33	104.95	108.08	99.16	94.18	97.83	95.21	88.79	114.92	127.6	110.22
81910	Rrbp1	122.18	115.08	132.61	120.2	109.65	109.01	116.88	118.08	104.83	110.58	102.49	109.08	95.53	97.29	95.47	97.26	92.7	102.39	99.4	105.15	81.55	82	94.39	73.74
22384	Eif4h	122.8	121.61	123.06	122.08	109.35	116.49	118.47	114.75	112.12	110.69	116.56	112.3	112.21	119.76	113.54	119.36	120.67	116.96	114.03	121.11	128.63	145.8	150.68	146.08
53328	Pgrmc1	108.24	106.44	101.78	104.41	109.11	113.48	99.82	104.35	111.66	104.15	115.92	104.42	110.24	108.94	114.38	125.55	123.26	110.84	116.45	122.88	178.7	166.48	147.95	155.28
100861755	Gm21190	180.61	207.18	196.75	174.54	108.48	94.71	100.57	100.88	124.76	136.67	89.03	112.15	103.86	105.9	101.48	89.49	129.38	115.29	109.87	103.85	169.67	130.32	109.1	154.79
17991	Ndufa2	110.39	112.37	110.4	98.91	108.34	113.16	115.28	112.79	110.07	116.15	114.64	102.9	104.66	120.63	109.24	103.65	104.31	98.52	92.14	97.71	158.19	174.55	175.02	201.45
78928	Pigt	106.44	116	120.31	124.82	108.25	124.1	117.05	102.86	117.01	120.18	113.81	106.03	106.28	121.11	117.65	115.24	103.62	108.36	97.81	107.15	53.58	51.01	51.58	63.56
15331	Hmgn2	80.99	78.04	91.64	93.03	108.09	112.86	114.64	108.65	110.4	108.31	104.52	101.64	93.69	110.23	86.97	99.35	93.6	86.58	86.31	89.07	108.75	112.81	122.21	120.76
68194	Ndufb4	104.09	110.12	107.31	106.41	107.91	113.63	97.85	111.52	105.3	101.4	99.46	95.55	90.82	105.36	97.86	105.66	105.44	91.2	88.08	94.96	181.25	161.53	178.29	176.88
12874	Cpd	117.93	118.72	130.02	130.21	107.79	107.08	102.97	110.17	105.11	95.62	107.46	120.99	110.93	100.96	111.06	114.32	97.51	99.51	109.06	122.22	24.01	22.67	21.97	17.96
114679	Selm	113.98	119.82	109.83	113.63	107.23	121.27	109.48	108	103.57	108.97	108.16	102.97	84.78	105.63	113.63	105.04	94.58	98.29	80.31	97.17	60.26	64.21	58.97	72.85
18220	Nucb1	129.61	139.94	157.32	152.03	107.22	121.53	120	106.95	119.66	129.22	109.03	113.51	103.82	119.41	117.02	117.67	102.94	104.87	100.04	97.63	91.22	87.61	80.23	90.16
27061	Bcap31	133.29	140.69	140.27	131.12	107.19	111.48	120.58	117.84	120.65	119.95	112.37	116.96	112.62	122.51	117.73	130.73	117.29	113.94	114.94	114.79	174.1	157.65	160.87	164.23
53378	Sdcbp	143.3	143.32	140.69	134.34	107	109.76	100.45	104.06	114.22	104.44	109.26	112.65	105.66	109.99	106.2	121.93	112.09	105.75	104.91	111.51	157.31	180.49	191.45	143.47
66940	Shisa5	149.46	175.72	157.01	148.27	106.91	113.3	109.44	98.77	111.71	111.4	104.88	200.06	104.5	116.38	110.1	114.12	99.01	97.18	97.45	176.87	123.71	104.94	178.93	121.66
330695	Ctxn1	108.77	108.03	105.34	107.73	106.82	115.38	112.16	114.71	111.97	111.94	120.11	102.68	111.42	120.33	120.98	126.46	110.64	111.68	102.82	101.97	26.2	21.78	23.61	28.63
68801	Elovl5	104.82	104.34	94.2	96.71	106.59	103.95	108.87	100.71	101.6	108.08	96.31	95.59	97.19	97.4	92.41	96.7	101.57	95.01	87.74	88.88	129.36	111.96	94.24	123.12
13205	Ddx3x	115.91	108.44	94.61	96.52	106.49	101.32	104.85	99.33	101.61	97.71	100.99	100.02	107.18	101.65	103.46	104.95	114.37	110.5	120.87	117.82	103	127.02	116.16	98.56
66656	Eef1d	101.9	102.97	106.45	102.02	105.92	109.62	110.16	105.38	117.64	112.11	112.24	98.07	102.99	127.65	118.63	122.17	125.35	117.9	106.59	111.17	160.44	192.81	201.25	194.85
12616	Cenpb	107.97	99.3	98.55	99.18	105.92	112.98	119.43	107.72	100.9	108.32	103.15	91.42	107.16	109.57	105.15	102.23	110.79	108.73	104.74	105.75	67.88	81.28	85.34	88.17
73721	1110017D15Rik	117.88	109.74	144.19	137.42	105.79	127.13	130.15	137.53	132.5	114.74	128.22	147.45	134.63	126.66	140.57	147.11	110.69	109.37	128.38	147.52	0.41	0.42	0.61	0.68
209091	Ccnb3	172.8	201.4	195.86	175.31	105.53	94.86	101.58	97.39	126.97	134.39	91.13	106.57	109.71	103.59	101.69	87.14	128.66	121.79	106.8	97.46	205.99	154.69	131.99	190.26
14886	Gtf2i	105.03	97.9	105.5	109.04	105.45	108.83	108.09	112.42	109.36	101.36	117.43	108.81	109.35	105.7	110.98	117.05	104.75	101.17	109.52	115.2	70.92	63.13	57.97	71.64
19052	Ppp2ca	109.29	116.54	114.28	107.15	105.33	102.1	104.82	108.53	104.72	97.87	100.6	100.45	100.31	102.11	98.26	107.85	101.1	104.66	101.67	101.55	90.43	107.96	100.56	97.67
53421	Sec61a1	146.84	159.89	168.72	152.2	105.33	117.76	116.84	128.1	109.66	119.99	105.43	114.69	99.69	104.79	93.32	103.6	103.35	105.84	100.8	102.22	114.16	118.26	136.38	113.65
216197	Ckap4	139.32	137.05	140.14	140.77	105.15	119.01	120.52	133.81	120.09	105.17	122.47	135.5	119.09	116.56	117.96	117.92	103.56	103.83	97.01	140.13	42.18	56.37	60.86	49.17
192662	Arhgdia	109.44	113.97	110.98	109.33	105.03	116	120.73	107.66	105.05	110.13	104.7	92.76	100.66	109.22	100.91	108	112.05	108	99.49	98.02	99.63	122.85	125.71	130.17
13982	Esr1	89.28	83.55	77.37	81.35	104.79	99.8	99.99	113.59	90.59	93	95.58	104.09	86.23	86.32	87.63	91.59	91.76	89.08	97.41	98.65	53.65	49.45	45.48	41.47
109801	Glo1	103.3	81.93	121.19	126.76	104.7	121.91	123.39	96.08	110.61	101.02	132.73	56.91	92.8	90.03	106.65	119.84	111.31	91.79	62.55	99.44	134.6	108.77	116.61	75.89
67869	Paip2	113.78	109.93	109.99	115.46	104.23	99.4	96.96	105.67	116.42	104.55	118.46	114.98	119.84	126.67	115.04	126.3	111.77	108.27	109.54	117.3	103.25	103.67	104.02	96.26
66126	Elof1	132.15	135.24	142.17	148.25	103.94	117.15	106.93	127.47	126.32	107.44	121.88	127.71	115.4	125.89	124.93	133.32	107.37	107.2	107.36	135	26.54	30.22	31.14	33.48
13669	Eif3a	101.37	101.55	99.23	96.55	103.67	101.6	105.75	103.62	88.74	97.54	91.49	91.39	92.95	89.84	90.9	93.81	100.1	100.69	104.25	96.17	137.94	145.44	150.5	125.02
56378	Arpc3	138.87	148.51	129.39	132.77	103.65	105.9	108.28	102.83	107.02	110.29	107.76	95.27	104.54	108.58	107.88	116.96	113.67	103.61	100.91	98.99	159.29	178.15	164.26	176.43
19046	Ppp1cb	110.73	110.72	112.07	115.34	103.64	101.89	100.93	109.8	102.04	93.63	108.6	115.47	102.78	104.78	105.5	115.55	105.92	102.32	109.75	105.43	55.61	59.06	58.34	49.01
66945	Sdha	95.96	94.73	90.6	91.36	103.58	96.52	82.72	99.73	99.07	98.31	102.26	95.6	100.99	99.99	88.26	85.32	104.4	96.36	73.57	101.84	82.34	78.58	73.34	76.53
12550	Cdh1	131.08	131.84	150.06	140.03	103.52	108.12	108.08	102.23	108.46	104.26	105.17	107.96	121.36	94	113.81	121.54	104.34	108.06	110.55	106.58	96.09	85.65	92.83	112.09
66427	Cyb5b	63.62	60.22	60.95	65.06	103.43	93.09	91.16	96.32	76.78	88.36	68.57	80.1	92.17	77.77	74.13	80.22	94.36	92.81	87.6	89.07	68.47	57.21	50.41	70.09
19166	Psma2	107.8	113.88	110.6	109.25	103.29	105.63	104.65	106.74	101.28	99.94	100.25	95.64	93.58	101.29	98.4	106.84	102.44	97.22	97.51	98.64	146.51	153.08	163.71	151.56
66629	Golph3	94.21	100.23	95.23	92.24	103.11	98.67	99.97	94.5	97.58	108.01	88.98	95.59	107.52	102.99	89.27	98.36	104.78	95.69	96.56	90.63	63.25	64.83	59.39	70.38
84004	Mcam	84.56	80.57	64.2	62.31	103.08	100.24	87.39	93.8	86.18	84.69	96.23	72.27	79.3	89.84	95.5	82.6	87	88.22	77.96	76.17	31.27	38.9	36.17	28.09
101966	D8Ertd738e	110.96	121.3	118.64	113.37	103.03	105.24	112.47	111.86	104.77	109.37	105.65	110.41	102.27	117.24	112.25	117.32	113.71	111.74	108.63	102.3	158.08	173.24	178.01	191.51
12866	Cox7a2	101.41	112.28	102.79	103.87	103.02	97.07	101.4	106.95	109.47	102.51	89.92	91.3	87.91	92.2	87.41	97.93	95.86	81.71	84.72	87.44	147.75	139.22	159.02	150.4
66340	Psenen	118.26	120.18	116.98	121.72	102.91	104.78	99.52	108.14	112.59	119.13	99.48	100.11	108.33	113.29	116.88	113	116.99	114.42	105.73	109.09	110.56	103.73	116.69	119.81
14030	Ewsr1	103.74	105.44	102.23	108.45	102.79	104.17	104.24	109.68	100.59	92.04	98.33	95.06	94.85	97.81	97.89	106.29	99.98	100.27	98.01	106.96	116.04	119.14	114.46	113.3
114584	Clic1	135.95	148.38	135.54	144.45	102.67	120.89	113.35	119.7	124.64	115.12	116.33	106.56	119.42	122.02	111.5	124.01	119.89	113.7	107.32	119.06	140.75	157.86	157.78	145.93
22333	Vdac1	106.88	105.98	109.34	109.28	102.61	116.37	109.71	117.02	104.66	103.54	103.25	97.02	100.9	104.83	96.14	106.78	101.19	97.01	98.67	97.48	73.32	84.35	86.29	82.93
53605	Nap1l1	106.34	101.37	105.53	96.35	102.32	108.48	105.25	109.47	108.35	103.54	110.49	99.47	101.36	110.73	107.54	107.82	111.48	104.72	107.64	106.85	145.75	180.68	167.97	164.98
14960	H2-Aa	60.35	56.03	58.81	60.09	102.3	73.71	81.25	69.55	86.26	83.92	100.67	57.96	94.1	104.45	95.64	98.29	110.87	127.58	99.43	72.68	141.58	132.43	95.36	120.79
12567	Cdk4	108	110.58	104.02	105.45	102.29	106.66	107.85	117	101.08	101.37	100.76	95.81	100	103.2	98.18	103.99	99.49	95.43	89.63	93.64	177.57	203.54	200.97	212
13877	Erh	113.53	111.8	115.22	105.14	102.29	92.65	99.96	102.08	85.52	85.91	78.46	76.5	78.62	89.51	79.37	88.66	95.83	88.03	88.15	77.17	131.64	160.84	177.88	164.19
12282	Hyou1	154.01	157.02	219.41	186.66	102.07	110.76	108.16	140.08	139.19	163.41	121	156.03	84.55	86.53	87.36	92.88	91.5	100.13	92.39	77.56	60.99	58.98	69.81	58.15
59021	Rab2a	100.91	104.93	97.96	98.8	102.06	100.18	97.55	97.72	98.99	97.08	94.61	94.9	97.98	104.72	92.39	107.49	104.71	97.07	98	99.29	87.38	93.23	92.6	91.39
217737	Ahsa1	130.58	119.8	141.14	135.48	101.87	105.44	111.13	145.08	140.7	122.5	132.35	166.65	115.6	128.99	126.7	137.88	103.23	106.78	110.09	124.09	95.6	98.06	101.29	106.14
12468	Cct7	117.89	108.27	126.4	117.44	101.5	98.48	109	123.88	114.89	105.55	111.56	136.39	100.67	104.64	105.38	112.65	94.2	91.57	93.78	100.09	101.48	118.23	127.04	110.65
66105	Ube2d3	103.29	104.37	101.14	104.37	101.43	96.8	98.29	98.73	95.95	92.61	96.63	104.23	92.48	96.93	93.12	104.08	99.26	96.8	96.29	95.65	89.96	98.94	104.39	85.9
77006	Ddrgk1	124.82	123.21	123	125.29	101.21	107.67	111.47	104.23	109.18	110.17	107.4	111.53	106.33	119.26	116.25	121.04	113.5	114.26	107.41	121.98	74.29	72.61	71.36	78.42
BGI_novel_G001800	NA	108.38	97.76	81.54	120.95	101.07	138.64	160.78	96.19	117.84	156.3	131.1	130.49	95.97	149.98	122.84	115.68	107.26	121.36	99	97.53	181.05	159.54	92.3	308.93
56351	Ptges3	118.73	116.97	129.83	122.8	100.72	103.88	108.01	117.37	114.84	108.63	112.66	153.07	114.53	108.17	108.03	115.26	111.85	106.26	108.92	116.21	94.15	101.43	104.39	99.77
66357	Ostc	132.86	136.88	154.55	136.98	100.67	105.27	109.03	109.81	112.78	125.32	99.89	114.82	86.11	104.74	88.09	102.09	94.85	91.41	89.33	85.47	172.54	170.71	195.17	153.68
13014	Cstb	131.55	122.84	132.86	127.85	100.63	92.55	108.62	81.68	105.77	92.5	89.59	76.06	81.36	109.79	103.19	111.48	92.5	92.54	86.63	110	103.59	102.18	115.64	122.72
16202	Ilk	94.67	89.86	70.45	75.33	100.6	113.73	105.07	107.31	98.87	96.56	103.29	84.82	83.98	95.19	94.47	91.87	86.55	92.23	74.2	76.1	63.5	75.37	74.85	74.82
75612	Gns	114.4	124.06	126.03	121.44	100.54	102.6	93.42	101.01	101.17	99.06	102.95	113.41	100.05	92.33	99.98	100.19	95.29	93.97	90.51	102.4	77.69	75.07	79.45	74.67
54405	Ndufa1	103.67	121.59	108.92	111.89	100.43	105.71	111.68	99.97	103.63	120.44	116.38	101.13	90.38	104.69	98.18	105.36	98.59	84.53	80.43	74.45	121.95	129.14	132.08	123.11
64136	Sdf2l1	151.79	198.37	254.64	234.87	100.42	118.05	139.68	140.85	147.41	164.1	112.89	139.61	92.25	108.49	90.6	103.44	93.65	110.46	81.38	52.83	51.28	39.93	46.68	53.01
104725	Sptssa	102.21	103.53	109.72	112.09	100.41	107.46	106.15	104.12	112.07	101.43	103.63	103.17	99.79	112.89	94.76	112.51	115.83	102.67	106.87	104.85	104.36	101.77	100.36	99.29
68552	Smim14	124.37	131.38	132.46	132.84	100.37	110.92	107.14	101.56	124.58	112.42	117.39	107.03	106.32	120.98	111.41	117.48	104.05	104.18	105.84	99.04	21.31	21.73	22.57	22.12
14533	Bloc1s1	91.97	97.12	89.8	98.54	100.27	105.1	96.36	103.02	97.51	102.85	94.47	90.35	94.11	115.26	98.6	112.48	99.57	93.59	90.31	96.43	103.63	122.62	111.63	122.49
12385	Ctnna1	114.96	111.27	108.93	108	100.18	101.11	101.14	101.81	104.48	96.46	104.07	98.64	97.47	99.19	106.09	105.98	101.38	101.27	104.8	102.91	69.68	74.68	74.87	70.46
21956	Tnnt2	42.58	45.63	40.27	38.77	100.17	93.06	92.21	92.4	52.28	66.23	70.33	49.68	52.25	62.71	66.04	52.33	68.02	70.69	71.82	54.98	1.66	1.26	2.72	2.92
BGI_novel_G001344	NA	83.64	81.26	89.7	90.86	100.15	104.65	101.91	110.1	93.57	101.68	88.32	101.07	93.25	100.21	88.8	98.18	84.58	92.21	88.15	94.02	72.77	74.19	81.7	97.91
98221	Eif3m	95.81	97.99	97.09	100.98	100.15	97.35	99.13	97.27	100.57	93.58	101.96	99.14	97.68	104.6	96.07	112.44	112.8	99.94	100.7	97.81	161.77	181.62	187.64	169.86
68196	Hsbp1	100.79	99.65	100.4	103.22	100.04	100.55	100.23	100.01	105.88	98.98	97.89	97.41	95.15	107.86	103.55	105.53	101.38	94.68	91.92	95.46	83.75	91.53	92.31	94.95
17886	Myh9	101.99	104.74	103.08	97.63	100.02	105.64	104.51	98.9	95.79	99.3	98.8	97.36	103.27	100.68	104.36	97.42	102.06	101.74	105.71	101.62	85.61	94.78	93.96	87.8
20193	S100a1	132.85	127.03	121.2	134	99.93	115.55	115.64	121.73	117.35	96.29	115.38	111.56	108.63	119.87	115.01	121.16	111.59	95.07	110.53	116.07	105.66	112.49	125.11	104.25
15122	Hba-a1	129.71	138.97	136.06	142.1	99.8	146.19	250.32	185.23	149.6	128.73	146.86	101.16	152.91	180.33	160.15	217.09	195.75	190.05	183.63	194.34	564.03	729.89	488.72	785.03
20168	Rtn3	122.43	121.76	119.43	121.49	99.76	100.37	104.85	107.04	108.13	102.91	104.17	101.39	102.87	110.44	101.89	111.42	104.24	97.05	95.29	101.49	79.7	72.26	70.09	71.09
11853	Rhoc	127.07	139.22	116.42	113.97	99.74	117.31	124.37	108.63	125.62	118.06	129.1	109.03	100.45	140.53	123.82	121.15	117.9	118.88	110.93	128.45	72.91	110.47	108.48	88.69
110842	Etfa	90.58	90.46	88.74	98.71	99.37	98.22	96.53	98.16	92.95	87.65	92.93	92.07	86.47	91.74	92.62	101.29	89.15	86.62	89.35	101.94	60.04	65.59	64.2	65.76
14751	Gpi1	123.3	129.8	119.02	123.73	99.31	112.18	99.14	98.29	103.31	100.49	101.53	90.62	97.59	107.02	102.3	108.4	104.82	92.36	89.87	89.55	78.12	88.23	86.96	92.85
26897	Acot1	118.51	129.35	141.81	139.05	99.3	121.22	95.62	112.14	105.99	95.46	97.45	99.36	98.53	115.81	108.01	114.54	95.09	82.45	87.1	108.83	47.74	43.85	38.23	45.2
19383	Raly	108.61	108.45	106.48	105.7	99.02	105.17	114.68	113.42	101.32	98.38	98.41	100.54	90.99	109.72	100	97.77	104.15	105.04	94.7	103.67	121.8	132.25	139.92	151.03
53599	Cd164	116.41	113.41	113.56	110.95	98.9	96.65	96.18	101.74	100.47	97.71	97.37	107.61	96.22	99.63	98.05	104.06	101.35	97.03	100.62	102.69	141.06	148.81	148.86	109.3
71780	Isyna1	131.71	130.34	182.93	167.8	98.68	126.31	124.75	112.34	133.32	123.99	125.61	126.67	123.38	124.75	125.79	140.93	108.4	131.58	100.65	103.67	64.14	70.71	78.11	78.24
26417	Mapk3	112.14	117.85	119.44	122.53	98.42	108.88	105.36	101.02	112.56	97.8	113.68	96.32	106.19	112.1	109.17	103.42	108.42	103.46	92	92.42	80.83	78.71	78.26	88.72
109154	Mlec	88.12	88.71	107.4	100.57	98.41	103.14	101.33	108.59	100.85	113.65	95.14	104.89	98.87	92.4	87.91	91.8	93.62	97.01	92.77	88.15	101.81	90.95	81.59	98.84
68581	Tmed10	121.77	126.55	127.65	122.93	98.29	98.87	104.34	102.8	103.44	103.43	98.6	102.76	97.1	97.87	97.92	107.21	100.26	92.07	93.91	102.78	101.91	99.82	102.7	95.85
69327	1700007K13Rik	140.28	117.6	180.66	166.61	98.09	108.4	100.29	155.36	139.33	125.25	138.87	220.15	121.73	114.29	132.96	163.72	93.55	114.4	121.51	147.81	0.59	0.7	0.75	0.75
23795	Agr2	163.31	161.64	224.18	205.32	97.91	101.56	102.5	106.12	117.29	117.83	98.1	124.69	76.31	100.12	90.5	106.86	85.58	78.65	79.37	74.72	0.92	1.69	3.03	0.7
50706	Postn	175.32	181.45	87.28	110.42	97.88	100.67	96.46	93.04	99.08	101.54	104.53	78.75	84.47	112.65	108.73	93.78	104.79	83.86	86	86.04	24.41	34.81	34.42	28.69
56726	Sh3bgrl	98.14	93.78	81.72	92.06	97.64	88.42	93.12	99.25	86.63	76.68	90.08	92.93	85.61	88.36	88.2	97.36	91.26	80.26	87.17	91.9	55.45	59.12	54.64	50.75
75608	Chmp4b	114.53	127.37	117.17	110.15	97.44	101.64	104.51	96.46	96.98	102.36	95.89	112.68	96.96	104.8	98.09	98.82	97.4	94.23	87.11	109.4	82.85	93.46	119.04	106.27
320181	Fndc7	124.32	124.56	119.43	130.31	97.43	103.05	89.6	108.27	115.47	107.36	118.89	131.53	111.43	114.44	118.58	123.84	100.97	121.46	102.97	130.69	0.6	0.73	0.54	0.56
18569	Pdcd4	90.27	92.74	102.66	106.66	97.03	98.92	97.08	103.48	102.93	99.12	100.27	100.22	101.29	94.58	88.15	98.79	101.77	103.52	102.22	104.47	73.06	76.5	71.48	65.82
105245	Txndc5	114.3	106.5	117.19	110.73	96.84	101.38	100.72	100.95	98.34	100.52	92.29	89.86	84.95	95.04	89.92	88.69	88.56	90.45	82.86	84.36	150.33	161.57	154.37	148.44
30853	Mlf2	104.79	101.69	105.6	105.86	96.5	108.81	112.62	105.68	99.96	101.08	103.02	87.33	89.7	104.1	101.09	109.36	100.5	104.08	90.95	98.07	88.17	109.6	107.68	113.75
54709	Eif3i	102.65	103.35	98.73	101.39	96.43	101.23	112.45	103.02	97.25	104.24	97.74	89.47	94.81	104.12	94.96	100.42	109.34	96.61	86.93	82.23	152.55	170.34	179.45	191.98
72027	Slc39a4	48.43	48.21	53.89	54.94	96.4	93.1	96.13	73.88	81.7	127.08	74.63	80.15	110.92	98.49	86.8	89.86	104.13	92.97	87.49	68.23	425.29	271.49	400.46	348.06
673094	Cd99	109.58	116.59	107.27	84.21	96.39	129.37	106.25	91.51	108.69	87.64	125.57	82.01	123.38	119.6	125.45	118.69	131.75	113.13	84.98	101.41	192.07	205.28	226.32	261.19
74117	Actr3	93.7	89.92	83.09	88.29	96.36	91.21	95.71	94.79	81.95	79.92	82.04	78.45	82.24	80.26	77.93	80.37	80.71	77.68	80.49	76.55	95.52	105.24	107.01	90.74
12492	Scarb2	128.04	128.24	126.42	126.63	96.35	104.76	102.18	116.89	113.07	99.1	119.45	142.21	108.91	108.3	114.27	122.07	101.42	101.92	113.46	144.17	38.25	29.7	30.83	31.76
67332	Snrpd3	92.59	88.86	93.5	88.83	96.29	95.37	109.86	103.18	96.43	92.97	95.57	87.94	90.53	88.79	89.2	93.51	93.97	93.57	91.13	99.18	143.05	166.5	179.4	165.63
53817	Ddx39b	99.86	105.31	106.28	103.36	96.22	93.94	100	105.09	98.39	93.95	94.55	91.1	97.59	98.67	96.17	96.52	91.27	93	88.9	96.78	142.45	141.97	141.05	147.79
319322	Sf3b2	96.68	94.83	100.54	101.47	96.13	98.54	102.06	100.87	99.26	93.81	101.11	99.62	97.71	97.98	100.61	106.47	96.05	98.4	101.32	107.45	73.36	76.41	76.12	78.33
12476	Cd151	123.62	125.54	114.11	119.31	95.98	104.08	99.86	97.39	105.87	103.94	99.31	88.29	92.73	98.9	98.23	100.91	99.58	93.35	86.4	93.22	89.54	95.44	89.8	90.01
22201	Uba1	106.55	109.24	106.51	101.27	95.82	102.96	102.9	98.19	94.15	97.83	93.22	85.92	90.27	93.11	89.23	94.03	91.08	92.21	84.85	85.7	110.21	112.47	110.56	118.33
108052	Slc14a1	77.24	79.82	81.01	85.74	95.71	101.97	107.01	93.84	104.92	104	92.75	98.55	89.58	111.26	94.74	94.94	92.93	95.4	99.3	94.83	1.34	2.39	2.06	1.92
71660	Rarres2	126.7	130.06	93.68	99.36	95.65	94.38	84.07	90.94	89.87	90.11	93.41	80.75	80.16	100.11	112.02	96.24	115.94	98.94	88.94	98.38	179.58	181.98	171.01	195.29
140570	Plxnb2	98.04	96.7	102.97	101.57	95.55	106.64	99.54	101.71	103	99.93	101.82	110.13	103.48	99.09	102.46	103.97	94.61	100.79	102.29	105.71	60.89	49.99	50.58	61.23
66537	Pomp	113.24	112.46	113.01	112.4	95.48	104.5	101.51	107.79	95.99	90.85	89.49	84.84	92.67	101.15	97.91	98.06	97.46	90.91	79.06	91.07	145.3	160.12	165.37	164.72
20382	Srsf2	95.88	97.67	94.67	92.5	95.36	92.85	96.61	90.16	83.83	89.05	82.07	80.44	78.8	83.5	80.78	80.92	96.27	99.13	92.27	93.08	143.64	166.38	174.91	165.65
14232	Fkbp8	94.89	100.88	98.02	100.7	95.32	112.93	112.18	106.59	103.34	106.72	100.42	98.5	100.85	112.53	105.06	107.73	109.7	105.84	99.85	103.88	106.6	108.26	113.62	129.22
224904	2410015M20Rik	83.74	94.29	99	102.08	95.32	101.47	111.79	99.03	93.82	103.18	91.72	85.76	88.83	103	97.54	101.64	95.98	90.11	85.6	91.18	124.34	125.25	123.28	145.14
103963	Rpn1	130.01	132.41	143.36	132.25	95.18	98.24	100.9	111.42	102.16	110.81	92.03	95.03	85.86	95.58	84.1	90.18	81.13	82.79	78.57	76.51	101.23	102.31	111.77	105.09
73830	Eif3k	106.68	109.87	106.9	112.2	95.15	122.12	112.6	103.2	106.88	111.1	115.27	104.47	105.98	111.6	114.61	111.84	118.85	122.24	96.05	96.35	176.73	203.5	192.05	230.05
69126	1810022K09Rik	86.85	82.47	92.45	93.03	95.12	79.39	79.8	76.86	76.21	76.49	71.84	77.22	83	70.03	73.32	81.84	90.15	64.32	78.85	67.77	138.21	162.22	164.34	147.24
68059	Tm9sf2	106.18	102.87	106.67	107.32	95	97.68	97.2	100.81	100.6	97.73	92.93	99.18	92.06	99.43	90.36	101.42	95.89	93.03	95.39	97.11	77.65	67.73	73.41	65.44
56330	Pdcd5	73.44	68.6	72.36	78.29	94.86	85.57	92.66	92.59	86.44	91.47	90.23	88.09	85.83	96.65	87.74	90.45	93.84	85.32	80.72	81.16	100.99	110.27	134.3	111.89
57436	Gabarapl1	127.27	121.02	103.72	111.01	94.53	95.38	89.5	90.65	115.39	102.95	118.07	106.84	111.58	122.5	129.47	141.36	120.46	118.49	120.75	131.64	67.18	70.52	75.96	65.5
22433	Xbp1	172.83	159.63	174.22	159.53	94.44	99.79	98.03	106.76	105.98	111.41	104.58	113.24	102.68	100.59	93.19	101.49	100.48	103.74	99.02	104.11	113.41	118.57	153.6	97.59
68436	Rpl34	92.01	99.27	93.27	96.78	94.29	91.79	105.29	92.1	113.13	102.19	92.75	81.4	91.36	117.91	106.63	115.17	113.68	107.13	95.79	108.08	229.62	294.01	286.39	305.92
11974	Atp6v0e	111.25	116.04	107.53	110.74	94.23	98.64	95.28	96.69	106.21	113.22	94.55	95.99	105.05	115.79	106.78	119.42	111.9	108.74	95.58	98.89	215.79	224.54	199.25	223.17
67887	Saraf	115.15	122.13	121.87	125.92	93.87	102.82	101.77	96.89	118.6	106.58	94.67	120.06	101.72	106.63	108.27	111.92	104.99	108.79	107.19	115.8	110.17	110.78	94.66	103.58
67863	Slc25a11	92.16	97.32	92.29	98.69	93.79	101.45	100.16	89.79	98.23	106.99	90.52	85.45	102.26	109.99	88.95	100.8	105.55	94.72	85.08	90.75	76.34	67.44	66.88	81.13
50797	Copb2	97.67	97.42	102.15	97.54	93.46	91.74	91.3	92.39	89.75	92.15	81.42	88.43	82.31	87.11	79.79	85.88	81.55	82.93	81.41	80.64	73.57	79.24	80.64	65.91
11429	Aco2	92.92	92.73	104.71	98.02	93.44	115.24	107.05	95.41	104.49	100.09	103.15	82.97	88.96	94.66	96.7	99.91	87.44	91.35	85.24	87.94	79.31	78.53	71.35	85.22
75472	Cfap126	105.29	110.77	126.55	127.66	92.65	95.29	87.2	114.94	105.21	88.2	98.62	110.66	104.66	98.82	110.59	114.36	89.5	83.79	98.03	115.79	1.45	1.29	1.54	1.37
50781	Dkk3	188.35	208.39	206.59	195.14	92.52	108.19	106.2	95.14	123.54	102.8	114.38	119.32	105.33	126.4	113.74	134.03	120.46	114.77	107.17	126.14	73.91	62.19	71.37	43.81
67268	Myl12a	95.65	95.82	97.86	94.76	92.36	107.77	103.57	95.18	98.7	93.12	97.85	80.67	85.02	97.15	90.91	96.78	94.91	89.59	85.68	85.79	107.68	133.75	127.91	133.04
11852	Rhob	72.89	81.48	76.41	75.67	92.28	108.54	103.47	85	110.35	107.26	124.58	92.91	105.03	122.46	122.31	121.68	136.17	157.94	144.07	132.21	82.9	139.03	116.13	107.75
76192	Abhd12	61.47	69.95	73.43	73.57	92.2	94.88	97.33	87.92	101.33	97.07	86.78	96.22	75.07	96.06	83.93	91.52	92.09	91.15	99.58	91.89	44.08	34.99	39.43	37.46
80286	Tusc3	104.49	102.72	112.87	109.12	92.1	100.16	93.38	101.22	95.66	91.67	98.76	111.65	93.26	94.35	98.29	107.86	90.38	86.81	90.08	105.77	81.34	73.6	68.34	68.23
19188	Psme2	112.61	118.7	112.95	107.23	92.06	99.08	94.77	96.51	90.28	92.48	84.45	108.37	87.23	95.17	85.02	84.29	92.35	80.91	78.29	112.76	185.3	160.92	222.44	180.3
15510	Hspd1	101.32	89.29	119.23	101.93	91.99	93.29	101.45	118.46	95.65	97.02	97.18	144.09	82.01	85.42	79.8	92.13	86.47	88.24	85.95	89.25	173.39	198.72	216.3	163.63
68544	2310036O22Rik	104.95	107.63	109.69	107.98	91.65	102.57	114.86	100.96	107.87	113.68	95.52	96.56	98.51	106.18	92.65	106.98	105.01	112.79	94.92	105.92	111.31	124.61	138.54	137.05
19186	Psme1	95.82	104.05	105.21	102.22	91.49	94.59	99.34	91.65	94.87	97.65	90.47	125.24	97.21	102.81	89.29	96.39	106.14	94.56	90.52	134.11	143.57	128.99	185.27	140.63
69019	Spcs1	105.49	117.51	119.61	118.67	91.32	94.61	97.7	97.21	95.21	98.53	96.27	95.72	94.51	98.1	90.51	98.64	94.52	87.65	88.6	89.28	145.43	153.21	158.8	158.24
20686	Spa17	86.72	84.06	98.99	99.51	91.24	83.11	89.42	105.29	95.88	76.7	86.85	101.68	100	83.27	102.26	105.18	81.03	74.68	95.2	105.14	4.21	3.73	3.01	3.48
19353	Rac1	96.58	95.32	93.29	95.01	91.09	93.29	93.67	93.31	95.36	90.03	92.05	88.78	90.56	97.33	94.03	95.92	95.95	92.64	87.41	89.42	79.63	91.02	90.23	88.7
56347	Eif3c	98.34	96.82	98.57	97.23	91.02	90.53	88.84	95.25	91.95	88.39	86.97	88.66	87.2	89.83	89.12	94.08	94.11	86.6	86.73	92.64	88.77	92.28	95.8	91.69
21985	Tpd52	107.72	107.22	110.24	110.28	90.84	97.46	94.4	86.77	109.91	95.32	94.9	90.9	92.29	100.57	86.49	98.37	95.23	86.06	96.34	88.01	37.02	36.66	41.73	35.94
74895	Ccdc181	105.34	93.53	111.66	113.33	90.83	95.49	85.81	108.71	101.86	83.96	100.43	118.72	98.96	92.66	98.85	115.94	87.93	83.01	93.25	117.18	7.87	5.51	4.71	7.71
53356	Eif3g	91.13	90.32	97.94	87.77	90.74	99.06	99.97	98.28	87.29	89.55	81.78	85.29	93.33	92.33	88.54	96.7	102.03	97.73	91.06	96.92	100.3	123.15	124.75	125.2
66845	Mrpl33	88.52	88.92	85.81	92.53	90.73	102.69	94.82	97.78	85.88	89.3	75.9	73.47	79.84	88.75	73.44	97.66	86.19	76.85	80.72	82.48	140.84	141.5	152.32	149.99
102866	Pls3	85.04	85.3	76.96	78.49	90.71	82.68	86.26	78.09	80.32	87	83.69	70.63	83.91	82.82	77.12	81.19	90.75	81.77	77.46	69.15	123.7	102.88	95.48	114.88
66169	Tomm7	82.26	87	89.14	88.18	90.64	85.08	100.87	90.29	98.96	92.58	100.3	97.58	97.33	99.95	95.14	96.24	91.38	83.06	91.39	92.95	114.64	119.05	123.5	113.82
19268	Ptprf	100.81	101.28	110.43	106.69	90.45	96.27	91.44	96.62	95.85	94.2	92.06	89.43	94.35	90.92	91.85	96.81	84.05	90.09	86.15	91.8	32.61	24.87	26.52	33.72
76936	Hnrnpm	91.15	88.69	95.16	90.78	89.99	93.87	97.25	104.26	100.63	97.91	101.8	99.09	86.39	93.16	89.5	96.47	88.95	93.41	91.42	95.55	139.44	139	132.55	128.18
56462	Mtch1	91.17	94.57	93.64	87.63	89.89	96.93	97.37	88.45	91.68	92.03	92.09	78.81	87.66	99.72	91.12	94.77	94.51	94.22	83.52	88.25	93.82	121.24	119.71	124.16
22335	Vdac3	98.62	100.26	99.7	99.42	89.87	89.91	92.25	97.46	93.18	85.02	88.63	90.81	87.03	92.73	88.94	98.24	87.69	87.61	85.79	91.69	91.87	100.84	101.03	97.69
67041	Oxct1	117.84	120.99	107.48	112.84	89.71	88.75	84.01	87.08	85.29	82.58	86.6	83.46	81.35	80.24	85.56	88.22	86.19	78.77	80.92	87.28	47.71	60.16	49.28	51.85
56209	Gde1	123.33	130.4	126.9	129.4	89.61	95.59	82.15	90.26	92.14	92.29	88.94	92.73	87.84	94.55	92.91	96.78	72.47	78.49	81.27	80.62	67.34	62.96	68.91	65.77
14958	H1f0	79.46	68.04	74.38	78.7	89.61	92.5	91.67	89.62	77.14	87.29	84.05	73.05	85.02	95.79	86.94	86.38	88.39	87.08	85.28	92.67	64.72	71.65	70.03	71.44
26941	Slc9a3r1	120.66	121.1	126.12	127.88	89.61	117.61	109.51	111.05	112.38	98.8	105.56	107.22	102.44	112.44	111.34	117.5	100.67	103.39	100.19	116.46	14.55	12.06	11.41	16.76
67023	Use1	86.24	83.28	80.12	85	89.55	97.02	94.76	89.02	97.02	100.5	96.65	93.95	100.74	112.15	108.16	108.21	110.45	103.36	107.92	112.1	129.99	144.91	144.2	153.12
66379	Cox14	103.2	110.1	107.58	106.33	89.23	97.63	100.03	99.9	107.81	105.11	98.93	94.1	91.23	114.13	97.22	121.71	97.85	110.28	100.74	105.41	83.75	82.6	80.07	96.62
22123	Psmd3	90.6	95.33	89.29	92.02	89.16	101.18	104.71	96.91	92	93.96	86.84	78.54	88.94	98.11	89.45	97.07	97.21	99.86	88.93	91.92	125.12	119.68	117.57	146.5
107932	Chd4	89.21	84.25	83.34	79.46	89.08	88.62	88.03	90.34	82.54	79.25	84.97	81.28	88.13	80.88	85.32	83.51	85.94	90.58	90.75	91.75	59.77	68.68	63.3	59.53
19205	Ptbp1	104.22	112.22	102.1	101.59	88.98	94.21	94.89	96.89	86.16	84.5	81.17	78.73	81.64	86.34	84.53	82.98	85.3	83.89	80.86	87.14	87.39	99.94	105.34	102.34
67300	Cltc	94.57	93.37	93.06	88.06	88.95	87.05	83.67	90.7	83.92	82.94	81.9	82.41	84.69	75.36	79.77	81.16	84.02	81.95	83.56	83.92	73.03	71.6	73.02	59.87
18597	Pdha1	86.78	87.55	85.02	83.47	88.78	83.95	85.14	79.67	80.3	79.75	79.66	78.36	76.45	79.66	79.9	82.67	79.13	75.43	76.8	78.25	60.51	67.8	62.79	61.76
15381	Hnrnpc	93.75	88.23	101.34	95.17	88.68	84.72	88.82	100.61	104.54	100.71	103.61	109.79	91.51	101.17	93.12	109.44	95.19	90.25	90.9	90.76	114.99	123.36	116.43	114.93
67155	Smarca2	43.26	42.11	45.02	48.25	88.62	77.67	71.55	74.47	79.51	78.34	80.13	71.35	86.71	81.87	78.4	79.04	90.06	83.37	90.33	79.17	62.27	59.2	48.13	59.81
101314	Brk1	92.48	97.7	89.44	96.47	88.5	89.54	94.35	88.82	99.32	102.64	93.04	90.45	90.78	101.2	92.23	101.31	98.79	93.73	85.11	89.72	95.35	104.18	105.96	108.15
22388	Wdr1	94.53	94.81	92.03	88.85	88.46	90.81	84.6	88.09	78.73	81.88	80.91	72.8	76.21	78.99	75.28	73.93	80.67	76.89	74.05	72.5	61.51	82.94	81.36	72.26
68095	Ociad1	96.67	92.58	95.28	95.12	88.46	93.85	87.17	92.48	95.53	88.6	90.15	95.75	94.72	89.06	93.4	97.55	87.94	91.76	95.2	94.03	114.62	107.04	110.84	105.79
16456	F11r	88.14	87.67	100.88	100.75	88.45	90	92.62	84.54	95.97	92.69	90.37	97.84	91.31	99.86	86.94	101.04	95.7	96.2	89.58	99.5	43.74	36.52	38.82	46.47
380773	Slirp	86.44	83.79	81.65	77.82	88.21	82.76	86.6	80.62	78.09	77.15	70.22	74.13	72.56	82.05	75.86	87.96	83.8	78.46	80.02	86.2	156.33	155.44	178.25	163.62
226245	Plekhs1	53.96	52.66	57.84	71.78	88.2	74.83	75.57	72.33	70.54	83.82	70.85	70.35	82.34	81.21	75.6	81.59	85.44	80.36	76.94	72.14	222.96	162.74	160.44	229.41
11773	Ap2m1	95.05	95.74	96.81	92.97	88.2	90.86	96.99	88.93	88.47	93.91	85.16	80.33	84.17	87.63	85.4	88.13	88.39	83.57	81.68	78.97	87.57	90.07	102.96	105.35
17022	Lum	35.77	34.54	24.47	37.46	88.05	80.43	81.04	81.68	63.5	66.92	65.23	52.83	51.61	57.7	62.16	52.44	60.7	49.5	38.37	36.07	74.89	70.83	42.25	89.44
226646	Ndufs2	102.53	115.2	85.47	90.71	87.94	100.82	94.43	99.88	88.91	94.28	88.19	85.12	83.09	93.86	94.51	94.44	91.42	89.97	81.47	90.1	116.07	114.95	108.39	125.63
80888	Hspb8	78.86	86.8	84.38	91.17	87.83	92.72	83.69	75.37	100.05	95.28	97.02	94.34	100.05	107.71	96.24	106.17	101.1	94.92	91.73	81.54	78.53	73.35	68.89	74.11
11737	Anp32a	79.23	74.79	80.43	84.87	87.76	81.1	89.8	87.98	89.17	85.37	88.65	90.35	94.61	89.31	85.19	90.82	92.51	87.69	88.15	87.16	121.25	114.01	115.73	130.1
11983	Atpif1	98	104.83	103.62	101.98	87.69	94.83	100.01	91.55	93.75	92.87	93.77	85.79	83.47	94.04	89.05	90.68	88.68	79.93	86.77	79.98	115.25	123.48	123.73	130.59
20719	Serpinb6a	94.99	86.92	85.79	89.91	87.65	85.91	82.88	88.63	94.41	81.62	99.33	103.48	95.61	98.18	93.98	104.09	92.89	90.64	95.76	97.86	88.98	106.7	99.45	84.86
14977	Slc39a7	109.53	110.66	110.22	109.86	87.6	99.53	98.21	100.09	88.96	100.92	84.87	82.99	86.13	91.86	79.74	91.37	86.18	92.37	86.85	96.81	106.47	116.39	129.85	117.31
75406	Ndufs7	77.55	82.96	91.69	89.85	87.58	83.5	94.57	90.23	84.41	84.14	91.99	82.63	75.17	89.35	89.72	95.92	81.62	85.57	78.87	82.41	80.6	83.17	86.08	108.04
67704	1810037I17Rik	95.55	108.95	106	103.07	87.57	94.63	93.12	86.28	99.62	98.77	94.55	89.84	93.48	102.24	99.86	97.08	94.55	88.05	88.86	89.3	80.11	81.29	97.53	99.09
65945	Clstn1	60.48	63.2	68.13	68.51	87.3	90.04	87.11	85.05	87.41	99.56	85.73	83.25	101.77	95.33	85.81	93.71	93.3	94.2	85.13	86.36	69.06	49.15	42.18	75.11
216350	Tspan8	54.43	55.68	69.07	63.15	87.19	66.41	67.49	76.59	67.36	61.34	50.18	58.3	61.79	60.65	51.76	65.48	66.83	57.16	53.23	46.27	44.03	41.25	52.31	41.32
170718	Idh3b	86.62	87.19	88.37	89.28	87.07	94.13	92.25	89.39	94.52	86.86	86.49	76.83	82.24	93.92	89.27	97.71	91.36	89.52	86.7	89.05	82.86	83.01	79.45	83.23
12464	Cct4	81.63	82.57	82.88	82.13	86.91	82.26	82.32	81.04	81.25	78.95	85.58	81.68	76.19	85.47	85.4	87.89	95.86	77.31	89.53	84.14	118.18	128.21	129.5	108.53
52377	Rcn3	67.89	61.72	49.32	52.88	86.84	96.02	94.34	82.7	78.39	93.35	87.76	58.06	67.34	89.59	83.41	75.68	77.45	72.88	57.58	57.69	185.8	211.8	197.11	205.67
20638	Snrpb	102.85	104.03	103.72	94.12	86.8	103.44	108.66	96.78	94.13	91.83	92.47	80.8	87.01	95.3	90.49	98.85	94.47	98.51	89.07	94.36	117.61	136.68	151.84	149.7
14359	Fxr1	82.57	77.93	84.58	84.98	86.69	80.02	81.94	83.67	83.44	86	83.11	94	90.26	83.24	80.29	87.21	92.42	86.31	91.09	88.91	107.01	88.84	76.14	101.96
15388	Hnrnpl	84.9	91.85	89.92	95.58	86.4	91.33	92.63	93.45	89.35	86.81	85.67	82.93	89.38	93.41	92.51	86.82	84.8	86.62	85.46	82.5	99.95	104.59	110.12	110.1
15257	Hipk1	78.54	76.66	82.78	79.55	86.26	91.76	86.74	92.65	93.05	86.81	92.58	105.09	94.25	83.02	89.26	88.78	83.16	80.81	97.97	97.16	23.81	20.11	18.47	20.34
11522	Adh1	68.44	68.6	120.14	101.49	86.26	112.21	104.21	68.18	84.68	74.04	83.6	54.73	81.42	83.64	79.57	72.63	98.06	82.67	70.58	46.24	15.19	16.02	10.67	17.71
69833	Polr2f	85.95	78.52	96.24	83.42	86.19	99.31	105.75	91.55	88.17	93.81	85.84	73.09	78.15	90.32	82.43	100.2	93.62	93.11	89.22	81.19	123.28	138.96	143.59	148.43
56447	Copz1	96.41	90.87	98.92	96.97	85.98	86.06	84.56	88.56	91.92	86.62	81.02	79.71	79.27	85.66	76.96	86.79	79.38	80.12	75.76	76.37	64.19	66.06	67	68.33
13043	Cttn	96.25	93.51	89.34	93.57	85.98	87.73	91.49	86.24	84.18	84.49	81.51	75.64	85.04	86.38	83.59	85.94	83.32	82.78	88.22	81.31	63.61	76.98	77.42	70.84
12847	Copa	92.12	95.26	89.1	86.53	85.96	86.96	83.42	83.08	87.29	89.99	84.23	81.1	78.8	80.87	78.76	81.86	80.45	76.54	79.2	81.37	81.43	78.65	81.14	72.91
22378	Wbp2	76.75	81.56	77.93	83.11	85.85	88.17	82.78	85.1	94.85	94.19	90.66	85.96	94.53	99.75	90.41	102.59	103.23	93.11	88.92	96.95	51.13	49.68	47.6	66.71
54196	Pabpn1	88.29	83.55	87.88	93.3	85.73	80.83	91.05	87.82	89.5	84.1	80.37	81.59	93.49	91.16	94.46	90.2	91.03	107.77	91.46	97.01	110.91	120.62	127.05	133.23
66155	Ufc1	95.51	103.03	93.49	97.83	85.68	88.66	83.62	82.81	84.49	92.99	81.3	77.94	84.28	92.98	76.89	90.2	89.01	81.87	77.93	79.82	68.5	69.32	67.88	68.27
54198	Snx3	86.51	85.11	90.59	90.37	85.48	86.19	88.86	94.48	90.33	88.71	90.61	93.85	80.72	90.83	86.89	87.96	88.95	82.81	79.71	83.1	84.84	86.95	92.93	92.63
229279	Hnrnpa3	100.36	95.88	100.97	100.1	85.43	82.36	90.75	94.13	84.54	80.91	74.91	87.77	76.42	80.61	73.28	85.69	81.8	87.02	85.75	90.45	81.4	88.22	87.2	74.02
56429	Dpt	78.73	65.28	55.81	60.27	85.06	76.57	71.85	74.33	69.27	69.9	77.01	48.35	68.04	81.06	81.55	73.13	98.41	85.37	76.86	68.33	395.37	422.54	356.91	384.07
15526	Hspa9	97.22	96.18	96.6	90.38	84.72	82.21	86.09	92.82	75.93	73.29	74.07	85.03	71.33	73.85	73.62	74.79	78.94	76.5	77.51	81.21	93.45	112.09	118.11	94.3
57278	Bcam	87.08	87.19	97.63	93.06	84.68	90.6	99.88	78.39	88.79	84.03	88.63	78.09	79.23	78.85	90.27	95.48	84.84	92.11	81.68	79.77	16.63	16.87	27.15	18.58
57342	Parva	77.09	67.74	65.14	65.07	84.24	79.69	79.11	82.32	66.07	66.88	72.35	62.78	63.6	66.71	67.73	66.85	68.72	67.47	65.88	60.61	28.4	33.86	32.56	33.52
29856	Smtn	68.69	58.82	43.2	49.48	84.17	79.47	75.85	83.05	52.11	60.18	65.92	51.08	50.6	58.61	66.88	49.18	56.38	59.18	42.29	45.53	11.49	20.78	17.64	19.33
BGI_novel_G000113	NA	59.01	61.96	74.66	71.42	83.96	74.23	96.09	66.23	84.92	96.26	83.13	69.13	87.95	94.08	68.57	78.95	78.2	81.1	71.73	69.15	163.28	158.28	175.87	172.2
68202	Ndufa5	67.26	70.39	66.38	63.2	83.88	79.09	74.88	69.94	70.8	71.52	76.39	53.98	64.06	65.95	66.47	63.16	67.98	63.59	60.16	57.7	112	123.16	131.11	123.98
56454	Aldh18a1	101.78	108.63	113.15	106.55	83.76	97.24	88.04	95.4	107.84	101.58	100.22	90.46	83.75	101.31	86.29	91.83	73.8	83.42	75.33	78.03	16.8	21.89	23.9	24.24
232440	H2afj	93.72	94.59	105.39	99.26	83.71	87.82	99.42	82.95	84.94	98.24	87.51	69.08	81.35	103.43	91.52	94.2	75.85	88.75	80.48	80.04	85.34	86.79	91.25	111.56
50849	Rnf10	83.11	85.92	88.54	84.54	83.54	89.24	88.73	83.28	91.11	86.56	86.39	78.92	87.02	91.24	86.05	85.69	90.7	88.83	84.8	80.1	76.06	80.27	83.42	94.53
108075	Ltbp4	79.15	73.94	58.59	63.33	83.5	91.96	90.73	79.71	86.55	85.09	100.8	71.32	82.39	92.47	99	85.19	98.46	109.59	81.81	85.14	73.21	103.69	86.89	108
20341	Selenbp1	98.4	101.22	107.48	105.36	83.5	95.37	84.39	83.55	94.55	86.47	103.14	102.7	100.59	97.53	95.97	114.35	91.31	93.37	89.92	93.58	12.69	11.9	8.58	15.99
14866	Gstm5	43.03	47.66	42.63	44.27	83.44	69.94	57.19	54.73	78.81	83.08	67.21	69.17	70.78	81.86	68.41	83.51	61.84	55.38	68.75	60.86	69.53	78.52	80.53	78.19
232910	Ap2s1	91.63	96.6	84.64	91.68	83.37	93.59	88.29	88.06	92.17	94.13	81.97	75.25	85.26	94.42	76.87	84.55	84.07	83.82	72.8	77.75	170.84	166.29	169.8	185.43
26446	Psmb3	92.93	96.46	92.39	89.13	83.36	85.67	87.68	92.55	86.22	82.11	74.83	73.28	70.7	80.59	77.19	76.08	75.45	72.7	68.85	70.44	124.34	131.8	145.82	151.74
433182	Eno1b	127.13	135.95	137.64	123.08	83.13	91.3	93.88	91	95.44	83.11	85.02	79.2	80.26	93.76	81.11	99.91	79.21	77.7	75.52	75.97	45.79	54.17	61.19	59.88
216190	Appl2	102.77	99.8	115.51	117.5	83.1	76.04	73.61	84.61	86.4	76.14	93.55	95.7	103.76	86.87	99.64	100.74	90.84	87.72	110.31	103.82	34.41	26.8	28.58	23.45
68001	1110004E09Rik	106.12	104.31	123.02	119.83	83.08	98.62	94.17	104.53	104.46	90.57	107.01	104.97	101.68	108.66	102.73	120.1	103.39	98.53	106.02	117.89	27.74	29.55	32.32	29.57
69082	Zc3h15	74.45	72.71	74.86	75.98	82.98	79.97	78.79	73.54	78.58	75.9	74.68	76.48	88.25	77.67	74.48	85.35	85.29	84.54	83.94	76.58	76.23	86.1	84.51	83.71
56455	Dynll1	88.33	92.14	103	95.37	82.89	85.44	89.52	100.15	94.79	94.24	96.21	113.8	85.31	89.5	90.02	87.78	81.83	75.67	78.11	78.69	87.62	98.16	102.32	102.93
246703	Apoa1bp	87.77	83.24	92.92	96.81	82.89	94.77	97.58	90.56	90.36	96.01	90.4	81.45	79.74	88.86	88.68	97.01	81.91	84.21	79.92	83.25	74.52	67.83	69.11	68.98
17304	Mfge8	109.32	117.34	136.99	125.93	82.84	89.05	83.32	82.62	81.84	82.59	91.89	85.99	82.46	88.13	89.82	91.54	84.37	87.88	81.54	77.7	79.75	76.27	78.25	76.1
53322	Nucb2	125.19	118.51	147.99	137.45	82.71	77.86	81.99	85.62	89.46	94.95	74.31	98.58	71.79	79.63	73.02	81.2	71.1	65.95	64.84	64.7	47.48	45.5	54.43	33.16
17105	Lyz2	60.23	48.53	57.95	55.99	82.62	70.02	64.75	77.91	72.01	71.6	63.85	42.9	71.88	63.37	72.56	70.24	77.21	83.5	73.07	46.87	525.89	455.88	404.62	422.17
15525	Hspa4	85.82	80.08	85.33	82	82.61	82.82	87.5	91.94	81.85	81.42	77.08	83.38	77.14	77.69	73.9	78.67	80.88	79.04	79.96	75.38	77.4	86.73	88.73	77.36
28015	Polr2m	84.29	78.52	77.52	79.62	82.6	86.11	86.05	83.32	81.28	86.71	79.34	78.93	83.97	87.46	81.19	84.36	89.09	85.35	83.18	81.87	62.34	71.16	70.6	77.12
77134	Hnrnpa0	88.28	87.38	88.09	88.82	82.52	96.4	105.71	91.26	87.61	90.86	91.11	82.99	92.63	99.22	97.12	94.28	92.67	100.27	93.27	104.13	90.11	110.17	115.88	126.39
13197	Gadd45a	80.46	93.42	78.68	78.32	82.51	96.33	101.97	104.94	95.45	76.63	88.3	86.83	73.57	108.16	93.4	101.96	91.57	94.27	99.86	104.03	57.42	72.67	113.13	52.24
28088	Rtcb	76.88	76.93	82.58	81.69	82.35	82.48	82.73	83.33	84.16	83.43	79.2	75.55	82.07	86.11	83.94	87.72	88.01	84.17	82.76	83.39	88.84	96.71	95.69	94.97
67443	Map1lc3b	101.48	103.94	96.12	95.83	82.32	85.82	82.78	80.49	95.83	90.03	91.9	85.17	88.42	100.05	104.72	103.29	98.44	91.89	91.07	96.67	65.64	65.64	66.17	64.89
83669	Wdr6	66.72	70.33	65.56	69.85	82.22	82.75	79.21	80.43	67.96	69.25	71.65	57.66	64.71	66.8	65.09	68.67	66.86	72.52	63.66	62.78	39.66	36.18	35.49	42.12
12389	Cav1	62.61	61.22	51.54	59.03	82.2	82.65	80.55	79.2	63.24	62.43	70.05	54.66	55.15	62.34	61.07	57.01	56.8	59.42	49.29	43.52	82.88	121.62	122.91	91.81
65106	Arl6ip5	98.35	100.37	91.61	91.1	82.16	85.11	84.08	86.85	97.07	95.22	92.64	89.92	86.1	95.97	89.15	97.26	93.08	82.32	83.74	88.6	88.49	87.24	80.36	86.42
12626	Cetn3	72.49	70.51	72.82	76.61	82.04	66.78	74.92	76.84	76.58	72.18	72.81	73.71	75.68	75.28	71.78	78.52	79.18	67.95	75.49	75.68	74.57	79.79	80.74	73.92
13056	Cyb561	96.82	99.21	101.9	106.69	82.03	87.68	85.39	92.25	89.39	81.85	84.4	92.13	87.43	87.75	90.46	97.71	75.97	76.62	85.88	96.94	12.9	12.07	14.22	11.43
19177	Psmb7	94.99	91.97	89.56	92.52	81.97	86.99	94.24	85.79	81	86.82	84.63	74.99	81.48	87.43	79.11	79.24	84.32	78.24	69.87	74.63	119.67	130.07	133.97	141.18
50708	Hist1h1c	74.57	85.89	89.84	99.82	81.91	85.52	84.71	78.48	83.19	89.09	86.13	84.43	90.6	105.11	96.64	108.7	86.41	90.96	89.24	93.38	36.81	31.63	36.07	35.91
20742	Sptbn1	78.82	75.07	70.02	75.99	81.83	80.6	75.89	72.34	74.52	75.32	82.06	82.8	76.97	79.23	87.69	74.31	87.72	81.67	91.83	85.5	81.15	75.36	61.86	62.53
27362	Dnajb9	88.72	132.99	136.41	132.54	81.77	93.81	86.11	89.12	92.53	100.48	80.32	93.58	83.08	74.98	71.43	81.74	96.03	97.85	99.51	79.46	34.51	28.39	34.17	28.02
213742	Xist	64.92	56.24	61.62	64.36	81.55	72.93	68.41	84.59	70.35	70.16	79.42	75.57	75.57	64.01	74.54	72.45	73.86	77.23	94.63	75.24	124.49	101.41	90.12	74.91
75956	Srrm2	78.79	75.97	80.7	83.23	81.49	75.76	74.94	82.58	84.38	73.77	77.02	86.88	87.72	77.79	86.05	76.78	83.34	89.99	91.8	90.15	85.66	74.1	73.24	75.24
12469	Cct8	83.86	80.22	86.51	80.26	81.38	77.84	82	89.69	78.13	73.79	76.83	82.82	72.68	77.11	74.16	78.17	71.01	73.85	75.29	72.99	121.81	134.3	144.53	120.02
BGI_novel_G000430	NA	8.23	8.01	8.45	14.77	81.37	73.07	92.26	64.83	49.08	86.49	38.82	37.23	77.03	55.54	43.74	46.23	83.08	62.29	48.16	36.49	146.06	107.43	84.57	180.03
18295	Ogn	36.09	32.84	21.7	29.95	81.27	80.47	76.12	73.5	93.22	80.54	91.24	86.77	73.62	87.9	83.75	87.81	76.92	67.48	69.22	62.35	15.71	16.84	9.38	14.34
14376	Ganab	98.32	98.87	102.39	95.9	81.15	84.54	87.3	85.96	89.4	87.94	82.5	83.2	83.27	87.18	83.29	87.74	81.71	84.2	81.34	79.88	96.72	86.93	84.88	84.9
233529	Kctd14	115.13	132.28	129.35	125.58	81.07	87.85	90.16	96.53	93.61	92.28	88.15	104.31	88.14	85.73	79.2	77.05	90.54	87.66	82.91	87.57	45.3	25.94	22.25	43.06
67916	Plpp3	43.22	39.71	33.87	39.44	80.99	84.18	83.95	68.68	81.36	88.95	79.25	62.05	81.3	84.9	82.35	79.91	85.74	84.02	74.19	70.27	92.13	80.45	61.9	100.82
67003	Uqcrc2	85.86	85.66	83.5	79.69	80.81	80.23	78.96	76.79	79.41	74.46	76.99	70.58	74.5	74.44	73.56	77.58	78.12	74.65	74.03	74.73	93.45	90.56	85.66	87.46
11844	Arf5	88.07	90.37	95.31	101.17	80.8	96.08	92.99	92.23	89.37	93.15	78.79	91.01	86.83	97.67	94.07	104.18	92.06	91.38	84.98	88.3	93.05	99.17	106.63	115.45
11842	Arf3	95.97	92.45	95.5	97.01	80.65	90.57	92.49	88.08	85.9	85.95	86.94	87.99	87.36	88.66	85.58	89.74	84.84	87.49	84.19	93.8	46.96	52.2	52.7	50.44
27979	Eif3b	80.72	82.1	84.6	81.07	80.56	87.35	91.97	88.21	78.17	84.94	73.46	72.6	73.75	77.99	71.56	73.47	82.65	83.24	75.78	74.28	101.98	120.69	131.2	125.44
15439	Hp	170.04	182.75	290.45	227.36	80.54	105.32	135.69	121.96	111.52	113.79	99.47	115.93	118.74	111.45	123.45	135.86	121.99	106.36	117.94	108.51	5.99	3.82	6.31	4.78
68198	Ndufb2	83.23	98.62	97.13	89.18	80.54	87.56	95.19	91.45	85.09	83.92	84.1	73.89	69.6	88.05	73.75	90.67	75.46	80.88	71.74	81.08	127.31	120.3	124.33	132.31
56248	Ak3	61.91	60.12	61.67	69.01	80.5	70.94	71.83	73.53	69.52	73.37	69.25	68.94	72.67	73.44	68.74	77.37	76.43	73.99	78.56	69.91	47.99	44.65	39.83	44.88
18146	Npdc1	102.84	104.92	106.06	108.43	80.48	91.61	92.32	87.18	98.87	100.96	96.63	86.78	84.83	107.46	99.09	101.64	87.22	87.23	75.69	88.23	80.71	87.54	84.18	93.13
70804	Pgrmc2	44.19	42.09	43.3	48.56	80.47	76.85	83.61	66.52	65.78	84.42	63.82	59.31	78.65	75	63.24	74.01	94.66	88.37	79.01	71.74	57.48	51.69	54.04	56.42
53424	Tsnax	67.37	66.73	66.32	70.85	80.47	75.34	76.16	79.1	83.2	82.22	72.06	71.05	79.49	78.01	69.16	77.11	82.9	81.97	78.39	76.6	83.29	76.56	68.4	87.25
21946	Pglyrp1	86.42	81.04	82.95	65.97	80.43	77.66	73.26	69.2	71.16	99.51	74.64	75.53	75.48	82.87	69.2	75.6	73.42	59.15	87.06	60.36	19.93	14.69	19.74	19.01
67680	Sdhb	78.97	80.3	79.34	84.07	80.25	84.2	89.19	87.18	83.86	80.61	76.2	69.81	73.61	75.59	77.24	76.58	77.35	68.29	69.88	70.51	89.5	96.81	99.31	106.5
74665	Lrrc48	98.76	94.07	113.49	113.04	80.03	92.71	85.36	99.48	99.77	79.28	92.8	112.02	101.43	89.68	103.78	110.59	81.91	83.34	93.17	111.26	1.48	1.46	1.55	1.59
13400	Dmpk	77.48	75.58	57.3	61.19	80.01	83.7	78.67	79.13	68.83	71.77	82.3	53.1	64.59	80.13	88.36	72.4	76.75	84.29	71.55	66.54	8.04	8.9	7.38	10.41
52469	Coa3	85.46	88.02	96.01	94.08	79.98	91.19	100.81	86.53	93.4	98.89	73.97	73.18	83.48	89.07	67.18	79.85	89.46	81.19	68.79	66.08	110.61	104.86	95.18	134.5
68375	Ndufa8	77.94	79.31	84.79	82.19	79.86	85.67	87.67	78.9	79.92	81.7	75.17	67.47	71.63	84.22	76.6	77.76	72.85	73.94	65.95	71.39	104.19	94.15	106.15	111.4
68137	Kdelr1	80.62	84.07	84.15	80.71	79.83	83.39	82.91	83.34	83.02	85.6	82.92	76.83	79.1	82.64	84.56	82.38	83.28	79.11	79.01	71	83.23	83.57	82.64	93.48
21454	Tcp1	78.54	82.46	83.1	80.01	79.73	78.06	83.66	83.36	78.11	77.34	77.83	80.21	69.79	75.27	71.23	73.91	78.83	70.65	73.73	69.45	114.19	126.87	132.63	120.11
269951	Idh2	73.97	72.22	70.37	69.38	79.67	87.11	84.65	80.77	83.09	85.21	81.22	69.75	79.66	86.13	82.48	83.22	87.48	85.57	86.61	83.39	57.36	62.68	64.2	62.79
66832	Rsph3a	57.46	59.61	76.2	79	79.66	73.93	65.77	62.94	79.07	69.99	85.07	72.03	82	65.74	80.64	69.29	64.23	50.25	69	60.55	22.26	23.44	21.4	29.36
100040970	Rpl14-ps1	310.02	273.71	356.86	308.1	79.62	407.49	132.31	314.65	347.74	450.14	576.1	116.7	492.95	309.98	357.65	215.56	432	4.52	371.45	434.94	303.3	312.09	486.23	286.67
26905	Eif2s3x	68.68	68.06	69.46	69.84	79.53	77.2	75.27	76.47	76.67	69.8	74.63	70.22	69.56	72.84	71.04	77.67	78.87	70.54	74.75	72.9	74.24	85.87	84.78	71.32
12747	Clk1	66.13	71.91	60.48	66.81	79.21	60.53	70.07	66.69	88.86	77.69	90.85	91.16	79.33	87.97	97.69	88.61	100.53	86.2	101.25	90.59	146.06	111.2	98.75	93.02
17931	Ppp1r12a	68.88	68.65	50.89	53.44	79.05	67.23	65.84	64.37	76.84	71.45	90.31	69.02	77.26	81.72	92.48	75.55	93.42	100.12	110.48	91.1	43.53	46.84	37.53	36.64
22320	Vamp8	86.71	87.69	95.12	95.57	79.05	82.68	90.88	82.31	88.94	90.06	86.64	85.44	97.71	97.06	93.83	102.28	94.73	90.35	88.01	90.72	80.29	79.26	79.34	81.53
66510	Rnf181	87	95.65	99.24	105.82	79.01	96.01	86.67	93.66	98.29	101.86	96.78	94.86	90.27	93.57	82.48	91.24	90.02	99.9	92.05	93.73	43.29	35.43	44.19	43.1
20320	Nptn	79.61	71.95	72.88	67.43	78.99	71.69	71.97	75.7	71.92	74.18	75.16	72.97	68.2	71.38	71.86	72.37	74.32	75.55	69.4	71.22	87.65	95.96	94.91	73.11
12034	Phb2	74.15	76.28	71.22	71.1	78.96	86.43	91.17	87.67	78.3	80.48	77.8	72.47	77.95	84.32	83.45	84.14	83.11	83.18	73.79	75.86	122.34	146.77	151.25	160.82
16779	Lamb2	75.6	72.79	69.28	68.75	78.93	79.24	72.3	71.48	78.52	83.11	85.36	73.56	76.23	85.81	91.26	85.59	82.38	88.64	82.35	81.72	38.42	36.68	35.58	37.49
11529	Adh7	130.89	143.1	159.29	168.3	78.87	90.98	90.34	78.6	94.55	86.08	84.42	67.61	73.39	88.37	79.72	101.02	81.91	64.94	75.95	68.13	6.57	2.97	2.22	5.2
66094	Lsm7	83.78	71.81	75.72	76.42	78.85	94.01	97.75	90.19	81.92	77.24	73.28	73.45	68.47	79.76	73.19	74.28	85.33	65.79	79.35	75.06	210.85	229.19	249.14	251.56
24010	Ik	75.15	77.69	81.69	79.49	78.82	76.22	76.11	79.55	75.73	76.72	74.45	76.75	72.27	74.28	74.21	75.05	79.85	75.84	78.64	81.72	86.3	80.44	79.52	76.37
20740	Sptan1	82.96	85.68	90.28	85.34	78.8	83.02	77.17	82.2	82.82	78.44	84.8	85.32	81.66	75.75	85.41	81.55	75.08	77.56	83.14	82.16	62.4	61.09	52.53	54.48
229709	Ahcyl1	54.67	55.05	53.71	55.43	78.7	71.74	72.85	68.31	67.91	74.53	63.29	61.84	74.24	66.95	62.1	66.78	72.28	63.38	70.33	61.91	39.66	38.57	40.04	37.02
100503311	Pifo	110.55	105.86	111.81	108.11	78.58	84.46	73.93	103.53	85.02	69.92	83.97	106.1	91.94	87.55	88.72	100.43	74.04	82.24	86.05	111.88	0.31	0.62	0.46	0.46
52440	Tax1bp1	80.88	79.46	78.14	77.86	78.53	77.54	73.2	81.57	79.21	73.06	79.68	81.49	77.19	78.17	78.62	83.07	79.26	76.36	85.16	87.32	49.53	50.34	48.18	45.06
93739	Gabarapl2	91.89	96.75	94.26	92.45	78.41	88.42	87.48	89.85	91.64	85.71	88.22	87.73	85.89	94.53	88.56	100.92	95.11	90.44	92.2	94.12	62.63	64.69	59.47	57.12
225896	Ubxn1	85.1	84.85	82.07	86.19	78.34	82.97	82.21	82.99	80.68	78.21	83	76.97	84.72	87.34	85.43	94.33	83.01	88.47	84.38	94.25	90.39	104.1	104.96	108.01
54208	Arl6ip1	82.9	83.68	86.26	85.84	78.19	76.64	78.29	77.98	82.08	83.16	76.87	81.63	82.64	83.16	76.15	81.73	84.38	75.71	79.85	80.56	159.51	117.55	120.93	124.3
229534	Pbxip1	70.1	68.68	56.41	60.77	78.17	85.27	76.2	72.95	71.33	77.39	81.28	63.02	69.02	74.87	75.98	74.04	74.63	80.81	70.43	72.24	38.23	35.45	33.64	38.61
232989	Hnrnpul1	68.97	75.24	77.74	75.6	78.03	82.06	77.49	77.02	74.07	80.48	78.16	69.51	82.89	78.56	79.33	77	78.66	79.67	78.26	75.67	57.74	57.47	52.6	65.33
217869	Eif5	83.1	78.06	75.66	76.62	77.98	72.55	70.91	77.93	76.02	71.37	72.01	76.64	77.09	71.65	71.18	78.17	79.18	75.96	81.11	80.94	59.98	66.99	68.53	57.46
54391	Rfk	71.61	73.95	80.44	81.6	77.9	84.41	79.84	80.75	82.87	82.25	73.17	75.16	86.08	84.45	80.75	88.08	86.32	80.53	83.94	80.38	33.09	27.93	27.4	36.44
56018	Stard10	86.76	85.95	91.61	95.63	77.81	88.17	94.6	91.21	100.99	90.74	92.86	96.06	86.94	95.74	88.98	97.41	93.15	85.37	82.91	83.11	31.88	28.05	28.86	39.84
227290	Aamp	83.89	90.45	87.94	87.6	77.75	87.34	88.35	86.62	88.49	91.3	89.23	81.96	85.79	88.03	87.47	88.07	90.8	86.3	87.76	88.51	76.39	83.56	83.32	88.85
381629	Atraid	67.23	70.04	68.86	70.77	77.74	74.26	72.25	67.47	82.88	78.32	76.73	74.22	73.14	84.1	80.36	85.91	79.6	75.05	72.14	78.21	87.48	77.53	63.17	82.23
12462	Cct3	84.52	86.48	95.62	85.75	77.73	82.07	87.42	94.83	79.59	81.14	78.25	83.32	70.73	75.1	75.81	74.63	71.39	72.35	69.53	72.67	150.03	164.11	179.55	158.87
235072	Sept7	70.67	68.35	65.24	66.73	77.71	70.72	72.47	72.25	68.51	64.99	69.53	68.19	64.1	66.73	63.92	69.07	66.61	66.78	68.84	63.85	84.15	96.4	92.76	74.19
20823	Ssb	73.23	73.12	71.41	73.24	77.6	72.38	73.49	75.8	68.07	66.24	68.18	71.87	69.41	66.18	63.86	70.26	70.2	68.21	74.11	72.16	115.45	135.39	141.84	111.61
20224	Sar1a	80.65	80.52	81.65	77.84	77.6	80.17	86.87	82.97	76.98	81.6	72.11	74.76	74.08	76.36	69.8	75.44	75.24	79.78	72.31	69.35	90.55	102.35	109.3	93.3
11752	Anxa8	74.77	74.37	84.39	95.23	77.58	72.36	69.33	77.65	70.79	75.53	68.18	109.22	74.69	73.1	89.06	96.06	63.86	70.4	87.41	86.37	0.59	0.61	0.96	0.51
107358	Tm9sf3	84.77	81.97	92.87	88.23	77.45	75.24	76.21	76.86	73.01	73.46	73.26	74.2	72.91	68.39	70.87	77.77	74.18	70.83	76.1	69.75	68.74	62.48	64.29	56.19
16819	Lcn2	504.45	404.81	341.59	260.28	77.35	109.71	77.4	88.03	82.4	70.92	79.94	114.85	84.22	67.96	78.97	83.95	55.3	52.66	62.71	60.16	10.47	12.84	32.6	11.23
66855	Tcf25	86.37	89.5	85.87	87.66	77.19	76.6	76.94	74.48	81.43	78.58	77.8	73.52	80.6	82.07	81.1	79.61	79.97	78.93	76.06	79.3	61.86	67.02	63.43	67.01
22218	Sumo1	70.46	72.84	68.51	71.13	77.1	68.78	76.31	72.63	75.83	72	77.17	82.63	77.74	78.99	68.07	84.89	81.19	77.48	81.63	76.29	106.76	110.86	114.38	105.62
52538	Acaa2	60.81	61.98	60.77	68.41	77	79.59	70.38	74.9	68.7	72.05	73.84	56.12	64.99	69.44	66.02	67.75	67.32	64.82	61.41	55.48	63.57	61.95	60.14	62.27
104001	Rtn1	41.14	50.4	42.34	46.89	76.95	94.56	85.99	68.76	78.67	85.92	69.63	64.04	76.14	81.13	67.61	68.53	78.44	68.53	70.13	59.98	9.38	8.52	6.11	6.26
67067	Romo1	82.66	89.83	84.5	77.84	76.85	87.22	96.54	87.27	75.7	85.39	81.09	72.32	73.54	91.88	81.22	87.05	77.56	78.86	69.57	80.37	143.42	161.44	161.13	172.29
20867	Stip1	111.52	93.46	128.47	111.78	76.82	76.26	83.74	111.86	105.2	91.85	101.63	158.59	81.49	85.08	85.68	91.44	70.78	78.8	78.96	82.8	83.55	77.16	85.36	79.95
BGI_novel_G000996	NA	94.64	96.82	103.7	97.61	76.8	85.68	80.96	86.25	89.95	92.91	81.05	78.59	81.11	80.69	70.5	79.62	83.85	74.2	76.67	77.04	69.45	76.67	76.74	77.89
26441	Psma4	78.99	82.3	81.08	82.72	76.74	70.19	81.29	78.52	70.08	75.23	69.29	71.06	71.51	78.17	69.9	70.1	73.99	70.45	71.01	68.52	144.93	152.12	174.71	145.15
215449	Rap1b	69.02	68.87	62.87	65.62	76.53	68.63	68.14	66.56	63.03	67.92	65.1	67.75	66.99	67.85	65.76	69.18	72.86	66.78	72.53	66.93	61.62	72.21	68.55	57.25
21762	Psmd2	86.98	90.56	88.89	84.51	76.44	80.01	80.34	79.85	76.03	73.08	70.86	71.55	68.4	73.07	72.24	74.25	72.42	72.77	71.03	72.85	79.79	88.25	95.57	81.71
20514	Slc1a5	79.5	85.21	88.26	92.76	76.44	79.78	75.3	82.7	72.51	79.36	78.41	79.95	72.2	75.61	67.23	75.77	67.59	71.47	63.35	70.57	102.12	89.08	90.19	70.87
11927	Atox1	66.77	76.04	72.9	71.84	76.36	79.92	71.38	74.53	71.14	78.96	60.7	51.61	71.58	69.62	63.07	65.73	68.81	70.46	60.21	61.24	127.88	129	126.35	135.48
218236	Fam120a	68.67	70.55	71.32	69.72	76.31	76.15	76.66	77.1	72.49	70.33	73.66	69.71	70.48	68.56	71.18	71.15	71.01	72.64	70.58	69.55	50.84	55.03	56.44	50.47
68292	Stt3b	100.33	106	100.49	95.98	76.02	77.68	91.58	92.64	69.55	78.59	77.59	102.07	77.87	78.44	72.49	84.75	62.09	75.62	65.54	78.65	54.56	51.81	53.34	49.35
30960	Vapa	83.07	78.57	84.84	85.29	75.99	79.03	78.91	87.13	74.57	74.39	77.96	86.84	76.57	79.04	77.71	86.4	75.73	75.85	78.95	80.48	45.75	59.74	62.55	53.99
53624	Cldn7	109.37	117.43	123.26	106.99	75.89	90.29	92.76	78.28	92.62	104.16	82.2	79.6	101.44	90.9	82.51	87.16	107.77	104.86	88.67	85.05	170.45	171.48	210.49	238.65
19244	Ptp4a2	78.47	74.29	74.11	76.88	75.86	67.26	71.71	66.15	68.17	68.23	67.85	66.41	74.96	72.08	69.07	74.85	73.18	70.59	70.17	72.28	46.2	57.81	58.98	53.58
67860	S100a16	104.89	109.4	105.78	109.86	75.83	88.2	94.26	78.07	98.29	86.19	89.44	77.45	82.73	104.26	87.11	93.96	74.61	79.81	70.58	76.58	49.98	59.73	62.91	58.65
227707	BC005624	85.82	77.01	83.62	84.43	75.82	83.72	74.77	87.95	89.48	78.3	85.51	91.55	85.64	83.14	85.43	95.98	78.03	78.36	84.48	94.63	39.32	40.28	37.35	41.31
230075	Ndufb6	65.54	73.76	69.11	64.78	75.79	71.1	79.64	70.21	64.88	71.23	66.11	62.59	52.62	63.5	60.34	62.64	58.99	54.31	56.44	54.39	98.65	97.59	99.76	100.94
30057	Timm8b	80.51	89.14	90.7	88.4	75.73	78.65	86.11	75.66	77.92	75.15	77.55	78.33	71.63	88.62	70.4	79.62	78.24	73.33	64.1	70.15	146.08	135.37	146.71	143.29
27055	Fkbp9	62.02	58.71	57.02	57.68	75.53	79.29	75.91	71.1	71.55	76.98	72.09	68.78	66.25	76.38	68.67	68.16	66.95	63.17	60.59	63.06	99.5	104.84	103.54	93.56
20318	Sdf4	83.79	85.98	91.62	86.68	75.53	82.02	77.55	80.55	84.86	85.18	78.13	90.67	75.28	72.91	76.12	84.24	74.72	76.12	78.68	83.95	97.21	87.2	84.9	86.28
58233	Dnaja4	94.16	88.38	125.01	109.04	75.48	81.48	79.7	111.29	106.25	85.77	105.21	161.78	88.06	83.92	97.17	104.51	71.93	78.7	86.75	107.43	4.88	4.74	6.1	4.83
67267	Uqcc2	83.45	81.25	86.7	70.92	75.44	76.27	90.32	91.13	78.62	76.74	76.17	76.12	60.84	70.59	64.46	68.19	61.14	64.31	56.62	63.68	125.61	129.47	135.88	138.24
66177	Ubl5	85.19	84.72	87.86	91.63	75.37	75.75	76.12	80.31	81.1	83.85	84.48	76.21	71.85	87.88	79.04	91	77.46	79.34	76.14	76.51	66.29	68.96	66.07	72.64
232087	Mat2a	98.38	99.36	95.86	93.22	75.36	70.54	71.45	76.27	78.16	70	66.79	77.64	69.43	73.96	69.8	73.82	76.4	76.72	74.7	72.85	77.78	91.95	93.12	71.67
64652	Nisch	71.91	69.02	67.93	68.52	75.26	79.08	75.86	75.57	75.67	76.47	77.66	71.31	71.88	75.38	79.89	74.71	74.67	80.31	75.35	72.73	79.06	81.86	81.87	87.35
19385	Ranbp1	74.91	76.08	81.12	71.91	75.24	76.62	80.84	77.86	61.21	74.05	69.27	66.73	66.93	68.67	63.98	74.34	72.25	65.93	62.12	70.12	127.22	162.23	178.59	158.69
11676	Aldoc	112.22	123.37	139.06	120.66	75.11	90.82	85.6	89.75	115.27	93.46	102.81	101.2	93.08	116.71	95.95	110.13	94.69	95.1	87.34	109.62	2.86	3.77	4.52	4.88
13107	Cyp2f2	46.13	40.17	63.17	72.66	75.07	72.38	81.87	70.13	79.32	96.57	99.65	106.01	102.74	71.29	81.73	84.5	68.73	81.76	72.49	73.67	1.05	0.62	1.44	0.67
66142	Cox7b	72.38	86.13	80.57	71.68	75.07	69.16	80.05	74.15	66.61	70.63	66.61	61.78	64.4	73.4	59.27	70.07	68.21	59.42	61.84	57.82	121.53	119.4	121.51	124.26
12408	Cbr1	71.81	74.65	81.75	77.48	75.05	81.45	85.47	80.85	83.1	75.85	80.85	88.53	83.83	84.27	86.44	93.26	82.24	80.74	86.91	96.44	48.06	46.54	45.12	50.44
55978	Ift20	82.32	81.69	88.6	82.47	74.88	73.34	73.32	76.67	79.95	73.05	73.32	69.69	69.08	74.14	72.13	78.03	75.44	69.42	66.78	71.91	70.95	78.64	71.96	74.01
66090	Ypel3	74.16	69.29	68.72	75.49	74.87	68.53	69.93	65.92	89.64	82.63	96.27	82.51	90.02	103.24	104.51	106.01	101	101.81	103.4	99.6	77.61	67.42	78.86	81.84
109637	Upk1a	121.82	183	210.45	130.78	74.84	130.69	95.96	70.91	80.41	70.68	74.4	66.89	73.55	81.58	70.01	72.38	95.2	63.58	52.91	61.45	0.89	0.7	0.87	0.55
16195	Il6st	77.58	76.53	69.05	65.59	74.79	70.34	69.6	74.3	67.49	65.72	71.27	70.77	68.31	68.64	73.97	69.16	71.96	73.95	75.44	79.45	123.91	98.3	94.66	76.6
14719	Got2	74.91	76.04	66.76	68.79	74.75	87.23	87.66	80.52	84.29	95.1	82.96	68.23	77.01	88.37	74.75	73.5	72.03	72.3	65.63	71.15	51.23	51.25	52.26	60.27
18563	Pcx	20.01	22.14	22.36	27.27	74.67	69.09	76.22	57.23	60.87	89.7	55.49	44.3	77.53	71.55	58.33	61.24	76.31	66.13	55.51	52.08	151.63	100.18	86.76	132.69
218865	Chdh	35.48	34.51	33.45	38.79	74.65	71.31	78.64	69.72	53.75	82.84	47.24	52.25	81.31	61.59	48.84	54.98	76.88	71.15	60.49	58.24	102.08	72.86	63.92	101.36
19672	Rcn1	46.07	48.73	74.59	65.03	74.61	76.3	56.7	47.63	78.5	60.42	74.96	64.87	66.18	98.43	72.47	78.26	62.24	60.92	60.42	50.26	91.43	94.15	84.21	79.49
22330	Vcl	59.57	60.17	54.86	56.95	74.56	72.33	68.82	71.58	58.9	59.08	60.85	54.07	53.24	56.19	59.03	55.68	52.57	51.36	49.88	49.2	24.83	44.56	34.87	29.15
494504	Apcdd1	69.56	79.33	80.09	84.2	74.55	88.79	83.49	80.64	78.64	79.05	77.64	64.72	62.8	78.82	72.56	69.66	62.25	76.97	70.43	67.76	63.88	62.23	72.04	60.07
70456	Mpc2	53.17	57.7	60.51	56.39	74.22	78.59	78.05	70.5	72.81	78.14	72.08	60.04	68.81	79.46	66.17	72.73	75.3	72.12	67.02	63.71	61.22	57.77	53.09	68.67
59008	Anapc5	65.92	65.43	59.25	64.02	74.19	70.22	70.14	71.49	70.9	68.29	71.79	63.6	69.02	75.15	77.98	71.16	71.92	78.28	69.91	69.47	75.05	75.59	72.6	78.08
66925	Sdhd	71.69	75.18	75.52	72.72	73.99	75.12	76.47	75.46	70.18	69.84	64.64	66.53	63.8	74.77	64.13	73.46	75.33	71.47	68.22	72.04	110.01	108.69	105.74	105.06
20383	Srsf3	69.74	76.15	72.3	73.54	73.8	71.11	77.67	75.26	57.17	60.91	54.32	61.27	58.96	60.48	56.61	59.55	63.42	59.59	55.55	58.02	125.51	148.15	144.35	130.38
68021	Bphl	80.62	77.01	88.89	90.55	73.77	79.88	77.96	87.96	86.8	74.01	82.49	88.13	81.77	85.67	79.6	95.43	74.56	77.18	83.12	90.88	21.97	19.55	15.64	23.89
50918	Myadm	71.78	63.8	55.86	55.17	73.75	73.04	74.46	69.02	65.89	71.4	63.59	53.85	66.5	69.21	59.92	58.39	62.89	67.02	59.86	54.31	74.1	112.89	92.39	92.57
19179	Psmc1	75.54	72.93	70.23	73.18	73.75	70.24	68.22	72.37	69.14	68.03	66.33	66.36	67.46	73.23	64.97	73.2	72.7	66.7	67.72	71.34	87.43	93.54	96.68	88.28
347740	2900097C17Rik	67.97	69.22	63.01	66.58	73.58	71.51	73.87	72.29	66.64	71.57	69.88	75.73	72.49	70.75	69.35	70.77	74.91	75.83	75.75	77.01	66.48	65.99	66.64	65.95
76959	Chmp5	77.84	78.4	79.65	82.07	73.39	71.64	72.6	73.95	80.78	78.74	77.27	76.62	72.16	75.28	70.8	80.19	72.47	71.17	69.87	73.11	64.46	66.54	66.89	62.55
22262	Uox	30.83	41.85	32.27	28.46	73.36	50.11	51.99	48.11	50.23	74.17	40.2	52.05	72.31	53.59	42.15	48.02	62.89	41.09	51.97	40.55	0.46	0.38	0.5	0.38
67397	Erp29	90.92	99.52	105.03	99.71	73.2	79.18	84.84	80.73	78.51	88.12	76.35	70.57	73.08	85.6	68.36	73.79	78.58	74.25	66.18	61.29	161.85	153.4	173.93	149.73
19018	Scand1	66.82	72.38	71.25	74.91	73.11	81.14	81.86	72.36	80.6	78.83	83.19	66.47	82.74	91.93	94.04	97.33	86.34	87.19	74.6	89.92	70.03	78.67	82.55	112.21
213673	9530068E07Rik	76.43	78.42	74.15	72.03	73.09	81.3	79.17	76.88	74.41	72.26	74.8	79.17	70.16	76.77	77.22	79.05	71.15	72.63	72.47	83.03	82.43	79.68	83.56	74.52
67707	Mrpl24	79.98	83.04	82.59	80.99	72.82	79.71	79.57	79.41	82.5	75.67	78.18	73.8	78.62	84.5	76.52	86.46	81.8	75.33	86.18	85.43	89.2	91.26	87.73	89.05
17387	Mmp14	110.71	111.12	82.14	84.4	72.7	68.15	76.39	69.15	64.28	67.29	67.82	56.18	71.36	77.54	76.44	70.38	74.06	75.2	66.35	74.61	126.43	123.62	121.92	128.25
212862	Chpt1	79.24	84.58	88.72	88.34	72.67	86.71	80.76	76.25	87.5	79.51	78.01	106.07	76.91	81.34	76.93	88.33	76.48	83.2	72.08	90.17	81.04	57.11	57.91	76.32
12466	Cct6a	72.26	68.42	75.65	73.99	72.59	73.22	78.99	83.56	67.14	68	67.35	77.02	62.3	66.17	63.89	70.05	67.19	65.08	66.4	67.75	121.91	145.79	143.81	121.21
76411	Ift43	85.73	74.27	86.8	87.87	72.55	81.64	80.43	84.47	84.92	74.96	80.1	81.91	84.04	82.93	80.95	94.12	75.17	71.99	80.62	94.77	25.61	28.33	29.01	30.72
98238	Lrrc59	120.29	117.7	119.25	103.09	72.51	79.24	78.11	90.15	77.67	88.4	75.62	77.69	71.55	75.27	68.4	70.63	68.49	74.23	73.52	74.57	52.82	70.01	79.13	71.69
230514	Leprot	66.26	64.95	56.45	57.02	72.5	76.02	71.92	67.05	72.71	84.62	66.66	61.8	79.62	82.06	71.46	77.34	78.09	70.34	70.6	64.89	76.35	62.87	60.57	71.5
20280	Scp2	84.52	85.4	87.45	87.17	72.43	84.1	79.92	84.38	82.28	79.91	79.04	77.01	78.03	80.65	75.51	79.66	78.74	75.9	76.53	77.22	58.09	56.24	47.15	50
14218	Sh3pxd2a	39.64	40.56	41.29	46.99	72.34	74.46	79.14	69.47	69.05	76.18	66.59	52.65	69.33	68.27	63.8	61.53	66.77	73.87	71.15	59.18	29.98	31.67	28.98	33.93
208643	Eif4g1	75.76	77.16	78.54	71.47	72.29	75.87	80.5	79.17	68.12	71.98	65.86	66.66	67.99	63.37	63.32	62.58	67.56	72.92	68.06	66.68	81	89.71	101.27	84.1
12417	Cbx3	72.49	71.99	70.76	74.25	72.21	71.85	73.53	75.03	70.16	68.6	68.3	68.07	69.81	72.74	67.25	76.94	79.48	69.53	73.09	73.27	101.19	106.86	117.02	100.68
67866	Wfdc1	69.98	68.56	78.95	73.26	72.14	68.76	64.09	55.34	49.44	64.26	65.48	42.25	51.09	58.23	61.89	55.89	65.77	68.97	56.59	47.45	213.96	210.87	203.44	248.52
73712	Dmkn	117.25	129.43	141.13	145.63	72.11	85.7	75.35	97.04	94.95	82.3	80.13	81.88	85.83	78.4	85.63	98.15	64.62	68.3	76.72	87.85	0.5	0.46	0.6	1.34
54401	Ywhab	67.96	67.38	64.48	65.94	72.05	71.41	75.33	75.85	70.88	72.04	68.4	64.65	63.79	72.14	64.15	70.87	70.98	68.81	68.74	61.02	71.68	81.48	79.76	78.11
239691	AU021092	47.7	45.68	56.01	60.78	72.02	67.19	63.54	60.48	59.6	74.69	57.9	60.83	57.33	56.98	55.1	60.95	49.3	51.29	49.03	41.29	21.84	16.98	15.84	19.19
117198	Ivns1abp	90.82	87.23	86.05	84.41	71.98	65.7	66.63	71.58	72.36	67.8	67.85	76.08	70	68.96	68.59	71.34	75.92	70.33	83.59	75.89	53.83	63.4	68.44	47.66
114664	Hsd17b11	72.67	70.05	63.58	66.97	71.97	77.55	72.5	73.09	75.39	73.14	77.1	69.76	72.82	79.31	77.84	82.73	80.46	75.94	76.27	69.34	51.39	46.61	43.25	45.18
56473	Fads2	45.21	47.98	46.91	48.74	71.96	71.89	62.99	70.17	52.8	62.82	63.14	56.29	60.94	61.85	62.43	55.33	53.19	60.87	48.06	47.26	35.97	29.07	26.93	27.83
68598	Dnajc8	72.18	68.56	63.04	68.57	71.95	71.05	72.01	71.55	69.92	69.47	66.33	63.94	66.54	70.43	67.11	70.22	72.28	65.52	63.6	70.27	79.89	89.52	89.38	84.8
66589	Ube2v1	67.69	74.35	68.06	72.6	71.93	73.89	72.4	71.93	68.1	71.52	68.51	66.89	68.98	71.74	69.21	72.06	71.36	73.21	65.09	68.11	49.57	58.89	58.28	67.86
108705	Pttg1ip	73.95	71.97	73.44	73.42	71.8	77.37	72.59	74.12	74.52	72.07	79.26	74.48	70.56	76.27	75.71	81.33	78.91	70.88	71.59	75.39	99.81	127.99	125.45	99.02
74155	Errfi1	20.44	23.96	18.11	21.19	71.79	68.71	68.83	41.68	87.17	76.16	81.76	63.09	66.94	85.11	70.57	73.02	80.23	86.84	78.46	80.06	54.05	130.58	89.59	76.65
19823	Rnf7	72.13	69.17	66.94	67.06	71.78	71.26	72.79	69.67	69.15	71.18	67.44	61.59	66.53	76.26	64.06	74.02	76.72	69.3	71.5	68.89	74.3	85.35	83.64	75.85
23950	Dnajb6	74.41	74.01	69.19	67.48	71.62	70.83	66.04	73.82	71.21	67.23	72.01	73.7	69.62	69.08	66.97	73.31	77.06	73.39	77.27	76.8	60.2	66.56	67.62	60.78
18024	Nfe2l2	78.99	82.68	88.38	84.01	71.43	67.6	67.4	65.84	67.85	64.99	66.59	72.61	77.82	70.52	71.77	78.73	71.43	67.63	75.47	73.03	52.82	58.79	59.19	54.18
20527	Slc2a3	39.51	32.54	30.87	35.1	71.42	62.82	77.36	62.92	57.52	86.33	54.62	46.54	73.24	69.79	58.74	56.24	73.15	79.35	57.1	49.72	206.92	224.79	147.41	185.71
11973	Atp6v1e1	76.34	76.65	75.87	75.37	71.42	70.36	67.78	68.55	72.52	66.39	67.61	64.8	64.43	68.58	64.7	82.31	75.28	69.98	67.31	68.62	72.57	71.84	76.51	65.15
94184	Pdxdc1	71.41	73.92	75.04	75.02	71.35	69.38	67.33	67.3	70.01	66.35	68.04	65.81	66.99	71.69	63.98	70.1	69.59	61.66	64.25	64.15	37.38	35.19	34.39	38.88
56222	Cited4	42.36	48.8	45.63	48.32	71.25	87.07	87.9	66.77	73.49	93.26	62.57	61.85	83.85	88.47	74.24	73.31	98.61	93.19	73.42	72.14	120.52	84.37	106.14	135.02
66054	Cndp2	72.46	60.77	57.42	56.95	71.06	58.82	76.72	66.14	49.67	57.37	43.85	37.23	54.48	50.93	38.99	45.11	53.01	59.12	42.22	43.45	126.7	119.76	101.39	172.57
66181	Nop10	58.74	56.27	60.19	64.1	70.93	67.42	65.93	67.42	67.95	63.6	61.6	61.49	63.31	69.16	64.94	63.71	57.8	54.58	56.83	55.83	102.58	123.43	128.25	134.81
21810	Tgfbi	49.09	47.64	34.93	35.72	70.83	63.64	52.55	58.95	71.24	81.04	75.8	69.2	69.95	82.36	82.66	80.6	91.49	81.86	81.95	90.1	117.81	124.33	148.64	91.6
70564	Fam213a	108.32	119.67	96.64	99.32	70.82	76.41	82.63	75.84	79.71	77.12	80.38	72.79	72.33	83.2	74.14	86.46	73.82	76.13	82.01	81.24	27.9	21.71	18.1	22.33
11826	Aqp1	96.29	82.48	57.37	64.38	70.81	66.86	57.55	75.41	48.86	53.87	67.14	49.44	56.25	61.14	73.72	65.35	80.51	71.08	66.76	77.98	7.71	10.89	11.29	8.11
408064	BC064078	74.5	94.47	96.37	95.68	70.77	78.42	67.88	74.03	93.24	80.22	72.93	59.63	65.78	67.19	64.87	78.31	70.29	54.11	66.57	78.3	16.6	18.52	21.64	20.4
15505	Hsph1	96.9	83.11	140.14	108.95	70.74	70.22	70.86	116.95	114.16	99.25	117.7	217.03	80.5	84.77	91.16	103.14	69.53	79.78	86.3	87.16	59.32	47.82	54.72	43.36
72077	Gcnt3	38.83	41.95	44.63	49.46	70.72	60.78	65.54	54.27	66.28	74.99	57.74	48.04	77.35	69.43	56.89	58.84	74.02	65.74	64.18	44.25	37.08	12.97	5.21	37.95
68949	Zfos1	59.57	65.94	59.61	54.33	70.61	63.19	62.24	50.53	72.96	81.81	78.89	90.3	88.17	84.89	85.14	90.59	99.44	89.78	101.97	98.49	238.82	223.77	233.95	223.82
192201	Wfdc15b	62.67	80.21	72.23	64.35	70.61	99.01	88.82	69.08	88.94	133.36	74.42	97.43	115.67	111.84	94.13	102.43	104.78	98.01	91.54	89.66	15.97	11.01	14.13	11.09
71929	Tmem123	62.2	58.8	56.9	60.19	70.58	66.47	69.19	69.91	59.56	62.97	62.37	59.01	60.2	64.22	62.79	64.95	63.24	61.51	61.98	60.6	74.03	64.9	57.98	70.35
103742	Mien1	85.94	91.56	97.04	92.14	70.45	83.09	79.83	76.38	82.9	90.6	77.24	71.7	80.01	96.01	78.94	90.27	79.51	75.75	71.64	72.4	62.87	58.83	58.02	67.29
67959	Puf60	80.05	80.93	77.51	76.47	70.43	78.04	71.66	79.26	76.3	77.78	77.48	71.61	70.91	80.05	74.64	77.29	75.72	78.74	73.02	77.78	66.97	76.5	75.03	77.07
19345	Rab5c	72.53	76.95	72.5	69.1	70.41	72.53	75.83	70.69	70.82	69.31	67.9	67.12	65.24	74.11	69.05	71.15	66.38	67.53	66.31	76.7	69.77	78.4	84.43	78.92
109042	Prkcdbp	67.69	66.26	51	54.59	70.39	83.49	83.76	73.82	65.92	64.86	67.99	50.76	54.58	68.92	75.3	60.95	64.06	64.77	49.73	46.18	70.41	93.62	84.62	97.05
13036	Ctsh	116.87	118.15	128.44	109.08	70.3	76.21	78.43	81.97	77.23	82.18	76.54	88.78	76.07	79.47	82.64	91.58	81.96	64.44	77.37	85.27	61.91	61.8	63.73	53.09
50770	Atp11a	101.67	104.25	104.89	98.17	70.16	66.32	65.84	74.27	71.47	65.9	67.92	74.73	65.53	67.57	71.28	69.17	65.72	71.39	74.95	75.17	36.51	50.15	65.86	37.3
19047	Ppp1cc	74.44	74.3	72.91	74.53	70.11	69.39	68.89	71.41	69.08	70.64	68.56	60	67.09	73.13	71.37	69.91	77.29	72.46	71.07	74.34	91.19	93.11	88.99	98.33
14451	Gas1	62.79	46.51	39.83	45.15	70.04	77.96	70.35	67.6	64.1	60.68	70.2	50.77	61.99	71.94	80.11	69.86	72.03	88.01	67.01	75.55	26.53	28.48	27.76	31.58
26370	Cetn2	79.19	71.83	79.84	80.74	69.98	70.94	68.75	77.49	72.95	64.86	73.55	72.38	71.09	72.86	73.06	84.44	70.19	66.27	72.91	81.22	37.3	39.5	38.52	35.63
67771	Arpc5	80.03	85.3	79.4	80.53	69.89	72.27	70.62	67.49	73.08	70.7	63.85	67.28	69.13	75.79	66.24	74	71.48	72.67	70.52	66.73	77.69	90.05	92.11	80.25
70025	Acot7	24.46	24.55	24.5	29.4	69.59	67.6	53.05	59.09	68.55	130.07	55.74	60.91	169.29	108.36	82.03	88.15	184.49	135.75	94.89	96.33	322.43	235.52	149.37	442.88
74134	Cyp2s1	89.41	95.39	115.34	110.29	69.58	90.78	64.2	94.14	92.21	69.42	84.78	107.83	76.87	68.53	87.2	101.25	65.67	73.2	71.57	97.33	1.53	1.99	1.54	1.79
56451	Suclg1	74.18	74.4	72.3	72.88	69.57	68.53	67.12	70.78	63.65	61.03	63.08	60.42	63.23	67.81	63.48	71.72	66.18	60.18	61.63	63.08	54.05	60.07	57.66	61.75
18000	Sept2	61.98	64.55	59.57	64.05	69.49	66.21	70.27	65.63	61.92	61.16	61.86	60.34	59.61	59.37	58.53	60.78	62.75	61.13	60.28	55.19	87.22	96.18	91.75	78.8
54161	Copg1	72.68	71.52	70.9	71.36	69.45	72.94	70.66	70.58	66.9	71.34	65.32	64.63	62.45	65.4	62.81	63.87	64.16	64.19	61.58	60.25	54.93	59.12	61.09	60.74
66235	Eif1ax	63.5	66.04	63.83	63.29	69.4	63.72	58.46	69.47	60.92	55.12	60.54	56.66	55.48	59.87	62.2	63.38	62.68	55.44	61.2	61.04	100.97	119.17	122.71	109.58
52468	Ctdsp2	73.03	68.54	64.23	67.37	69.39	71.26	67.68	70.33	71.84	71.35	76.88	71.83	77.12	78.02	81.05	80.12	78.77	81.87	76.39	84.34	49.59	52.68	48.06	50.55
12388	Ctnnd1	68.67	67.64	70.6	68.72	69.38	68.7	67.82	67.71	66.86	65.88	66.29	64.27	69.34	65.08	66.94	66.88	67.62	66.09	68.52	64.02	41.51	46.22	40.2	40.86
69186	Tmem256	69.66	86.83	86.86	80.77	69.35	80.02	79.35	76.61	65.89	64.72	67.32	61.06	64.59	67.02	68.99	75.85	65.15	63.76	62.75	62.7	135.85	136.76	135.96	147.43
67398	Srpr	78.87	78.28	81.36	81.26	69.31	70.86	71.63	69.68	72.14	76.14	69.39	75.11	66.8	66.96	65.63	69.37	68.77	70.39	66.54	64.91	60.23	59.78	67.34	58.28
19935	Mrpl23	73.11	73.19	70.54	76.94	69.3	73.71	73.31	79.4	71.66	74.58	71.98	69.31	60.12	72.5	69.07	78.1	70.82	73.19	62.29	74.6	64.25	70.24	71.87	69.67
56550	Ube2d2a	68.63	63.89	63.65	66.22	69.3	62.24	64.39	68.76	66.48	61.51	62.64	62.95	63.1	62.34	57.97	65.6	68.05	61.15	63.9	64.54	45.22	58.48	54.64	48.54
226041	Pgm5	40.29	37.45	29.08	32.36	69.13	65.77	57.24	63.74	40.26	46.51	52.69	46.54	39.35	43.01	48.2	40.28	42.29	39.14	37.28	34.93	2.54	3.08	2.07	2.88
26893	Cops6	71.89	76.01	72.46	74.04	69.11	74.91	79.99	73.3	70.74	71.45	67.75	59.53	69.49	74.77	72.44	71.77	68.31	62.34	64.62	68.18	72.36	89.33	94.21	82.81
56188	Fxyd1	59.06	64.09	46.5	47.11	69.08	65.35	66.75	57.3	62.66	64.33	82.84	49.08	62.21	74.15	72.53	69.46	74.64	67.93	62.86	68.54	93.34	105.74	84.39	112.9
16905	Lmna	86.89	83.75	76.18	72.6	68.9	77.94	76.91	71.63	66.24	69.88	75.55	55.95	60.43	68.47	66.36	64.92	63.41	72.7	64.97	62.99	55.81	131.44	124.79	100.18
13016	Ctbp1	75.01	70.6	71.47	73.51	68.83	70.85	75.83	71.73	70.94	66.92	70.67	65.42	64.36	71.16	71.21	70.24	68.41	71.38	67.9	66.91	57.17	65.16	66.78	68.1
20671	Sox17	36.61	34.7	36.13	41.71	68.8	66.46	74.08	61.76	60.62	79.03	52.3	51.63	74.36	65.88	59.39	59.72	73.26	74.56	63.99	58.55	86.32	77.51	85.35	122.71
67838	Dnajb11	99.15	96.71	115.6	105.41	68.8	74.1	79.06	85.6	80.56	92.82	71.85	86.61	61.77	66.1	56.42	65.39	61.64	67.59	61.09	54.82	72.13	72.61	76.78	67.33
53318	Pdlim3	82.4	85.48	52.12	51.25	68.69	78.93	80.11	66.53	60.55	62.21	77.29	40.72	47.91	71.26	70.71	54.91	64.78	63.42	52.56	47.77	19.43	27.36	21.87	32.47
319317	Snhg11	37.64	36.13	57.51	65.67	68.65	66.86	63.79	85.94	100.27	72.57	79.35	99.15	82.77	77.33	85.53	89.46	82.2	68.17	118.4	116.93	1.25	0.82	1.09	0.55
18606	Enpp2	54.29	50.53	53.01	49.64	68.55	59.86	60.31	70.69	60.85	64.79	78.09	68.5	73.71	59.92	75.23	73.92	72.74	81.24	82.69	75.85	15.4	13.33	11.81	11.37
52502	Carhsp1	83.95	90.58	87.81	91.07	68.39	74.88	71.73	65.26	85.57	79.43	82.57	74.26	77.86	90.38	77.05	88.66	81.17	79.78	73.98	76.3	35.97	39.15	36.39	38.09
267019	Rps15a	64.89	67.3	63.99	62.45	68.29	64.26	69.98	62.9	69.68	69.06	64.55	60.56	64.51	73.38	65.21	69.89	74.75	64.5	66.75	62.37	173.12	185.84	186.92	192.89
18951	Sept5	52.36	58.47	59.37	68.89	68.26	66.2	64.8	60.11	73.92	75.39	68.1	60.68	64.08	67.74	61.08	61.65	56.52	61.19	54.83	49.64	6.04	7.32	6.61	8.2
494448	Cbx6	65.27	62.84	61	62.9	68.25	75.42	77.48	76.79	70.81	72.46	72.92	66.57	73.39	75.81	71.27	69.85	74.2	77.12	71.53	71.75	34.66	32.54	28.79	40.75
18984	Por	79.24	80.76	91.35	79.38	68.24	65.17	63.96	61.69	65.77	62.8	64.55	68.29	68.37	65.13	74.91	74.72	70.36	68.77	65.41	65.74	58.4	49.15	47.55	50.43
13138	Dag1	72.42	73.87	71.57	70.58	68.24	74.91	72.05	70.97	67.25	69.76	67.84	68.18	69.69	65.79	70.82	69.23	65.81	69.91	70.01	70.22	49.32	44.88	39.55	48.22
52830	Pnrc2	54.84	56.41	61.07	60.76	68.22	57.97	61.18	60.69	59.65	65.19	61.11	60.83	57.26	56.57	56.1	62.45	65.03	50.98	59.99	60.44	60.92	49.33	48.42	49.89
15469	Prmt1	75.34	69.52	72.38	71.92	68.2	75.37	80.46	78.68	67.28	72.04	63.85	61.32	66.24	65.99	62.04	62.74	67.48	63.66	61.42	65.28	107.48	130.78	143.67	134.26
68936	Smim11	62.7	58.76	61.85	69.55	68.04	74.13	74.82	77.37	74.5	65.61	71.79	71.41	70.73	80.38	65.86	82.36	80.92	73.3	70.34	75.7	79.71	77.98	62.93	75.61
18858	Pmp22	48.12	45.99	40.89	50.62	68.03	69.38	71.86	55.85	67.26	60.24	66.21	52.27	60.24	74.44	67.05	64.3	62.68	64.37	55.43	61.69	60.7	88.8	78.34	77.43
66092	Ghitm	77.23	83	80.68	76.87	68.02	65.39	68.18	67.79	67.75	65.45	64.28	68.04	64.87	64.16	61.98	69.42	65.06	62.73	63.86	69.45	66.65	70.69	78.25	61.94
19663	Rbpms	70.3	68.85	47.52	52.12	67.97	72.35	65.79	69.38	61.53	61.18	71.58	58.34	63.26	62.48	73.46	66.9	69.44	70.16	59.87	66.97	15.57	21.26	18.77	18.79
19324	Rab1a	75.57	75.9	75	74.21	67.88	63.89	71.44	66.08	64.59	67.91	63.25	64.93	60.48	63.53	58.2	67.36	64.81	61.56	63.04	60.22	48.84	51.53	51.95	47.63
56434	Tspan3	71.22	69.4	66.3	71.27	67.77	75.31	76.85	73.51	75.42	72.28	73.13	74.53	69.75	72.4	78.18	83.35	70.61	74.58	68.59	80.66	80.49	81.62	81.39	74.78
18514	Pbx1	49.44	49.33	42.21	48.48	67.63	65.12	65.2	57.9	63.93	65.03	69.75	53.29	66.33	70.74	68.13	68.03	71.31	70.57	71.77	63.57	47.62	59.62	51.95	48.56
18824	Plp2	73.81	71.27	74.96	74.69	67.63	74.41	71.04	63.91	70.22	76.71	66.23	61.27	69.07	72.29	67.63	72.16	77.07	71.36	59.84	60.13	99.52	125.76	113.74	116.57
16790	Anpep	90.03	83.8	94.48	90.57	67.61	62.59	87.06	72.23	49.27	54.85	54.75	72.61	58.44	51.03	54.3	53.79	71.54	53.73	52.12	62.39	428.83	330.68	305.61	412.27
13209	Ddx6	66.41	66.16	64.68	66.87	67.59	67.5	70.71	70.19	63.55	65.15	67.58	73.49	72.01	64.7	63.74	67.63	70.03	67.67	76.94	74.48	49.94	48.59	45.73	40.75
28106	Mydgf	85.25	88.75	107.37	91.63	67.59	67.64	71.02	70.01	72.17	70.8	65.74	65.32	58.03	72.43	62.8	71.24	58.46	61.83	55.69	62.17	103.27	108.49	121.22	117
12258	Serping1	78.8	73.62	53.8	56.21	67.53	62.84	56.73	56.33	66.82	61.03	60.22	61.7	65.46	70.21	69.1	69.11	75.84	69.27	57.85	69.88	143.87	136.17	148.51	150.94
67044	Higd2a	65.48	66.95	69.6	73.11	67.5	68.91	78.19	65.34	73.91	76.36	69.82	58.59	67.01	88.59	69.8	67.37	70.42	66.78	58.32	59.25	92.22	88.94	84.16	95.64
27973	Vkorc1	52.69	54.31	58.46	57.84	67.31	68.28	68.86	68.89	72.46	75.71	64.16	69.97	62.92	75.02	64.82	69.57	70.22	64.91	55.58	60.77	107.33	112.58	107.75	113.9
114128	Laptm4b	78.47	82.71	77.19	79.15	67.27	70.26	64.17	67.89	73.18	67.31	66.07	67.52	67.33	69.66	70.81	75.67	70.94	66.17	67.43	71.94	99.07	85.5	71.58	83.09
12974	Cs	66.45	70.47	58.79	60.46	67.18	68.33	67.69	67.64	61.06	60.08	60.38	52.98	57.56	59.32	56.79	55.4	60.28	59.92	57.37	55.5	73.37	78.68	76.15	81.56
12445	Ccnd3	54.63	56.11	62.02	61.91	67.06	70	68.8	71.95	67.43	64.61	73.81	63.36	61.01	65.94	68.03	64.76	65.25	63.94	69.26	68.71	41.36	45.9	45.6	48.9
84113	Ptov1	68.7	70.17	72.14	74.33	67.04	70.75	74.07	71.9	74.36	73.14	68.82	69.34	71.01	77.15	78.48	74.15	73.46	75.6	65.47	66.55	70.06	73.3	77.26	88.35
14489	Mtpn	65.66	65.47	66.19	69.42	67.03	66.26	69.38	71.98	65.95	62.15	65.68	68.22	63.16	62.7	63.44	66.21	64.13	61.3	69.71	67.56	34.37	41.11	38.73	32.07
11603	Agrn	46.21	46.51	49.8	54.13	66.95	68.4	65.47	62.18	59.05	63.14	56.19	79.15	63.82	60.23	64.22	60.73	59.05	63.94	65.15	81.62	55.69	36.98	68.5	43.91
17122	Mxd4	55.49	58.6	56.24	64.96	66.88	76.22	75.91	65.44	68.09	74.98	69.58	63.38	73.62	74.24	69.64	71.41	69.02	73.47	63.34	60.3	53.29	44.79	39.12	54.27
13518	Dst	69.97	72.63	62.86	57.54	66.86	76.73	62.63	78.46	70.77	67.59	71.44	77.38	63.74	62.21	64.97	57.91	62.89	61.92	75.7	75.58	11.56	11.53	13.8	9.11
22629	Ywhah	76.5	76.93	72.43	70.19	66.65	70.21	73.57	69.15	72.39	73.67	74.41	74.07	61.14	70.4	66.65	72.38	67.64	70.67	70.22	63.34	88.36	113.68	104.26	97.75
223691	Eif3l	66.93	66.5	68.49	66.11	66.53	71.79	72.79	70.69	70.76	67.35	66.31	54.93	64.72	67.43	66.36	67.14	70.98	66.42	63.59	58.88	85.79	95.7	91.11	93.71
67788	Sfr1	60.29	60.78	59.58	57.9	66.37	57.68	60.64	59.86	60.08	55.87	61.25	52.99	61.37	61.38	56.86	61.48	60.98	64.78	59.55	64.17	55.5	70.64	66.12	56.89
75339	Mphosph8	66.25	63.74	67.46	69.35	66.34	58.24	70.46	58.88	60.02	60.85	57.47	54.87	60.11	58.6	54.25	64.44	61.23	61.38	65.57	57.19	39.27	34.27	33.63	39.25
67996	Srsf6	66.24	62.24	63.81	67.17	66.31	58.98	64.48	68.62	59.68	61.56	62.16	64.93	64.46	64.19	62.9	61.9	66.59	67.21	66.28	64.2	87.34	87.35	88.92	83.45
18738	Pitpna	72.36	75.76	82.96	69.21	66.16	83.34	82.57	86.17	74.03	71.81	70.53	70.25	69.11	76.74	75.39	73.37	67.19	78.16	70.98	81.77	63.17	79.14	79.2	78.1
23918	Impdh2	64.05	64.79	61.72	60.05	66.15	68.52	71.2	66.55	65.97	66.37	67.77	64.82	58	65.55	58.72	68.33	68.58	61.86	59.45	56.86	108.19	121.57	115.88	125.35
12826	Col4a1	80.73	87.24	62.98	64.67	66.09	71.31	69.21	59.63	54.33	65.41	64.16	43.67	59.89	70.91	66.96	58.03	59.95	61.36	56.28	50.67	150.88	164.57	148.23	130.03
67510	Tvp23b	62.67	62.72	77.09	76.91	66.01	71.92	60.18	61.94	69.88	74.24	66.78	71.4	67.48	78.46	70.14	76.26	73.49	66.61	75.35	64.28	42.57	38.45	30.29	34.69
53612	Vti1b	61.73	61.06	59.53	61.7	65.92	71.76	70.63	65.72	67.96	66.58	67.77	67.92	62.73	71.83	69.06	69.09	63.97	63.4	62.19	65.34	44.56	50.94	54.13	57.06
20833	Ssrp1	62.67	58.69	59.89	60.42	65.77	66.74	65.94	67.51	59.77	61.06	61.53	60.26	65.34	65.41	63.9	68.74	67.96	64.44	65.11	68.03	71.92	79.4	82.34	76.19
64209	Herpud1	62.42	152.79	142.38	128.45	65.77	82.96	81.09	79.49	87.46	84.91	72.2	90.41	77.45	63.4	75.71	74.95	85.36	96.81	81.19	59.09	25.64	21.56	26.18	19.29
108155	Ogt	62.73	58.61	58.68	65.78	65.68	55.53	54.94	62.27	71.52	63.81	67.48	69.26	69.57	69.19	73.31	70.87	70.34	76.77	82.42	72.72	79.53	63.71	58.63	58.62
26440	Psma1	68.81	68.82	71.7	68.16	65.59	64.58	69.39	68.97	59.36	61.42	58.46	58.18	58.21	62.71	58.58	62.71	60.23	58.35	59.36	59.95	87.67	83.46	89.85	88.93
11651	Akt1	68.42	66.47	67.6	66.01	65.48	73.67	75.38	68.62	67.45	68.37	65.9	61.46	62.11	72.18	66.19	63.78	67.01	71.89	62.34	63.95	56.05	66.89	74.91	76.94
66310	Dpy30	62.57	65.34	67.82	71.26	65.48	59.93	63.21	70.28	64.43	61.77	64.4	62.31	56.16	64.58	61.98	67.7	66.49	64.49	62	60.04	60.61	66.04	62.4	63.29
66624	Spcs2	79.17	82.81	89.69	87.17	65.47	64.37	66.59	71.59	67.94	68.75	67.24	70.46	58.96	63.09	62.12	69.7	60.7	61.25	59.75	63.96	64.87	64.86	68.77	61.13
624582	Morf4l1-ps1	69.65	66.75	65.21	66.46	65.31	67.37	67.18	69.87	59.12	65.94	63.33	66.09	62.98	70.68	67.18	67.67	64.24	66.81	59.51	73.13	56.64	56.9	64.92	69.21
66383	Iscu	63.48	65.23	63.75	66.32	65.27	70.2	68.09	66.06	63.79	68.67	69.49	57.01	60.27	66.17	71.98	65.01	65.76	61.25	59.54	57.88	40.97	47.04	46.63	57.35
12309	S100g	144.29	191.6	124.63	136.83	65.23	57.51	77.07	59.31	72.33	103.18	53.02	36.73	93.98	91.13	64.38	62.16	137.39	98.26	94.1	70.83	1325.02	1136.64	1034.2	1179.86
14537	Gcnt1	33.31	35.29	35.47	39.32	65.11	54.66	53.06	50.75	51.83	61.22	46.87	47.79	55.82	51.93	47.81	50.94	59.06	51.99	58.9	46.2	33.47	25.13	21.21	27.17
11911	Atf4	72.01	92.96	76.27	75.43	65.11	62.43	73.04	60.65	66.45	65.34	58.04	67.7	63.43	62.55	67.56	68.48	68.95	68.28	59.66	59.58	68.5	94.59	111.7	85.27
75320	Etnk1	46.57	49.27	51.82	49.54	65.1	58.94	60.09	56.86	69.01	71.66	60.07	74.36	79.84	63.23	63.31	67.25	77.03	74.45	75.16	66.81	145.53	106.57	118.11	123.49
17427	Mns1	86.1	70.76	100.99	88.26	65.03	71.03	69.1	95.54	90.58	74.08	90.45	128	86.7	78.66	87.32	99.98	68.95	71.99	86.56	104.2	4.05	3.46	2.64	2.38
19384	Ran	69.71	70.79	77.43	68.68	64.9	70.79	72.99	73.88	63.06	65.4	59.44	60.4	56.1	60.15	56.83	60.08	61.02	59.44	56.32	54.74	127.1	164.61	177.83	151.9
53872	Caprin1	63.65	65.27	61.47	60.07	64.83	64.27	63.08	66.1	58.27	59.25	58.33	59.74	58.08	53.75	57.12	56.39	59.1	57.83	60.1	56.69	86.72	85.08	86	77.47
18263	Odc1	55.97	56.11	60.19	61.16	64.7	70.56	68.23	74.58	61.54	70.81	58.69	64.45	65.68	61.99	56.84	69.25	60.43	60.45	55.73	59.91	40.71	40.1	42.35	55.19
72278	Ccpg1	66.76	63.94	70.18	69.09	64.69	60.48	58.33	62	69.34	64.13	72.89	74.22	68.02	72.04	73.17	80.91	70.71	72.52	76.57	78.29	32.29	25.74	24.82	22.49
14961	H2-Ab1	42.66	41.02	42.79	46.39	64.69	62.14	64.33	59.69	69.01	66.88	66.65	51.78	69.69	77.27	73.06	73.52	82.47	94.28	74.55	61.32	97.38	97.07	83.54	98.17
68458	Ppp1r14a	67.58	58.02	49.78	55.7	64.65	60.59	58.4	53.06	53.23	59.16	72.78	41.75	55.08	65.72	78.03	66.74	64.54	69.34	59.22	56.61	20.15	32.72	31.16	31.92
73723	Sh3bgrl3	42.22	49.07	48.14	48.93	64.64	65.46	65.75	59.27	64.3	73.46	66.14	53.66	59.85	61.9	57.27	66.12	56.48	53.61	45.32	47.02	74.33	87.11	84.98	100.83
209318	Gps1	71.26	67.63	74.94	70.69	64.61	68.43	76.47	70.35	58.21	70.75	55.61	52.5	61.78	60.93	64.57	61.48	68.69	72.33	53.99	60.08	67.97	78.47	74.08	79.28
232232	Hdac11	49.5	50.95	55.15	60.55	64.53	62.73	60.63	62.09	66.55	65.14	69.78	73.15	70.25	70.26	76.19	81.34	75.11	70	72.47	85.4	9.85	7.72	8.79	11.34
71514	Sfpq	63.29	60.84	66.95	64.55	64.52	62.62	65.83	72.67	63.82	59.32	60.14	68.88	59.75	53.27	60.67	54.96	56.58	64.24	67.19	62.15	76.01	85.18	82.55	70.49
192196	Luc7l2	56.01	51.6	56.5	61.07	64.45	56.34	62.11	64.25	60.43	53.54	56.45	62.4	63.37	59.56	59.81	65.77	65.61	68.68	70.45	61.71	47.27	52.16	52.64	42.65
70031	Cmtm8	68.51	63.17	70.33	72.66	64.4	68.11	63.54	68.37	68.16	67.64	64.87	80.18	68.39	70.96	66.08	72.32	58.08	62.75	58.09	66.19	25.07	17.6	17.04	23.38
79555	BC005537	83.01	86.37	80.79	77.53	64.38	63.56	62.18	64.58	69.57	64.21	69.88	70.53	72.54	68.95	70.88	72.18	70.39	70.6	72.36	74.67	43.74	46.82	46.78	38.39
66913	Kdelr2	73.31	79.61	78.7	77.22	64.33	68.78	68.86	68.61	60.9	72.76	59.49	58.67	58.47	59.84	60.12	55.95	62.76	59.05	55.96	52.6	86.01	89.46	97.57	85.4
14105	Srsf10	62.68	62.34	64.63	67.06	64.19	60.01	59.59	66.6	66.16	60.35	60.33	76.9	63.12	59.31	60.35	67.09	62.49	64.67	69.33	68.7	55.03	60.65	62.86	49.67
76308	Rab1b	72.72	76.83	77.73	76.31	64.14	73.24	74.33	72.66	71.1	72.88	69.36	63.07	66.4	73.49	69.43	70.41	67.82	68.32	61.26	63.67	52.59	56.96	54.26	67.05
71233	Enkur	66.99	60.68	70.95	74.35	64.05	60.96	66.59	77.83	70.78	58.68	68.07	80.37	75.54	67.37	71.32	81.71	59.59	60.58	70.99	86.57	4.51	5.18	3.31	5.6
108660	Rnf187	62.13	58.74	64.87	63.47	64.04	73.77	69.16	70.43	67.02	70.01	69.72	63.9	59.86	73.42	70.3	67.55	69.42	73.11	65.32	69.57	66.24	79.17	80.48	85.33
12192	Zfp36l1	95.74	98.61	82.37	84.16	63.98	72.07	62.84	77.32	74.63	66.69	79.43	72.54	76.46	76.97	87.61	83.01	74.51	89.21	85.96	79.49	64.8	71.82	69.9	68.23
13001	Csnk2b	57.15	64.1	63.92	65.57	63.97	58.6	67.33	60.13	57.36	60.88	62.2	58.59	58.09	68.24	61.45	57.17	65.21	57.84	54.75	52.26	56.46	69.63	76.12	80.35
21849	Trim28	64.37	64.32	64.28	64.99	63.96	66.42	71.73	65.67	60.33	61.58	60.64	56.97	60.68	64.73	62.31	61.6	68.94	65.9	62.05	63.4	73.34	75.7	84.13	89.61
228359	Arhgap1	70.97	67.44	65.08	70.57	63.91	70.45	65.3	66.74	64.16	63.9	64.28	62.27	60.74	67.81	64.12	72.6	62.31	62.76	55.34	59.57	22.64	26.54	25.65	26.87
216848	Chd3	72.8	68.79	66.81	64.47	63.88	63.69	65.25	63.58	63.15	64.36	66.06	57.04	65.6	66.55	66.56	61.1	68.79	73.16	69.16	65.28	60.12	52.4	43.71	64.19
56443	Arpc1a	67.38	73.93	68.96	67.53	63.88	69.78	69.61	65.95	64.24	63.77	65.51	66.1	63.2	72.77	64.48	72.47	69.21	65.76	62.63	60.87	50	51.44	53.81	54.43
66921	Prpf38b	62.5	65.15	65.13	66.28	63.8	57.87	60.71	65.19	66.47	66.85	67.22	72.11	65.17	64.88	66.67	69.36	69.38	92.02	77.86	74.55	70.12	75.19	73.55	63.16
68151	Wls	63.54	65.86	57.71	63.14	63.8	58.88	59.9	54.89	62.26	59.03	55.17	53.66	61.64	62.4	48.25	63.67	67.32	62.46	65.78	60.96	101.69	101.5	103.86	78.83
66805	Tspan1	57.35	57.17	83.07	75.38	63.77	67.22	61.87	63.37	66.51	64.18	66.74	67.48	63.3	62.11	73.34	79.5	62.56	62.98	70.43	64.77	57.19	50.09	67.85	65.66
22185	U2af2	66.55	66.08	66.76	66.62	63.72	66.59	71.27	67.47	64.53	64.89	63.16	66.17	67.23	65.86	64.93	65.82	68.03	70.81	62.4	68.85	79.12	89.7	93.28	87.49
22273	Uqcrc1	69.05	72.92	71.46	68.62	63.71	69.36	69.36	64.1	58.94	64.48	61.43	52.85	57.19	61.34	58.56	59.85	62.32	61.61	51.24	60.42	81.15	87.31	102.59	92.05
69162	Sec31a	59.3	61.43	61.51	60.97	63.69	63.76	61.45	62.22	58.12	61.85	58.2	58.46	55.62	54.08	53.16	53.96	55.91	56.73	54.62	53.94	46.06	48.73	52.36	47.39
56463	Snd1	72.25	69.33	73.86	73.32	63.61	70.71	70.33	70.59	71.13	72.11	69.05	64.02	56.06	65.21	62.24	61.78	56.39	60.06	55.21	55.46	57.55	67.23	71.03	65.93
23837	Cfdp1	63.08	58.96	62.19	60.31	63.61	60.98	67.15	62.41	63.84	59.75	61.67	62.28	63.52	65.46	60.41	66.42	64.9	62.87	63.52	65.22	96.53	113.69	110.03	99.02
67674	Trmt112	60.95	67.1	61.25	71.57	63.58	62.92	65.48	67.3	69.1	68.88	68.03	62.73	65.85	72.03	68.17	68.5	72.78	66.44	68.89	67.7	66.97	68.59	73.87	82.36
633640	Gm7120	54.21	39.69	52.46	53.92	63.57	40.28	55.24	40.96	56.53	44.31	50.86	48.38	63.5	44.69	57.87	45.01	47.01	40.73	77.57	52.97	48.28	61.19	55.2	44.11
16206	Lrig1	50.38	48.97	51.79	52.76	63.56	60.69	58.33	61.9	61.34	63.68	58.72	57.4	58.79	58.99	61.87	63.7	58.89	54.88	61.3	58.8	11.52	9.59	10.58	10.61
21376	Tbrg1	74.36	85.7	76.84	75.02	63.52	66.88	69.4	65.19	68.16	64.89	67.54	74.44	64.71	70.09	61.46	63.51	63.6	66.51	59.49	68.3	56.99	64.29	78.02	67.28
213827	Arcn1	65.74	67.61	72.11	69.56	63.49	66.93	66.1	64.32	61.38	63.99	59.48	62.15	60.34	58.98	54.28	58.45	63.08	61.88	61.86	61.02	80.11	77.55	77.03	67.36
19063	Ppt1	51.6	51.26	54.64	55.6	63.48	56.98	53.52	58.2	59.41	58.42	60.98	68.09	64.44	60.69	62.39	64.87	64.56	68.6	64.53	70.13	86.21	57.39	52.74	64.39
11655	Alas1	55.61	59.26	64.02	63.87	63.36	68.29	63.42	59.66	62.86	72.73	60.84	61.13	63.73	66.35	59.48	65.49	58.4	65.05	63.38	55.99	32.5	34.51	30.07	38.68
225887	Ndufs8	69.16	84.75	75.25	71.34	63.35	76.68	78.52	76.34	69.4	72.22	68.24	58.29	60.87	70.93	64.41	65.93	62.75	64.77	54.22	62.43	97.3	92.68	94.35	100.9
26445	Psmb2	70.4	76.97	71	73.14	63.33	73.78	74.59	68.73	67.81	70.1	61.02	59.98	59.71	60.36	58.4	63.93	60.59	60.7	54.37	63.96	86.11	90.98	97.12	99.69
22196	Ube2i	66.48	71.89	62.67	64.72	63.3	62.04	66.56	61.65	61.13	63.74	64.21	61.69	63.46	64.99	64.22	66.65	65.68	65.17	63.3	63.33	76.77	78.85	85.23	83.34
407819	BC031181	75.85	73.25	73.36	70.08	63.29	70.93	71.49	66.24	66.88	72.19	69.88	66.94	65.93	72.49	65.07	68.65	67.11	67.92	62.03	62.16	78.82	81.47	80.24	81.18
16478	Jund	72.7	76.87	79.22	76.95	63.17	81.88	86.94	69.48	94.18	87.42	87.3	82.92	83.56	98.05	105.01	97.8	92.43	106.27	86.02	90.87	64.52	94.29	78.24	100.76
20317	Serpinf1	50.74	46.42	35.26	31.66	63.12	68.27	64.89	57.51	60.72	72.23	58.7	43.73	53.41	67.71	56.35	51.43	61.59	58.92	43.06	42.26	174.74	193.76	186.26	191.71
68066	Slc25a39	63.16	71.6	69.27	63.76	63.12	71.2	69.04	70.35	70.86	70.4	64.44	61.76	63.77	73.32	65.71	70.58	67.25	63.57	61.68	61.06	54.57	62.31	64.09	73.2
20130	Rras	46.2	48.1	40.43	43.11	63.11	61.05	61.96	51.74	57.75	53.64	63.98	47.91	53.02	62.22	64.7	58.79	58.96	56.07	47.64	47.26	21.22	24.74	25.03	30.95
15360	Hmgcs2	19.08	19.29	14.06	20.32	63.05	73.16	59.28	39.89	68.94	74.09	74.55	46.02	54.49	67.6	55.65	53.55	39.27	42.31	31.06	34.55	9.37	10.74	7.99	5.45
102462	Imp3	63.92	65.38	60.71	66	63.02	63.33	67.07	62.51	61.98	67.52	61.66	59.46	67.78	73.02	66.31	69.98	77.48	71.65	61.46	59.58	100.78	104.15	114.38	111.76
212190	Ubxn10	54.83	58.63	76.68	69.86	62.94	67.62	58.35	63.94	65.07	60.81	59.49	73.34	63.93	62.67	67.98	73.37	54.91	57.95	66.38	72.1	0.34	0.5	0.44	0.54
26442	Psma5	72.09	78.68	69.41	70.88	62.83	67.32	70.44	68.66	62.03	61.77	62.22	59.18	62.1	65.05	57.73	66.06	67.14	66.68	64.11	69.16	118.25	121.82	129.69	103.11
68212	Tmbim4	86.4	88.14	88.53	81.5	62.79	66.07	68.31	58.63	63.3	67.22	61.52	66.9	63.86	64.25	65.6	62.91	69.22	55.64	63.45	60.99	67.17	64.21	62.37	61.93
20018	Polr1d	53.25	59.03	58.44	59.88	62.77	56.39	69.13	57.55	56.61	57.03	63.33	55.27	56.01	69.62	54.71	62.22	61.54	61.16	65.16	56.27	66.33	87.03	78.49	79.18
17118	Marcks	72.47	72.49	74.63	76.5	62.71	74.12	76.98	68.91	79.03	73.93	72.34	63.07	69.89	79.47	69.26	73.47	70.9	71.64	63.11	64.97	84.72	76.99	68.19	93.05
26457	Slc27a1	57.19	53.28	55.62	63.41	62.68	66.99	59.7	61.83	71.43	70.33	74.75	77.57	70.93	81.79	80.65	78.93	70.78	74.42	74.23	85.09	16.33	13.14	11.92	14.63
66882	Bzw1	63.99	67.37	62.84	60.65	62.67	63.11	61.95	62.4	54.38	54.04	50.96	53.84	55.45	55.23	49.16	55.64	60.92	55.23	57.61	55.04	68.43	90.19	89.41	68.44
70186	Fam162a	108.2	104.57	97.55	89.96	62.67	69.02	75.14	73.31	74.7	61.49	72.07	68.33	63.02	71.02	67.15	69.65	65.39	56.43	59.06	61.2	111.71	119.8	128.28	130.29
20826	Nhp2l1	60.27	60.27	61.41	55.22	62.67	58.83	60.87	66.35	55.44	57.86	58.11	55.51	52.51	59.03	50.68	57.55	59.35	57.36	58.31	57.23	85.4	111.13	119.97	100.14
69358	Lrrc51	70.15	73.52	77.52	85.11	62.58	69.21	60.64	79.57	73.51	66.55	67.37	83.4	76.72	67.67	74.41	78.96	66.92	63.5	61.96	74.73	9.26	7.6	9.21	10.57
18023	Nfe2l1	72.6	74.14	73.66	75.01	62.56	68.25	69.36	68.25	72.27	71.14	71.26	70.45	68.17	69.89	71.86	70.95	68.88	69.17	69.34	70.28	66.94	65.12	68.25	63.38
69654	Dctn2	63.42	63.44	64.03	62.85	62.55	66.45	66.13	66.14	62.8	65.99	61.69	56.15	62.98	67.7	65.02	65.93	67.76	66.42	64.71	67.5	60.7	61.95	62.13	68.34
67789	Dalrd3	71.88	67.95	80.52	82.64	62.54	64.78	65.43	72.53	80.01	73.76	75.71	83.2	77.82	76.63	77.51	77.71	64.53	73.94	68.95	70.46	53.54	38.5	37.18	50.93
56424	Stub1	64.52	64.4	61.08	62.17	62.47	65.09	67.99	62.64	59.84	59.41	59.14	51.69	56.55	66.59	58.81	59.94	61.42	65.75	53.42	61.81	53.24	61.82	65.38	67.63
216440	Os9	80.56	85.3	89.6	87.47	62.42	67.59	66.63	66.3	67.26	70.43	61.18	69.97	63.37	66.07	63.63	68.72	65.31	63.74	62.29	64.92	69.23	64.6	60.63	62.34
107734	Mrpl30	52.84	54.78	54.86	54.04	62.42	56.95	53.68	56.66	59.88	60.7	59.58	53.46	54.36	65.1	58.47	62.26	62.78	58.38	56.32	55.34	70.95	85.22	80.62	81.81
15251	Hif1a	38.07	36.63	34.76	36.64	62.33	56.09	60.34	56.89	49.6	68.78	46.25	45.49	77.41	58.04	44.15	50.38	79.81	63.53	54.5	54.28	57.04	49.86	40.6	54.97
14164	Fgf1	26.72	19.34	27.91	36.32	62.3	62.83	55.72	45.06	48.27	67.07	48.62	38.11	61.28	57.82	48.78	48.97	61.17	52.23	45.44	38.29	2.83	1.03	0.55	3.53
27041	G3bp1	64.28	58.88	62.26	59.01	62.3	63.47	65.46	68.29	57.18	56.37	56.15	57.83	55.82	54.71	55.45	54.02	60.63	59.92	56.99	56.52	72.05	89.37	91.88	85.35
109620	Dsp	55.52	53.85	62.65	59.61	62.29	57.5	52.82	62.83	58.84	52.72	63.58	68.94	67.7	53.23	67.21	63.95	52.51	54.69	63.79	70.96	20.19	13.62	11.13	14.91
67184	Ndufa13	65.04	69.75	63.22	64.11	62.25	69.93	72.26	66.4	65.76	67.73	61.92	59.57	55.81	65.3	61.56	63.45	63.07	59.47	56.1	59.59	90.24	97.81	100.53	108.26
56086	Set	65.57	63.13	63.81	66.39	62.25	60.01	69.56	72.28	55.79	57.57	62.54	59.71	58.61	58.27	60.45	58.19	62.78	60.57	60.56	63.62	93.37	117.13	130.56	106.33
15212	Hexb	42.99	52.81	53.49	51.4	62.23	66.44	53.27	54.3	66.53	77.2	56.33	59.41	70.86	66.2	62.45	55.88	70.74	62.15	57.86	53.8	69.33	49.33	54.76	48.95
66046	Ndufb5	64.07	65.03	61.89	67.11	62.19	57.3	55.45	57.35	59.88	56.43	59.27	57.76	52.23	58.97	57.57	58.98	56.16	55.71	49.86	52.8	75.02	75.03	81.1	81.88
21356	Tapbp	64.34	71.17	69.97	71.17	62.14	69.47	66.79	59.83	58.18	69.55	59.59	89.24	70.94	63.22	65.24	64.59	68.63	66.61	60.19	95.55	102.04	79.23	111.14	107.58
68917	Hint2	59.4	59.22	67.11	63.11	62.13	67.19	65.1	68.85	65.15	61.61	72.24	59.49	65.1	64.14	70.63	81.68	72.02	76.86	64.6	61.5	53.99	47.87	44.72	61.34
53761	Prrc2a	61.72	62.99	64.47	63.81	62.06	73.09	72.83	73.58	66.33	67.13	65.38	66.09	67.92	64.26	68.67	61.52	67.45	68.66	66.56	68.05	50.31	51.25	50.52	56.49
104444	Rexo2	70.03	68.26	70.38	61.6	62.03	70.52	66.86	68.59	60.53	54.13	56.5	52.13	44.29	54.3	52.06	54.08	51.57	56.92	49.81	46.37	72.43	83.14	91.45	78.95
18938	Ppp1r14b	70.36	71.47	66.75	67.84	62.01	73.55	82.04	77.75	66.12	71.08	62.66	50.64	55.55	58.59	55.96	56.8	58.65	60.5	54.03	52.82	100.96	132.32	150.94	153.6
16476	Jun	53.2	56.85	68.39	70.35	62.01	76.49	75.43	62.64	81.34	83.36	84.52	75.01	75.81	80.21	90.31	77.69	66.45	92.87	86.39	61.13	32.26	38.41	25.36	34.15
70544	Tmem242	54.95	55.37	51.6	56.36	62	65.68	62.63	62.6	59.13	63.27	61.85	53.4	55.33	65.92	58.97	62.3	64.94	60.22	58.65	58.81	61.55	65	60.33	64.77
70316	Ndufab1	56.42	65.87	64.69	62.46	61.94	63.21	57.82	72.09	58.52	62.52	49.61	54.83	51.63	56.28	55.35	57.85	56.78	51.53	51.52	52.63	61.29	57.01	63.13	60.65
66495	Ndufb3	55.37	61.59	57.48	63.51	61.92	64.62	71.75	65.46	64.19	61.18	59.33	61.74	60.11	68.71	59.69	69.41	63.2	59.47	56	60.75	88.44	82.51	82.48	82.33
68349	Ndufs3	60.82	68.31	61.83	64.65	61.85	67.2	64.69	68.51	60.57	64.13	62.87	57.25	52.59	66.93	60.35	67.18	62.39	56.22	56.88	61.29	61.17	62.84	68.91	66.96
12475	Cd14	158.77	143.79	123.03	92.32	61.78	61.12	65	57.25	60.25	69.25	51.5	60.45	62.41	59.13	65.58	62.33	62.8	57.5	55.19	52.44	95.71	86.33	85.59	105.61
22272	Uqcrq	61.1	64.5	65.97	63.98	61.77	66.53	70.11	63.66	65.95	60.01	57.1	51.79	54.43	63.69	56.49	54.35	53.37	55.26	46.59	43.01	78.02	76.06	89.9	97.23
230753	Thrap3	60.98	59.25	56.06	56.81	61.75	63.64	62.11	64.61	58.73	58.05	60.93	61.34	62.67	60.3	61.09	62.17	63.59	63.46	64.74	68.88	55.6	59.66	59.15	53.25
73472	Spata18	75.43	68.23	79.49	73.6	61.68	69.02	56.57	81.33	66.93	59.81	71.79	83.5	73	54.23	73.78	67.96	54.58	57.57	76.04	89.37	0.3	0.36	0.25	0.29
54139	Irf6	40.4	41.33	45.13	47.3	61.59	53.44	63.52	52.07	50.32	66.38	46.74	47.45	73.48	56.94	44.56	49.28	71.08	59.94	51.65	50.87	84.41	49.37	37.72	74.81
234023	Arglu1	50.23	49.35	54.39	55.02	61.59	58.82	65.22	57.93	65.9	62.37	62.29	58.19	64.89	67.42	65.08	63.83	66.15	73.45	73.89	66.13	68.21	67.73	71.4	67
15182	Hdac2	59.63	55.93	55.57	56.6	61.56	53.99	55.53	59.45	54.95	50.48	51.29	50.86	53.06	55.18	53.75	58.14	54.95	55.43	54.18	54.1	88.37	88.83	86.69	87.15
63913	Fam129a	83.83	77.25	81.22	78.63	61.52	63.36	58.33	71.81	64.27	56.96	70.91	72.79	67.87	62.91	71.37	69.53	56.26	56.92	68.01	75.41	4.88	7.59	5.84	5.51
72205	Eml2	67.46	70.29	76.02	74.33	61.49	68.78	67.89	68.83	69.13	66.32	69.72	67.68	68.71	71.25	72.41	80.08	66.55	69.15	68.93	84.59	26.54	25.32	24.11	28.7
13722	Aimp1	62.06	62.67	59.58	63.37	61.48	61.6	65.22	62.46	61.91	62.8	62.96	59.13	59.36	65.63	60.02	72.74	69.16	64.62	67.71	63.3	79.16	83.97	85.12	81.53
18641	Pfkl	84.87	86.72	89.28	82.84	61.38	73.22	70.67	65.09	75.55	64.89	74	70.31	69.74	81.28	73.52	85.99	67.6	73.26	70.77	86.42	20.86	20.79	22.25	25.37
226971	Plekhb2	67.03	70.87	67.22	66.39	61.37	63.96	64.73	61.82	65.59	64.55	62.32	58.11	58.85	62.8	61.26	66.76	61.94	56.98	63.23	60.24	20.33	18.44	16.61	19.24
218335	Clptm1l	80.38	77.16	81.39	79.5	61.34	65.59	65.76	67.79	63.26	68.99	61.53	62.15	59.54	61.69	57.31	64.53	60.77	57.76	57.48	54.23	59.97	61.2	71.57	67.97
218739	Sntn	69.53	63.03	66.67	71.2	61.31	66.41	57.41	71.44	67.83	50.95	65.36	79.63	73.84	64.07	68.14	82.24	60.56	53.87	64.04	80.56	0.3	0.3	0.26	0.15
109815	Vimp	68.55	78.09	84.41	81.9	61.25	63.93	68.03	67.7	64.25	70.57	60.99	71.03	63.62	61.6	58.54	64.41	65.44	65.61	61.89	68.78	77.07	80.82	80.96	70.06
28084	Vps25	66.52	65.49	66.45	65	61.23	64.76	66.85	67.06	60.59	66.45	58.77	57.72	57.41	64.16	56.68	65.16	61.88	61.95	61.66	64.81	54.41	52.45	54.83	58.78
55944	Eif3d	64.53	64.65	63.28	62.01	61.2	64.6	66.38	60.26	57.72	57.59	57.45	58.27	56.08	59.49	60.55	58.73	60.08	56.59	53.35	54.97	69.23	85.15	93.66	83.48
76522	Lsm8	117.28	98.49	87.81	92.04	61.18	56.75	51.1	59.23	56.82	46.93	54.76	64.27	60.32	49.4	60.92	57.36	54.07	57.7	56.22	61.1	44.63	50.96	46.53	43.96
107260	Otub1	54.76	57.62	56.61	60.36	61.17	63.97	62.28	59.06	53.17	60.46	56.88	56.16	56.72	61.26	58.27	58.22	58.18	56.94	56.62	53.45	52.95	53.34	59.8	64.44
67684	Luc7l3	55.57	54.23	52.54	53.95	61.14	51.02	51.89	59.04	60.23	57.58	66.13	64.23	58.07	62.44	62.66	65.02	64.12	67.43	67.94	66.7	113.55	95.88	99.93	94.89
53381	Prdx4	60.55	66.38	62.98	60.65	61.06	60.33	56.66	57.21	53.51	60.1	55.18	51.94	47.92	54.97	50.39	51.87	57.27	49.88	43.78	48.8	87.34	86.43	84.72	73.34
620253	Dcpp3	82.09	84.44	82.67	105.37	61.01	59.19	49.47	54.35	49.31	78.36	62.15	71.83	52.08	57.1	52.44	46.91	42.98	45.61	39.55	45.02	0.34	0.09	0.34	0.08
19184	Psmc5	64.34	66.86	65.11	58.54	60.98	64.95	68.67	68.06	59.07	58.36	60.79	61.56	51.87	59.09	53.84	57.24	55.56	55.29	51.91	56.2	77.22	84.58	100.01	87.43
17955	Nap1l4	64.78	63.3	64.72	65.63	60.88	62.1	63.03	65.7	62.48	58.02	62.1	57.32	61.08	59.87	56.16	60.9	61	63.16	61.83	64.74	48.57	56.66	57.93	55.94
19182	Psmc3	75.92	77.84	73.86	71.12	60.86	65.01	67.78	66.66	58.37	63.57	62.78	57.48	60.9	63.89	60.81	67.16	65.76	64.04	56.59	61.78	94.62	96.15	100.96	93.91
29876	Clic4	71.8	74.32	55.59	52.59	60.86	62.37	62.09	55.69	61.9	60.87	69.91	55.82	56.41	63.03	65.84	61.58	61.79	60.7	57.61	64.82	26.69	38.69	44.49	30.02
19089	Prkcsh	78.84	78.43	85.74	82.14	60.68	67.86	67.07	64.94	68.49	69.58	63.26	62.55	59.15	66.91	65.08	66.96	59.49	62.79	56.92	60.43	81.22	80.29	84.04	84.03
329002	Zfp236	86.91	96.89	97.7	92.13	60.67	71.76	70.86	54.69	72.93	89.5	70.26	48.97	79.2	61.86	62.02	58.93	85.45	79.51	65.02	52.7	278.21	213.64	183.2	217.75
11898	Ass1	69.34	73.47	68.43	76.08	60.61	70.74	65.67	66.64	67.21	63.51	75.3	76.71	68.05	67.59	70.16	82.94	65.32	65.09	67.17	91.73	6.04	7.02	6.62	5.39
100037258	Dnajc3	78.81	80.75	104.22	96.65	60.6	59.56	61.55	74.81	71.47	76.69	65.48	82.86	55.67	52.37	56.27	59.7	56.48	65.43	59.26	54.63	43.31	43.38	43.25	33.25
53860	Sept9	60.91	58.41	58.29	63.13	60.51	61.96	65.69	59.73	56.07	59.84	56.13	52.3	56.69	59.24	56.47	57.82	53.61	55.38	53.31	51.2	42.11	49.56	53.28	54.19
56208	Becn1	52.26	53.81	53.76	52.11	60.5	55.93	55.51	53	54.13	60.36	53.55	51.53	62.01	58.68	52.27	57.55	64.03	62.43	53.5	56.19	104.83	81.59	78.97	95.82
16977	Lrrc23	76.31	74.66	91.71	90.05	60.5	60.36	70.56	83.11	75.47	61.5	68.99	85.76	81.36	71.09	80.02	85.82	72.6	70.86	84.16	85.19	0.92	0.8	0.58	1.05
110595	Timp4	116.06	105.24	126.88	114.17	60.49	67.1	54.39	87.4	86.04	70.21	90.91	125.6	71.11	72.97	76.44	88.26	55.91	63.65	61.17	80.93	0.32	0.29	0.54	0.48
67117	Dynlt3	54.4	54.61	52.14	55.86	60.32	55.25	55.41	59.17	56.29	51.19	51.8	54.35	50.76	53.6	50.75	56.61	52.2	48.7	53.07	52.44	35.28	39.37	34.41	31.66
223649	Nrbp2	52.57	51.01	55.66	59.99	60.28	58.2	60.8	63.42	63.82	60.42	60.71	58.95	60.92	58.34	61.79	61.38	58.18	69	60.38	63.04	13.96	12.25	15.39	16.33
54411	Atp6ap1	74.59	74.35	68.81	72.58	60.27	59.96	56.88	59.17	59.88	62	58.04	59.63	57.57	59.57	55.07	59.67	60.22	57.18	51.01	56.99	81.48	78.33	81.2	74.45
118449	Synpo2	25.69	25.28	18.02	21.41	60.16	57.87	51.46	54.1	44.5	47.88	55.39	42.85	38.44	43.91	44.86	39.9	38.6	41.67	36.31	33.37	27.89	31.81	25.8	25.79
17975	Ncl	58.43	56.06	54.87	53.8	60.11	57.29	60.04	61.43	51.24	51.15	53.05	53.03	54.69	52.94	51.19	54.01	55.8	54.33	59.02	61.93	72.79	98.01	106.69	77.78
16525	Kcnk1	60.96	68.34	73.89	68.89	60.08	64.88	78.92	56.67	79.46	77.36	74.93	64.02	69.79	74.96	65.43	78.43	67.71	73.05	68.86	67.15	45.78	43.05	59.69	54.21
11810	Apobec1	48.97	48.66	48.6	52.96	60.06	55.36	55.3	58.08	63.36	58	57.61	64.61	53.48	57.03	52.32	54.67	43.35	57.69	49.12	54.91	15.02	16.87	16.58	12.63
72729	Cdc42se2	74.26	84.55	82.29	73.38	60.05	60.08	63.83	59.91	69.71	66.92	60.59	61.64	60.05	65.77	63.2	71.59	68.34	61.95	65.83	62.69	47.45	49.68	46.14	45.76
15929	Idh3g	65.33	66.56	66.59	67.28	60.03	68.11	63.43	62.44	62.41	64.82	60.56	57.03	56.32	67.03	59.27	62.6	63.78	60.1	52.84	59.49	70.13	78.15	67.96	78.83
17751	Mt3	81.25	79.68	70.4	69.63	59.96	70.36	64.42	80.32	81.72	63.67	84.77	88.49	69.31	92	88.37	86.08	53.35	68.04	80.57	94.8	8.39	11.29	9.43	9.46
70579	Zc3h11a	46.96	48.49	46.61	46.7	59.91	57.62	61.44	57.77	57.86	60.78	52.45	52.19	56.7	56.16	54.06	57.08	64.45	63.93	65.24	54.05	81.19	75.04	75.76	79.02
12539	Cdc37	65.21	70.93	61.11	63.71	59.88	64.94	62.18	66.59	59.84	66.39	59.28	55.5	58.35	60.28	64.44	62.29	61.14	58.87	56.21	61.45	84.38	98.95	95.13	108.94
76964	2610028H24Rik	65.22	58.49	69.58	69.94	59.88	63.8	60.39	62.29	66.67	52.51	62.29	72.13	69.28	58.84	69.33	73.65	47.25	49.8	55.41	73.57	0.08	0.21	0.18	0.51
97541	Qars	62.89	67.26	61.4	62.94	59.8	63.01	59.94	59.5	59.22	58.46	59.38	56.73	58.86	60.58	58.9	59.75	61.76	55.5	56.26	57.57	66.15	67.7	66.12	66.46
66445	Cyc1	64.11	74.23	64.01	64.73	59.79	70.33	70.11	71.06	62.07	59.38	60.28	49.8	51.63	57.48	53.51	55.65	56.02	57.9	50.42	51.62	67.72	74.1	78.93	86.62
66070	Cwc15	57.8	56.88	56.62	59.65	59.76	60.53	62.29	58.7	59	54.71	60.26	57.2	56.54	57.59	54.04	61.18	64.7	56.66	54.88	53.76	57.63	61.7	64.52	59.85
19173	Psmb5	77.48	86.02	82.67	77.67	59.76	75.12	70.37	69.46	64.2	73.17	70.97	61.88	70.43	68.26	64.4	64.85	64.48	64.2	59.93	63.24	110.63	117.95	127.52	124.29
18637	Pfdn2	62.32	62.13	65.59	60.14	59.74	64.46	62.09	68.74	60.65	65.15	58.57	62.22	60.79	60.64	59.2	64.76	65.42	57.51	69.29	73.04	58.58	63.57	72.77	63.09
11964	Atp6v1a	56.74	60.95	51.44	52.77	59.58	56.3	57.56	51.5	52.9	59.95	52.58	49.27	57.48	52.43	49.86	56.21	56.44	51.96	59.85	47.51	42.5	42.99	47.66	42.35
75563	Dnali1	76.44	70.38	82.07	82.59	59.46	69.69	67.21	83.49	75.25	61.35	71.33	90.39	77.82	68.38	78.89	83.5	62.93	62.49	68.03	87.73	0.45	0.59	0.55	0.38
69276	Sec62	59.43	55.25	55.53	57.56	59.31	54.02	57.87	55.8	58.7	58.41	55.26	59.89	57.11	58.09	55.41	62.51	61.46	60.55	62.81	61.96	90.02	90.02	86.96	82.86
14423	Galnt1	58.99	57.46	56.01	58.37	59.29	60.74	61.14	54.17	64.5	63.6	58.64	59.57	61.17	60.33	57.93	61.74	62	58.92	61.62	58.05	62.82	53.54	46.72	58.11
100039192	Tmem254c	225.36	113.81	145.38	143.7	59.29	152.75	244.42	150.49	51.18	195.11	164.3	151.83	136.5	105.83	108.88	152.77	171.92	117.86	64.67	261.69	165.58	149.96	131.62	216.7
54375	Azin1	74	69.39	72.99	71.68	59.26	53.59	57.75	71.35	60.97	53.13	57.03	77.97	55.73	53.59	56.73	65.11	54.12	56.59	60.44	68.95	23.92	34.88	32.4	25.18
18188	Nrtn	55.89	53.97	59.94	62.28	59.25	76.93	82.31	74.87	71.23	73.67	73.84	74.99	68.28	79.12	87.98	87.26	74.53	84.59	74.99	83.71	7.79	9.22	9.33	11.39
11658	Alcam	74.5	74.9	76.44	76.14	59.24	55.62	55.09	50.02	51.8	51.85	48.22	45.02	53.6	46.92	48.12	53.65	53.89	49.53	57.27	44.41	9.41	11.88	16.36	12.18
11972	Atp6v0d1	60.3	60.16	62.29	61.72	59.21	62.68	58.52	54.67	60.1	61.88	58.95	52.41	59.72	60.39	62.36	60.1	57.33	55.07	55.45	55.73	36.21	38.5	37.93	38.84
12443	Ccnd1	84.09	71.8	81.84	78.16	59.2	65.54	62.09	69.16	59.35	56.98	57.17	62.36	56.48	61.13	59.91	61.1	55.29	62.39	54.28	55.99	8.08	9.15	10.16	10.72
67739	Slc48a1	55.71	57.13	51.81	53.95	59.19	58.93	57.05	60.54	61.3	56.27	59.38	55.27	53.13	60.73	57.22	62	56.28	59.21	53.37	57.66	16.29	14.37	14.44	17.51
211652	Wwc1	59.34	55.96	59.89	61.92	59.15	69.23	63.87	60.62	65.03	60.26	56.09	53.99	63.19	60.36	64.58	68.74	60.59	54.26	61.5	59.48	27.76	16.34	14.87	28.26
108121	U2af1	64.66	60.99	64.49	61.74	59.15	58.11	69.3	65.03	52.73	53.76	55.09	57.88	52.98	56.04	52.71	54.48	57.5	54.9	55.02	57.08	85.8	99.44	109.69	94.76
15452	Hprt	71.09	69.16	62.6	69.67	59.13	57.02	54.03	58.92	61.42	51.39	57.2	57.4	54.76	57.49	59.41	65.52	56.59	54.76	65.63	67.42	58.17	74.99	73.52	55.8
14567	Gdi1	59.04	54.94	57.45	59.52	58.8	57.53	61.07	62.99	66.04	65.14	64.51	64.58	63.49	67.11	63.13	65.9	62.97	64.45	64.9	62.29	59.15	58.96	52.87	56.39
66734	Map1lc3a	67.75	77.85	64.98	67.11	58.8	56.69	58.23	64.32	56.39	58.08	60.65	60.73	61.73	65.37	72.35	59.24	62.72	61.92	53.48	64.83	36.32	46.67	44.41	51.82
56354	Dnajc7	56.49	56.11	61.03	59.65	58.79	53.3	55.97	62.18	57.97	54.06	56.68	62.49	55.32	55.04	56.3	62.4	56.94	59.04	57.79	62.07	51.09	51.83	51.89	46.61
68365	Rab14	56.34	59.41	57.62	56.95	58.7	59.12	57.5	58.56	58.28	54.13	53.89	60.07	55.95	58.17	53.19	57.52	58.65	55.87	57.09	56.57	44.06	46.12	46.43	41.34
66153	Fbxo36	67.48	67.98	77.64	73.36	58.66	61.52	54.47	73.85	67.49	54.53	61.6	68.69	66.33	58.38	62.76	75	56.62	48.94	60.3	64.44	2.92	1.86	2.43	2.42
16419	Itgb5	50.57	48.09	43.05	44.72	58.58	62.85	63.11	49.91	66.87	63.03	65.94	57.11	65.49	75.55	75.6	75.62	74.36	72.81	75.22	73.02	37.14	32.57	30.14	36.26
56372	1110004F10Rik	56.83	53.94	51.32	52.83	58.56	54.62	53.95	53.99	59.15	52.75	53.47	49.89	54.82	57.48	51.19	57.95	56.81	54.39	56.77	59.67	58.71	66.85	63.82	60.8
66713	Actr2	62.81	61.07	58.66	57.27	58.56	57.45	57.39	58.22	56.05	54.87	52.44	51.49	55.09	52.58	49.77	53.04	55.87	54.8	57.69	56.62	53.12	55.75	61.04	49.71
56442	Serinc1	60.94	58.84	50.85	57.08	58.54	56.12	54.74	52.2	56.17	53.31	58.96	54.92	55.38	58.98	56.87	62.01	63.71	59.11	61.11	57.84	88.35	93.36	84.85	68.59
114143	Atp6v0b	80.01	81.36	81.33	82	58.51	64.75	67.25	65.76	68.97	75.75	71.29	68.52	67.88	79.44	77.39	75.06	71.49	72.69	69.85	69.88	122.7	111.04	113.98	116.64
16429	Itln1	28.11	30.72	37.7	47.43	58.48	43.87	41.44	31.26	47.67	56.49	51.94	29.55	33.86	57.48	48.76	49.93	45.27	52.31	39.42	30.84	0.23	0.36	0.16	0.14
11518	Add1	58.9	53.1	53.84	56.55	58.44	65.16	60.32	59.86	58.1	59.13	60.41	56.13	59.75	60.85	61.56	59.95	62.74	62.39	58.53	61	59.02	57.97	52.2	61.49
11744	Anxa11	57.47	52.02	53.19	57.76	58.42	62.98	65.56	36.71	53.86	60.96	60.61	49.39	55.57	56.06	60.16	61.11	61.94	60.43	59.36	57.33	21.97	27.85	24.52	33.51
110172	Slc35b1	76.88	78.93	81.31	78.78	58.42	56.11	62.13	58.77	64.75	69.61	53.37	58.04	50.49	55.4	46.47	48.4	48.69	50.85	42.02	38.81	47.82	52.33	56.51	53.33
53600	Timm23	57.58	62.62	57.83	58.96	58.41	54.35	58.46	56.14	49.68	52.99	50.79	51.36	45.91	54.56	50.83	54	50.91	50.66	48.3	52.76	93.46	121.25	126.91	116.11
66052	Sdhc	65.28	68.13	64.87	60.09	58.36	61.47	65.22	60.71	54.5	57.34	58.6	48.91	50.89	64.75	56.87	55.68	51.52	56.66	52.99	53.09	46.69	47.38	49.97	54.61
101772	Ano1	48.3	42.3	42.86	45.8	58.34	59.73	55.87	54.16	53.82	53.35	59.68	53.54	59.13	59.4	64	63.47	59.58	64.45	65.15	58.28	28.88	26.83	27.88	25.08
17192	Mbd3	63.56	62.5	63.99	66.2	58.34	63.08	67.08	66.17	64.6	63.29	57.61	54.53	59.3	64.79	60.55	60.52	61.75	64.57	58.15	54.56	55.02	66.12	71.16	80.3
50908	C1s1	39.67	35.67	28.72	31.23	58.3	52.25	48.06	41.6	48.45	54.4	36.75	37.98	46.68	62.31	63.17	54.22	60.5	62.24	50.77	50.71	104.47	98.24	76.88	75.93
17349	Mlf1	76.09	67.43	79.19	80.09	58.24	58.41	54.76	76.17	66.01	51.74	66.71	76.03	62.29	62.26	61.33	72.09	55.72	57.28	66.63	80.64	2.85	2.9	3.47	3.6
67125	Tspan31	71.08	67.55	72.07	68.79	58.18	63.15	63.93	70.97	69.62	68.03	62.27	63.09	57.14	64.03	59.02	66.24	62.54	59.24	53.56	54.41	77.5	77.16	71.89	81.11
21969	Top1	51.66	50.49	51.72	49.85	58.15	53.58	58.01	57.38	57.29	55.85	55.59	57.3	54.75	56.64	52.41	59.19	60.96	60.56	58.37	51.28	73.91	76.15	80.35	68.85
78801	Ak7	76.18	72.84	81.37	80.94	58.01	66.45	59.04	78.96	71.25	57.33	68.17	86.33	74.04	64.69	73.46	82.43	64.45	64.28	75.97	92.39	0.28	0.35	0.31	0.29
20467	Sin3b	56.43	56.86	61.78	60.75	57.99	58.68	55.19	50.76	54.16	57.12	55.41	56.48	50	58.19	52.08	52.06	53.9	52.66	51.67	57.47	48.3	50.55	56.75	50.66
85305	Kars	61.11	61.48	60.66	59.19	57.96	58.78	59.25	55.35	55.72	55.58	57.97	52.24	53.89	58.66	53.15	56.84	55.51	50.26	51.2	54.08	70.98	85.21	93.59	85.49
73834	Atp6v1d	50.6	52.9	52.38	52.18	57.91	55.9	57.18	56.57	56.75	59.11	54.28	57.92	60.86	57.93	54.37	64.72	58.1	56.57	61.78	65.91	50.62	48.94	47.72	49.61
20922	Supt4a	68.88	70.71	72.57	69.12	57.89	63.9	63.67	69.19	69.39	62.73	68.19	66.94	64.95	76.14	74.68	86.33	75.05	65.56	66.48	75.15	91.05	85.22	76.54	98.73
74182	Gpcpd1	39.03	39.47	31.06	34.26	57.87	39.93	42.77	38.65	40.61	43.5	34.33	44.12	42.95	41.7	39.2	43.1	45.62	48.53	44.55	44.5	41.88	56.91	49.37	44.87
20443	St3gal4	55.51	54.49	59.49	59.44	57.77	54.01	54.92	52.12	55.56	58.71	52.22	53.36	54.46	55.2	53.13	56.55	44.54	53.82	54.16	47.65	19.22	19.49	17	21.04
110082	Dnah5	61.01	59	63.89	59.97	57.73	57.9	48.03	65.49	53.54	47.72	58.08	66.27	61.56	44.83	63.51	55.58	48.11	49.6	65.88	75.53	1.28	0.88	0.61	0.84
12257	Tspo	75.62	76.47	62.87	70.15	57.65	71.62	62.82	60.32	65.05	72.72	68.19	76.13	70	72.65	73.8	77.85	79.12	74.25	69.48	104.64	139.54	130.8	183.38	142.92
66078	Tsen34	52.47	53.33	53.21	54.56	57.63	69.04	65.07	61.79	63.84	66.81	63.55	58.27	58.33	69.27	67.01	66	67.41	68.01	60.34	68.21	61.25	65.74	64.29	81.29
56445	Dnaja2	57.16	51.89	51.7	54.62	57.56	54.36	54.25	56.63	53.22	57.06	53.17	56.43	56.2	54.66	49.29	57.42	61.19	57.12	59.47	57.6	62.34	70.36	73.85	57.61
52700	Txndc17	57.04	62.71	60.62	63.85	57.51	58.41	59.3	57.15	60.09	59.24	53.88	53.48	51.91	59	54.65	61.15	59.72	55.97	56.75	55.54	50.8	52.59	51.45	54.39
65107	Lrp10	77.67	78.04	75.79	73.89	57.42	67.34	65.21	60.76	68.42	67.04	63.72	60.8	65.88	68.74	66.78	68.64	62.09	68.05	60.27	65.35	45.97	44.36	49.44	50.32
12261	C1qbp	51.95	54.3	51.37	55.19	57.37	60.64	62.08	63.08	48.15	47.86	48.45	48.3	44.41	50.39	52.46	48.92	54.48	48.12	46.69	49.24	82.89	105.61	110.92	102.71
386649	Nsfl1c	61.67	60.68	58.8	61.73	57.32	59.26	60.12	65.49	59.92	62.73	59.84	53.09	56.84	60.85	60.39	62.47	61.82	60.21	54.74	62.25	56.91	63.2	66.77	62.6
19286	Pts	53.27	53.7	57.63	60.99	57.23	55.08	61.11	57.89	59.11	55.87	55.1	56.47	57.65	63.35	51.73	62.68	55	55.44	53.74	55.6	25.96	24.67	20.07	23.84
17995	Ndufv1	55.25	59.35	54.92	56.72	57.22	60.63	60.39	56.74	55.54	54.31	56.47	48.61	48.59	52.86	52.4	53.22	53.23	53.09	46.59	50.83	55.84	63.23	59.7	60.99
14872	Gstt2	72.77	75.68	97.5	97.64	57.22	55.41	64.59	50.41	76.4	62.97	62.97	46.94	59.19	73.8	57.47	68.48	60.41	61.86	59.18	57.5	12.27	11.79	9.35	12.78
23881	G3bp2	55.55	58.76	52.01	52.9	57.14	56.34	56.31	57.67	52.72	50.58	51.7	56.63	52.11	52.11	50.38	54.77	54.26	52.08	53.49	63.06	38.11	44.23	47.38	36.95
68585	Rtn4	72.64	73.56	68.78	72.26	57.11	67.57	63.41	65.03	66.35	59.87	67.1	70.25	60.71	67.52	68.59	71.57	64.91	62.2	69.59	74.67	64.08	67.15	65.5	54.98
19744	Rheb	50.57	54.13	46.66	48.05	57.08	50.71	51.65	56.68	49.61	48.81	50.65	49.25	45.23	48.22	45.68	51.08	49.97	46.73	50.06	50.54	49.52	60.76	56.85	50.32
71817	Tmem50a	70.37	67.6	69.18	73.95	56.96	63.35	57.75	60.6	65.41	63.24	71.47	65.95	68.43	73.39	70.17	69.98	68.83	68.77	68.26	75.08	86.31	83.1	90.37	89.01
15211	Hexa	55.53	60.97	57.11	60.44	56.73	60.63	54.15	51.67	57.29	57.07	56.8	57.41	55.28	59.77	60.63	62.59	58.58	55.68	52.97	59.25	78.71	71.57	63.14	69.62
101214	Tra2a	48.71	54.96	58.74	56.63	56.72	52.32	56.25	56.45	61.18	56.78	57.24	64.72	56.72	53.72	56.34	61.82	61.74	59.65	62.92	57.23	81.37	78.32	80.32	70.69
104009	Qsox1	115.92	119.32	156.51	137.12	56.7	71.7	79.28	83.24	61.84	64.25	63.05	65.46	64.25	61.63	68.74	58.54	65.28	57.02	53.97	69.44	62.17	49.98	47.9	48.92
30791	Slc39a1	70.07	71.58	64.98	64.9	56.67	62.38	64.19	59.3	55.6	63.54	57.29	53.43	62.17	63.32	59.26	59.69	60.93	56.54	55.41	54.15	97.01	90.38	92.87	95.27
70349	Copb1	56.44	55.62	56.13	59.42	56.65	55.27	53.33	56	54.14	54.08	52.83	53.11	51.86	54.53	50.94	54.06	52.64	52.52	54.97	53.4	60.28	59.81	67.34	51.85
72265	Tram1	69.38	70.2	70.77	72.35	56.56	54.77	56.59	60.14	57.52	56.13	52.41	56.98	54.67	50.82	53.9	56.45	55.98	51.67	53.15	50.4	61.19	60.52	58.21	59.08
68705	Gtf2f2	62.91	65.8	62.1	68.24	56.55	50.51	52.69	54.73	53.37	51.42	46.84	53.02	50.1	52.04	48.58	55.25	49.31	47.9	48.55	47.8	35.5	36.86	34.62	38.04
19049	Ppp1r1b	53.14	47.54	57.86	72.66	56.53	60.36	69.07	65.74	54.51	49.36	58.14	51.74	50.28	57.9	51.26	60.21	46.04	58.72	54.64	55.53	0.55	0.47	0.46	0.69
22364	Vpreb3	41.78	41.33	50.93	51.48	56.49	51.79	52.22	70.05	62.3	50.6	63.89	78.9	59.78	57.37	54.98	76.88	53.31	46.51	58.88	75.06	0.35	0.26	0.54	0.22
22680	Zfp207	52.5	51.19	52.51	54.84	56.47	48.94	49.6	56.22	51.25	49.62	50.52	55.39	49.56	46.95	51.51	49.54	51.71	51.84	54.91	47.77	79.53	70.75	79.07	66.65
15108	Hsd17b10	55.98	56.16	51.8	57.71	56.44	66.53	63.32	60.55	65.28	63.84	63.33	54.12	59.45	65.3	62.33	61.68	69.59	64.67	58.26	50.89	100.72	117.66	110.52	123.51
68563	Dpm3	59.58	55.87	53.73	52.72	56.43	57.17	56.23	56.34	61.5	65.6	60.25	60.6	57.1	66.13	62.69	65.39	61.79	63.11	55.84	57.69	117.35	112.48	114.64	118.88
70231	Gorasp2	69.08	70.34	68.41	69.25	56.32	62.51	60.95	66.44	59.44	63.31	57.33	56.56	56.67	58.92	53.53	56.9	57.63	56.9	52.23	55.33	37.44	44.44	47.19	42.34
14455	Gas5	50.56	47.62	48.4	50.54	56.28	53.34	50.89	53.25	47.72	54.76	61.44	59.76	56.76	57.74	62.76	64.85	66.55	58.95	49.26	57.45	182.37	218.86	211.93	165.22
BGI_novel_G001475	NA	74.33	75.26	69.73	68.68	56.28	59.79	56.31	70.34	57.71	48.86	33.34	48.42	49.58	55.6	50.66	89.7	92	70.56	61.84	74.08	119.82	136.95	112.34	118.15
66694	Uqcrfs1	56.7	61.45	55.64	54.77	56.26	53.95	59.07	53.86	53.44	53.15	46.97	47.62	51.36	54.43	51.72	53.05	56.66	53.14	51.2	52.34	67.02	68.19	70.08	68.42
56215	Acin1	56.31	55.87	57.59	58.25	56.25	55.48	61.66	60.85	60.46	57.13	60.76	60.28	61.85	61.61	62.49	59.26	60.67	67.31	64.4	59.66	80.91	83.12	87.24	89.55
14183	Fgfr2	40.21	38.9	34.04	37.9	56.23	49.83	52.26	47.7	43.37	51.66	43.28	37.22	51.21	47.75	45.33	45.82	55.17	51.04	50.62	48.07	48.08	33.49	25.95	41.66
114249	Npnt	36.1	34.05	28.87	29.9	56.09	52.63	46.93	53.03	39.81	44.06	48.24	39.27	39.05	40.27	41.09	38.74	37.63	38.97	33.35	34.07	3.27	4.38	6.35	4.09
66870	Serbp1	51.86	51.44	52.85	53.47	56.06	57.51	60.64	59.82	53.1	56.22	52.46	49.64	50.92	52.88	51.46	52.39	56.01	54.13	55.25	53.76	77.34	88.21	88.07	78.2
74685	Lrrc74b	59.37	52.78	61.7	66.59	56.04	55.21	45.64	70.43	62.4	48.65	61.17	76.57	62.83	56.59	62.41	63.14	46.08	42.33	53.66	72.62	0.98	0.94	0.98	0.68
20747	Spop	69.98	65.48	63.55	66.99	56	59.09	58.67	64.1	63.06	56.23	65.8	62.91	62.96	63.87	65.12	64.93	60.21	61.94	62.9	70.45	31.11	33.54	33.78	32.96
23789	Coro1b	68.99	72.15	58.56	65.11	56	63.24	67.34	63.82	64.16	67.43	58.94	55.26	62.55	71.14	56.19	66.36	65.31	67.45	57.16	60.2	79.45	79.37	79.9	91.77
57874	Hacd3	37.18	35.4	35.51	37.16	55.96	56.68	60.31	55.09	47.08	51.68	46.45	47.21	51.86	49.83	46.52	49.03	55.76	56.58	47.82	46.81	77.84	70.01	53.54	72.63
59003	Maea	59.86	60.89	57.19	58.52	55.93	59.48	54.86	55.7	59.73	56.05	53.64	54.44	53.09	58.9	57.4	60.07	60.22	59.16	52.97	56.62	46.64	48.26	47.98	51.18
68263	Pdhb	53.84	56.71	58.59	60.25	55.93	52.81	57.12	59.07	53.18	56.66	51.85	50.55	51.48	55.04	46.6	53.49	51.84	51.64	49.22	52.25	63.87	63.79	60.64	62.71
104721	Ddx1	57.88	56.27	54.27	58.38	55.92	51.53	56.76	57.2	50.76	47.97	50.15	51.77	48.87	51.1	49.15	53.7	50.34	51.13	50.65	53.24	56.43	61.71	63.87	56.35
51796	Srrm1	52.63	48.18	48.35	50.97	55.87	52.41	53.86	56.5	52.55	48.82	52.92	53.54	53.06	52.53	54.22	52.52	51.34	55.57	56.42	56.29	35.89	41.76	42.08	38.61
72674	Adipor1	47.34	48.87	49.28	50.44	55.87	60.97	60.15	52.4	61.83	67.18	58.57	52.79	67.54	65.36	62.08	63.61	68.9	63.11	60.76	58.48	54.79	50.27	49.66	63.91
18538	Pcna	66.13	65.77	67.5	63.09	55.83	61.01	63.69	60.48	50.76	54.38	51.84	50.58	46.99	47.38	46.55	45.54	55.62	49.55	47.04	49.04	139	151.61	163.99	147.89
108014	Srsf9	55.36	51.89	58.96	58.93	55.68	58.73	61.07	59.69	55.54	56.14	53.73	48.78	57.34	59.47	54.2	59.47	57.61	62.03	56.38	63.04	59.15	65.67	68.81	74.91
68045	2700060E02Rik	49.67	48.58	47.33	49.16	55.67	50.72	57.32	48.86	52.09	51.7	54.67	48.3	52.93	55.63	52.07	54.75	55.88	53.38	52.59	52.7	67.85	65.08	68.41	73.44
104318	Csnk1d	61.11	56.16	57.32	56.69	55.64	57.11	57.5	59.2	59.1	59.32	55.39	55.12	61.04	61.26	57.44	58.38	61	61.04	57.58	56.57	52.14	57.88	55.15	54.63
14894	Cfap20	61.88	58.24	66.24	63.92	55.6	57.29	60.09	62.8	63.27	58.56	63.02	68.9	58.5	63.53	61.44	71.97	58.15	59.08	59	69.97	30.75	31.95	28.15	32.3
12799	Cnp	57.93	61.08	59.37	56.74	55.56	58.58	61.6	56.75	54.34	69.34	49.97	56.63	66.5	60.1	55.02	56.51	59.77	54.76	52.63	56.93	50.3	35.74	46.24	56.29
24075	Taf10	65.26	71.46	72.17	66.09	55.56	60.6	68.2	66.06	66.77	70.01	61.99	58.16	61.58	68.27	64.75	70.6	65.3	65.81	56.28	61.4	70.43	72.17	79.28	93.99
69046	Isca1	61.69	62.22	64.14	57.44	55.56	59.89	55.33	60.67	61.42	57.81	64.52	64.63	64.31	63.86	63.33	68.09	63.57	58.77	57.56	63.62	36.64	42.51	35.42	37.39
65114	Vps35	51.5	52.03	49.59	52.66	55.54	49.81	48.73	52.73	48.71	47.48	47.78	49.28	49.61	47.85	49.12	52.94	49.69	47.45	50.97	49.4	40.54	41.67	39.24	37.36
227292	Ctdsp1	53.66	54.84	52.67	54.2	55.49	54.36	57.48	54.05	53.27	55.79	55.58	52.08	55.27	56.91	55.89	55.92	54.84	58.91	55.38	57.37	33.39	37.14	35.24	40.92
15129	Hbb-b1	68.37	73.08	54.4	51.8	55.48	54.37	123.74	83.44	58.18	46.75	67.77	54.71	31.84	49.01	50.85	85.86	100.5	41.36	89.45	108	439.81	512.01	355.86	545.99
73545	1700094D03Rik	64.28	59.69	68.29	67.35	55.44	56.47	54.78	72.11	61.51	47.5	60.38	74.56	61.3	57.64	61.44	66.59	46.3	44.68	49.8	72.71	0.6	0.95	0.69	0.55
22210	Ube2b	61.4	58.04	57.12	60.57	55.44	51.95	51.62	55.43	60.12	55.84	59.43	68.46	60.09	63.1	60.23	66.42	59.58	56.35	62.82	61.83	50.98	51.72	49.88	46.04
11758	Prdx6	59.94	56.89	64.15	61.99	55.38	56.43	59.1	62.11	64.78	58.9	60.84	59.52	58.2	60.99	55.1	61.48	59.95	58.86	56.38	56.16	60.75	60.65	64.01	63.6
19167	Psma3	58.78	57.78	59.01	58.27	55.32	50.46	52.1	53.63	49.77	52.16	52.46	48.09	48.6	51.21	48.16	51.96	48.53	49.41	51.16	50.17	80.4	87.67	98.78	79.99
67922	Fam32a	59.9	60.17	58.09	62.61	55.31	56.21	54.66	51.84	57.59	56.97	49.19	53.44	60.82	61.25	58.94	62.09	60.9	61.55	59.5	56.38	54.55	51.03	52.38	58.6
227298	Fam134a	59.4	59.68	63.12	62.16	55.31	60.16	56.87	55.56	62	65.94	56.59	54.78	61.54	65.32	60.57	61.29	66.91	68.17	60.62	60.33	49.1	42.26	41.01	48.29
BGI_novel_G000989	NA	63.99	62.88	53.89	59.25	55.3	47.45	51.69	30.1	45.42	39.69	55.68	77.07	42.91	46.84	36.51	41.28	43.14	43.05	34.66	45.87	24.63	9.43	25.04	34.65
BGI_novel_G000988	NA	121.2	133.5	135.37	114.85	55.3	88.6	69.39	92.13	87.76	69.23	55.68	29.27	58.89	79.63	78.43	75.27	58.98	60.52	56.73	45.87	24.63	46.56	40.57	34.65
26914	H2afy	69.6	71.63	71.81	69.21	55.3	61.86	68.27	59.99	62.57	61.65	62.32	59.67	60.24	63.91	64.87	62.95	62.28	65.72	61.3	64.09	85.69	83.37	80.09	97.18
57296	Psmd8	75.53	74.22	68.42	65.22	55.29	57.18	58.67	54.09	58.95	52.68	59.98	43.64	53.19	57.47	54.71	59.24	59.75	45.53	56.12	48.33	73.73	86.2	83.82	79.67
15512	Hspa2	50.16	50.57	67.21	62.35	55.22	60.32	57.62	73.03	67.58	63.29	76.99	92.58	56.24	56.72	63.74	66.51	54.9	56.99	59.61	71.89	5.8	5.99	5.6	7.41
20658	Son	50.94	53.62	50.98	53.03	55.18	53.05	53.26	55.8	53	50.02	52.95	53.82	54.33	49.25	54.48	50.13	53.89	58.17	58.51	57.25	68.46	65.79	65.38	59.43
14701	Gng12	50.71	48.13	43.68	42.83	55.15	55.46	62.24	58.82	54.02	55.1	53	52.67	46.71	51.16	52.37	54.07	52.78	51.79	55.56	53.31	90.19	88.94	80.79	69.15
20174	Ruvbl2	67.76	67.46	76.24	71.28	55.14	61.83	60.76	70.67	64.54	59.84	62.51	70.36	62.94	66.83	70.85	68.7	62.1	59.6	62.34	78.09	35.95	41.32	41.15	44.98
20316	Sdf2	64.09	67.9	69.31	70.85	55.11	55.07	57.17	54.47	61.45	61.41	60.26	55.31	62.95	62.13	58.91	66.75	63.14	60.39	56.18	58.76	94.82	90.28	92.03	85.38
110379	Sec13	59.68	57.6	55.38	53.34	55.03	59.79	58.91	63.23	53.25	56.83	48.19	43.28	46.64	49.39	42.93	43.84	48.61	47.59	47.45	44.35	58.47	67.45	73.35	64.94
21385	Tbx2	40.34	41.06	45.28	49.03	54.96	63.76	65.87	56.33	57.71	58.91	53.01	51.47	55.8	61.17	57.61	55.57	55.98	62.87	58.11	57.14	2.43	2.72	3.72	3.06
66890	Lman2	64.85	65.43	73.15	65.95	54.92	58.2	58.17	62.6	59.72	65.03	55.3	59.89	52.21	54.53	53.98	53.88	53.63	55	50.52	52.05	62.95	57.03	61.74	58.09
69227	Selt	58.78	56.98	59.99	60.39	54.92	55.57	55.25	58.27	54.8	52.56	51.41	57.35	50.56	51.49	49.57	54.19	53.34	52.33	53.83	54.43	52.07	51.12	51.22	45.32
622665	Ccdc17	57.62	47.66	59.9	66.86	54.7	54.19	52.26	82.93	69.08	57.33	59	88.93	66.72	60.81	69.86	64.71	50.43	76.71	74.28	88.48	2.09	1.76	1.44	1.77
81898	Sf3b1	51.15	49.98	48.65	50.68	54.69	47.68	48.73	51.99	50.2	48.24	48.08	50.34	52.53	48.37	50.51	52.03	54.22	54.58	56.04	51.59	69.27	62.28	60.49	54.66
212517	Cfap44	59.21	51.86	62.97	64.72	54.62	54.35	46.58	67.4	60.32	48.04	60.02	74.88	64.92	51.09	65.19	59.59	47.01	51.47	63.34	78.09	0.17	0.22	0.2	0.28
70223	Nars	63.31	60.22	67.13	62.57	54.62	53.04	54.74	59.52	52.27	53.9	52.59	56.96	48.15	50.45	47.66	49.95	50.69	50.69	52.03	52.42	62.83	66.46	68.93	65.15
100040531	Dynlt1f	60.19	66.63	71.53	72.31	54.59	60.92	58.4	65.24	63.83	57.92	61.49	59.78	67.95	79.58	60.25	66.37	70.15	42.98	63.17	75.97	23.85	26.11	23.12	24.8
16825	Ldb1	54.27	55.25	53.6	55.2	54.55	54.38	57.77	51.81	54.55	58.19	58.16	53.7	61.47	63.53	65.69	61.37	63.8	67.71	62.61	61.35	49.65	46.53	51.51	56.95
66154	Tmem14c	49.78	54.6	63.31	59.7	54.41	61.49	66.5	48.47	55.57	57.47	54.41	46.16	50.7	57.7	46.54	61.75	61.74	59.62	42.87	48.33	71.97	76.82	85.7	88.81
11821	Aprt	46.51	45.38	48.01	47.7	54.38	51.88	51.47	51.73	47.24	49.49	42.93	35.2	40.76	50.47	43.65	46.11	46.74	47.29	42.35	36.46	99.9	124.79	130.53	142.77
53868	Rab25	53.45	63.62	64.84	63.01	54.37	58.04	58.73	58.14	54.93	58.61	53.09	54.18	52.92	59.08	52.39	61.15	59.67	55.73	52.29	54.15	28.1	24.4	25.17	34.19
23825	Banf1	50.13	56.37	57.35	56.75	54.37	58.34	66.73	59.36	52.71	57.03	53.22	48.22	48.99	58.93	46.89	52.78	53.86	51.47	47.41	45.93	82.59	81	89.64	94.97
56700	Glmp	72.83	78.99	72.42	75.64	54.35	56.45	54.82	55.16	59.61	61.24	57.2	61.18	58.69	65.79	60.83	60.31	61.22	54.35	56.71	57.61	91.68	79.17	75.48	85.81
67388	1110008F13Rik	65.95	67.01	66.35	59.68	54.35	58.31	59.43	58.53	54.52	57.88	53.93	49.66	52.28	56.02	53.66	53.14	55.81	51.4	49.56	49.02	94.89	112.88	116.07	117.73
12696	Cirbp	48.09	42.95	36.26	48.09	54.34	53.67	52.9	47.1	38.34	43.45	41.13	33.87	51.59	52.21	47.46	51.35	54.67	55.69	54.67	60.55	38.81	39.59	37.14	46.31
67710	Polr2g	52.2	54.76	51.11	55.25	54.29	49.76	56.54	51.7	51.31	58.1	51.88	48.62	52.8	55.59	47.83	57.59	54.88	51.03	50.19	49.89	80.02	79.86	69.25	79.33
14595	B4galt1	58.19	52.91	54.42	56.48	54.28	53.74	55.18	57.11	55.45	56.23	53.78	59.24	57.19	52.78	53.64	55.94	53.2	52.78	53.75	52.87	61.32	70.46	57.67	68.14
21838	Thy1	30.11	31.79	22.93	26.24	54.23	51.61	54.09	38.76	44.44	54.16	60.44	43.95	39.27	51.19	43.03	39.06	52.5	69.21	50.66	37.31	132.87	143.39	151.87	145.15
353499	Tmc4	80.48	85.28	82.08	78.84	54.18	59.27	61.73	54.38	64.44	64.04	57.87	61.66	66.53	64.94	63.37	65.81	62.68	58.84	56.89	60.76	52.5	40.08	43.61	54.92
20641	Snrpd1	56.38	54.53	55.48	54.86	54.16	48.86	55.62	56.66	47.54	46.53	42.18	43.95	45.57	46.18	46.3	46.8	48.92	45.69	51.72	50.65	108.9	121.9	128.01	102.61
17184	Matr3	52.12	47.68	47.63	48.8	54.14	48.91	48.01	55.24	49.8	46.99	52.47	56.33	48.14	49.81	49.61	51.89	52.77	50.85	57.46	53.77	59.29	63.18	60.95	51.15
192170	Eif4a3	57.29	61.8	55.4	53.56	54.12	55.71	62.09	59.34	49.18	50.97	51.34	45.22	48.48	53.58	51.17	52.95	59.45	54.6	51.2	53.86	59.05	69.38	74.98	71.11
16573	Kif5b	59.85	58.25	58.26	57.2	54.08	53.42	53.61	53.88	46.95	47.17	47.09	49.75	48.83	44.07	45.56	47.01	46.98	46.14	50.86	48.35	26.58	27.72	29.14	23.93
14916	Guca2b	60.2	74.58	67.4	58.25	54.04	55.33	48.88	45.01	47.41	66.71	41.63	44.81	40.32	41.7	30.47	44.19	26.06	27.66	29.7	27.12	6.83	9.6	48.87	8.98
232798	Leng8	55.8	47.87	53.26	57.57	54.03	47.65	52.25	57.95	59.01	51.35	53.23	55.72	59.87	56.97	58.8	58.69	57.58	71.46	64.17	66.1	51.43	47.33	44.82	57.99
74091	Npl	11.46	14.54	15.62	17.83	54.02	44.18	72.28	38.7	62.09	82.25	42.64	31.9	83.39	54.17	42.02	38.47	127.58	65.75	45.59	48.36	76.36	36.36	15.85	161.44
20661	Sort1	35.24	32.78	35.85	36.76	53.99	50.88	49.42	46.79	47.44	58.84	45.57	43.86	60.79	48.28	47.36	48.74	51.65	46.83	45.66	44.55	41.29	27.31	20.92	40.17
74230	1700016K19Rik	68.73	68.47	84.64	86.5	53.95	66.73	65.23	75.61	70.65	57.66	68.11	78.48	74.46	71.86	71.8	84.07	58.29	57.87	66.07	78.69	0.46	0.25	0.45	0.3
74424	Tmc5	37.92	43.66	46.39	44.13	53.86	49.74	42.89	44.37	53.69	72.21	49.31	47.75	74.38	61.53	48.87	54.89	61.81	55.08	53.63	41.96	1.45	0.54	0.51	1.8
17463	Psmd7	66.63	65.94	60.44	59.55	53.82	54.14	56.07	60.67	56.83	53.8	55.15	53.32	54.66	54.84	54.95	57.21	60.75	58.28	57.54	61.45	73.04	79.78	89.32	77.27
67420	Far1	39.82	42.05	47.1	45.99	53.77	44.52	47.54	47.17	45.23	50.62	39.96	46.25	46.92	39.01	35.69	39.95	49.04	47.44	47.85	36.2	52.43	58.21	47.9	50.13
17025	Alad	54.83	56.69	54.81	56.94	53.76	58.46	63.83	66.35	58.57	54.25	56.36	65.28	55.76	58.3	56.11	58.31	56.75	65.06	60.35	62.27	14.77	15.86	18.27	17.86
27078	B9d1	68.1	66.36	73.39	71.52	53.72	65.53	58.49	66.14	62.92	57.34	62.83	65.52	64.58	59.59	62.42	66.29	52.09	51.32	52.43	62.93	30.17	29.64	27.37	33.58
75600	Calml4	42.66	41.13	44.52	46.05	53.71	59.78	53.79	64.69	60.56	46.59	57.36	60.17	52.1	47.07	52.43	60.34	52.54	47.92	54.92	62.65	14.08	16.03	15.06	14.96
226414	Dars	45.16	45.58	47.42	46.62	53.7	54.43	54.23	54.6	54.68	53.52	46.29	48.07	47.46	50	45.64	51.5	52.4	48.95	48.05	49.34	37.52	35.2	39.62	33.38
70984	4931406C07Rik	54.44	53.89	60.57	61.35	53.6	51.85	49.58	60.51	54.09	47.05	53.02	58.75	58.05	51.92	56.22	62.73	52.22	46.47	57.38	61.31	17.98	16.38	13.67	17.01
66395	Ahnak	47.31	43.14	47.19	43.19	53.6	51.9	52.21	50.13	50.29	44.96	56.14	51.58	51	43.98	51.97	47.71	50.86	52.7	57.59	48.53	48.26	61.64	51.44	43.62
229906	Gtf2b	61.53	58.35	62.48	62.99	53.59	61.73	52.44	63.5	61.57	54.96	56.24	73.37	59.07	60.47	63.25	66.15	59.48	56.15	63.31	70.04	34.25	32.69	32.53	33.73
14312	Brd2	60.66	65.64	58.44	58.05	53.58	54.31	56.42	51.61	55.71	57.24	56.16	55.67	57.89	57.57	57.2	56.49	60.96	60.18	58.6	62.59	55.16	55.62	58.91	56.3
21961	Tns1	49.75	43.99	32.28	36.34	53.57	50.99	47.25	50.92	41.42	41.59	52.9	41.85	43.8	45.08	55.21	44.53	52.33	55.75	51.7	52.77	10.2	12.61	12.85	9.72
72097	2010300C02Rik	64.93	60.88	79.43	80.18	53.54	55.41	57.77	63.98	66.23	58.03	59.6	75.48	60.59	62.1	59.53	63.76	56.29	58.98	62.66	58.94	1.75	1.63	2.2	2.03
15015	H2-Q4	32.95	36	55.85	55	53.53	35.93	42.75	27.81	40.87	42.47	45.66	57.98	45.29	38.94	40.1	45.44	40.43	30.45	42.23	48.13	47.29	26.06	53.01	41.26
239217	Kctd12	36.51	32.62	32.47	39.7	53.51	46.15	43.19	50.49	48.15	69.31	42.33	42.6	84.74	64.45	46.94	49.41	84.12	72.61	49.32	53.67	48.9	45.07	41.34	39.49
23996	Psmc4	59.43	62.11	58.83	56.52	53.5	59.94	55.52	55.72	50.62	51.16	51.32	49.2	47.18	49.51	50.4	54.19	49.85	51.44	46.71	51.24	68.49	78.17	88.06	76.89
66148	Dnajc15	49.04	50.51	59.86	59.88	53.49	55.33	57.65	57.43	51.07	51.54	52.51	52.32	54.35	54.41	51.55	58.2	51	44.39	52.67	55.19	47.25	47.82	48.63	49.02
286940	Flnb	56.81	58.73	58.55	52.61	53.47	57.39	57.92	58.6	54.58	58.79	56.41	54.36	55.63	52.08	53.82	49.26	53.43	52.14	56.23	52.85	58.08	40.27	33.84	36.34
76281	Tax1bp3	75.98	72.93	69.13	68.57	53.42	58.51	55.62	52.9	53.64	54.7	48.18	47.41	53.85	58.75	52.72	57.27	56.67	57.39	51.96	48.9	40.3	47.55	40.14	50.06
14208	Ppm1g	57.11	57.94	55.29	56.24	53.4	59.35	60.69	59.67	54.2	56.99	49.43	51.1	49.7	51.13	46.37	50.9	55.61	56.12	52.96	49.91	58.18	66.61	72.5	64.87
56551	Txn2	53.34	56.28	58.11	54.95	53.37	57.38	61.04	61.15	53.23	55.19	53.94	47.41	48.42	53.75	50.04	50.77	48.66	48.09	46.99	47.92	63.05	69.88	79.74	78.53
23802	Amfr	59.66	59.03	54.38	54.1	53.36	57.84	56.56	55.91	57.28	54.75	56.75	56.63	56.14	54.42	56.88	59.54	57.46	59.23	58.97	60.25	40.54	41.97	47.1	40.64
68693	Hnrnpul2	50.97	52.18	50.73	51.93	53.34	52.53	58.19	54.92	50.34	52.34	51.71	50.71	54.97	51.46	51.15	52.13	54.24	55.3	58.98	55.03	38.28	39.26	38.83	36.55
19344	Rab5b	54.94	54.24	52.61	53.13	53.31	53.76	54.63	54.79	55.47	53	55.9	52.65	53.54	57.42	53.84	58.32	56.03	53.31	53.77	57.28	34.67	32.76	31.93	32.22
12835	Col6a3	27.34	25.47	19.17	22.14	53.29	65.25	74.35	57.12	42.88	52.67	45.97	34.53	36.58	45.59	41.65	34.27	31.61	36.34	29.52	25.69	24.63	33.02	31.29	29.02
67054	Paics	53.13	53.4	53.19	52.77	53.28	57.45	57.18	56.22	55.35	55.46	54.79	49.68	53.14	57.62	54.98	63.14	61.31	58.24	54.49	52.32	95.5	100.2	97.08	92.89
13710	Elf3	93.16	111.98	103.58	89.45	53.26	61.47	65.06	57.66	70.14	59.73	64.11	65.5	60.17	67.96	65.77	67.35	60.21	60.35	58.61	57.55	32.13	27.12	23.71	37.73
98193	Dcaf8	53.91	53.41	47.58	51.39	53.25	51.57	53.39	53.32	53.47	53.24	55.83	51.08	54.88	57.69	56.05	56.53	59.22	58.58	59.14	58.04	37.11	35.11	33.75	35.4
64138	Ctsz	58.14	59.87	61.48	62.21	53.25	58.12	55.32	51.58	55.67	54.4	55.48	50.43	50.49	58.77	57.88	55.33	57.52	55.98	49.66	55.34	116.82	119.03	131.91	122.48
66049	Rogdi	55	55.22	55.3	58.78	53.22	60.92	51.91	61.13	61.85	58.99	56.68	59.37	60.17	56.74	61.93	61.89	51.43	51.99	50.55	56.12	30.15	22.64	22.49	28.62
192159	Prpf8	52.72	49.54	49.65	48.76	53.18	55.09	52.36	55.39	52	48.74	51.02	52.38	51.92	48.9	53.45	51.25	51.12	52.17	53.18	54.01	45.38	41.55	42.56	40.99
12846	Comt	43.65	41.64	43.4	49.15	53.18	55.18	49.82	51.28	54.24	51.74	54.55	48.38	52.82	54.98	52.91	56.61	47.87	52.34	49.26	46.51	31.6	28.95	32.23	30.88
56440	Snx1	36.74	36.27	36.73	40.47	53.13	51.51	52.58	45.29	51.27	55.96	49.94	45.64	51.51	56.07	49.49	49.01	52.36	51.5	48.14	43.38	76.95	76.66	77.09	77.99
12450	Ccng1	37.56	33.49	33.64	35.41	53.1	49.5	46.57	45.7	46.1	59.59	43.61	50.14	56.87	49.49	43.24	48.27	59.02	50.88	47.8	48.68	27.4	21.04	18.23	26.28
110147	Ehmt2	55.65	52.94	55.51	56.67	53.08	55.17	57.51	53.55	58.11	57.18	60.75	53.23	61.33	59.18	59.81	59.12	61	60.44	58.52	57.31	56.83	55.67	55.08	71.1
12955	Cryab	33.92	39.95	34.18	36.69	53.02	47.86	46.25	39.82	40.28	35.05	32.07	31.17	32.66	40.85	37.46	29.19	36.07	38.75	34.88	28.89	3.22	2.82	4.1	3.3
76252	Atp6v0e2	48.51	47.36	51.25	52.25	53	54.72	52.87	55.47	52.46	49.72	52.08	52.11	48.06	50.96	46.54	53.77	44.2	41.95	45.77	50.46	7.81	6.71	7.04	6.27
80981	Arl4d	21.37	21.71	17.47	21.99	52.94	57.4	55.62	34.58	60.98	67.87	67.69	42.83	58.38	72.67	64.77	64.18	70.8	73.42	61.85	50.46	31.88	46.37	35.03	35.1
13731	Emp2	53.5	55.08	51.96	51.66	52.93	53.62	52.55	51.38	51.39	51.56	53.32	56.32	49.56	52.8	51.56	55.7	48.18	50.54	50.68	53.51	26.98	24.69	25.78	24.93
22377	Wbp1	54.62	52.24	54.62	56.96	52.91	57.85	55.42	57.3	55.75	60.12	54.04	47.96	50.41	57.9	53.35	56.07	53.27	53.45	46.48	51.08	31.76	26.64	23.38	34.39
66413	Psmd6	50.2	56.09	50.53	49.61	52.87	53.23	53.64	49.03	45.37	49.97	48.01	46.92	45.5	48.45	43.24	47.62	49.5	48.98	41.89	45.01	76.48	82.5	82.66	78.74
73075	Ppil6	57.38	49.84	64.66	60.96	52.8	48.97	48.74	63.35	57.45	47.23	55	74.24	60.33	50.63	61.67	63.08	50.15	53.73	61.77	75.38	1.58	1.4	1.65	1.93
17347	Mknk2	40.12	43.78	46.11	47.73	52.77	52.71	55.59	46.79	52.9	55.97	52.48	48.65	52.71	54.5	51.6	54.09	54.15	54.64	50.22	46.71	35.85	31.02	26.94	39.47
66125	Sf3b5	52.54	55.02	55.09	54.21	52.75	57.64	58.14	54.97	60.76	49.88	50.86	51.52	53.24	59.76	56.52	52.51	51.84	53.65	47.5	48.98	61.39	59.44	76.12	75.32
55951	Mpc1	43.54	50.93	42.64	52.6	52.7	51	54.62	56.26	49.34	50.48	47.15	45.82	44.49	49.57	45.13	53.49	46.59	47	49.04	46.02	44.92	49.29	50.85	48.53
24068	Sra1	56.36	59.03	55.91	54.31	52.64	55.7	56.88	49.76	50.96	54.73	48	47.5	49.53	55.38	46.32	54.05	56.59	50.64	42.38	45.24	69.62	67.56	68.46	79.35
57738	Slc15a2	51.35	50.44	71.46	68.05	52.6	58.3	67.45	56.28	55.68	66.61	53.11	43.05	57.5	44.9	49.4	65.47	56.87	57.16	51.32	43.03	19.97	16.86	10.71	13.36
18673	Phb	48.98	49.4	53.57	49.58	52.57	56.33	56.54	55.79	49.97	51.29	49.03	44.86	46.27	51.52	50	54.84	49.3	49.14	43.2	45.94	83.22	96.37	98.9	96.68
20610	Sumo3	51.75	53.15	53.08	52.1	52.57	53.26	55.89	55.57	54.37	52.81	53.3	53.09	50.9	54.89	50.07	52.96	51.43	48.59	50.36	51.41	40.72	42.93	45.74	44.26
17067	Ly6c1	57.8	47.59	65.88	66.01	52.52	55.33	51.13	54.48	67.42	71.23	92.32	107.47	56.44	72.06	70.73	64.99	66.9	71.52	66.31	103.36	390.99	276.07	670.47	201.33
353502	Hcfc1r1	55.54	60.64	56.21	57.27	52.42	56.94	56.51	56.93	55.25	55.66	49.6	50.62	45.96	56.08	50.1	57.33	49.46	48.57	46.39	48.79	35.61	40.44	37.96	40.86
69590	Gpx8	54.11	51.99	48.94	51.29	52.4	52.81	52.56	57.22	50.94	53.15	48.34	44.49	45.23	52.22	51.04	55.78	51.05	44.57	44.18	44.56	126.68	137.29	129.65	117.06
73024	Emc7	54.94	56.58	54.91	58.24	52.38	48.44	53.98	53.34	52.43	53.16	51.09	51.28	52.79	54.99	49.24	56.13	54.45	50.83	48.75	49.67	81.69	81.1	87.1	69.98
66354	Snw1	49.48	49.04	47.43	50.49	52.37	52.58	50.83	57.09	51.7	51.94	49.97	55.06	53.18	56.04	52.84	57.79	58.03	52.96	56.91	57.77	49.71	53.59	48.77	50.85
53607	Snrpa	54.13	54.6	59.35	59.29	52.36	60.86	55.97	57.91	58.6	57.11	54.77	54.35	49.46	58	47.77	57.27	51.16	54.78	47.61	50.61	61.7	66.44	64.63	74.06
329831	Fam166b	76.17	72.8	82.46	82.53	52.36	57.74	46.07	65.15	64.43	50.53	62.12	66.32	63.23	59.26	69.61	73.04	51.28	55.98	59.5	82.43	0.24	0.44	0.36	0.29
21894	Tln1	49.19	46.88	42.51	40.58	52.32	54.91	52.59	51.55	43.79	44.88	46.42	41.92	40.94	42.58	46.84	39.57	43.07	46.66	42.28	41.67	31.34	32.7	31.18	33.08
15191	Hdgf	57.22	54.42	54.72	56.71	52.19	58.61	63.48	62	57.46	53.59	54.03	50.11	55.59	54.76	53.22	53.49	58.38	56.41	57.19	56.65	63.33	80.36	90.71	77.05
93747	Echs1	52.01	56.76	50.92	50.18	52.18	62.43	60.39	56.28	60.29	56.32	55.29	49.32	57.46	61.27	53.32	58.02	59.3	52.18	51.64	57.21	47.96	49.47	47.65	54.59
11746	Anxa4	55.56	54.22	60.53	56.51	52.18	53.44	53.32	54.51	55.75	52.86	50.18	54.64	58.26	55.51	53.88	62.28	62.8	53.16	59.09	61.34	83.37	65.1	56.79	76.49
70361	Lman1	57.03	58.44	68.21	59.05	52.16	52.3	51.31	53.53	54.77	61.66	51.83	57.73	48.37	46.53	49.44	48.42	47.76	50.43	52.52	50.31	67.04	59.79	63.13	54.79
234852	Chmp1a	53.09	50.69	48.73	52.44	52.13	54.12	54.06	52.36	52.55	53.37	47.89	48.21	51.79	56.83	51.98	54.63	56.12	54.64	50.75	51.71	45.63	45.38	44.61	50.74
23971	Papss1	63.74	62.93	74.72	67.66	52.12	54.9	54.02	58.97	56.58	55.76	56.84	56.01	49.93	52.5	54.45	60.73	53.51	49.69	49.39	53.08	32.75	27.85	28.06	30.54
12412	Cbx1	54.3	52.78	60.06	58.94	52.09	47.79	54.43	55.87	53.76	47.92	54.55	56.91	53.46	55.61	54.46	54.93	52.07	58.43	54.87	60.09	52.58	52.56	50.36	49.35
58187	Cldn10	52.74	52.69	49.57	47.34	52.02	52.46	61.95	51.53	58.3	63.25	54.27	53.03	58.38	68.1	59.79	60.74	75.23	56.32	72.51	69.69	72.7	64.53	72.32	54.53
59050	Nsa2	48.29	47.99	44.21	48.51	52.01	52.85	49.09	49.73	51.22	49.62	54.29	46.11	52.79	56.94	52.72	54.97	59.45	54.35	57.06	48	83.4	88.52	82.08	88.19
22214	Ube2h	52.73	54.02	51.39	57.52	51.97	55.49	53.86	53.09	56.96	55.26	57.32	54.43	53.35	54.21	54.35	56.4	54.72	55.3	55.42	52.38	32.38	31.29	27.37	30.9
52004	Cdk2ap2	65.11	71.47	85.31	71.99	51.96	54.11	55.68	56.44	61.77	69.7	56.97	63.13	49.35	58.66	50.53	52.71	55.06	57.32	50.47	45.16	42.04	30.67	31.56	48.26
26936	Mprip	47.11	45.13	44.83	46.12	51.94	49.59	51.85	54.22	48.99	50.23	50.06	49.82	50.76	48.13	51.26	49.2	49.02	51.69	47.9	50.56	40.91	36.75	32.79	40.58
66384	Srp19	48.13	54.82	50.97	54.25	51.91	50.03	53.07	48.66	53.27	57.09	50.43	45.2	47.7	49.33	42.62	47	54.29	46.45	45.3	43.35	66.54	72.54	74.78	69.4
14583	Gfpt1	61.12	64.36	72.92	65.68	51.79	51.89	49.44	51.25	55.14	54.92	51.18	51	49.45	46.08	44.74	49.05	48.3	44.84	51.05	43.21	16.08	18.13	17.74	14.42
14570	Arhgdig	64.49	57.05	76.29	72.24	51.74	61.18	63.58	69.48	64.31	52.24	55	69.5	56.89	56.14	65.14	71.23	45.67	46.92	55.22	73.09	3.66	7.48	9.33	6.59
68943	Pink1	56.1	60.57	57.66	57.12	51.72	59.08	58.19	54.02	66.55	62.84	69.95	62.32	69.02	68.72	77.51	72.13	76.49	68.22	66.63	80.28	43.53	45.2	47.55	48.38
66256	Ssr2	60.22	69.22	76.98	68.62	51.72	60.2	62.48	60.37	56.07	61.46	53.36	53.49	55.31	57.29	51.57	57.49	55.33	53.29	47.76	48.67	150.57	169.34	176.35	161.06
93735	Wnt16	55.86	56.38	54.34	54.72	51.63	57.88	55.34	65.49	57.61	58.54	61.99	61.18	52.41	63.22	64.27	57.59	49.55	54.85	58.24	66.66	17.26	15.91	18.25	17.19
BGI_novel_G001670	NA	44.93	48.11	42	44.04	51.61	47.75	55.06	45.44	51.56	52.7	53.87	45.84	53.79	56.78	50.32	50.8	53.88	53.93	51.59	53.38	93.71	114.39	98.76	120.4
319757	Smo	48.52	48.06	52.11	52.74	51.57	57.24	54.9	53.57	51.53	47.82	53.97	50.29	54.01	55.05	55.88	56.95	50.47	54.33	51.16	56.64	36.53	37.35	36.95	37.78
103236	Csnk1g2	54.66	54.36	54.63	56	51.57	59.99	58.8	57.58	57.41	56.23	52.95	55.22	57.26	60.5	60.75	60.54	58.62	58.35	54.97	58.35	47.4	57.82	61.65	64.87
66411	Tbcb	50.36	50.55	54.68	53.62	51.57	56.98	55.16	58.66	52.94	62.06	51.57	53.33	48.82	52.32	50.11	47.13	49.55	46.68	43.48	41.75	49.08	48.4	56.69	58.47
12238	Commd3	51.17	46.13	40.04	46.73	51.56	47.43	46.61	51.79	49.27	46.97	48.02	48.51	49.08	48.77	40.51	52.12	45.02	44.5	44.1	36.13	64.86	66.39	69.05	65.12
70439	Taf15	50.68	45.78	52.03	51.33	51.55	47.23	53.9	49.69	53.88	50.79	51.36	46.43	51.69	49.99	47.67	50.53	52.99	55.72	52.34	49.34	50.07	46.82	53.5	51.04
20462	Tra2b	46.07	55	51	50.8	51.55	52.29	52.91	51.51	47.17	48.3	48.79	49.98	47.98	49.97	44.62	48.11	52.97	51.14	48.66	50.42	80.3	89.96	94.31	80.55
15289	Hmgb1	57.8	59.76	58.17	61.5	51.53	72.76	83.51	67.57	57.99	55.12	53.57	51.57	51.28	50.61	65.12	69.18	79.68	46.66	50.57	50.03	72.02	58.68	67.11	51.8
69207	Srsf11	47.32	46.03	45.03	48.02	51.48	43.66	47.76	52.5	45.39	47.14	47.37	49.32	46.18	46.11	50.34	49.14	51.16	51.96	54.64	49.42	75.29	78.52	80.82	66.07
12490	Cd34	38.2	38.95	32.3	38.47	51.47	56.94	62.37	44.61	61.44	61.36	67.81	38.36	55.12	71.36	59.33	53.37	56.66	57.02	47.6	43.75	148.19	155.38	141.71	148.41
13078	Cyp1b1	9.28	13.23	8.88	14.06	51.45	39.84	28.26	28.54	46.22	45.49	51.01	32.66	40.11	49.6	44.11	39.38	40.62	34.26	41.21	37.71	7.83	6.23	6.05	5.1
216618	Cfap36	54.88	46.63	58.09	59.7	51.41	51.74	56.39	56.28	53.98	46.51	56.76	51.56	50.78	51.64	50.23	60.13	52.55	48.99	53.38	57.11	25.95	25.81	27.26	26.19
19058	Ppp3r1	33.97	37.03	36.21	36.55	51.4	42.64	42.24	42.38	38.94	45.03	38.81	39.03	44.44	39.08	40.84	41.49	46.26	42.23	41.26	42.24	38.81	41.29	41.07	42.54
16211	Kpnb1	51.49	47.83	49.9	50.36	51.31	52.99	51.43	58.44	45.27	45.56	46.76	44.97	43.61	43.34	42.48	44.07	45.76	45.53	44.41	43.5	46.24	57.71	62.27	51.83
BGI_novel_G000303	NA	47.95	55.55	53.64	60.45	51.31	46.39	51.11	52.87	53.34	47.69	46.17	51.18	45.53	54.91	49.71	48.1	49.96	44.73	43.63	48.87	52.26	51.14	51.73	51.65
66904	Pccb	45.01	49.78	49.56	53.52	51.29	57.14	56.45	51.42	52.78	53.3	49.53	42.36	48.15	53.03	48.5	52.33	53.79	48.55	50.96	54.48	36.88	36.59	31.87	38.02
243819	Ppp6r1	54.61	55.99	56.08	56.38	51.26	52.5	50.06	57.22	49.72	48.94	54.44	55.62	52.7	51.62	55.97	55.15	50.73	80.31	50.72	55.16	28.55	27.11	30.63	30.39
227737	Fam129b	54.76	57.24	59.8	57.78	51.24	57.76	58.92	52.11	59.49	58.34	56.55	48.62	57.47	58.44	60.16	60.04	57.73	55.68	56.28	55.67	18.64	27.18	24.24	26.48
320165	Tacc1	18.56	18.8	14.33	16.32	51.22	48.89	44.77	40.52	39.22	48.07	44.66	35.94	44.81	41.09	42.93	37.7	52.51	50.14	46.21	40.37	27.25	25.9	20.74	28.59
107272	Psat1	29.94	32.97	38.38	39.44	51.21	51.93	46.48	41.99	42.18	35.07	34.53	39.44	35.34	36.52	32.31	35.44	26.78	27.23	35.92	42.91	14.03	18.34	20.5	16.14
66988	Lap3	57.19	60.55	61.45	55.04	51.21	49.49	50.94	51.67	48.03	50.33	47.49	56.69	50.46	48.92	49.32	51.88	47.37	43.64	50.46	57.85	50.96	54.05	56.08	49.08
65960	Twsg1	57.38	56.65	54.79	52.32	51.2	49.69	45.51	48.87	48.71	47.78	48.52	46.6	45.46	47.6	48.36	52.18	50.4	50.29	48.1	51.92	30.95	29.33	27.6	27.59
68572	Ict1	59.27	55.8	58.36	56.86	51.18	54.83	54.86	60.19	53.05	50.06	48.1	52.41	46.71	57.67	48.49	56.05	50.72	48.87	46.28	53.7	43.52	55.97	56.44	60.97
68735	Mrps18c	45.07	50.91	48.11	45.79	51.18	42	40.73	45.34	41.25	39.89	39.69	42.25	38.18	42.66	38.56	41.07	36.27	41.54	36.4	40.61	80.02	79.43	78.95	73.64
382423	Atxn7l3b	50.05	47.65	48.3	46.48	51.17	49.97	51.55	50.77	50.69	50.89	51.64	52.13	54.19	53.71	49.96	54.7	52.87	57.31	52.6	54.93	42.1	42.49	44.24	45.41
72900	Ndufv2	53.62	58.63	54.81	54.86	51.15	55.73	58.3	59.14	53.03	51.79	52.21	49.54	48.85	53.48	47.8	50.74	44.92	45.23	45.68	49.19	66.9	76.34	80.11	64.61
68653	Samm50	47.5	46.36	47.62	47.67	51.15	51.89	48.97	49.7	47.66	43.56	47.28	42.79	42.7	47.59	43.45	45.88	44.9	47.95	44.28	44.85	40.95	41.6	47.46	48.42
56375	B4galt4	54.72	58.37	57.34	58.06	51.12	51.61	49.1	49.68	61.49	57.55	58.12	61.37	57.08	65.4	54.09	61.53	55.74	59.29	56.58	58.39	17.76	17.29	20.27	18.04
56041	Uso1	53.51	54.37	58.81	57.8	51.07	50.49	48.28	53.41	50.68	53.63	47.58	52.94	43.24	44.28	41.28	45.23	44.51	47.24	45.39	43.82	25.39	27.27	29.91	23.56
14314	Fstl1	51.53	47.34	34.08	35.76	50.99	54.31	53.55	51.64	41.91	50.68	57	41.08	41.58	52.14	49.09	41.26	44.61	42.08	38.34	40.66	199.14	235.8	202.92	189.54
216873	Spag7	45.21	45.96	48.45	48.38	50.99	53.15	52.39	49.16	52.14	46.9	45.55	50.49	45.13	55.9	48.7	50.77	49.84	49.17	46.24	47.39	34.53	41.63	39.92	43.32
13992	Khdrbs3	55.32	49.98	53.84	53.51	50.95	48.64	49.33	55.54	55.17	49.41	53.84	56.46	50.67	53.22	54.73	57.25	47.25	46.87	48.92	55.16	8.21	11.15	11.33	9.52
52589	Ncald	42.79	45.79	45.04	43.09	50.95	53.97	58.33	50.54	57.31	52.68	47.3	46.94	47	58.78	46.85	56.52	48.92	45.32	47.19	42.46	3.61	3.38	4.36	3.34
68764	Cdhr3	58.56	53.17	57.92	60.86	50.81	49.28	43.5	57.13	48.89	44.24	50.2	61.73	52.44	46.45	49.88	55.7	42.22	44.99	50.94	60.99	0.21	0.32	0.28	0.3
66353	Riiad1	61.31	62.38	73.93	67.32	50.78	57.37	58.15	60.12	58.38	46.51	49.93	59.49	59.03	51.41	55.86	66.04	45.47	45.12	54.22	58.81	0.56	0.92	0.9	0.18
74383	Ubap2l	49.23	45.35	47.47	47.44	50.78	52.75	52.46	55.16	48.53	53.85	49.75	50.15	56.08	47.45	48.32	47.21	50.55	49.66	49.07	49.25	43.4	44.29	42.56	43.19
74761	Mxra8	42.36	50.87	40.67	45.38	50.76	46.02	47.78	26.59	40.72	43.74	54.54	39.31	50.09	54.6	58.24	51.43	58.19	60.91	45.09	39.24	52.93	40.87	43.03	47.75
14113	Fbl	58.8	58.9	60.77	53.57	50.75	56.71	63.07	60.88	53.13	50.99	45.36	47.46	46.12	54.66	46.7	48.29	47.85	50.26	46.7	48.54	95.38	133.9	144.27	134.16
66117	1110001J03Rik	43.28	41.59	38.93	48.82	50.74	42.26	50.21	50.04	41.62	49.29	43.05	41.99	37	45.31	46.62	44.59	43.34	38.61	39.86	38.59	45.31	49.64	47.91	51.86
56205	Ensa	50.96	48.45	48.42	50.42	50.74	53.4	53.47	50.34	48.79	53.01	52.77	51.52	50.32	51.11	50.35	55.09	48.81	51.84	52.68	52.7	50.81	52.99	48.43	53.25
19325	Rab10	50.75	48.69	46.28	49.73	50.7	53.46	52.86	52.17	49.69	49.3	45.76	49.71	50.18	48.83	47.81	52.17	50.81	50.65	50.21	48.42	43.43	49.31	45.5	44.1
83997	Slmap	48.23	46.97	37.99	39.13	50.66	48.77	44.77	48.68	47.88	46.55	52.22	44.93	43.75	43.27	48.32	45.71	49.49	49.05	52.59	46.33	15.99	15.48	14.38	15.43
76267	Fads1	49.44	49.88	45.89	48.23	50.65	49.78	45.01	51.17	47.15	46.94	54.73	52.77	49.92	49.56	52.5	51.04	46.27	46.73	49.33	54.61	23.85	26.76	24.71	22.15
54484	Mkrn1	57.1	57.03	60.58	62.96	50.64	53.79	52.64	59.77	58.46	50.65	57.05	61.38	57.6	57.91	55.54	64.43	52.51	57.48	57.32	65.92	22.66	20.58	18.93	21.83
67204	Eif2s2	50.2	51.8	48.1	49.49	50.61	51	49.62	49.41	44.96	46.07	43.69	43.26	44.1	46.92	44.18	45.11	50.11	45.14	44.97	41.78	81.54	99.61	105.9	87.55
18570	Pdcd6	54.54	55.9	54.38	52.44	50.61	49.66	52.37	49.52	49.42	50.05	50.58	50.49	51.1	52.88	49.96	52.75	52.23	48.97	50.29	52.44	48.01	50.99	58.43	51.7
66108	Ndufa9	53.46	53.88	49.36	50.04	50.6	56.46	56.78	53.38	50.65	51.34	45.68	43.26	44.11	51.62	45.14	50.93	45.75	45.62	41.47	44.1	67.26	67.5	67.02	69.96
83796	Smarcd2	43.99	40.87	44.59	46.23	50.59	55.04	54.7	53.25	53.03	53.03	53.74	51.5	52.73	54.4	53.43	52.82	55.39	53.59	55.86	50.68	46.61	46.6	45.37	52.73
14661	Glud1	45.73	44.35	39.44	39.02	50.57	48.18	49.77	43.34	44.29	43.83	46.56	38.5	42.88	45.48	46.47	44.43	45.91	47.75	45.27	38.28	54.82	60.9	60.39	55.38
13427	Dync1i2	51.04	51.16	49.7	49.43	50.57	48.41	48.46	51.24	48.66	44.8	49.46	46.22	49.36	49.55	48.21	49.6	51.25	45.75	48.37	47.26	41.88	45.48	43.24	42.97
70510	Rnf167	52.73	50.86	49.54	53.44	50.52	51.68	44.35	48	53.23	52.45	52.59	52.82	52.49	56.58	56.86	59.69	54.13	57.37	50.84	57.75	39.96	30.4	30.73	35.77
21753	Tes	85.65	99.96	91.14	79.82	50.51	52.61	51.62	54.93	55.79	51.4	58.04	45.62	45.88	52.2	55.69	53.39	55	54.19	50.97	48.66	20.43	28.11	28.78	23.76
68942	Chmp2b	53.53	54.11	51.63	55.58	50.45	49.03	47.85	55.71	52.15	49.01	48.33	52.02	48.99	54.05	53.7	57.42	49.78	46.35	52.44	55.71	33.07	35.71	31.64	29.32
12283	Cab39	55.64	53.5	52.6	53.86	50.41	49.16	50.48	50.96	49.31	47.63	48.73	51	51.29	53.02	47.99	54.5	50.53	48.8	52.27	48.92	30.09	29.84	31.36	29.59
22195	Ube2l3	53.06	50.62	48.97	50.86	50.37	51.29	51.43	50.78	50.8	50.63	46.86	47.95	49.33	51.31	45.95	47.48	45.87	47.08	42.71	45.69	54.04	56.93	56.12	56.3
67675	Cuta	48.24	50.56	54.05	55.6	50.36	54.6	51.66	50.34	49.09	57.18	55.19	49.53	42.15	48.79	50.65	52.17	52.25	47.65	49.62	48.51	54.59	49.58	50.52	57.45
56695	Pnkd	50.15	50.23	51.16	53.08	50.32	55.52	61.48	54.24	55.62	62.5	51.58	47.18	53.22	56.25	52.23	59.81	55.73	51.05	50.78	48.89	55.21	48.16	43.95	61.5
17164	Mapkapk2	51.44	50.95	50.33	48.38	50.3	52.73	53.85	51.87	50.45	45.84	49.56	46.96	49.12	51.17	50.96	53.38	48.93	50.88	49.72	51.77	33.72	38.87	40.92	38.47
18032	Nfix	52.64	49.61	51.55	52.82	50.29	53.95	54.54	51.47	48.81	48.89	53.97	50.02	53.44	49.33	55.46	47.43	45.33	50.75	47.34	53.26	18.61	18.17	19.19	21.85
66511	Chtop	56.29	57.62	54.67	56.41	50.26	54.34	55.71	53.28	51.61	51.01	50.57	50.24	52.27	54.89	52.29	54.5	52.23	53.83	53.21	54.86	59.27	66.75	63.6	61.43
17254	Slc3a2	63.47	59.96	56.55	54.96	50.24	56.09	53.49	47.76	54.05	53.75	60.71	53.34	52.93	58.38	58.4	59.27	55.12	56.2	51.44	48.94	46.42	61.74	59.92	53.04
69713	Pin4	64.68	60.43	60.58	54.15	50.22	50.77	53.17	50.66	49.68	50.64	51.23	42.5	49.94	46.63	49.86	58.53	50.62	50.63	51.23	54.63	94.57	101.72	104.41	94.87
15937	Ier3	102.6	117.2	96.57	92.18	50.17	58.53	56.86	62.15	66.9	50.59	58.65	66.05	56.54	66.18	57.5	60.51	63.26	63.7	61.28	56.99	32.83	46.98	50.83	24.64
20416	Shc1	56.46	59.61	51.46	56.39	50.1	54.32	51.82	52.93	50.14	52.56	49.91	48.4	49.73	50.38	49.2	49.83	51.76	54.37	51.27	48.66	39.67	45.43	40.29	41.85
11981	Atp9a	66.1	67.71	63.39	63.08	50.09	54.93	55.12	54.97	54.82	52.39	52.58	58.63	53.54	58.06	60.62	60.97	56.23	59.64	54.32	62.97	37.09	31.11	27.24	41.62
207175	Cetn4	53.5	43.27	60.67	61.8	50.08	51.25	52.39	62.83	57.31	42.38	49.58	61.43	57.8	47.38	58.67	65.83	46.75	47.82	57.49	67.97	1.69	2.09	1.68	1.75
22668	Sf1	50.49	53.51	53.32	54.11	50.02	50.64	50.53	52.25	51.07	50.55	49.86	54.35	50.79	50.64	50.83	49.07	53.28	54.19	53.39	54.33	38.79	45.97	46.94	47.51
18769	Pkig	54.45	57.83	55.53	57.83	49.97	56.4	52.43	55.15	57.01	56.76	58.55	56.06	52.03	61.45	64.16	66.76	58.7	56.26	56.37	59.66	44	41.74	40.32	48.56
66119	Tomm6	48.58	52.89	51.88	52.21	49.93	50.85	63.32	50.6	52.35	50.71	50.42	48.62	49.72	51.19	53.1	47.39	45.29	49.3	44.67	39.48	41.79	54.43	59.6	66.43
21399	Tcea1	49.57	47.03	46.9	46.64	49.91	48.57	47.3	51.67	46.29	44.33	48.2	47.05	46.91	45.47	45.08	46.94	47.18	47.17	48.86	46.74	43.21	49.55	50.39	41.17
330355	Dnah6	59.74	52.01	57.85	50.67	49.9	47.57	42.23	58.77	47.13	38.82	48.22	58.13	49.2	39.89	57.47	54.95	38.48	39.5	50.49	55.21	0.54	0.39	0.48	0.37
77891	Ube2s	51.05	53.62	57.11	51.23	49.88	61.2	70	61.19	56.03	58.02	57.43	54.94	52.36	59.1	56.2	55.5	63.4	58.78	54.54	53.24	81.75	92.02	103.47	99.86
52635	Esyt2	42.41	42.07	35.57	34.87	49.86	45.08	42.42	50.26	40.6	37.35	43.42	36.3	39.34	40.58	42.72	40.36	39.3	40.84	41.84	39.48	30.54	33.93	31.7	25.17
19684	Rdx	40.97	39.5	39.79	41.36	49.85	48.3	47.2	47.67	47.15	55.03	48.79	47.1	60.07	52.56	50.64	51.76	64.3	55.76	52.91	53.85	94.26	70.98	61.23	85.44
11566	Adss	49.58	49.69	49.58	51.89	49.82	47.67	50.45	49.27	46.23	44.21	44.75	45.29	51.05	48.11	44.99	52.11	48.95	49.19	51.23	46.35	57.03	66.17	67.22	52.19
22428	Dctn6	38.82	35.29	31.31	35.21	49.73	44.5	43.7	46.36	41.63	41.32	46.19	39.19	36.93	49.98	45.11	48.31	46.15	44.51	44.97	43.28	31.66	31.31	35.01	33.77
231889	Bud31	51.62	58.26	51.79	54.85	49.72	50.93	51.17	51.57	48.56	52.08	46.3	48.1	48.7	48.43	44.61	49.05	48.11	45.28	46.72	44.67	84.94	91.17	103.94	87.89
17256	Mea1	60.83	60.55	60.96	54.4	49.71	57.57	61.77	56.3	56.12	61.55	53.93	56.74	52.04	61.67	55.79	57.04	57.91	55.87	55.6	54.33	55.61	56.07	57.27	63.69
67085	1700024G13Rik	61.79	50.66	57.9	60.11	49.7	52.95	49.98	64.87	62.51	51.74	55.96	65.75	65.53	61.85	64.19	68.23	42.6	51.73	54.33	84.39	0.3	0.15	0.88	0.29
76893	Cers2	51.36	49.37	50.21	50.4	49.7	53.98	50.2	49.57	50.66	52	48.27	45.85	47.19	54.73	49.11	52.54	50.93	52.11	48.78	45.1	73.98	70.56	68.63	70.2
19181	Psmc2	55.54	54.9	53.73	52.89	49.7	51.63	51.05	52.05	49.09	49.27	46.75	46.46	43.71	50.59	45.62	47.41	48.79	47.83	47.49	46.68	57.53	66.64	72.09	65.05
66836	Tmem223	52.94	52.33	48.57	56.34	49.7	53.28	56.21	54.94	59.61	53.29	42.41	41.44	50.65	52	53.57	53.96	54.84	48.59	43.13	47.19	77.7	70.5	65.78	76.74
14679	Gnai3	51.13	48.23	47.06	44.7	49.68	49.06	49.97	50.24	47.15	44.56	48.01	46.8	48.16	48.64	46.7	51.49	50.5	46.65	47.29	48.54	54.26	63.08	57.35	49.13
66661	Srp72	50.54	47.76	50.94	49.8	49.62	45.84	44.8	47.25	45.92	47.18	44.13	42.95	43	42.43	43.38	44.64	45.14	44.05	46.54	46.08	43.16	45.27	43.62	41.92
11757	Prdx3	47.65	46.79	46.26	46.91	49.6	53.51	49.14	50.68	49.11	46.94	47.73	45.07	50.2	49.33	43.79	48.14	46.35	46.8	45.2	44.62	42.16	44.58	48.27	44.43
230584	Yipf1	56.27	56.46	57.13	59.49	49.59	50.64	52.52	49.08	52.04	55.57	49.67	48	49.94	56.17	51.13	50.98	48.77	47.57	43.59	51.58	41.97	33.36	35.23	40.82
228608	Smox	60.91	71.72	56.57	46.75	49.56	51.2	50.21	45.33	48.39	53.6	46.62	44.03	54.54	50.83	51.22	52.84	54.95	56.54	51.13	53.41	41.23	37.32	38.19	60.06
56436	Adrm1	50.45	51.38	46.33	49.4	49.56	53.49	58.37	51.59	44.65	51.82	43.09	43.38	50.5	46.93	45.26	47.1	53.3	56.48	42.85	44.63	53.21	59.85	69.52	74.25
BGI_novel_G000127	NA	67.77	69.15	67.16	60.2	49.54	37.34	55.73	66.49	74.65	67.09	89.21	76.97	41.62	48.41	89.98	73.87	82.37	30.68	38.15	32.24	156.77	180.74	114.83	222.85
68512	Tomm5	44.12	50.32	46.53	48.66	49.53	55.31	54.44	53	42.96	54.84	46.13	39.04	44.94	48.96	44	47.29	54.07	47.82	45	44.63	110.82	115.28	123.07	119.84
211151	Churc1	50.21	52.34	50.34	53.66	49.5	48.65	53.8	49.63	55.49	46.9	55.04	51.78	53.41	51.44	49.29	61.14	50.41	49.09	49.88	51.56	39.97	40.61	39.8	39.67
67163	Ccdc47	49.62	50.23	47.62	46.78	49.44	45.97	46.93	48.91	45.63	45.17	47.21	47.78	43.54	42.83	45.18	49.44	48.09	45.79	49.63	46.77	56.55	54.46	52.08	44.65
67089	Psmc6	51.95	49.43	47.43	51.79	49.41	48.34	47.35	48.03	47.42	40.83	44.95	45.24	44.23	45.88	46.25	52	49.06	47.62	42.85	45.03	74.24	73.23	76.09	65.46
68592	Syf2	49.39	51.3	44.33	48.75	49.38	47.59	44.8	47.55	53.37	49.68	53.76	51.38	50.02	56.89	58.21	61.72	57.91	58.81	59.08	63.54	49.36	50.61	47.19	50.83
66700	Chmp3	49.43	49.38	46.02	48.99	49.37	48.59	47.32	50.97	48.2	51.88	46.55	48.05	48.81	51.48	48.71	52.97	51.25	47.61	50.8	49.97	44.53	47.62	46.59	44.32
17149	Magoh	51.84	58.05	54.05	51.81	49.34	49.9	51.35	57.18	47.69	45.9	45.84	49.21	51.19	53.48	50.84	51.02	50.88	49.9	51.01	54.17	88.14	99.79	102.93	79.96
14194	Fh1	42.13	39.62	41.4	41	49.32	50.84	54.47	47.66	48.85	46.03	46.2	35.13	39.04	44.36	40.58	42.19	41.84	39.44	38.21	32.78	58.41	57.91	61.55	57.72
224727	Bag6	55.04	51.37	53.79	52.76	49.3	54.09	52.56	53.35	53.5	54.19	52.24	49.13	53.13	51.86	53.58	51.93	52.51	55.1	48.73	55.01	43.94	42.37	43.4	48.68
19185	Psmd4	58.61	61.44	55.9	56.54	49.26	54.79	57.27	55.79	51.76	51.01	51.35	49.95	49.73	53.29	54.52	57.4	53.02	55.86	48.57	54.62	66.68	72.49	81.94	73.85
17755	Map1b	45.99	47.43	52.45	48.78	49.12	45.48	42.76	49.85	52.96	47.07	55.3	52.97	50.31	46.37	51.78	48.66	42.25	45.92	50.16	48.82	5.05	9.22	7.87	5.65
75573	Prr29	54.23	52.35	66.59	63.92	49.09	56.31	47.79	53.29	54.77	40.76	52.59	60.79	60.39	48.31	61.96	64.76	42.94	40.89	42.71	56.13	0	0.19	0.06	0
74617	Scpep1	85.1	87.97	69.07	61.49	49.07	50.06	47.92	46.39	52.35	51.63	53.09	48.48	52.52	55.95	57.54	58.27	59.56	55.8	53.66	57.56	99.2	110.06	93.98	91
19126	Prom1	48.28	52.36	59.93	55.34	49.06	50.05	44.78	40.47	42.33	46.3	44.6	44.89	41.56	43.29	44.35	46.67	43.23	39.99	48.29	42.2	60.98	41.7	46.32	35.77
67273	Ndufa10	43.51	45.8	44.86	41.21	49.04	51.14	48.76	50.08	47.23	50.68	49.13	39.83	42.83	49.13	43.96	44.17	48.39	43.54	41.85	44.63	49.11	52.43	45.52	54.43
68262	Agpat4	28.88	34.07	33.53	36.35	49.03	51.03	43.84	41.26	50.29	59.9	46.58	41.44	51.26	52.86	47.8	51.23	62.83	60.13	53.16	44.67	50.73	52.01	51.41	54.99
67808	Tprgl	51.08	48.86	45.12	45.19	49.02	51.02	54.26	48.32	53.1	53.09	57.45	46.79	53.11	60.87	58.46	55.81	55.44	57.74	54.48	49.25	34.16	35.34	34.62	40.85
17268	Meis1	40.14	39.96	38.27	41.12	49	46.11	50.04	50.41	45.93	45.55	48.2	44.94	44.81	44.78	44.19	46.95	45.28	45.04	44.47	43.09	7.83	7.28	6.17	9.64
21767	Tex264	55.4	53.68	55.3	53.61	48.98	56.09	51.09	48.52	54.98	56.03	53.2	49.46	50.09	56.7	54.64	58.49	53.39	57.34	54.01	57.02	55.91	55.83	58.83	58.51
16451	Jak1	43.36	42.6	38.38	37.42	48.97	47.29	43.52	42.97	46.48	52.95	47.24	42.95	52.96	48.34	43.61	44.47	50.84	48.46	47.62	43.78	66.3	78.31	82.81	66.47
68879	Prpf6	48.86	51.38	53.49	49.09	48.96	54.23	54.23	51.5	54.36	49.9	50.7	51.6	48.21	53.16	52.42	54.03	54.09	51.6	55.52	55.38	36.27	36.61	37.32	36.82
216643	Gabrp	57.75	51.98	61.25	60.06	48.95	39.6	40.62	51.04	43.64	47.35	43.79	52.68	57.88	40.74	55.47	51.83	45.26	48.55	53.95	41.05	0.84	0.47	0.62	0.64
27366	Txnl4a	50.66	48.64	49.42	49.67	48.9	52.14	48.93	47.81	47.88	49.52	47.04	45.25	47.99	49.38	49.93	52.52	51.27	52.91	50.52	46.31	56.52	63.12	64.57	60.1
66425	Pcp4l1	35.67	36.15	35.06	40.55	48.89	59.45	47.1	59.45	46.43	41.49	53.37	45.01	49.83	47.43	51.58	51.11	43.5	50.2	51.02	50.3	4.11	5.96	3.81	4.94
319939	Tns3	68.35	69.12	70.29	60.07	48.88	56.18	52.73	52.88	56.05	54.72	54.4	57.28	52.76	53.96	55.19	57.31	56.77	54.16	56.68	61.37	25.24	20.36	20.63	20.17
22601	Yap1	53.77	57.07	52.11	50.1	48.86	46.1	44.94	48.58	48.37	46.27	51.68	55.28	49.87	50.66	53.63	54.66	53.31	53.16	54.49	56.55	31.31	33.76	39.92	32.47
70430	Tbce	81.24	62.53	61.2	72.25	48.85	48.71	39.05	40.56	51.17	36.92	38.99	43.89	38.44	43.35	42.48	49.79	44.09	56.91	47.14	45.66	32.01	35.48	28.55	24.96
15976	Ifnar2	55.05	54.18	55.06	56.26	48.79	55.29	43.12	45.37	47.96	45.99	48.74	54.52	50.33	52.82	51.19	52.46	48.79	47.64	45.14	49.12	43.16	41.38	44.68	42.01
12343	Capza2	48.03	46.97	42.19	46.58	48.77	45.75	50.73	47.91	45.1	44.47	45.15	45.49	43.26	46.75	39	47.35	45.56	46.32	44.87	46.38	43.43	46.99	48.24	40.79
71870	Cfap45	66.26	64.08	74.47	71.12	48.76	53.5	52.66	61.61	59.55	48.19	56.95	71.54	55.98	50.24	58.53	65.77	45.95	46.69	50.81	67.68	0.37	0.58	0.41	0.34
73724	Mcee	57.43	57.66	62.15	59.56	48.74	48.28	48.02	58.12	58.24	49.28	49.55	62.42	53.09	54.35	51.72	61.4	49.17	48.62	52.6	55.57	26.94	27.31	21.54	29.23
70974	Pgm2l1	55.23	51.8	57	59.2	48.68	45.59	46.16	48.64	54.63	46.86	51.6	53.93	49.14	46.72	47.5	48.22	41.5	40.31	47.05	48.12	1.53	1.56	1.56	1.24
66276	1810009A15Rik	54.73	57.86	56.12	58.58	48.67	47.99	52.22	61.65	50.38	50.64	56.71	56.2	51.37	49.47	49.36	53.37	49.69	45.04	45.24	51.11	66.92	66.95	79.91	75.81
16854	Lgals3	46.2	42.36	43.56	47.35	48.65	52.76	47.36	41.92	43.37	55.73	40.96	41.01	54.39	50.46	44.21	52.26	50.9	45.81	44.02	42.7	17.32	27.25	29.64	24.88
54138	Atxn10	58.5	61.51	56.4	55.79	48.61	49.58	51.25	51.71	49.89	47.11	46.72	49.78	44.21	48.92	47.59	52.63	47.87	43.57	41.78	46.26	42.98	49.37	54.42	48.36
66162	Bola2	48.57	58.4	54.97	43.96	48.6	51.25	50.39	55.43	48.72	60.39	53.61	45.37	44.39	58.44	48.52	49.27	56.31	53.37	43.65	42.47	136.89	158.12	175.88	185.35
108682	Gpt2	38.03	41.86	47.7	45.01	48.59	52.16	45.7	42.1	53.55	52.64	45.54	47.54	48.99	52.54	45.68	48.59	53.61	53.01	52.12	45.79	16.62	18.43	18.82	19.19
215615	Rnpep	46.15	53.06	53.32	51.68	48.58	53.78	55	50.91	59.46	56.74	61.95	48.29	45.92	60.9	48.97	58.83	48.7	53.23	51.33	46.36	24.19	16.53	17.77	26.4
56036	Ccnl2	48.25	46.28	46.39	47.43	48.56	43.52	42.73	50.58	52.34	49.36	46.43	55.27	48.7	50.46	52.9	48.76	50.39	57.64	57.51	55.23	94.11	88.43	89.07	85.39
109284	R3hdm4	70.34	72.04	68.7	65.67	48.49	58.23	57.5	54.46	57	51.78	56.36	49.46	53.41	58.42	57.17	51.16	56.52	55.01	51.01	50.8	43.34	46.09	50.61	49.58
56812	Dnajb2	56.08	57.86	68.98	60.93	48.47	53.96	49.37	57.29	59.53	54.5	60.78	71.39	59.53	55.71	59.54	63.05	51.02	54.16	56.43	64.56	19.43	27.42	27.33	24.43
226154	Lzts2	50.83	51.63	44.14	48.27	48.47	52.85	53.89	51.73	56.12	55.12	57.12	48.4	52.71	57.74	57.91	58.68	58.52	63.76	59.9	65.31	47.95	48.34	48.49	62.39
72475	Ssbp3	50.7	47.18	49.96	52.8	48.46	52.85	52.76	57.06	49.95	47.11	51.87	49.9	51.58	50.87	50.43	53.44	48.68	51.74	48.15	54.86	24.81	24.36	23.16	28.92
14467	Gbas	55.45	53.93	51.17	52.87	48.45	55.2	51.2	59.35	52.98	48.15	52.9	51.43	52.76	53.65	59.62	58.06	46.69	50.92	55.53	57.9	24.32	27.3	25.7	25.38
217366	Lrrc45	47.77	45.96	54.24	53.08	48.4	47.87	45.57	53.85	54.61	48.08	48.91	57.81	54.76	48.78	52.2	54.96	50.59	53.63	51.59	61.29	34.33	28.24	27.33	34.09
20525	Slc2a1	61.7	67.04	55.09	56.85	48.39	55.14	55.44	51.5	55.72	51.23	50.92	51.63	47.88	57.25	55.38	57.64	46.76	49.69	44.74	56.8	25.94	22.79	22.14	22.76
66462	2810428I15Rik	52.07	51.49	56.3	54.85	48.36	53.11	48.74	52.31	48.11	47.69	45.36	43.91	46.22	51.98	48.87	52.68	44.53	48.22	38.14	44.39	60.43	51.95	57.93	64.52
17210	Mcl1	58.55	61.76	56.85	53.38	48.36	51.02	52.89	50.14	57.28	53.88	56.3	56.05	51.98	56.32	54.32	57.19	57.34	58.89	59.61	55.1	59.8	70.59	70.33	64.49
19155	Npepps	42.57	43.61	42.21	42.86	48.36	47.61	47.74	44.85	50.66	54.79	51.14	45.89	52.11	51.85	48.42	52.24	50.85	52.17	51.49	46.56	31.29	26.75	27.92	33.16
29864	Rnf11	45.93	45.01	43.35	45.27	48.33	43.78	45.99	44.39	45.89	45.9	47.83	44.98	43.47	48.14	45.6	49.77	47.38	48.82	48.88	47.8	20.6	23.79	25.28	21.18
106585	Ankrd12	69.27	52.96	48.22	56.7	48.32	40.89	32.02	39.45	41.44	34.77	36.12	42.41	35.84	34.72	37.25	39.79	39.28	42.98	39.93	40.82	24.56	29.26	23.44	21.93
381077	Ccdc78	55	48.7	57.2	59.95	48.3	46.63	39.72	55.74	46.17	34.63	45.85	52	51.37	44.09	50.09	50.71	38.1	43.24	44.61	58.68	0.61	0.41	0.51	0.45
394435	Ugt1a6b	67.35	75.84	64.52	65.56	48.27	49.46	46.24	55.51	60.95	58.87	61.14	71.85	60.04	66	54.27	59.07	48.05	46.45	54.14	62.75	19.95	20.46	12.96	14.77
232341	Wnk1	50.64	49.52	52.59	52.12	48.27	47.33	43.75	51.61	48.01	44.95	47.86	54.94	50.14	44.95	50.14	48.29	44.69	44.79	49.99	52.77	23.74	21.82	20.46	19.09
16796	Lasp1	56.91	58.81	62.63	62.24	48.26	50.72	50.75	50.3	52.37	48.71	50.08	51.49	49.65	53.01	51.98	53.69	46.17	49.04	48.78	53.16	27.45	36.31	37.37	30.3
121022	Mrps6	57.2	64.57	66.2	60.53	48.23	54.06	46.13	53.08	53.03	50.09	50.6	54.38	47.56	56.18	47.83	52.7	53.56	50.05	44.56	49.27	41.36	40.66	56.47	42.97
54624	Paf1	46.13	43.22	45.38	45.8	48.23	45.95	43.75	48.75	45.93	40.76	48.27	47.9	41.92	46.24	52.34	48.85	47.96	48.64	49.58	53.2	42.4	46.87	47.54	42.07
13445	Cdk2ap1	53.8	55.3	52.21	54.34	48.21	50.99	54.58	55.82	45.53	49.87	52.09	51.14	47.21	51.88	48.95	44.29	47.95	59.06	48.03	48.77	76.36	103.08	110.29	101.77
78892	Crispld2	28.06	24.94	20.64	20.77	48.21	57.96	53.72	41.64	47.62	52.52	51.01	33.53	42.28	47.9	45.33	43.09	43.4	43.57	36.96	41.13	13.21	22.59	22.24	16.99
65973	Asph	54.54	52.05	50.98	52.03	48.18	43.55	42.28	50.13	44.7	39.98	44.55	46.48	44.35	39.82	42.85	46.45	43.51	38.64	43.55	47.2	42.62	38.43	34.12	31.55
53598	Dctn3	48.25	52.03	54	49.99	48.18	51.88	54.05	52.96	56.09	53.47	48.12	46.76	50.72	52.1	48.27	54.45	48.86	50.7	47.81	52.05	54.34	54.14	56.33	56.67
266781	Snx17	50.54	51.54	48.94	45.9	48.17	54	52.78	48.8	51.41	48.41	48.14	41.66	51.54	53.34	50.45	54.35	53.57	52.9	48.95	50.46	42.26	47.36	48.6	50.2
76824	Mtfr1l	49.1	49.85	45.77	49.48	48.15	49.72	51.02	53.49	47.88	44.3	43.89	43.29	47.28	47.25	45.6	45.79	47.44	45.21	44.67	45.23	26.2	31.98	35.79	32.54
11690	Alox5ap	38.27	30.69	39.43	40.47	48.15	50.66	45.5	39.6	44.89	55.49	45.37	45.41	51.05	51.61	46.61	47.19	38.25	42.07	39.98	35.88	13.74	17.04	18.61	15.28
110208	Pgd	51.57	54.73	54.99	54.13	48.07	52.07	48.81	50.37	46.18	47.9	42.13	38.13	39.61	42.76	39.34	43.45	43.23	45.79	42.65	40.75	49.53	50.2	53.9	51.14
218952	Fermt2	40.08	36.89	30.85	32.8	47.99	41.67	40.69	44.34	33.88	35.57	39.85	33.05	32.22	35.11	38.16	33.48	37.9	38.43	36.48	31.54	30.85	51.47	51.87	33.58
67201	Glod4	46.34	47.04	49.48	50.52	47.97	49.19	45.93	51.13	46.52	44.78	48.09	49.49	49.39	47.92	47.07	55.12	49.32	46.85	51.33	56.76	24.79	25.16	22.57	24.26
56350	Arl3	50.35	54.1	52.9	52.41	47.96	53.95	58.35	53.04	55.71	50.12	50.9	51.84	51.25	51.3	55.67	59.09	54.67	51.55	54.39	60.24	36.17	46.13	42.5	49.49
73112	Abracl	47.78	45.99	43.31	44.33	47.94	43.29	47.77	45.29	40.75	52.52	42.43	36.85	45.86	47.03	42.7	47.63	55.14	44.06	39.37	35.89	114.48	121.82	104.01	118.11
75533	Nme5	47.87	51.67	57.62	60.3	47.92	51.24	50.37	60.4	56.84	49.86	55.93	61.87	58.46	51.47	60.46	61.86	54.52	49	57	72.45	2.13	2.09	1.83	2.16
20869	Stk11	51.86	52.28	53.8	52.73	47.89	54.22	55.28	52	55.83	49.08	53.45	51.25	53.58	55.75	53.7	56.99	56.58	55.09	56.94	61.67	40.93	46.08	50.85	47.86
17749	Polr2k	41.69	43.28	39.14	48.32	47.86	39.26	43.42	49.91	45.86	44.26	54.54	51.6	44.29	49.35	46.4	50.47	49.31	47.18	55.8	49.54	71.81	71.54	84.69	75.02
73667	2410004P03Rik	59.71	56.55	68.96	72.5	47.79	56.17	55.25	69.7	63.84	55.31	55.72	69.28	57.69	52.58	59.65	66.38	50.52	53.5	53.24	66.75	0.32	0.36	0.32	0.44
23872	Ets2	57.73	69.33	63.5	56.99	47.77	55.94	57.9	51.09	52.99	47.99	49.82	52.6	47.7	50.68	53	53.38	48.58	51.4	52.46	53.34	31.92	41.66	41.13	33.62
50790	Acsl4	31.56	33.05	30.87	28	47.77	43.95	46.49	36.67	41.07	43.9	34.88	33.82	43.21	38.13	30.27	33.81	41.25	35.16	37.71	29.02	28.47	28.54	36.27	27.34
14381	G6pdx	53.8	56.13	50.8	50.95	47.74	50.92	54.52	45	50.83	50.93	42.93	40.09	44.32	47.79	39.41	43.39	49.69	44.71	44.93	40.02	40.78	41.17	40.34	43.75
14923	Guk1	45.91	49.78	48.38	53.86	47.66	50.18	50.47	46.85	47.82	51.69	45.5	39.44	46.94	48.93	47.28	44.85	46.08	46.94	42.84	40.07	43.17	47.21	45.88	45.35
BGI_novel_G001325	NA	33.85	36.63	40.69	28.24	47.65	45.55	32.09	38.81	45.27	39.69	69.37	51.48	52.1	61.04	57.24	60.23	58.14	67.98	59.44	59.18	122.82	173.12	128.2	174.89
18472	Pafah1b1	44.78	41.07	42.8	43.52	47.65	45.55	46.78	48.86	44.9	46.04	44.67	49.28	48.97	43.71	44.66	47.81	47.13	48.03	48.35	46.23	35.25	38.12	34.47	31.36
109552	Sri	47.72	45.29	51.85	50.17	47.64	51.02	52.34	49.45	54.7	47.95	50.89	52.07	47.76	52.46	50.5	56.15	51.72	51.23	48.85	49.99	33.1	39.19	43.27	40.15
241116	Ccdc108	55.76	48.66	59.74	61.12	47.61	47.15	42.34	62.91	54.61	43.05	54.47	71.29	59.63	45.11	56.81	55.5	43.11	50.03	54.62	71.15	0.18	0.21	0.25	0.24
226777	C130074G19Rik	49.6	52.49	50.45	49.61	47.6	44.13	43.88	42.5	50.27	45.16	54.29	48.69	50.01	56.34	55.91	54.93	52.88	54.7	52.76	57.87	26.03	25.42	23.96	23.39
13057	Cyba	68.83	70.37	66.95	60.67	47.55	55.02	57.33	51.04	44.57	51.18	54.77	48.9	47.4	52.95	49.96	55.66	51.22	50.96	48.04	55.38	123.12	125.18	139.47	144.42
102636083	Mannr	42.64	29.37	34.89	38.6	47.55	28.87	37.76	30.02	37.39	31.16	31.24	41.32	47.22	34.27	41.89	31.41	31.73	31.42	53.25	41.56	37.52	44.9	42.11	28.77
103948	Rn7s1	50.09	8.79	328.6	25.51	47.53	59.54	45.63	5.84	540.04	550.61	499.9	413.21	624.45	425.05	191.75	33.46	32.66	43.97	102.58	85.52	17.77	34.32	33.33	44.78
103949	Rn7s2	50.09	8.79	328.6	25.51	47.53	59.54	45.63	5.84	540.04	550.61	499.9	413.21	624.45	425.05	191.75	33.46	32.66	43.97	102.58	85.52	17.77	34.32	33.33	44.78
69216	Svbp	47.09	54.96	48.31	43.57	47.51	51.19	53.54	45.47	49.35	51.92	41.54	39.41	42.06	48.43	45.6	46.64	43.99	42.19	38.51	47.86	46.96	53.49	57.86	61.06
20315	Cxcl12	40.55	33.85	29.54	30.59	47.51	48.38	41.7	55.67	33.54	37.21	43.66	36.91	37.62	45.96	44.05	38.9	47.9	48.78	41.19	38.38	50.18	70.13	60.46	46.76
11652	Akt2	56.74	52.92	55.49	54.65	47.51	51.68	51.08	50.52	51.91	47.67	51.48	51.82	53.38	52.22	52.93	56.09	52.76	52.39	50.39	57.28	34.93	43.59	44.25	39.72
76055	Mgea5	47.17	43.8	45.93	49.74	47.51	45.44	42.43	51.71	51.35	48.44	51.15	56.03	46.94	50.16	46.42	48.72	47.89	49.8	52.36	51.79	36.93	50.49	42.62	38.45
14605	Tsc22d3	14.2	17.97	13.97	17.84	47.48	46.57	48.44	40.31	48.47	53.25	51.4	50.53	41.01	47.93	42.09	51.05	53.31	47.94	45.04	50.76	64.3	53.88	53.3	64.37
20333	Sec22b	48.09	51.77	52.96	52.02	47.43	48.31	46.21	47.06	50.63	46.84	46.32	42.74	42.86	45.1	42.06	42.75	46.76	44.29	42.87	41.55	35.45	42.16	42.57	38.44
22110	Tspyl1	42.19	44.21	41.72	42.83	47.42	45.32	45.47	46.48	47.34	48.97	47	43.96	46.42	48.44	43.24	47.01	50.28	49.22	48.39	45.38	37.92	35.83	32.5	38.59
19737	Rgs5	43.11	39.14	35.73	38.94	47.42	42.95	41.37	43.48	38.29	36.61	44.22	37.69	39.35	41.29	48.08	40.44	46.31	48.03	41.81	45.21	96.89	88.63	89.35	73.64
74022	Glyr1	45.55	44.33	43.79	44.94	47.4	47.72	46.93	46.54	47.56	61.42	46.89	44.9	67.29	53.92	48.18	50.08	69.56	61.66	53.69	54.14	67.33	53.01	46.34	62.94
18035	Nfkbia	47.75	51.95	51.62	46	47.4	52.82	61.85	49.17	51.91	52.56	44.7	47.88	47.91	51.98	44.22	49.03	58	57.21	50.4	47.46	57.1	73.68	79.34	78.45
14976	Pfdn6	51.4	54.27	55.07	54.41	47.37	53.8	51.52	53.96	46.47	50.76	49.06	42.32	42.78	53.9	44.56	49.29	43.87	46.35	45.59	48.1	66.87	82.28	81.36	81.28
110052	Dek	45.62	44.52	42.47	45.29	47.35	45.28	46.03	47.66	42.35	39.68	41.13	46.49	45.92	42.07	43.69	47.72	47.12	44.64	46.24	48.92	50.43	53.72	60.06	51.19
97212	Hadha	48.84	49.41	46.78	50.35	47.34	50.02	50.72	49.03	46.39	46.66	49.63	42.72	43.96	46.31	46.79	45.84	46.22	44.99	42.26	42.18	56.32	48.59	48.99	49.25
58875	Hibadh	41.98	41.47	42.95	45.52	47.28	45.01	46.18	46.62	45.3	46.96	46.83	45.72	46.93	46.63	50	51.04	47.7	45.69	43.46	45.55	28.31	30.9	30.21	28.94
56176	Pigp	36.65	36.75	37.03	44.25	47.27	43.39	46.31	47.92	45.37	43.31	47.6	50.12	47.01	48.7	44.04	53.11	48.4	45.02	45.44	45.18	36.88	35.19	34.94	37.39
218811	Sec24c	46.69	44.62	48.17	47.92	47.13	47.19	44.81	47.85	46.4	47.69	43.29	46.55	46.16	43.95	42.95	44.19	45.88	46.81	45.92	45.49	36.69	35.22	35.94	35.7
100383	Bsdc1	36.85	38.38	39.34	41.68	47.06	50.95	50.47	44.3	52.56	58.47	47.56	45.83	50.57	49.53	46.35	49.63	54.76	54.28	49.23	44.37	49.39	37.52	30.24	53.21
14700	Gng10	47.5	52.53	44.49	48.08	47.04	43.25	44.4	40.79	38.36	37.88	43.7	34.06	35.78	40.62	41.63	42.52	47.85	41.68	42.38	38.35	76.49	93.65	84.3	84.4
16592	Fabp5	14.42	19.14	20.6	19.62	47.02	57.31	46.97	44.1	47.93	62.44	37.21	56.46	57.25	44.35	31.36	38.56	51.58	44.07	37.05	30.95	28.11	32.4	29.51	33.06
140546	Eri3	47.11	47.63	44.45	46.15	47.02	46.2	44.42	45.83	43.49	46	46.01	44.56	46.2	49.55	46.79	47.57	47.78	46.92	43.9	42.73	34.45	39.59	39.2	42.52
26894	Cops7a	56.67	59.75	58	56.9	47	50.1	52.22	56.94	51.78	50.27	47.46	44.99	45.77	49.11	51.1	52.89	50.9	48.39	45.94	51.95	45.57	44.23	45.77	50.84
13204	Dhx15	47.11	49.73	48.97	48.05	46.96	43.62	46.71	50.46	44.16	41.88	43.97	46.04	43.65	43.58	42.85	43.85	47.1	43.43	47.55	45.35	54.22	57.12	60.48	46.6
18949	Pnn	41.34	42.11	41.28	44.16	46.95	40.33	45.6	48.08	45.63	41.59	42.72	46.28	45.6	44.56	45.46	46.27	49.68	53.15	54.52	51.03	124.03	108.59	112.1	107.01
67270	Mrpl42	44.77	37.51	44.54	43.56	46.94	49.46	41	47.37	48.61	48.81	44.73	45.02	41.51	47.48	43.88	43.45	42.2	37.03	36.66	37.59	69.26	65.14	66.79	70.12
110854	Ppp2r4	46.79	47.91	48.23	46.61	46.93	51.54	49.88	50.12	46.65	48.28	45.72	44.02	45.69	48.39	46.36	48.18	45.33	46.82	45.38	47.03	44.96	49.86	51.63	52.64
74114	Crot	64.21	61.85	57.56	57.32	46.91	44.35	46.37	43.9	47.65	44.96	41.96	47.55	44.1	43.92	36.46	40.81	43.1	43.95	45.28	39.38	33.52	40.43	41.3	30.77
22793	Zyx	43.69	41.43	35.64	37.8	46.9	48.16	47.66	44.58	46.36	44.35	50.88	37.5	39.76	50.84	51.88	45.84	48.14	49.77	43.09	40.67	58.77	95.22	73.9	86.91
223453	Dap	41.7	43.62	46.71	47.5	46.88	44.51	46.67	36.45	42.72	41.6	41.31	37.58	44.04	44.66	37.62	37.35	41.83	40.75	31.84	33.47	65.79	81.4	67.47	83.65
225027	Srsf7	45.35	53.97	50.18	49.96	46.81	45.9	47.72	49.32	47.32	44.65	44.99	51.48	45.5	45.68	47.67	48.46	50.83	51.29	51.74	48.23	102.85	102.72	103.13	86.21
79044	Mrps34	56.19	52.35	51.79	50.75	46.8	53.48	56.7	54.35	49.03	51.8	43.85	41.2	43.58	49.86	48.11	53.83	47.62	54.02	41.2	56.3	48.59	54.94	58.68	56.05
23997	Psmd13	51.35	53.07	51.67	51.27	46.79	48.23	48.94	50.49	44.03	46.34	41.86	37.19	42.33	44.66	40.12	44.15	43.75	44.85	42.14	42.96	51.08	52.14	60.58	50.28
21915	Dtymk	41.54	44.66	45.79	47.79	46.78	50.08	51.77	52.47	44.56	51.99	40.51	38.46	38.17	44.7	43.08	47.41	46.91	45.93	38.5	40.39	78.6	85.89	83.29	89
27225	Ddx24	45.65	48.35	44.62	43.62	46.78	45.61	47.2	42.62	43.74	44.67	42.43	49.77	43.82	43.76	42.84	43.68	48.4	46.15	46.26	52.58	51.78	50.95	65.22	48.94
68539	Tmem109	43.4	40.05	42.08	39.47	46.77	51.78	49.62	50.82	50.33	51.28	50.65	43.14	43.3	50.88	50.3	50.31	48.18	49.32	43.75	46.9	45.05	48.35	46.49	47.92
66060	Cystm1	68.1	72.59	77.57	73.26	46.75	53.41	63.07	47.66	54.63	51.72	49.93	56.27	52.52	60.03	50.74	58.42	52.45	49.68	48.01	50.3	29.23	30.97	33.26	31.4
330171	Kctd10	55.28	56.22	44.4	42.96	46.75	48.08	49.79	46.3	47.74	41.64	48.24	37.62	39.07	46.68	47.1	44.14	41.6	44.28	42.36	43.77	23.52	26.97	24.11	27.1
50884	Nckap1	49.61	40.92	46.07	45.47	46.74	43.77	45.53	42.87	40.61	39.2	42.73	44.74	41.61	46.27	42.02	42.96	41.01	42.68	45.3	43.47	32.63	30.96	32.85	31.14
21813	Tgfbr2	43.1	41.24	36.71	38.75	46.72	47.83	49.24	43.33	44.11	47.3	43.72	38.27	41.29	45.87	45.9	43.23	44.41	44.51	44.56	41.02	69.23	71.3	61.1	67.2
105559	Mbnl2	41.98	43.92	43.92	42.46	46.66	44.77	42.31	46.78	45.05	42.13	46.38	46.29	42.27	40.61	44.82	47.05	45.38	44.81	47.82	45.16	37.62	43.08	36.07	31.77
52840	Dbndd2	38.67	41.24	41.04	45.41	46.62	50.19	49.32	43.4	52.69	51.38	52.89	43.91	52.16	54.3	51.46	58.64	46.56	51.68	46.82	48.2	8.44	10.85	10.71	10.69
22318	Vamp2	43.32	42.44	40.37	44.68	46.52	44.75	47.76	46.24	49.05	48.85	47.71	44.36	48.06	50.9	47.37	51.27	51.9	54.02	48.54	47.84	28.87	30.85	29.82	30.66
30926	Glrx3	44.27	42.15	41.37	42.69	46.48	45.75	47.16	47.52	43.68	45.08	44.12	38.56	45.02	43.57	43.14	47.24	47.56	41.37	39.65	38.16	67.42	75.33	73.4	73.28
214917	Fam173a	49.23	53.89	53.36	53.07	46.45	49.89	50.75	49.6	50.1	52.72	48.85	45.59	48.53	53.46	48.67	52.81	50	53.23	45.73	47.2	61.22	54.25	50.78	68.25
83486	Rbm5	40.94	42.77	39.92	43.53	46.44	42.39	43.19	45.39	48.53	44.06	47.54	49.05	49.67	47.07	49.05	48.24	49.65	49.89	55.74	49.04	55.16	45.34	45.24	45.6
104923	Adi1	44.3	42.82	51.1	52.78	46.44	44.33	48.33	43.94	47.49	40.71	48.17	50.34	42.9	48.17	45.3	53.51	47.01	44.51	46.59	45.79	35.67	39.18	62.58	42.71
11836	Araf	37.99	36.15	37.64	40.16	46.41	43.03	43.97	44.78	46.6	45.23	43.86	44.47	43.87	47.55	47.04	45.99	45.87	45.84	45.87	41.33	47.3	38.67	38.28	40.57
11769	Ap1s1	49.79	54.35	54.73	48.24	46.36	53.79	55.42	51.23	51.16	51.21	47.54	42.35	43.89	52.67	44.4	48.49	48.54	46.4	42.06	44.44	61.32	69.64	73.44	70.75
56495	Asna1	55.04	57.87	56.58	56.86	46.35	52.31	49.95	50.09	50.92	46.79	46.52	42.28	45.92	51.29	46.88	50.25	45.06	44.13	42.95	43.66	50.35	53.85	55.15	59
78304	Naa38	52.93	53.96	56.31	56.14	46.35	45.73	55.08	51.82	47.62	50.61	51.55	45.02	43.07	54.28	47.79	50.95	45.48	42.31	45.65	43.54	71.38	73.15	75.62	81.11
14368	Fzd6	35.47	31.34	31.22	35.04	46.34	42.68	43.85	42.83	40.71	45.67	39.87	39.89	49.35	43.44	40.7	43.51	47.67	45.21	45.27	45.43	64.45	53.26	36.64	64.65
108767	Pnrc1	55.67	57.19	59.07	58.89	46.33	46.54	47.93	51.07	63.08	53.05	59.9	60.26	59.3	67.72	70.65	69.5	58.75	58.14	56.63	59.52	31.4	29.37	30.19	31.2
66521	Rwdd1	41.46	39.11	39.24	40.97	46.33	44.31	46.46	44.99	36.93	43.2	41.26	42.43	38.15	41.71	39.27	38.18	40.94	41.33	39.94	36.95	57.45	68.68	73.32	64.12
67181	Ctdnep1	46.87	51.19	50.04	48.84	46.3	48.11	49.15	47.2	46.18	47.89	45.79	48.3	45.37	46.44	45.87	48.79	50.95	48.79	45.29	45.44	48.25	50.34	56.71	58.15
231086	Hadhb	47.54	49.12	48.42	50.23	46.27	49.9	47.56	49.53	43.26	47.54	46.06	41.98	47.17	48.97	46.7	49.21	51.5	46.94	45.47	50.61	64.71	63.25	58.46	55.43
20971	Sdc4	64.13	64.08	61.86	55.58	46.24	44.89	47.53	49.25	43.45	42.07	45.45	47.07	47.35	46.84	47.48	50.73	46.99	46.17	45.76	50.07	72.86	88.41	98.17	88.89
76799	Tmem234	55.38	56.63	56.98	56.95	46.24	51.71	51.89	51.69	56.39	54.56	48.97	50.26	50.55	57.7	52.68	51.07	50.82	54.46	48.81	48.63	67.18	70.25	75.7	80.67
56085	Ubqln1	51.44	50.52	51.96	52.64	46.23	48.01	49.05	50.71	48.16	47.22	47.02	49.63	48.53	49.11	45.36	49.54	45.59	49.26	47.45	46.82	30.73	35.1	35.94	32.77
54197	Rnf5	48.27	50.6	59.24	56.22	46.22	50.69	51.49	46.09	52.4	48.21	47.88	45.79	41.96	46.88	45.72	54.97	44.99	46.07	46.08	43.2	35.08	31.98	35.4	38.71
66375	Dhrs7	51.15	53.33	45.74	52.95	46.19	50.52	41.17	49.83	49.95	39.54	46.2	49.26	51.69	47.35	51.15	57.46	48.13	47.89	44.82	56.93	36.9	32.74	29.91	31
59052	Mettl9	53.59	54.56	49.69	52.62	46.19	41.01	44.44	44.35	46.19	45.74	42.41	42.98	43.56	48.69	45.15	45.76	45.06	41.86	41.08	41.48	29.64	31.91	33.05	33.74
16008	Igfbp2	42.15	38.83	33.88	36.16	46.18	37.35	44.2	38.02	33.11	34.1	39.19	38.93	30.79	30.46	32.92	31.6	17.61	30.23	18.61	38.54	0.28	1.88	0.96	1.01
14132	Fcgrt	41.46	39.46	31.59	35.81	46.18	47.73	42.04	40.35	45.53	45.77	51.27	42.56	47.92	51.97	54.27	53.27	55.65	54.23	44.73	48.02	62.01	68.2	56.07	60.47
97820	4833439L19Rik	47.02	44.59	42.05	43.07	46.11	49.87	47.73	46.94	46.57	46.87	44.24	44.68	44.58	54.02	43.07	46.45	47.62	47.5	47.49	43.47	32.02	34.05	35.63	32.49
213575	Dync2li1	44.78	46.26	51.81	52.22	46.07	47.46	45.16	52.39	52.08	45.68	50.22	55.87	48.58	49.9	53.29	61	47.58	49.43	51.01	53.91	27.68	26.28	19.68	23.92
68969	Eif1b	46.44	47.4	43.87	45.1	46.06	44.36	45.78	49.34	48.43	43.89	44.63	45.68	42.49	50.6	47.82	43.68	46.09	46.01	43.97	43.09	49.44	53.79	56.32	52.99
13358	Slc25a1	46.88	48.26	41.71	48.7	46.04	49.79	46.29	41.34	45.54	48.31	42.8	36.81	46.76	52.4	44.13	47.72	48.87	43.83	40.27	42.51	41.07	37.92	47.22	47.77
20163	Rsu1	37.88	37.3	31.62	33.4	46.03	43.13	39.89	40.82	38.91	40.74	43.63	31.26	35.73	40.59	38.65	36.14	35.12	36.87	32.29	32.49	45.74	52.14	43.39	53.11
234388	Ccdc124	54.5	51.96	50.67	49.16	46.03	50.11	53.45	51.22	50.87	50.4	48.19	42.55	42.97	53.02	50.21	53.19	51.78	44.12	46.85	48.04	55.57	61.12	64.62	70.43
66540	Fam107b	46.29	47.24	46.95	49.51	46.01	43.99	45.39	46.16	47.82	44.14	43.87	48.18	47.13	44.03	44.22	49.78	47.15	41.98	49.83	49.39	17.5	26.51	17.79	20.31
18415	Hspa4l	68.52	54.76	76.49	66.46	46.01	46.45	41.49	74.07	68.35	53.61	67.53	111.55	54.03	50.7	59.14	62.91	42.22	45.74	59.11	67.54	4.93	4.55	4.29	3.44
72503	2610507B11Rik	48.67	47.71	46.13	43.46	45.97	46.9	45.28	44.26	43.6	46.13	44.23	44.71	48.93	43.53	44.82	42.84	46.42	45.31	44.35	45.59	45.41	44.16	45.3	43.15
28199	Dcaf11	47.78	49.44	51.74	50.25	45.92	50.36	48.58	47.25	49.88	49.69	46.07	46.82	46.24	49.37	45.92	54.5	48.71	47.46	48.45	51.06	31.75	25.13	26.13	28.34
56407	Trpc4ap	48.3	48.3	49.73	49.82	45.89	50.84	46.62	49.45	52.2	48.99	49.39	49.95	49.23	51.7	50.12	50.89	49.54	46.68	50.5	47.43	40.65	40.79	44.34	41.53
71954	Suds3	52.13	51.19	53.25	54.53	45.87	52.34	49.17	52.87	54.06	51.54	54.47	54.92	52.03	52.69	58.9	57.45	53.3	55.01	56.21	58.55	38.65	39.13	41.3	44.32
67590	Tctn3	56.09	51.09	58.57	56.35	45.85	48.03	44.36	51.69	48.48	42.19	47.64	59.35	53.06	48.32	53.57	54.6	44.54	44.71	55.36	60.35	7.25	6.93	6.38	6.91
66625	Pnisr	41.76	37.38	39.29	42.37	45.84	37.9	38.3	44.81	47.06	41.34	46.61	48	45.93	45.95	47.87	47.03	47.06	51.82	52.1	50.58	56.79	44.65	41.62	42.05
17181	Matn2	27.93	24.61	22.61	23.47	45.84	44.66	40.79	38.51	38.03	40.5	40.78	32.96	41.89	43.02	44.12	39.95	48.38	45.72	37.74	43.3	93.05	95.93	66.83	84.39
78388	Mvp	55.84	57.99	55.29	53.82	45.84	47.08	49.54	45.76	48.22	47.31	49.01	45.9	50.75	50.64	49.57	52.19	48.93	50.54	48.08	53.59	28.55	32.93	48.18	34.97
76614	Immt	45.11	47.1	47.96	45.8	45.82	45.47	46.09	45.54	44.16	43.92	41.59	43.08	42.5	39.56	41.39	42.62	43.74	40.6	40.99	39.54	52.52	52.87	54.23	48.75
72309	Tmem158	13.33	11.95	10.33	12.33	45.8	49.32	50.66	29.86	71.72	121.84	70.74	39.26	128.13	113.63	79.57	79.26	133.21	108.96	79.92	70.88	417.13	257.34	170.33	528.13
432611	Dnaic2	56.44	52.91	66.19	63	45.79	56.5	52.26	67.94	58.54	47.26	58.91	67.38	61.26	53.6	64.44	66.2	47.73	48.46	53.74	65.79	0.49	0.34	0.29	0.3
BGI_novel_G000347	NA	38.84	45.42	40.36	39.63	45.75	48.56	43.64	42.54	49.62	53.38	45.99	39.13	45.71	50.65	49.77	49.43	54.33	50.58	47.97	45.63	57.81	58	46.29	65.02
72029	Cnpy3	52.75	50.58	56.47	51.95	45.74	48.09	51.37	50.93	47.72	51.6	47.83	51.2	44.48	46.9	42.49	48.18	44.19	44.83	40.2	46.95	47.36	44.58	45.65	47.87
67898	Pef1	55.14	54.26	56.46	56.98	45.71	51.21	50.22	46.69	51.12	51.74	48.22	49.1	48.65	51.35	48.5	51.48	54.44	49.07	46.97	44.57	32.43	31.09	29.52	33.46
69878	Snrpf	39.77	47.3	47.81	44.15	45.62	52.82	54.16	52.36	48.67	47.4	47.44	39.18	40.37	48.06	36.41	44.2	39.95	37	37.32	37.69	91.12	106.62	102.59	98.79
66268	Pigyl	50.6	44.89	49.37	52.57	45.62	43.73	49.7	48.97	40.4	45.67	44.58	44.62	45.06	52.09	42.84	43.18	49.73	44.36	38.33	48.75	55.52	46.48	44.09	58.86
18810	Plec	52.87	50.28	54.62	51.41	45.58	51.76	49.61	49.1	50.93	49.63	52	51.2	48.97	46.64	53	46.2	44.73	51.06	50.04	54.13	25.45	29.54	33.04	24.72
12628	Cfh	52.78	44.69	34.87	37.38	45.58	44.37	42.91	37.22	40.05	37.44	39.54	29.01	46.01	41.85	39.71	43.07	49.77	52.86	48.52	37.05	24.38	27.62	23.14	20.72
28064	Yipf3	51.33	51.46	51.92	53.95	45.53	50.33	50.91	48.27	50.83	52.04	49.94	48.29	47.45	53.53	50.96	54.96	49.38	52.4	48.21	49.95	53.48	49.68	50.61	56.97
108100	Baiap2	35.68	37.13	37	40.24	45.52	50.57	50.59	42.98	47.66	47.02	45.71	48.97	45.28	42.77	44.35	45.07	41.75	42.74	43.37	49.43	16.62	21.42	16.84	19.78
546143	Ccpg1os	47.44	43.85	53.42	51.63	45.51	46.79	49.86	46.75	51.83	44.76	47.63	54.41	48.58	50.59	50.07	57.24	44.64	38.9	45.45	53.48	6.38	8.29	5.27	7.4
13424	Dync1h1	46.77	47.99	47.5	42.63	45.45	47.11	43.46	44.48	47.17	45.9	48.44	50.74	49.78	43.56	50.99	45.09	46.95	49.1	51.44	52.17	38.83	31.42	32.91	31.03
66861	Dnajc10	51.39	50.92	56.25	52	45.45	46.81	43.63	48.2	47.54	45.25	45.78	44.16	41.64	39.98	42.61	45.53	45.08	42.51	41.99	41.08	57.88	56.59	52.94	44.98
13211	Dhx9	44.66	43.46	44.6	40.59	45.43	42.44	45.61	42.41	39.69	40.86	38.27	38.1	41.82	37.06	36.99	38.57	41.83	41.59	42.59	38.74	41.18	41.78	41.18	37.94
77975	Tmem50b	45.78	47.68	48.25	48.53	45.43	48.97	50.39	53.13	47.64	57.15	47.81	47.85	42.77	43	40.16	45.22	46	45.15	46.25	40.62	44.63	33.42	33.55	37.97
65098	Zfand6	49.18	50.44	50.55	50.95	45.42	39.56	40.68	44.16	48.76	43.21	46.25	47.14	44.25	48.06	42.74	51.4	44.82	44.89	44.45	44.27	44.98	38.79	37.8	37.47
19735	Rgs2	45.11	45.03	34.42	37.15	45.37	41.94	40.31	32.49	41.47	53.87	49.63	29.95	44.52	48.97	42.5	41.52	44.87	44.41	38.22	32.58	253.94	323.68	298.54	270.18
12349	Car2	44.22	51.87	41.68	44.03	45.36	50.37	48.35	48.05	52.37	56.52	43.01	50.6	39.89	55.24	46.4	49.69	48.11	43.68	46.91	38.07	59.54	44.95	45.25	73.34
67800	Dgat2	52.31	46.71	49.85	38.45	45.29	44.26	44.01	40.8	34.82	50.18	29.2	26.34	40.55	35.82	27.81	32.96	47.06	43.93	41.11	31.85	165.22	138.78	110.56	160.97
76938	Rbm17	45.5	43.28	45.17	45	45.28	48.04	48.5	51.41	44.36	47.28	48.88	49.59	47.17	47.57	48.87	50.17	48.73	48.08	48.24	52.41	43.59	52.72	57.47	51.17
78004	Prr15	44.9	45.91	49.43	57.4	45.25	49.38	51.65	47.04	53.18	54.41	50.7	42.71	50.37	55.15	47.32	54.78	44.55	44.09	44.7	45.56	7.01	7.96	8.72	8.59
70355	Gprc5c	48.25	50.29	56.1	54.38	45.25	45.72	43.52	50.62	47.4	42.69	46.63	51.86	45.65	42.59	48.32	47.82	41.25	46.15	46.57	50.88	9.03	7.18	8.16	5.85
55950	Bri3	44.34	45.99	46.39	51.58	45.25	43.61	44.74	45.93	48.01	40.73	51.52	50.3	46.97	51.75	51.39	53.22	50.03	43.3	46.37	51.18	26.14	27.13	37.4	33.39
59010	Sqrdl	42.41	37.96	44.84	46.79	45.25	48.12	41.8	43.21	48.34	43.03	49.71	46.37	53.3	53.36	54.68	57.34	45.65	51.04	47.67	50.91	25.97	31.25	25.41	26.9
56047	Msln	41.07	32.16	59.56	61.3	45.21	52.08	45.74	32.21	46.47	41.09	32.59	49.18	40.96	29.12	39.63	45.84	37.15	33.14	38.93	38.55	0.33	0.27	0.18	0.71
13202	Ddt	43.14	45.64	62.07	52.16	45.2	41.31	51.29	40.13	49.39	43.61	41.69	40.53	44.12	53.73	40.51	47.27	43.58	37.89	44.57	39.81	33.07	34.1	30.19	33.98
21689	Tekt1	57.8	54.91	64.58	62.88	45.18	49.04	49.33	61.89	51.22	48.24	56.96	64.74	57.36	50.09	59.44	63.07	52.5	45.73	52.94	68.83	0.78	0.7	0.7	1.18
54151	Cyhr1	40.33	40.47	39.68	41.76	45.14	50.73	47.1	44.85	48.01	49.46	46.16	42.86	49.98	50.97	51.38	48.7	50.34	52.1	47.72	53.15	48.96	41.92	42.36	49.23
18230	Nxn	45.92	46.72	51.1	50.81	45.13	52.43	50.13	46.05	50.27	50.15	49.18	41.76	49.65	52.41	50.41	53.28	48.32	48.9	46.84	46.93	54.37	78.73	76.67	70.89
100034361	Mfap1b	44.71	39.5	38.47	44.25	45.12	47.48	41.19	46.21	48.44	45.11	42.67	49.48	50.49	51.97	50.39	45.87	49.14	48.12	50.88	53.41	31.42	34.48	32.03	31.51
66618	Snrnp27	39.63	37.7	38.14	44.17	45.11	41.52	45.43	50.83	43.98	41.97	39.68	39.34	46.16	41.46	37.67	44.6	42.61	36.07	44.98	41.94	51.35	54.2	56.9	58.49
66077	Aurkaip1	35.21	41.34	44.92	44.9	45.1	42.72	49.93	37.53	35.09	38.42	39.77	36.27	42.22	43.65	42.43	40.93	43.74	43.34	35.93	34.43	49.18	44.4	48.2	51.48
56389	Stx5a	46.85	54.92	54.93	57.42	45.09	48.65	46.38	47.71	46.49	50.11	47.43	51	47.19	47.99	43.76	47.8	48.61	52.55	51.86	45.58	51.31	49.72	52	51.21
56449	Ybx3	49.23	51.28	49.5	46.09	45.08	45.97	52.05	47.68	47.2	44.48	48.41	41.49	40.42	46.49	45.86	44.26	41.16	47.14	38.66	46.98	72.12	107.76	115	102.88
414077	Wdr83os	40.5	45.76	39.39	40.76	45.08	50.04	42.97	45.9	47.08	44.98	41.66	39.26	33.58	44.14	42.45	44.77	38.03	39.08	32.79	33.06	50.9	48.98	46.15	57.42
66420	Polr2e	45.22	44.5	47.78	47.42	45.06	53.99	60.57	52.17	50.88	50.02	47.62	41	45.82	53.11	49.72	52.67	54.33	50.09	46.68	50.29	70.02	89.31	90.35	92.39
100952	Emilin1	33.23	30.76	25.6	27.03	45.06	48.26	50.14	44.25	34.14	40.27	42.49	29.26	29.4	36.17	37.18	33.55	35.38	35.85	28.1	31.09	32.45	38.24	36.62	36.14
17188	Maz	43.3	45.65	48.23	48.14	45.02	50.64	54.96	52.33	50.97	50.09	50.03	51.06	50.11	52.52	51.66	48.73	50.85	55.3	50.39	49.92	55.11	58.75	64.03	69.08
56494	Gosr2	46.63	47.42	47.13	48.3	45	47.43	44.79	48.59	44.61	44.17	44.25	43.26	40.54	41.7	41.1	42.78	42.07	44.17	44.51	47.51	26.54	31.25	31.41	27.96
13494	Drg1	47.89	47.46	45.34	50.26	44.95	44.44	45.26	47.25	43.01	38.46	43.92	41.96	41.71	46.52	41.51	44	43.26	45.36	44.17	45.17	47.4	50	51.51	46.76
14248	Flii	42.99	44.14	42.32	42.44	44.91	46.94	46.83	46.9	47.18	45.8	48.68	45.12	47.27	45.76	46.12	47.83	45.82	47.11	45.53	46.43	34.78	32.61	33.29	37.16
108645	Mat2b	46.05	44.35	41.48	44.77	44.9	41.28	42.28	42.02	42.65	43.2	45.89	45.04	42.96	48.39	43.1	51.9	49.92	45.14	47.71	49.16	40.72	39.36	38.59	37.62
192287	Slc25a36	30.73	30.88	32.94	34.57	44.88	39.38	39.18	38.73	40.97	38.8	40.57	38	36.48	39.72	40.14	44.31	41.66	49.62	57.44	40.48	24.17	22.97	20.77	17.19
17939	Naga	56.08	59.97	63.63	59.46	44.85	57.16	53.49	49.53	51.83	54.44	57.04	47.02	54.23	52.97	55.77	57	48.01	50.15	47.1	53.57	29.22	23.54	22.66	28.55
66912	Bzw2	41.97	38.35	36.94	35.09	44.81	41.79	38.58	48.61	31.7	37.8	33.52	28.71	32.9	34.48	32.54	31.55	39.55	38.36	29.53	29.13	99.33	107.67	125.53	124.36
70796	Zdhhc1	46.11	42.85	49.78	51.75	44.78	49.6	45.88	51.88	51.22	46.23	49.85	55.81	51.9	52.92	53.13	54.14	46.56	50.39	49.7	60.53	20.51	17.76	17.35	19.99
12048	Bcl2l1	34.02	34.09	31.9	33.66	44.77	47.8	51.09	40.82	48.14	47.44	43.79	45.31	44.67	50.65	47.69	50.93	49.58	50.62	49.43	46.59	30.7	28.51	33.21	37.09
231507	Plac8	83.4	110.19	65.91	59.19	44.76	43.58	40.63	34.96	38.14	41.31	37.26	81.35	34.57	40.6	40.57	35.82	54.54	34.09	35.09	96.13	1042.75	881.5	1519.6	887.18
29875	Iqgap1	47.38	46.48	43.8	41.19	44.75	45.28	42.8	43.79	43.96	42.99	47.34	44.98	46.44	42.65	46.48	44.33	43.92	45.34	47.65	45.49	49.76	41.7	40.47	40.59
69683	Emc10	45.48	48.98	46.63	47.42	44.74	49.62	51.07	44.1	44.35	47.15	43.88	42.82	40.89	50.94	47.03	45.23	42.23	46.91	41.32	44.31	64.06	60.38	60.56	68.81
66460	Sys1	47.23	46.33	47.17	51.35	44.72	50.82	49.89	48.43	48.24	49.31	49.48	43.54	45.5	50.08	49.86	51.75	46.96	48.93	45.39	47.19	36.65	36.67	36.77	42.82
224903	Safb	43.59	48.02	48.42	47.11	44.72	48.14	51.92	49.84	51.44	48.54	48.13	55.73	51.15	51.8	50.74	53.15	49.47	55.75	55.27	57.1	46.21	44.08	45.52	47.18
66047	Mrpl54	53.19	63.53	56.24	55.3	44.69	59.22	54.43	60.86	48.79	45.32	46.05	49.34	46.45	57.69	50.21	52.66	56.07	48.22	44.11	44.45	53.44	61.71	66.27	63.61
113868	Acaa1a	43.43	45.2	50.41	50.11	44.61	46.46	48.83	50.46	47.41	48.36	47.83	46.71	44.26	48.53	44.31	54.45	46.61	43.57	45.59	44.8	44.17	40.06	35.8	54.51
67070	Lsm14a	40.52	40.78	40.47	38.99	44.57	43.38	44.64	44.6	41.84	43.23	43.94	45.49	44.02	46.26	40.81	46.85	45.14	43.96	47.03	45.44	36.26	37.5	36.78	36.46
12827	Col4a2	58.85	65.75	46.4	47.5	44.56	47.54	49.17	41.29	35.67	43.2	42.96	26.81	40.6	44.32	45.36	37.22	40.14	42.85	36.91	34.66	92.81	103.27	95.32	87.06
18813	Pa2g4	41.77	42.08	44.64	43.48	44.56	43.23	43.28	47.02	39.01	39.75	39.53	41.53	38.88	40.26	37.87	40.04	41.87	42.33	40.92	42.51	55.09	74.44	78.19	65.11
620235	Siglec15	40.71	42.5	33.82	41.57	44.55	42.74	42.62	49.26	50.63	44.15	44.01	48.35	34.69	37.65	36.39	34.84	30.5	37.73	47.12	42.15	0.7	0.79	1.04	0.73
19357	Rad21	42.01	41.74	39.33	43.04	44.49	43.54	41.71	41.68	40.98	40.96	45.36	42.86	42.21	42.43	42.67	45.95	44.53	42.2	43.63	42.3	37.09	38.69	36.15	36.32
72654	Ccdc12	42.72	44.03	43.52	44.89	44.49	44.56	51.78	44.47	46.55	41.1	46.68	38.09	43.45	49.83	43.92	46.68	47.07	42.06	42.82	45.5	44.72	46.58	47.78	54.38
14387	Gaa	35.64	41.66	38.86	42.54	44.46	46.3	40.08	41.15	47.18	46.99	43.05	40.85	48.43	49.36	47.66	52.43	50.87	52.47	44.95	44.8	30.6	37.54	26.87	39.29
20340	Glg1	50.41	50.64	48.47	46.27	44.44	44.42	44.63	41.48	43.26	43.14	47.28	48.61	45.55	44.17	46.7	43.33	42.97	42.71	46.32	47.68	32.97	27.7	25.79	28.6
80904	Dtx3	44.71	38.26	38.42	44.61	44.41	41.26	43.22	48.51	48.15	44.13	46.09	47.07	49.68	50.13	56.99	50.43	48.41	55.57	46.55	51.47	34.05	35.26	35.67	36.38
654467	Gm10052	55.72	47.98	44.63	51.51	44.41	55.7	64.78	60.99	53.48	53.91	29.74	44	38.65	49.1	57.1	57.57	47.18	57.39	54.36	73.38	53.5	63.16	26.24	66.33
69178	Snx5	42.97	37.02	40.58	47.92	44.41	50.45	49.16	44.01	44.65	46.69	45.64	41.55	46.94	47.36	43.49	45.56	48.56	37.49	45.43	39.14	89.76	73.78	69.25	80.93
110310	Krt7	70.96	67.45	89.44	81.63	44.35	54.71	64.25	51.9	51.17	50.9	48.83	42.39	44.49	50.94	50.7	55.92	47.99	55	50.44	45.99	26.95	36.05	44.51	37.43
20924	Supt5	46.64	46.7	47.33	45.36	44.35	47.7	45.95	48.8	44.49	45.99	46.23	44.65	45.89	45.12	45.18	43.92	48.32	46.78	46.96	46.41	36.76	39.41	41.77	39
66887	Lonp2	41.85	40.38	36.94	41.89	44.35	45.07	43.01	41.02	47.67	43.42	47.01	42.69	43.43	50.73	47.4	50.67	48.23	44.89	47.17	46.13	32.51	36.07	33.47	35.56
28200	Dhrs4	58.93	61.48	64.08	68.5	44.31	53.69	56.72	53.21	56.14	51.07	49.34	44.69	50.83	54.3	48.81	55.18	45.68	46.04	39.98	41.15	67.23	59.17	43.07	69.83
22431	Wt1	54.88	50.88	54.46	56.4	44.3	41.65	44.52	47.29	51.13	38.36	49.66	50.87	48.04	45.62	52.14	52.16	41.74	44.37	42.6	53.21	28.3	38.7	32.59	28.8
76302	Pcnp	48.03	49.16	47.16	45.64	44.29	42.83	45.64	43.97	45.78	43.2	44.37	45.2	43.01	43.14	43.16	46.36	48.77	43.97	45.3	47.79	47.85	51.26	51.58	46.62
208647	Creb3l2	52.43	55.23	56.86	55.98	44.28	52.36	48.14	50.8	50.76	50.16	49.77	49.13	44.5	48.4	50.08	47.19	42.37	49.93	48.17	46.53	13.62	15.98	13	10.34
67830	Rer1	48.37	48.3	48.83	45.32	44.26	45.97	49.41	46.86	44.26	46.33	41.98	43.89	44.09	44.36	38.45	45.54	46.65	41.38	40.73	36.84	70.4	72.14	79.98	66.67
73728	Psd	37.78	36.46	30.48	30.15	44.22	46.26	43.71	47.02	34.55	34.94	39.52	30.39	29.6	34.49	37.42	29.27	34.32	36.78	28.82	29.6	6.6	10.74	9.09	9.78
66171	Pgls	46.35	51.45	55.34	50.3	44.21	51.47	49.05	40.92	44.91	47.33	42.69	44.73	38.99	54.83	46.47	45.93	43.81	42.53	39.79	39.63	63.65	72.81	71.33	85.76
433771	Minos1	45.39	47.42	49.32	46.53	44.2	43.9	47.35	46.27	44.86	42.8	40.5	37.72	39.05	42.8	38.2	44.93	40.24	36.21	35.66	39.17	75.02	84.04	88.71	83.05
67804	Snx2	46.14	48.32	41.68	45.81	44.18	43.36	42.99	42.06	44.56	41.28	41.32	44.42	42.64	41.51	40.77	44.3	45.61	42.63	42.96	50.79	92.73	80.39	92.38	69.78
12737	Cldn1	27.8	29.38	23.12	30.41	44.18	34.11	36.18	32.11	31.9	37.96	36.06	31.05	36.99	36.11	36.16	35.99	44.96	44.43	45.97	39.21	7.67	7.99	12.36	6.99
75553	Zc3h14	44.24	38.05	40.41	43.55	44.18	43.69	41.47	46.6	44.48	40.64	44.36	45.72	44.66	45.08	43.23	46.13	42.9	40.48	45.7	45.77	26.33	26.6	28.29	25.31
20973	Syngr2	48.52	53.31	53.36	55.14	44.17	50.87	52.79	50.52	49.97	51.83	51.8	47.13	52.27	53.63	49.38	53.31	48.16	47.22	47.51	51	61.22	58.27	63.91	64.25
98828	Cdc123	37.78	36.95	38.11	39.93	44.13	37.42	40.86	40.47	38.97	38.7	36.82	37.42	40	38.14	38.41	40.95	42.6	36.55	34.84	39.39	49.37	49.44	48.76	49.23
17966	Nbr1	46.15	45.91	48.55	47.73	44.13	43.06	43.6	43.46	43.74	43.3	45.27	45.62	44.54	43.94	43.64	45.69	41.94	42.99	46.72	46.85	37.37	30.42	28.07	27.68
56699	Cdc42ep4	49.24	51.29	52.61	52.98	44.12	48.19	46.82	47.43	48.52	47.49	46.89	46.83	47.03	52.64	50.28	53.31	47.44	50.84	47.22	53.26	30.16	33.17	36.56	35.75
233489	Picalm	47.63	46.81	43.01	40.86	44.08	43.65	42.28	42.38	40.05	36.6	40.88	41.21	40.39	38.45	41.79	41.41	42.44	42.79	42.56	39.09	37.7	42.68	41.72	34.2
66676	Tmed7	50.92	47.12	49.5	49.42	44.08	44.76	46.14	48.94	44.22	46.06	40.84	47.01	42.35	43.4	41.32	45.93	47.1	44.42	47.31	42.63	56.63	54.37	55.7	46.67
66118	Sarnp	53.05	48.55	39.17	39.15	44.02	43.3	49.47	53.39	47.51	42.8	41.27	50.51	43.86	48.21	41.28	52.73	39.83	28.25	31.67	47.85	82.34	84.04	79.57	75.1
66121	Chchd1	51.44	51.44	46.47	46.83	44.02	44.79	42.75	48.22	44.32	40.15	41.99	36.66	40.38	41.18	39.61	38.99	40.08	37.63	33.59	41.68	81.72	79.76	103.43	92.87
14114	Fbln1	34.04	26.23	25.48	26.15	44	42.46	38.94	37.46	39.41	38.89	43.02	33.33	38.48	40.53	43.13	39.52	43.13	47.64	33.98	37.25	28.58	36.28	31	31.12
66151	Prr13	50.21	55.95	52.2	55.38	43.95	46.05	49.35	48.37	54.13	50.79	52.01	47.43	47.52	56.25	51.23	51.57	49.7	49.92	52.81	44.4	40.03	41.17	52.3	46.4
208606	Rsrc2	41.42	44.35	45.66	46	43.95	40.22	45.14	43.74	48.79	43.77	43.52	47.83	46.89	44.57	45.8	51.11	47.96	47.02	51.46	49.81	62.07	59.78	55.44	50.15
218215	Rnf144b	29.65	27.08	27.43	29.71	43.92	39.73	37.59	36.88	40.47	40.94	39.08	35.74	41.62	41.22	36.95	41.92	41.46	42.17	43.58	39.9	11.18	11.81	14.74	11.16
20529	Slc31a1	45.47	46.12	51.12	50.81	43.92	42.93	41.55	42.98	42.85	44.79	40.91	41.6	41.78	38.92	39.81	43.71	38.85	35	39.92	38.95	33.33	31.36	32.86	29.61
67148	Fam103a1	43.66	42.06	46.49	43.92	43.88	45.66	48.36	47.09	44.88	42.46	47.41	46.12	43.94	51.9	45.57	55.28	53.37	46.54	48.28	50.83	34.09	33.23	33.55	28.79
101706	Numa1	43.52	40.49	42.75	42.72	43.84	44.24	40.92	44.34	45.72	43.61	47.35	48.96	48.91	45.72	51.63	47.94	49.04	49.06	50.4	53.31	35.95	27.36	25.33	30.15
15901	Id1	27.35	26.29	21.69	24.73	43.83	51.64	59.09	43.62	37.79	47.59	35.18	37.29	49.36	44.31	44.79	48.85	50.49	47.74	50.87	42.49	37.79	69.21	78.93	60.65
68682	Slc44a2	37.02	35.68	34.72	39.31	43.81	41.66	47.07	38.27	42.57	44.52	40.27	33.14	36.59	45.21	40.17	41.61	42.07	40.93	38.19	35.14	45.15	34.94	32.34	42.63
20892	Stra13	41.62	38.25	44.93	49.12	43.8	45.92	48.63	45.69	42.18	46.02	48.14	42.13	39.47	51.01	44.35	43.53	45.22	44.32	36.04	42.64	51.15	49.99	49.03	60.14
66448	Mrpl20	43.66	48.33	42.08	39.24	43.8	43.93	44.4	44.31	34.56	40.99	34.46	36.28	34.06	40.72	33.79	40.69	46.3	39.86	36.39	35.91	84.24	93.57	96.88	86.89
216705	Clint1	45.63	49.19	47.79	45.49	43.8	43.29	45.95	43.51	39.88	43.21	36.77	39.47	43.26	40.11	37.6	40.07	42.97	42.21	41.99	40.93	43.21	43.2	41.29	42.59
69225	Carkd	55	59.42	54.32	56.76	43.76	50.89	53.61	47.53	53.21	45.83	45.44	42.54	45.71	52.74	47.11	54.97	51.57	49.91	46.53	53.54	56.46	51.23	51.45	57.12
546840	Ldlrad1	41.68	41.94	51.51	49.02	43.69	39.61	37.19	47.46	39.57	35.25	41.13	50.22	43.72	37.03	44.58	45.98	34.01	33.69	40.14	52.04	0.23	0.31	0.21	0.24
12913	Creb3	48.89	49.72	49.78	51.31	43.65	47.12	42.98	43.35	50.62	45.54	45.8	43.83	42.85	45.51	42.61	47.02	44.55	43.03	45.14	42.48	42.63	43.31	41.6	45.5
69938	Scrn1	52.8	51.51	55.08	61.27	43.63	45.73	43.17	49.5	47.43	39.16	45.68	47.39	45.9	46.59	50.41	51.36	39	40.35	40.56	50.78	1.35	1.32	1.42	1.17
17390	Mmp2	47.86	41.09	30.75	32.61	43.62	34.53	37.39	38.05	28.87	35.98	36.73	25.48	36.04	36.05	39.67	35.64	43.83	47.11	32.73	33.63	305.02	327.19	303.28	326.58
69895	Snhg8	36.78	42.11	46.23	42.03	43.62	42.61	53.74	38.91	50.47	49.54	48.02	45.13	47.34	52.87	52.83	48.44	49.02	50.59	50.88	49.35	142.88	173.65	139.64	167.31
68441	Rraga	50.7	50.91	47.12	46.28	43.59	44.53	47.21	44.69	45	45.73	42.28	40.79	42.63	48.11	41.94	45.81	41.67	43.53	44.08	38.67	38.02	45.97	45.54	46.75
384198	Fam47e	46.42	44.42	46.73	42.62	43.58	44.29	35.57	52.56	46.34	40.15	44.62	50.57	38.81	47.4	47.5	33.44	46.15	33.76	25.62	67.27	0.14	0.12	0.13	0.18
13177	Eci1	39.14	43.65	45.8	43.8	43.54	44.78	43.96	45.4	39.01	37.6	35.91	37.56	37.58	40.14	35.28	40.95	37.38	34.19	31.11	37.53	29.63	28.69	28.62	35.47
20479	Vps4b	46.84	45.26	43.04	44.53	43.53	40.59	38.43	44.4	42.13	39.87	39.38	42.31	41.05	40.59	40.07	45.37	42.06	40.91	44.3	44.23	30.19	30.01	27.4	27.95
71242	Spata24	41.08	46.9	45.77	52.24	43.48	39.91	42.66	45.92	42.52	31.84	41.59	41.64	44.61	41.86	41.49	46.76	37.6	42.42	44.3	53.66	12.37	9.25	13.11	11.07
68877	Maf1	44.76	48.8	44.76	45.54	43.47	47.25	41.99	45.41	47.13	43.98	47.28	46.27	49.66	53.48	51.33	57.54	54.43	53.1	50.76	57.92	41.43	39.31	37.27	39.4
15902	Id2	32.37	30.42	26.06	28.46	43.45	40.7	42.27	43.69	34.48	42.22	31.82	32.99	42.26	36.32	36.88	38.9	44.71	38.34	35.27	32.51	30.98	27.09	29.52	33.1
67399	Pdlim7	38.05	35.98	32.78	32.43	43.42	45.87	48.13	43.97	32.37	33.23	35.37	29.95	28.88	33.95	38.57	28.12	32.99	35.03	28.06	28.97	18.68	27.09	26.35	26.46
227700	Sh3glb2	45.76	47.8	52.36	54.3	43.33	46.02	47.84	46.17	46.59	41.89	45.11	45.22	43.76	48.61	45.29	49.22	40.7	46.2	41.13	46.67	20.94	20.29	21.15	25.72
19765	Ralbp1	41.67	41.5	40.55	43.38	43.3	47.24	47.18	41.22	44.64	47.35	44.87	42.31	46.51	48.46	45.4	49.47	49.05	46.7	47.4	42.58	35.49	33.33	34.8	39.95
11364	Acadm	29.38	33.35	37.58	39.99	43.26	33.41	36.42	29.55	41.03	38.86	37.48	31.86	35.16	41.05	40.5	44.58	35.76	34.61	36.52	35.13	23.81	20.73	18.58	20.04
68576	Lamtor5	42.01	43.87	42.91	41.53	43.24	40.19	41.21	41.14	38.89	41.52	38.64	37.76	38.69	45.17	41.21	43.56	38.78	41.38	35.27	41.51	56.81	58.16	58.6	56.93
26413	Mapk1	44.9	41.3	43.73	43.84	43.22	41.65	41.84	44.84	38.84	40.41	37.75	37.76	40.43	39.89	41.01	39.8	42.22	38.71	39.97	40.03	42.56	44.25	45.03	39.31
67681	Mrpl18	38.22	40.4	41.02	39.65	43.18	40.34	41.23	37.07	37.3	41.45	39.1	34.16	39.07	40.52	35.68	38.92	40.65	37.04	36.96	32.34	48.92	50.58	54.16	50.45
75625	Mageh1	46.27	46.44	54.01	49.78	43.15	46.65	42.88	40.03	47.77	49.36	39.13	36.92	45.84	50.7	47.52	52.19	42.73	43.47	47.27	39.74	26.82	25.32	26.17	23.67
66087	Emc3	45.21	47.08	45.16	43.92	43.15	44.06	42.36	42.83	42.82	44.12	42.74	41.34	40.06	44.55	42.01	43.22	43.82	38.48	38.06	40.16	60.78	58.95	53.96	61.65
214987	Chtf8	46.76	49.72	48.84	48.58	43.15	46.02	45.27	48.97	48	45.83	43.39	46.63	45.72	47.42	44.85	49.13	48.81	45.78	46.39	49.59	41.27	41.82	44.05	45.81
212892	Rsph4a	49.55	43.85	54.33	53.7	43.14	43.58	42.95	55.91	47.96	39.72	51.13	63.3	51.41	41.52	49.14	53.83	39.28	40.94	49.12	57.72	0.23	0.26	0.36	0.27
67247	Marc2	46.23	45.89	44.16	43.75	43.11	43.81	41.89	43.36	44.11	42.86	43.22	43.46	42.41	46.35	44.01	47.3	44.2	43.16	44.13	49.26	55.78	48.84	48.02	51.27
14950	H13	60.56	64.35	63.69	59.29	43.08	47.11	45.54	45.44	46	48.4	48.32	49.52	40.6	52.57	49.68	48.8	42.31	45.27	42.09	45.49	34.37	34.19	38.23	35.46
BGI_novel_G000943	NA	64.96	82.96	74.27	57.79	43.06	49.17	48.68	46.83	47.07	46.42	27.71	30.68	38.3	37.96	39.24	42.99	41.78	27.94	31.12	36.56	19.3	37.08	36.95	32.9
66397	Sar1b	49.89	53.33	45.03	50.14	43.03	47.2	47.92	46.73	45.85	44.27	40.36	44.33	41.44	44.9	41.72	44.82	46.97	42.48	41.49	40.75	63.18	59.89	69.48	57.8
67738	Ppid	41.59	42.31	50.71	46.17	43.01	42.9	44.8	48.76	43.74	45.05	46.96	55.06	40.41	41.12	42.04	45.32	43.01	45.61	44.91	44.04	71.29	81.9	83.79	67.77
50926	Hnrnpdl	40.66	39.32	37.71	39.04	43.01	39.78	41.49	39.26	33.97	32.58	30.45	29.51	34.78	33.18	32.24	33.7	36.06	36.86	36.84	33.99	60.99	66.97	73.12	63.26
BGI_novel_G001647	NA	50.32	45.99	56.74	55.39	42.98	39.6	39.95	48.32	46.27	39.38	43.17	56.92	42.32	42.21	45.09	51.3	44.96	34.33	38.45	45.95	23.73	25.74	31.64	28.52
103012	Firre	42.9	34.76	40.01	41.67	42.96	35.71	33.81	55.47	47.23	42.34	41.35	55.58	43.11	39.82	43.4	44.2	39.44	41.54	51.11	54.11	30.35	26.13	24.6	22.62
244373	Erlin2	39.68	41.77	41.38	43.19	42.94	42.21	40.46	39.6	40.25	40.39	38.92	39.9	42.2	41.71	40.27	42.1	44.3	42.23	44.38	43.03	40.27	32.07	28.26	31.04
18160	Npr1	46.2	41.39	47.01	48.4	42.92	47.2	44.45	44.72	47.33	44.53	50.45	53.99	48.72	47.25	50.49	54.04	45.39	54.41	49.73	53.83	8.24	6.18	6.48	7.14
104776	Aldh6a1	33.68	32.9	34.78	36.92	42.92	40.59	41.17	43.51	49.85	43.71	47	48.36	43.64	46.67	45.66	51.14	46.68	44.4	47.7	47.38	30.47	27.41	23.5	25.54
17191	Mbd2	44.46	44.46	39.48	43.17	42.9	44.56	46.15	38.45	44.9	41.89	43.71	43.76	41.88	47.39	45.85	44.23	45.29	47.48	43.01	49.24	33.04	37.05	36.54	34.26
16541	Napsa	65.48	88.42	72.65	70.25	42.88	55.48	71.93	48.35	43.89	50.84	42.14	62.21	37.94	63.75	45.5	40.27	38.5	47.35	49.03	60.54	13.32	10.94	18.44	13.59
19025	Ctsa	63.83	66.85	58.42	58.57	42.87	45.03	42.06	41.61	43.07	43.87	42.78	42.86	42.22	43.72	46.51	45.66	47.6	45.95	43.18	42.75	77.14	70.47	66.53	71.34
381738	Drc1	53.77	46.13	53.58	51.56	42.86	41.4	46.03	56.66	53.49	39.46	50.78	75.64	51.3	44.9	50.67	55.3	36.3	40.31	49.06	66.68	0.27	0.33	0.26	0.31
52530	Nhp2	43.96	41.21	43.67	39.93	42.85	43.25	45.34	48.17	36.46	39.06	30.98	29.07	29.56	41.02	35.74	36.19	40.03	36.23	33.47	35.61	78.26	108.39	103.06	113.22
228983	Osbpl2	33.98	30.74	32.12	34.63	42.85	41.68	39.37	40.88	39.49	39.99	37.51	38.1	42.07	37.54	35.56	40.37	43.11	40.37	41.28	40.42	22.22	19.85	17.95	24.57
20930	Surf1	36.19	40.34	36.87	38.57	42.83	40.33	41.08	38.76	43.22	40.48	38.98	38.86	41.4	45.27	42.28	48.12	45.96	42.23	40.94	47.07	40.99	39.84	37.25	40.04
13082	Cyp26a1	11.89	13.55	14.22	15.51	42.83	45.26	41.02	40.9	41.41	45.97	32.07	38.79	41.2	43.87	35.67	35.42	44.66	38.3	40.65	41.36	32.91	63.42	178.55	42.73
16998	Ltbp3	40.14	37.78	43.51	44.64	42.78	44.75	46	43.82	49.63	41.75	46.26	46.38	43.64	48.32	50.59	48.11	43.77	47	43.71	48.38	25.39	26.88	27.42	27.65
107566	Arl2bp	46.13	42.21	40.27	44.82	42.78	47.79	47.35	44.66	41.9	46.19	43.89	42.19	43.28	46.31	44.22	45.63	45.09	43.11	41.5	43.44	40.62	44.64	45.8	45.4
67732	Iah1	44.42	49.69	41.44	46.74	42.78	42.09	39.39	41.09	40.98	45.21	39.65	39.76	44.12	41.62	42.5	41.05	42.49	38.91	36.68	37.98	78.48	69.42	63.83	71.81
71900	Tmem106b	33.91	30.75	31.14	31.46	42.77	36.48	36.14	39.37	38.23	38.03	40.77	36.16	38.62	39.22	37.12	42.24	39.77	36.11	41.93	37.73	21.85	18.67	17.33	17.58
83673	Snhg1	38.12	43.92	41.15	39.28	42.77	42.19	39.21	30.68	39.21	37.54	40.52	37.14	37.52	40.13	45.15	37.24	43.92	36.87	40.98	37.87	116.83	121.56	139.47	149.2
73910	Arhgap18	44.83	38.89	45.47	44.69	42.76	38.43	36.8	46.23	42.83	35.86	40.56	50.29	45.15	38.31	43.01	48.08	35.87	36.49	41.69	49.95	13.34	11.57	9.87	12.23
21854	Timm17a	40.24	41.48	38.23	38.01	42.74	46.17	51.19	50.24	41.97	44.6	48.94	37.19	39.9	45.52	41.97	38.81	45.72	42.66	42.2	42.22	50.18	61.75	56.63	57.41
224742	Abcf1	43.53	44.6	43.41	43.11	42.72	45.31	45.72	44.4	41.41	43.36	41.2	41.04	42.76	43.36	40.23	42.85	44.92	43.1	44.31	42.69	42.63	47.97	51.05	47.37
72043	Sulf2	49.86	50.69	49.21	44.23	42.7	45.97	43.97	41.39	41.22	43.81	39.63	38.76	41.6	41.78	36.18	40.83	36.12	38.96	36.36	35.65	31.3	37.73	46.44	38.18
16709	Ktn1	40.66	38.82	39.25	38.63	42.69	39.89	41.8	37.89	38.99	35.84	38.6	37.45	40.87	38.01	42.47	42.05	41.22	40.9	45.38	45.64	34.37	35.57	33.9	27.6
51800	Bok	44.36	49.5	50.55	49.14	42.67	44.74	44.8	48.39	43.02	39.05	43.84	45.18	40.72	44.62	49.23	48.09	40.55	42.33	39.67	48.2	35.27	43.8	43.21	45.84
17698	Msn	62.61	59.77	43.13	42.34	42.6	44.45	45.52	40.4	40.87	38.92	45.14	38.15	37.04	41.99	42.19	40.59	45.2	44.4	39.93	43.49	70.7	84.41	79.7	61.52
56398	Chp1	56.65	62.32	55.93	54.34	42.59	42.8	39.97	40.59	41.43	38.69	41	35.81	39.68	43.41	39.28	42.75	43.69	40.07	41.16	41.14	30.34	41.39	46.56	31.08
24061	Smc1a	42.97	39.2	40.18	39.59	42.57	42.61	41.37	42.37	41.79	41.11	41.13	42.53	40.25	41.57	41.75	41.82	42.6	42.15	43.36	42.68	49.19	47.81	45.13	44
18293	Ogdh	39.52	41.18	38.87	38.45	42.55	45.55	43.85	43.61	41.75	43.45	41.43	35.91	39.01	40.8	40.02	37.77	37.44	39.17	36.16	37.3	25.75	24.94	25.08	25.82
18783	Pla2g4a	31.95	33.45	32.19	30.81	42.51	39.03	43.75	43.41	34.63	41.5	31.67	35.22	34.62	34.59	29.29	31.14	35.61	31.52	35.53	32.16	40.3	33.44	28.26	38.07
71665	Fuca1	61.05	68.17	72.65	70.84	42.39	51.72	51.49	50.32	49.66	49.34	43.87	55.9	49.05	49.29	47.33	46.47	47.14	44.51	39.42	48.43	47.56	40.59	39.25	50.98
15275	Hk1	35.98	37.16	38.95	39.99	42.37	45.41	44.91	40.79	42.41	46.08	41.34	36.46	42.18	45.88	42.3	41.97	39.49	42.3	40.77	37.56	22.41	21.03	21.58	24.21
14066	F3	41.91	38.96	37.22	37.7	42.37	40.84	36.42	41.26	40.7	36.5	43.17	38.83	39.6	42.36	42.07	44.04	42.73	41.87	44.7	39.9	79.92	89.79	69.2	62.51
19262	Ptpra	41.8	41.92	39.75	42.11	42.37	42.66	40.21	41.75	41.45	40.71	42.99	43.72	40.7	42.11	43.67	45.25	41.52	42.82	41.23	44.18	42.14	39.55	41.59	40.56
227618	Lrrc26	18.23	17.04	20.51	27.53	42.36	40.91	42.21	37.71	31.23	41.36	31.79	32.22	29.39	33.88	30.66	33.53	32.69	25.44	29.08	24.94	2.88	1.71	0.44	2.4
268470	Ube2z	45.3	42.98	43.65	42.34	42.35	43.63	45.51	45.44	41.76	40.47	40.99	44.41	45.99	42.73	44.64	43.44	44.16	45.39	42.01	44.62	29.6	31.66	36.32	31.33
235459	Gtf2a2	35.31	37.46	36.31	36.18	42.29	38.17	38.25	41.24	36.43	39.71	36.43	37.25	38.38	39.52	34.97	41.81	40.99	34.91	35.46	35	46.18	47.06	47.74	47.8
23991	Cib1	44.67	50.57	51.58	53.62	42.29	49.92	45.83	45.73	45.08	39.43	45.12	35.91	45.51	50.02	43.38	49.97	46.23	43.87	46.78	43.02	26.85	25.84	29.22	33.25
15040	H2-T23	27.5	36.33	44.71	50.48	42.26	30.17	32.84	23.6	39.75	27.66	47.03	56.04	43.82	44.97	33.49	41.77	39.22	34.11	34.98	60.77	22.96	14.67	37.24	17.29
29811	Ndrg2	37.99	35.89	30.17	33.38	42.24	44.8	35.41	37.32	49.61	45.06	58.81	41.48	48.27	55.71	60.06	56.23	64.01	61.21	55.12	55.06	20.83	20.34	18.41	18.66
18016	Nf2	39.34	36.13	40.58	38.47	42.22	46.08	48.3	45.8	41.89	45.59	43.63	41.74	48.34	40.79	43.28	42.95	43.93	44.88	43.2	43.44	37.03	30.89	28.47	39.69
333670	Gm867	56.55	52.24	59.9	66.53	42.19	46.53	43.77	54.18	53.58	43.7	49.61	60.67	53.24	43.45	54.91	52.7	37.95	48.5	48.62	60.49	0.13	0.15	0.34	0.1
66905	Plin3	46.57	43.16	47.73	48.87	42.19	47.94	44.92	43.23	48.72	50.78	46.86	45.23	45.02	50.69	47.2	51.47	47.45	47.49	44.76	47.83	25.01	25.13	19.43	27.6
14784	Grb2	40.13	42.46	40.48	41.63	42.17	46.02	49.75	45.33	43.05	48.37	44.1	44.7	44.47	46.91	45.37	46.35	48.69	49.32	46.74	45.62	31.75	31.37	32.19	34.21
216558	Ugp2	38.72	34.88	36.39	38.04	42.16	39.46	38.51	37.32	34.01	41.99	32.62	35.87	35.21	37.71	30.68	35.24	41.38	36.52	36.35	34.22	54.82	51.41	47.4	42.51
56459	Sae1	42.74	41.55	43.33	42.48	42.15	41.52	43.64	46.81	42.86	43.34	41.85	39.93	38.86	43.37	37.64	41.65	42.73	39.92	38.41	42.12	41.79	49.01	52.35	44.46
19346	Rab6a	44.2	43.17	47.03	47.38	42.14	43.26	44.56	43.22	43.37	43.65	41.38	44.42	43.1	42.16	41.15	43.38	41.99	45.32	49.03	42.55	28.6	35.75	33.33	28.94
18518	Igbp1	36.07	39.6	36.72	37.99	42.14	41.95	42.35	39.62	42.83	42.87	43.77	40.81	43.87	47.72	44.87	44.37	48.88	45.26	41.09	42.96	67.99	57.37	55.43	62.59
59044	Rnf130	42.11	43.58	33.33	36.19	42.13	40.56	43.28	41.01	44.45	42.88	48.65	43.67	44.02	45.11	47.28	45.8	48.21	45.42	43.11	44.54	62.48	58.97	57.69	66.34
268977	Ltbp1	49.59	50.81	32.52	33.26	42.11	38.4	43.54	40.91	35.73	37.15	43.74	35.22	35.42	37.26	38.24	35.88	38.56	39.59	38.77	37.71	3.62	3.86	3.3	3.47
69804	Tmem147	53	52.31	54.73	50.02	42.09	48.49	52.37	50.35	43.92	47.9	43.88	39.01	39.47	48.07	42.34	42.38	39.32	41.2	35.43	35.85	83.97	87.96	101.57	93.83
15441	Hp1bp3	41.68	42.41	36.69	36.64	42.06	38.95	38.88	41.64	40.47	42.04	41.03	41.37	39.69	38.7	42.37	37.37	42.72	37.81	40.28	39.1	36.26	36.81	36.04	35.18
15107	Hadh	35.87	37.04	39.12	38.61	42.04	42.71	41.92	37.96	38	41.9	41.77	36.39	39.48	41.92	39.36	40.76	40.95	39.04	37.35	37.76	42.33	41.9	32.86	44.3
68035	Rbm42	44.21	41.08	46.24	39.66	42.02	45.5	46.68	40.68	41.02	44.11	41.96	43.2	41.13	45.23	42.39	45.72	47.44	44.48	40.44	44.26	39.93	43.12	48.72	51.05
20522	Slc23a1	32.22	36.05	33.66	37.17	42	34.29	39.11	32.57	38.33	43.67	34.77	28.79	41.45	38.66	32.96	37.46	38.92	41.1	41.42	31.14	29.7	19.36	14.31	27.87
59026	Huwe1	35.83	34.51	35.21	34.61	41.99	38.87	37.61	41.47	39.47	37.89	39.76	39.41	40.87	36.26	40.84	36.14	36.71	39.33	42.37	38.53	35.39	31.94	30.78	29.13
14555	Gpd1	50.26	49.8	54.04	57.01	41.97	46.36	45.46	45.08	45.71	40.29	43.83	41.1	43.17	43.28	41.14	46.77	39.32	41.85	40.41	43.24	1.35	1.29	1.52	1.41
394436	Ugt1a1	68.08	73.77	73.99	79.4	41.95	42.79	37.95	45.13	44.36	43.55	41.26	48.74	38.05	38.72	40.3	37.02	32.13	36.36	30.25	36.75	1.33	0.88	0.71	1.11
103694	Tmed4	51.55	53.05	49.93	46.69	41.93	47.79	42.01	43.8	49.3	51.93	49.49	47.15	46.06	53.42	49.55	50.39	49.16	50.79	46.07	47.58	47.06	37.73	31.87	40.58
12028	Bax	46.05	50.4	46.23	46.02	41.93	54.07	56.15	52.68	49.26	45.5	47.99	44.07	49.34	46.95	43.39	45.73	50.12	50.54	44.77	41	72.02	73.56	83.55	84.8
24059	Slco2a1	32.42	33.49	29.48	30.95	41.92	46.91	41.75	41.93	40.5	43.17	40.06	36.01	44.5	45.38	40.87	42.69	41.26	39.24	39.28	38.15	5.24	6.32	4.19	3.24
56282	Mrpl12	41.92	44.03	44.61	41.62	41.86	48.27	41.67	42.98	36.37	39.05	37.21	38.97	38.18	38.86	40.94	38.98	39.29	37.67	36.12	35.14	63.78	71.57	73.19	75.2
66128	Mrps36	32.96	38.51	34.14	36.35	41.85	37.97	35.88	40.02	38.25	39.98	34.52	34.63	35.82	37.42	32.83	33.57	33.55	29.85	30.12	31.11	32.32	31.56	36.49	34.13
13885	Esd	44.47	46.86	44.23	42.85	41.84	39.09	39.12	38.55	39.88	40.43	38.85	36.51	36.59	40.58	38.72	40.16	39.09	37.93	37.42	38.66	52.06	54.61	55.55	53.99
101739	Psip1	38.39	35.01	36.86	37.91	41.84	42.75	45	44.55	43.03	43.83	42.96	43.98	47	42.92	40.63	43.11	50.7	47.67	49.15	48.96	58.3	55.6	57.9	58.89
15369	Hmox2	43.84	42.21	43.56	44.77	41.82	40.53	42.66	42.2	43.86	42.6	42.08	39.04	43.05	41.43	41.51	43.43	43.46	39.99	38.85	41.18	46.96	46.94	46.19	51.28
21787	Tfg	42.46	44.73	48.21	48.83	41.81	42.08	42.64	44.68	38.01	39.37	38.66	38.89	37.37	35.95	36.79	36.94	37.19	38.79	37.48	36.71	32.2	36.19	34.97	33.31
100043462	Nutf2-ps1	44.19	46.5	47.27	42.63	41.78	49.48	50.61	46.77	40.23	42.89	40.8	40.55	37.62	45.73	36.51	37.23	39.16	31.6	33.66	38.24	59	72.51	84.64	81.12
18510	Pax8	40.27	44.7	41.92	43.58	41.75	45.54	44.88	41.96	46.3	45.41	42.6	42.1	45.1	47.84	44.97	47.28	47.47	50.22	49.12	47.9	21.61	31.9	42.79	31.26
20848	Stat3	67.4	69.73	63.2	56.19	41.74	47.98	44.11	46.83	46.51	46.97	45.77	47.35	52.47	48.16	49.18	46.49	46.84	46.67	45.69	51.57	54.14	58.54	64.43	55.12
67955	Sugt1	42.75	41.33	39.79	39.2	41.72	39.53	39.51	43.98	42.9	40.51	43.63	46.94	40.86	41.5	41.38	46.46	44.91	40.03	43.75	42.17	40.33	42.28	40.2	38.17
15488	Hsd17b4	38.12	40.23	34.92	34.89	41.71	43.27	40.34	42.65	39.09	37.77	40.07	32.94	36.06	38.07	37.95	38.18	36.65	38.89	36.61	34.98	47.75	44.61	37.98	50.52
223696	Tomm22	40.94	37.05	44.28	41.13	41.66	48.16	45.78	41.74	42.58	40.08	39.38	36.24	38.13	42.99	43.1	44.85	40.3	50.02	43.18	41.4	50.89	54.2	50.51	53.46
67972	Atp2b1	40.59	41.17	34.91	34.58	41.59	35.9	36.85	36.21	35.2	37.96	37.44	33.27	36.5	34.66	35.45	34.12	37.72	35.77	37.39	32.31	33.05	35.33	36.12	28.52
74052	Ttc21a	52.09	48.89	54.78	52.62	41.58	46.05	37.04	52.18	47.33	39.96	49.59	55.34	46.66	40.65	54.13	49.27	38.83	41.52	47.97	63.04	0.21	0.24	0.23	0.21
72736	Tmx1	39.65	39.35	43.15	40.48	41.58	39.15	39.19	43.48	39.95	43.07	39.13	53.53	41.85	40.17	36.73	43.87	39.06	40.93	41.54	41.49	45.01	39.96	42.71	35.27
67039	Rbm25	40.71	39.9	38.3	41.52	41.55	37.61	41.56	41.17	38.41	36.24	38.25	38.38	39.52	39.46	38.78	39.38	39.98	43.21	44.4	41.79	61.61	65.26	69.54	57.45
74192	Arpc5l	40.63	39.5	41.48	44.03	41.54	44.11	46.46	43.01	41.4	43.68	36.98	40.96	40.9	41.15	38.01	41.79	40.27	40.38	38.87	36.88	42.04	40.02	43.37	37.57
217337	Srp68	41.22	46.07	45.74	39.89	41.51	40.94	42.15	43.01	39.29	41.23	40.64	39.47	36.77	38.62	40.24	41.47	40.53	42.66	43.27	41.74	31.76	36.15	40.38	37.47
78920	Dlst	35.92	36.93	35.14	34.4	41.47	42.06	38.98	42.46	34.99	37.65	37.05	34.8	35.01	36.06	34.74	35.62	35.92	36.04	36.1	34.04	42.25	51.69	53.26	47.86
11370	Acadvl	44.97	44.24	44.29	43.59	41.44	42.83	40.29	41.75	41.92	39.76	40.09	37.89	41	46.04	44.1	43.53	42.3	43.52	39.51	42.08	51.33	47.2	44.92	47.72
64383	Sirt2	41.52	42.15	40.79	43.06	41.41	44.52	43.47	42.65	47.73	45.75	48.79	41.48	46.91	45.9	49.78	50.69	50.07	47.07	47.69	45.55	40.36	39.51	35.68	37.56
214642	Cped1	28.86	30.16	22.41	22.97	41.4	39.27	32.28	32.58	35.99	36.57	40.74	27.51	32.22	35.52	34.61	31.38	39.45	40.82	37.69	32.46	23.66	23.78	19.38	19.96
18708	Pik3r1	31.04	27.72	24	26.14	41.39	37.32	35.98	34.15	36.52	36.31	44.51	34.2	38.14	40.44	39.77	36.69	40.43	45.96	39.3	40.18	24.88	21.01	23.64	19.79
72562	Pcbd2	36.85	37.56	40.36	45.3	41.36	41.76	50.1	43.36	40.25	37.72	44.21	42.92	44.26	44.84	42.23	39.45	40.87	37.88	39.89	45.77	19.16	22.7	18.1	20.93
78232	Trappc6b	36.03	35.36	33.73	34.95	41.36	36.07	38.69	39.66	35.71	37.23	35.63	33.64	36.51	37.07	37.2	42.79	37.57	40.13	37.11	37.75	33.13	32.29	32.73	31.83
74754	Dhcr24	34.7	36.03	39.72	38.47	41.35	57.35	63.65	45.01	39.87	37.57	35.77	30.61	27.89	34.44	33.71	33.91	31.78	30	33.28	29.3	18.79	23.29	29.23	14.34
381356	Cacfd1	44.15	48.23	50.61	53.62	41.35	43.4	45.06	44.03	43.2	42.21	41.42	45.74	44.31	43.32	42.34	45.42	44.49	43.91	43.98	44.25	28.66	28.39	28.52	28.87
83965	Enpp5	36.42	38.15	39.83	41.88	41.35	41.74	37.19	39.01	41.37	42.27	42.77	47.7	42.07	42.95	42.98	49.89	33.97	38.27	42.14	43.58	14.92	11.5	9.2	11.48
66098	Chchd6	42.13	41.89	50.57	51.49	41.34	44.4	40.74	53.36	48.9	43.32	45.27	52.84	45.52	45.6	50.57	54.45	42.08	41.1	44.29	56.43	12.97	15.36	15.5	16.36
21833	Thra	35.62	32.86	32.22	34.74	41.33	47.95	46.41	45.31	41.8	39.39	42.72	40.17	43.74	45.13	49.79	47.33	44.16	44.64	42.52	48.24	21.85	24.44	21.44	26.09
98711	Rdh10	32.48	28.42	31.48	28.7	41.3	33.67	37.93	39.43	30.53	36.59	30.41	35.26	36.3	31.27	34.59	33.6	38.64	39.31	39.61	34.44	84.66	66.98	47.06	75.08
76972	Snhg20	37.77	34.95	41.87	47.42	41.29	45.61	41.58	45.15	49.27	50.19	46.18	42.93	49.44	53.85	50.93	53.16	50.73	54.12	50.59	51.21	88.17	67.63	67.33	79.41
68565	Mrps18a	45.9	43.04	45.62	42.68	41.28	39.92	45.31	45.4	38.24	43.05	40.52	34.22	40.19	37.78	39.1	40.49	39.88	42.22	34.35	37.26	60.74	59.28	59.81	62.36
72413	Kcnmb2	37.74	27.64	32.33	35.44	41.28	25.99	32.54	27.36	32.89	28.16	28.54	36.66	42.34	30.47	37.9	31.24	28.35	28.91	43.87	38.87	26.5	31.81	29.08	21.83
105722	Ano6	36.94	37.6	32.09	33.2	41.24	37.04	36.76	35.19	35.27	33.57	34.45	34.4	37.48	35.92	37.49	33.26	35.37	33.76	35	33.52	16.02	14.71	13.74	16.72
94213	Ddx50	37.9	41.64	42.7	41.73	41.16	39.62	39.63	41.6	40.08	36.27	37.41	40.84	38.08	35.89	33.46	39.32	40.99	39.77	41.23	39.56	37.28	44.46	44.4	35.41
112406	Egln2	35.29	36.57	38.97	38.11	41.15	43.96	48.22	40.89	43.57	42.56	39.91	39.63	43.49	43.56	45.52	45.35	44.16	44.07	41.43	41.25	49.47	39.92	41.96	51.64
54214	Golga4	42.23	41.23	46.48	42.68	41.15	40.14	38.45	43.16	41.51	40.36	39.93	45.33	40.44	36.57	39.61	40.75	41.04	41.01	44.31	43.77	36.74	30.29	27.53	30.58
224938	Pja2	35.46	37.47	36.35	36.16	41.14	39.23	38.82	40.02	36.19	36.89	36.16	35.11	35.91	34.98	35.31	36.18	38.91	38.01	38.84	36.43	23.77	26.56	22.99	20.3
68465	Adipor2	41.94	41.74	43.53	43.92	41.13	43.51	45.77	43.18	45.28	49.4	42.77	46.1	52.07	44.49	46.2	48.3	53.37	43.53	48.18	48.55	122.69	88.76	79.83	111.65
74140	Tm9sf1	49.08	50.84	50.65	49.21	41.12	45.24	44.87	43.08	44.39	45.13	39.51	41.89	41.48	44.2	43.68	42.63	40.97	40.73	38.8	41.88	45.01	41.38	44.27	43.19
72692	Hnrnpll	44.15	40.94	40.09	39.54	41.12	42.46	44.51	45.91	38.9	38.78	35.77	36.66	43.89	40.08	34.65	38.92	43.33	46.75	40.47	44.61	36.3	30.68	25.68	38.6
27660	1700088E04Rik	50.7	49.28	56.37	53.7	41.06	49	47.38	51.71	54.85	43.75	50.27	58.4	49.58	50.51	55.22	60.12	44.54	49.66	49.63	59.73	3.6	2.52	1.92	3.23
108124	Napa	40.53	43.18	36.94	41.16	41.05	42.18	35.85	39.96	42.62	42.37	37.6	37.41	38.52	41.06	39.41	42.21	39.24	39.65	37.98	39.36	41.02	47.54	46.65	47.64
208501	1810043H04Rik	38.76	41.31	42.15	41.03	41.03	46.14	44.04	43.28	47.73	37.03	35.19	38.75	38.3	45.29	36.98	48.2	42.07	35.39	40.13	37.15	44.18	39.01	40.99	47.12
207304	Hectd1	35.65	35.03	35.83	35.13	41.02	40.81	37.3	39.43	37.85	38.6	39.42	39.07	42.9	35.18	39.56	38.68	39.39	39.07	41.53	41.85	27.78	25.33	23.79	21.99
665433	Hist1h2ao	33.4	37.06	55.57	43.62	41.01	46.41	45.17	44.08	42.77	50.3	35.35	37.78	35.07	38.82	33.41	40.97	37.22	38.45	35.91	28.5	409.49	317.72	343.36	525.09
14272	Fnta	37.81	37.28	38.18	38.9	40.94	40.93	38.5	41.73	42.61	40.84	43.04	42.72	41.14	43.2	42.74	48.87	44.95	44.09	42.01	41.96	37.18	36.78	36.23	39.38
66109	Tspan13	39.08	36.42	39.49	38.54	40.86	41.77	37.35	48.19	36.2	38.12	38.36	38.49	31.93	35.27	34.11	32.84	33.34	36.65	31.97	31.78	12.63	14.71	14.16	14.9
67694	Ift74	41.01	37.26	48.24	48.26	40.84	39.08	40.11	46.19	45.47	36.77	43.81	49.47	45.43	40.57	44.52	50.92	38.1	39.15	46.45	49.78	16.77	15.52	14.99	14.38
11776	Ap3d1	39.72	37.51	40.1	39.86	40.83	40.8	40.91	41.16	40.31	38.88	41.05	39.94	39.61	38.69	39.81	40.13	39.5	40.85	41.74	40.38	34.06	32.47	33.43	34.2
67529	Fgfr1op2	38.71	36.14	37.69	39.09	40.81	38.22	40.47	42.19	41.82	38.56	38.65	40.67	41	38.3	39.75	39.78	39.55	39.05	39.49	37.87	37.92	35.25	34.7	32.46
66868	Mfsd1	39.77	39.72	44.78	43.23	40.81	42.43	36.34	40.69	39.01	38.3	38.88	41.93	40.29	38.19	40.76	44.62	38.98	39.13	41.39	40.53	36.41	31.72	28.31	27.97
14874	Gstz1	35.17	34.32	33.43	36.03	40.75	38.15	39.62	41.77	40.85	40.39	39.93	43.02	40.72	40.29	39.98	44.79	41.05	38.19	41.15	43	45.68	42.01	36.66	39.37
56349	Net1	34.18	35.76	34.62	34.49	40.74	38.84	40.02	38.09	37.57	35.36	39.71	39.34	35.76	38.1	35.51	35.89	39.82	36.59	40.32	40.96	21.23	25.41	26.34	21.17
20022	Polr2j	44.44	49.59	38.73	42.96	40.74	36.97	44.29	49.11	40.91	41.61	40.56	41.09	41.78	47.77	43.23	47.5	45.8	38.81	39.13	41	54.64	62.56	60.41	68.91
71779	March8	41.93	42.43	43.42	44.23	40.72	39.85	39.29	43.87	43.28	42.15	42.47	43.29	41.66	40.33	41.7	43.48	42.94	44.08	43.59	43.26	26.51	25.71	24.55	24.91
24044	Scamp2	45.44	41.92	42.6	43.03	40.71	44.17	43.94	44.66	42.51	44.65	42.74	41.11	42.31	45.51	41.47	43.01	43.19	45.22	40.04	41.88	43.36	40.53	40.59	46.33
56420	Ppp4c	42.79	42.53	42.72	44.34	40.7	43.47	42.79	42.42	44.17	43.32	39.98	40.46	41.52	42.68	43.02	41.51	42.75	42.15	40.99	38.45	61.11	68.17	73.8	75.75
53319	Nxf1	41.69	38.93	38.17	41.2	40.69	39.74	41.81	42.88	43.81	42.99	42.36	47.96	44.51	43.24	43.29	44.17	46.78	50.71	48.93	45.41	78.23	67.15	67.32	69.55
66440	Cdc26	44.79	43.75	41.65	42.7	40.67	39.28	41.94	43.67	40.91	42.55	40.69	43.94	43.41	42.89	42.84	44.2	43.18	39.57	40.94	47.11	63.81	68.7	72.28	66.36
231887	Pdap1	42.22	42.78	43.1	42.05	40.67	39.72	43.79	43.18	39.02	38.79	42.32	37.3	37.5	41.02	39.47	38.74	38.25	40.34	39.75	39.21	49.1	60.9	63.13	63.47
18789	Papola	44.12	44.43	47.14	45.86	40.63	40.59	40.12	46.05	41.14	37.68	40.59	47.18	41.1	36.82	39.14	41.97	39.65	41.3	44.92	43.37	37.12	38.83	38.67	34.45
19260	Ptpn22	24.48	26.76	27.59	30.62	40.59	35.02	37.42	32.77	40.45	40.24	37.02	35.39	33.42	38.43	32.56	38.79	33.95	34.79	33.86	33.05	5.76	4.71	2.47	5.29
71770	Ap2b1	43.7	44.66	44.48	43.97	40.53	42.31	40.45	40.88	40.73	39.87	40.83	40.83	39.84	38.5	40.15	39.39	40.26	37.63	40.5	40	30.71	33.71	36.7	35.14
667962	Gm8898	23.45	14.79	27.15	27.69	40.5	35.54	42	29.56	44.73	22.92	43.41	29.07	22.17	32.59	25.1	31.54	34.25	31.35	37.52	24.7	21.61	23.24	18.68	26.75
12334	Capn2	41.82	37.33	38.56	38.05	40.5	40.75	42.87	41.62	40.34	36.98	38.8	34.73	36.32	36.07	39.06	39.67	36.31	39.04	36.4	36.36	33.93	45.01	45.74	40.37
59029	Psmd14	44.66	42.79	44.02	43.66	40.49	41.31	41.26	40.7	39.18	36.09	36.16	35.72	30.98	35.7	32.97	38.16	36.46	32.71	32.34	33.44	45.95	50.21	55.83	45.28
67211	Armc10	50.33	50.91	45.95	47.29	40.46	36.38	39.83	36.97	42.3	41.94	40.66	38.47	39.92	41.66	40.97	45.02	44.94	45.11	42.71	42.71	34.83	34.97	32.58	35.15
227723	Prrc2b	38.5	36.27	39.49	38.88	40.45	43.95	40.23	39.75	40.67	39.24	40.23	39.86	40.42	38.9	41.35	38.75	39.15	41.24	41.42	41.19	20.68	19.89	19.36	19.89
74136	Sec14l1	40.31	41.42	49.39	47.88	40.41	44.56	43.33	42.38	47.57	44.28	45.6	51.46	45.51	45.33	47.34	47.05	43.32	44.81	45.21	46.79	24.37	25.58	27.73	27.02
22323	Vasp	40.28	40.44	36.59	36.62	40.41	42.84	44.62	45.61	38.93	40.13	39.95	32.94	37.37	39.94	37.41	35.01	38.91	41.35	36.66	36.3	45.11	55.69	61.08	53.97
13136	Cd55	50.33	47.69	51.82	44.9	40.37	38.36	33.2	36.91	38.38	46.27	40.49	47.5	39.16	37.81	40.9	46.64	35.1	35.5	43.86	42.58	35.26	38.44	40.29	29.87
71877	Efhc1	43.4	40.12	47.09	48.69	40.37	40	41.55	46.89	44.21	37.46	44.94	54.56	47.68	40.82	47.47	48.27	41.23	37.41	44.42	50.25	1.43	2.25	2.1	1.67
56453	Mbtps1	40.17	40.04	38.43	41.22	40.35	40.94	42.29	40.35	42.1	42.62	42.01	39.61	41.59	42.45	43.2	42.35	45.47	44.14	43.25	42.16	86.6	68.43	62.83	76.8
26891	Cops4	40.24	39.29	40.93	41.73	40.34	38.53	37.6	39.89	38.62	37.4	35.94	38.49	36.5	37.02	34.22	35.82	39.79	37.75	36.84	37.73	45.52	46.44	48.21	47.67
215705	Arrdc1	35.44	35.24	41.15	40.69	40.33	37.29	38.96	36.86	42.31	37.45	37.29	38.11	40.61	41.52	38.87	43.13	36.87	40.59	36.79	37.07	18.08	14.01	15.26	21.73
50783	Lsm4	46.72	46.49	43.58	47.38	40.31	45.18	44.61	45.8	33.91	38.39	39.4	35.11	27.24	43.18	36.98	35.3	45.67	27.41	39.4	41.05	55.99	64.44	67.72	66.83
74493	Tnks2	43.52	43.47	44.3	42.62	40.31	41.08	38.13	41.62	41.07	39.87	40.55	44.86	44.08	38.51	42.93	43.8	43.83	42	46.67	44.6	41.64	43.5	45.29	33.53
66359	Cox20	34.47	40.16	33.42	39.6	40.3	40.68	40.79	38.03	38.1	35.56	34.36	31.05	35.98	35.62	33.4	34.57	33.47	30.07	28.49	38.16	50.43	50.28	41.64	48.67
16418	Eif6	49.1	47.84	46.76	47.65	40.28	48.55	48.33	44.84	41.5	44.44	43.03	41.53	41.88	47.53	45.8	46.56	50.05	48.23	44.98	49.11	56.51	76.87	78.91	73.24
68481	Mpzl1	41.21	42.91	39.03	36.83	40.27	34.79	39.33	29.3	36.28	35.28	34.5	27.92	37.67	39.93	36.51	39.58	41.93	37.44	37.75	36.3	165.4	163.99	171.33	156.43
20402	Zfp106	41.49	42.09	39.95	39.05	40.23	37.04	38.83	41.64	40.03	38.54	39.46	38.95	38.45	36.96	39.14	39.07	38.09	37.95	41.93	40.47	21.3	22.99	20.35	19.24
56438	Rbx1	41.36	42.72	41.87	39.52	40.22	39.22	42.8	40.51	38.85	45.04	39.63	40.19	39.69	42.86	39.57	42.83	44.88	39.81	39.33	41.08	52.07	55.37	58.09	60.01
16971	Lrp1	36.7	34.79	29.57	30.49	40.2	40.34	38.15	36.13	39.28	38.59	45.43	39	42.58	38.58	47.51	38.36	40.62	43.81	40.8	44.71	25.3	27.39	23.25	24.44
15288	Hmbs	29.47	30.91	31.1	34.16	40.16	38.98	40.98	36.3	36.23	47.45	32.96	31.3	39.61	35.32	30.58	35.46	39.32	36.94	32.84	30.8	34.72	29.35	26.75	37.04
71927	Itfg1	38	39.91	42.14	41.58	40.16	39.55	38.62	39.55	40.68	39.15	36.9	42.5	37.92	39.5	37.66	41.78	35.34	37.15	37.26	35.16	37.4	32.38	33.02	31.5
77889	Lbh	116.38	116.92	77.89	66.56	40.08	36.95	41.68	41.43	46.02	40.88	54.5	37.23	38.91	51.6	55.2	51.42	55.55	55.27	66.46	54.12	6.28	5.97	6.79	6.65
170460	Stard5	24.34	23.7	22.65	25.01	40.07	36.63	37.83	31.83	35.69	50.9	28.59	31.86	47.22	38.97	31.07	36.39	45.48	41.97	31.7	36.33	18.72	11.34	10.09	23.92
68002	Sdhaf4	24.88	27.86	26.52	30.37	40.07	30.04	31.51	31.26	37.26	30.79	27.64	29.82	29.59	34.47	33.03	33.89	32.82	33.8	30.47	30.4	28.28	27.15	25.36	30.19
21685	Tef	36.72	31.14	33.1	33.25	40.05	43.12	40.46	46.26	43.19	41.9	48.27	52.56	42.22	37.37	35.14	42.64	59.02	55.07	62.39	57.81	11.41	11.39	12.48	10.16
14734	Gpc3	31.39	28.45	23.71	26.17	40.03	42.37	34.72	35.7	41.44	42.86	46.01	34.22	40.67	45.06	49.09	47.33	44.72	45.58	41.24	40.96	30.42	37.72	26.18	33.82
69608	Sec24d	39.93	44.82	45	49.16	40	44.77	39.61	43.06	39.16	38.53	37.63	38.18	35.65	34.28	35.45	37.28	35.83	37.05	35.93	38.6	28.59	32.99	33.72	27.96
219170	Fam216b	47.02	42.95	58.02	55.6	39.99	43.94	40.79	52.03	45.66	40.7	46.65	56.63	47.69	42.96	46.48	52.09	36.06	34.44	42.1	49.96	0.12	0.21	0.18	0.17
72017	Cyb5r1	33.39	32.85	35.28	37.93	39.99	37.48	43.88	43.29	43.35	41.63	34.01	36.21	40.85	38	38.89	40.46	42.2	37.43	43.67	39.01	46.55	38.67	33.73	40.21
67903	Gipc1	45.44	45.76	48.66	52.11	39.96	44.85	45.43	45.4	42.33	43.8	37.81	39.35	39.6	40.6	41.65	42.73	40.56	42.09	38.72	38.65	32.74	35.71	37.36	41.23
68537	Mrpl13	36.73	38.45	41.73	39.7	39.94	39.76	37.76	37.53	37.19	35.3	34.42	30.94	31.06	40.36	33.88	39.91	33.31	36.54	27.28	34.47	60.28	62.8	66.46	58.25
67111	Naaa	52.65	60.16	55.92	50.64	39.94	51.67	43.2	45.37	52.13	50.74	39.14	39.18	46	50.86	49.44	39.26	53.99	45.55	27.81	57.17	49.2	55.6	82.4	58.48
14629	Gclc	42.41	44.85	44.62	43.42	39.93	44.69	41.08	43.32	42.61	38.08	39.06	40.17	34.99	37.71	38.35	41.03	35.22	36.8	39.07	39.32	10.65	9.58	10.92	9
242646	Tctex1d4	44.28	42.86	48.17	49.97	39.92	43.61	37.18	43.91	40.2	32.94	37.25	36.93	42.45	37	44.1	47.15	32.76	31.98	36.15	51.22	0.05	0.16	0.44	0.19
22411	Wnt11	20.86	22.33	23.14	28.31	39.92	41.42	50.37	33.73	37.72	51.98	34.75	29.66	48.6	43.97	36.98	39.41	48.79	49.22	39.43	33.46	58.94	48.78	42.04	75.31
53869	Rab11a	42.36	40.27	36.94	38.24	39.9	38.67	38.09	38.34	36.97	37.7	37.69	35.99	38.17	37.1	36.92	38.8	41.45	35.85	36.71	35.36	40.93	43.4	43.36	35.9
17846	Commd1	36.4	46.41	40.17	40.57	39.87	43.74	43.96	45.03	37.74	39.41	41.6	35.94	36.32	42.41	33.97	35.47	41.41	33.79	33.63	37.49	67.11	70.48	65.09	64.39
11615	Gm4737	44.01	40.51	44.52	39.35	39.86	42.77	39.69	43.02	39.91	38.67	39.21	28.94	33.5	37.98	35.4	36.67	37.6	33.76	30.58	31.91	35.05	36.67	39.48	40.75
18203	Ntan1	32.03	30.18	33.22	33.95	39.85	34.25	35.4	35.91	36.08	38.42	35.38	30.06	35.91	38.05	33.46	35.7	33.69	33.93	32.22	30.84	30.37	34.2	26.02	35.4
433759	Hdac1	30.68	33.26	31.99	30.81	39.84	41.35	43.47	41.19	36.6	38.45	36.14	32.62	37.1	38.58	32.32	37.3	41.35	39.96	35.54	33.83	43.29	40.68	45.54	43.12
229543	Ints3	37.07	36.41	46.05	47.66	39.83	40.34	39.65	41.84	40.81	42.77	41.39	42.32	41.58	38.37	39.18	41.14	37.05	39.98	39.23	38.53	19.41	15.03	14.4	17.72
68463	Mrpl14	49.89	49.87	49.68	55.56	39.83	49.06	53.3	48.44	49.52	51.44	46.46	44.02	49.16	48.01	51.84	53.92	48.34	46.17	45.18	50.84	53.74	56.18	56.07	58.41
104112	Acly	38.66	38.78	35.36	36.16	39.83	42.92	41.09	41.11	35.85	38.03	36.21	33.62	33.85	35.54	34.16	34.41	35.87	35.82	35.92	34.43	36.17	39.25	42.29	34.96
[truncated: 21,892 more rows]
